# Supplementary material for: Stress-induced expression is enriched for evolutionarily young genes in diverse budding yeasts
Source: Nat Commun. 2020 May 1;11:2144. doi: 10.1038/s41467-020-16073-3 (PMC7195364; doi:10.1038/s41467-020-16073-3)
Supplement: Supplementary file 5 — Supplementary Data 1-6 [file 41467_2020_16073_MOESM5_ESM.zip]

Archive with 16 entries (13 files):
- Supplementary_Data/
- Supplementary_Data/Supplementary_Data_6.xlsx
- __MACOSX/
- __MACOSX/Supplementary_Data/
- __MACOSX/Supplementary_Data/._Supplementary_Data_6.xlsx
- Supplementary_Data/Supplementary_Data_1.xlsx
- __MACOSX/Supplementary_Data/._Supplementary_Data_1.xlsx
- Supplementary_Data/Supplementary_Data_3.xlsx
- __MACOSX/Supplementary_Data/._Supplementary_Data_3.xlsx
- Supplementary_Data/Supplementary_Data_2.xlsx
- __MACOSX/Supplementary_Data/._Supplementary_Data_2.xlsx
- Supplementary_Data/Supplementary_Data_5.xlsx
- __MACOSX/Supplementary_Data/._Supplementary_Data_5.xlsx
- Supplementary_Data/Supplementary_Data_4.xlsx
- __MACOSX/Supplementary_Data/._Supplementary_Data_4.xlsx
- __MACOSX/._Supplementary_Data
