# Supplementary material for: Stress-induced expression is enriched for evolutionarily young genes in diverse budding yeasts
Source: Nat Commun. 2020 May 1;11:2144. doi: 10.1038/s41467-020-16073-3 (PMC7195364; doi:10.1038/s41467-020-16073-3)
Supplement: Supplementary file 5 — Supplementary Data 1-6 [file 41467_2020_16073_MOESM5_ESM.zip › Supplementary_Data/Supplementary_Data_6.xlsx]

## Sheet: Y.lipolytica_RNA_DE
Measurements used for analysis in Supplemental Figure 7 for Y. lipolytica
Protein-coding Genes	Gene Group (conservation)	High Temp log2FC	High Temp FDR	Low pH log2FC	Low pH FDR
YALI1_D26666g	Group I	1.33324	1.59713e-32	0.921606	5.29702e-09
YALI1_F19106g	Group I	-0.747207	2.49896e-32	-1.19826	2.72637e-77
YALI1_F04379g	Group I	0.610639	4.82754e-30	0.134234	0.0921153
YALI1_D19187g	Group I	-0.755481	1.8583e-22	1.95709	7.37675e-137
YALI1_F21875g	Group I	0.439447	4.09676e-20	0.989304	2.0752e-85
YALI1_F20086g	Group I	-0.439114	7.98347e-16	-0.341259	2.08184e-11
YALI1_B22259g	Group I	0.546668	8.10548e-16	-0.0193057	0.865881
YALI1_F33273g	Group I	0.892126	3.41842e-14	-0.868443	2.2744e-05		High Temperature Results
YALI1_F34521g	Group I	0.314703	6.99864e-10	-0.211575	0.00162633			Group I	Group II	Group III	Group IV	Group V	Total
YALI1_C17453g	Group I	-0.307245	1.5069e-08	0.309975	1.03908e-09		Total mRNAs	3808	346	523	863	908	6448
YALI1_E27731g	Group I	-0.238322	1.56548e-07	0.606458	1.80843e-27		DE mRNAs	25	7	10	65	71	178
YALI1_D14725g	Group I	-0.306371	4.16385e-07	-0.283196	7.92636e-06		Percent	0.656513	2.02312	1.91205	7.53187	7.81938	2.76055
YALI1_F04211g	Group I	0.209327	3.55117e-06	0.146133	0.000788668		Adjusted	0.23782	0.73287	0.692633	2.7284	2.83255	1
YALI1_E16597g	Group I	0.237392	0.000243267	-0.538036	6.52688e-16
YALI1_B17050g	Group I	-0.161093	0.000282339	-0.223955	1.07313e-06
YALI1_E11215g	Group I	-0.18608	0.000299396	-0.0661993	0.231886
YALI1_D05956g	Group I	-0.154011	0.00135094	-0.540049	6.55489e-16		Low pH Results
YALI1_F34057g	Group I	-0.162454	0.00430306	-0.14878	0.0154391			Group I	Group II	Group III	Group IV	Group V	Total
YALI1_D10600g	Group I	-0.106847	0.00731368	0.474581	4.30147e-23		Total mRNAs	3808	346	523	863	908	6448
YALI1_E31754g	Group I	0.109454	0.0246097	-0.177895	0.00190741		DE mRNAs	301	32	64	263	281	941
YALI1_E36140g	Group I	-0.138642	0.0262701	-0.585246	3.23644e-21		Percent	7.90441	9.24855	12.2371	30.4751	30.9471	14.5937
YALI1_F34928g	Group I	-0.097984	0.0274421	-0.359688	1.27534e-17		Adjusted	0.541633	0.633737	0.838521	2.08824	2.12059	1
YALI1_B23708g	Group I	0.110602	0.0322565	-0.0271687	0.75056
YALI1_F16614g	Group I	0.116071	0.0384582	0.184403	0.00180132
YALI1_D28890g	Group I	0.131847	0.0550396	0.138127	0.0843598
YALI1_B06028g	Group I	-0.160544	0.0589994	0.555666	4.43184e-09
YALI1_E06178g	Group I	-0.110016	0.0828575	0.0406646	0.583057
YALI1_E07790g	Group I	-0.114012	0.0906344	0.113363	0.0996551
YALI1_D21424g	Group I	-0.0858106	0.165859	0.24227	0.000950881
YALI1_E02183g	Group I	-0.0679343	0.168617	-0.441426	3.48256e-23
YALI1_A10672g	Group I	-0.0623722	0.196399	-0.179946	0.000223115
YALI1_D25472g	Group I	0.0561772	0.373181	0.41743	1.39707e-14
YALI1_A04071g	Group I	0.0652592	0.446598	0.201937	0.00532763
YALI1_E16974g	Group I	-0.0623159	0.462512	-0.131225	0.0638912
YALI1_C13261g	Group I	-0.031984	0.584217	0.230197	1.81474e-07
YALI1_D27074g	Group I	-0.0426288	0.609814	-0.216805	0.00429316
YALI1_E39295g	Group I	-0.0389458	0.612741	0.0595195	0.457682
YALI1_D10768g	Group I	-0.126059	0.644028	0.971505	3.23834e-09
YALI1_D24718g	Group I	0.0267434	0.735847	-0.0907173	0.156918
YALI1_E05645g	Group I	0.0198442	0.786414	0.287404	2.48884e-06
YALI1_D30230g	Group I	-0.0230206	0.833296	0.106289	0.229601
YALI1_F23270g	Group I	0.00373652	0.953541	-0.36145	2.08611e-10
YALI1_D09103g	Group I	-0.00229817	0.978499	0.389023	2.50975e-11
YALI1_E02744g	Group I	1.12468	2.48369e-83	1.69211	2.32381e-55
YALI1_C01161g	Group I	1.41178	2.02528e-72	1.06878	8.17111e-10
YALI1_D35025g	Group I	2.04435	2.9802e-70	1.25816	0.00858843
YALI1_A12356g	Group I	-0.883464	3.16011e-70	0.685621	3.85702e-34
YALI1_C04720g	Group I	1.28221	1.89882e-68	-0.352661	0.000549354
YALI1_D26671g	Group I	1.4667	5.99439e-65	0.593673	0.000861076
YALI1_F08784g	Group I	0.843819	3.49459e-60	-0.269643	0.00148211
YALI1_A06594g	Group I	0.649047	1.13043e-59	-0.370563	1.37096e-16
YALI1_C21789g	Group I	-1.15306	1.87417e-58	-2.16318	5.77085e-209
YALI1_E02850g	Group I	-1.92195	1.72053e-57	0.0205866	0.951294
YALI1_C14931g	Group I	0.847897	7.39125e-56	-0.066862	0.406552
YALI1_E02162g	Group I	0.855292	1.37238e-48	-0.646973	4.96311e-13
YALI1_F12578g	Group I	0.727568	8.87889e-48	0.6008	5.85476e-17
YALI1_F07699g	Group I	-0.822318	1.24712e-47	-1.06838	2.21175e-62
YALI1_D11937g	Group I	-0.601816	6.51114e-41	-0.657668	1.75286e-26
YALI1_C06770g	Group I	0.670228	5.72014e-40	-1.85125	2.1018e-146
YALI1_D10565g	Group I	0.835927	7.28482e-39	-0.611426	9.58131e-14
YALI1_E41315g	Group I	-0.503505	1.34552e-37	0.539485	2.20737e-25
YALI1_D16144g	Group I	-0.629206	5.75944e-34	0.94091	3.1033e-100
YALI1_F33861g	Group I	0.463069	3.21644e-32	0.446303	2.96232e-17
YALI1_B25136g	Group I	-0.557355	3.65803e-32	-0.136119	0.0137304
YALI1_C10990g	Group I	-0.538997	7.00366e-30	-1.12862	5.58036e-64
YALI1_B18572g	Group I	-0.553516	1.52309e-29	1.25411	4.34911e-123
YALI1_D11402g	Group I	0.562703	1.956e-29	0.101256	0.0672403
YALI1_D05594g	Group I	0.456085	1.36221e-28	-0.225287	0.00139767
YALI1_D02804g	Group I	1.32497	1.05995e-26	1.64811	1.55613e-37
YALI1_E23988g	Group I	0.734767	1.42242e-26	-1.89361	6.42203e-219
YALI1_F11093g	Group I	-0.643808	2.76687e-26	-1.54979	2.16016e-121
YALI1_C18948t	Group I	-0.488073	7.01897e-26	-0.717639	1.4602e-32
YALI1_D05286g	Group I	0.451392	9.79792e-25	-0.527385	2.23949e-22
YALI1_F34281g	Group I	0.597384	2.81982e-24	0.634484	2.24336e-11
YALI1_C32223g	Group I	0.450263	4.49246e-24	0.145613	0.00789301
YALI1_D02781g	Group I	-0.519304	2.13049e-23	-0.337646	3.63775e-09
YALI1_D12403g	Group I	-0.536178	2.74954e-23	1.16242	2.31478e-77
YALI1_E24479g	Group I	0.470218	3.94084e-23	0.205018	0.000147025
YALI1_F27017g	Group I	-0.524157	4.05814e-23	-0.932941	4.20789e-35
YALI1_D32268g	Group I	-0.542357	9.12493e-23	0.618037	1.17199e-17
YALI1_F16796g	Group I	-0.424436	1.42587e-22	-0.711739	7.40615e-42
YALI1_A03116g	Group I	0.613948	1.30979e-21	-0.230968	0.00233075
YALI1_D10264g	Group I	-0.737949	5.82158e-21	-1.91652	5.96089e-110
YALI1_B11131g	Group I	0.416255	3.15175e-20	0.0563954	0.42672
YALI1_C10385g	Group I	-1.12454	5.02737e-20	-1.08902	3.51228e-18
YALI1_E20845g	Group I	0.768712	5.27565e-20	-0.286517	0.00588092
YALI1_C29261g	Group I	-0.455351	5.96149e-20	-0.263628	1.68306e-05
YALI1_E07019g	Group I	0.469529	2.42801e-19	0.446006	6.48964e-10
YALI1_A07768g	Group I	-0.405593	3.08593e-19	-0.432029	3.39309e-18
YALI1_C24434g	Group I	0.769283	7.38931e-19	1.32434	7.59987e-46
YALI1_D13124g	Group I	-0.829178	8.88013e-19	-1.39305	1.25596e-69
YALI1_F27692g	Group I	0.467736	1.43442e-18	-0.0264896	0.668893
YALI1_B12101g	Group I	-0.428904	2.91732e-18	0.92732	2.03271e-33
YALI1_D22961g	Group I	-0.464022	5.29978e-18	-0.792817	3.45951e-34
YALI1_F02545g	Group I	0.690466	5.29978e-18	-2.63862	1.13844e-36
YALI1_D13019g	Group I	0.56536	7.67605e-18	0.137361	0.0832586
YALI1_F02074g	Group I	0.416117	1.58496e-17	-0.27748	0.000455816
YALI1_E30462g	Group I	0.367598	1.98433e-17	-0.412678	2.37454e-16
YALI1_D09766g	Group I	0.503378	2.53178e-17	0.215213	0.00022999
YALI1_B04831g	Group I	-0.662595	3.32548e-17	-1.83638	3.23138e-97
YALI1_D08317g	Group I	-0.733122	3.32548e-17	1.01876	2.23574e-21
YALI1_E08530g	Group I	-0.578086	3.96346e-17	-0.137745	0.0351775
YALI1_F13384g	Group I	0.434623	4.46889e-17	0.939128	5.76927e-83
YALI1_E35305g	Group I	-0.340056	5.378e-17	-0.0142689	0.802494
YALI1_E17508g	Group I	0.62132	9.41148e-17	0.449095	2.8043e-09
YALI1_C28228g	Group I	0.382009	1.30348e-16	-0.0349805	0.534211
YALI1_D00848g	Group I	0.352321	2.08597e-16	-0.0965128	0.0597432
YALI1_D07945g	Group I	0.339033	5.11596e-16	-0.330986	1.68002e-09
YALI1_B04068g	Group I	-1.23765	1.21466e-15	0.628068	1.36483e-05
YALI1_E25518g	Group I	0.449024	1.62604e-15	-0.22722	0.000539753
YALI1_E08709g	Group I	0.331359	4.47269e-15	0.241945	7.11451e-08
YALI1_B11715g	Group I	-0.365763	4.78595e-15	0.786832	8.17917e-38
YALI1_E26525g	Group I	0.4007	5.13656e-15	0.315105	7.11451e-08
YALI1_D22864g	Group I	-0.352369	6.2363e-15	0.117079	0.032101
YALI1_F38263g	Group I	0.347243	6.30923e-15	0.0551541	0.38806
YALI1_D21145g	Group I	-0.511141	8.72539e-15	0.75348	1.9046e-18
YALI1_F36267g	Group I	0.341657	1.3327e-14	0.557834	8.58534e-29
YALI1_E17201g	Group I	-0.378824	1.63748e-14	-0.702467	3.8567e-41
YALI1_E36887g	Group I	0.363876	3.61165e-14	0.231931	9.76024e-06
YALI1_D06859g	Group I	0.376332	5.50266e-14	0.502218	5.89375e-20
YALI1_E03300g	Group I	0.362889	8.9358e-14	0.125251	0.110308
YALI1_D27637g	Group I	0.363804	1.60644e-13	0.0418774	0.47942
YALI1_E37157g	Group I	-0.413767	3.10777e-13	0.631846	2.19769e-23
YALI1_D12315g	Group I	0.298945	3.12033e-13	0.19332	2.12259e-05
YALI1_E15835g	Group I	0.360355	4.00895e-13	0.116144	0.100687
YALI1_D21610g	Group I	0.475527	5.37956e-13	0.238003	0.000103464
YALI1_E03789g	Group I	-0.40095	9.75554e-13	0.13686	0.0486129
YALI1_C02550g	Group I	0.292486	1.84875e-12	0.0113369	0.873585
YALI1_E30109g	Group I	0.549127	1.97597e-12	-0.158216	0.0809136
YALI1_D27385g	Group I	0.366997	1.97597e-12	0.433624	2.19291e-18
YALI1_D13510g	Group I	-0.44282	3.03776e-12	-1.18058	4.53022e-53
YALI1_D30781g	Group I	0.366627	4.5067e-12	-0.45991	2.46004e-12
YALI1_A10510g	Group I	0.326562	6.55174e-12	0.213696	5.28889e-06
YALI1_E01033g	Group I	-0.439901	4.00749e-11	-1.17838	1.249e-98
YALI1_F09932g	Group I	-0.388888	4.17415e-11	-0.597435	3.39608e-16
YALI1_B29227g	Group I	0.362507	4.72935e-11	0.307397	1.25402e-06
YALI1_C20023g	Group I	0.345478	5.2531e-11	0.194321	0.00309445
YALI1_F26367g	Group I	-1.81034	5.61935e-11	5.0311	1.66402e-207
YALI1_B07331g	Group I	0.50555	7.96558e-11	-0.0214662	0.823932
YALI1_C14884g	Group I	0.323732	8.85277e-11	-0.10738	0.051111
YALI1_E19314g	Group I	0.32624	9.71094e-11	0.376449	9.03564e-16
YALI1_B25395g	Group I	0.343912	1.05921e-10	0.152578	0.0041697
YALI1_D10721g	Group I	-0.384337	1.68807e-10	1.22637	7.27112e-119
YALI1_A21919g	Group I	-0.30707	1.70801e-10	-0.313771	2.2876e-08
YALI1_B29243g	Group I	-0.362978	2.71333e-10	-0.90547	9.45789e-60
YALI1_F30789g	Group I	0.319596	3.96577e-10	-0.549945	5.27245e-19
YALI1_B13699g	Group I	-0.292913	5.59695e-10	-0.362979	1.56342e-08
YALI1_A20902g	Group I	-0.30611	6.57029e-10	-0.578946	1.28261e-28
YALI1_F24773g	Group I	0.321915	8.52186e-10	0.700497	1.18118e-32
YALI1_E05309g	Group I	0.373243	8.52186e-10	1.06733	5.16981e-65
YALI1_F17472g	Group I	-0.362599	1.04031e-09	-0.0315226	0.603866
YALI1_B12691g	Group I	0.280273	1.4273e-09	0.313435	9.28246e-08
YALI1_F15265g	Group I	-0.25496	1.62755e-09	0.366728	5.2635e-11
YALI1_E34015g	Group I	0.830834	3.22374e-09	0.232283	0.17193
YALI1_E24487g	Group I	0.453819	4.833e-09	-0.222977	0.00922266
YALI1_E26551g	Group I	0.312389	6.56857e-09	0.543791	3.58987e-24
YALI1_F01659g	Group I	0.262482	7.48919e-09	-0.574234	2.64009e-34
YALI1_B15440g	Group I	-0.434339	8.27254e-09	0.804875	1.80076e-21
YALI1_F04106g	Group I	0.307194	1.82305e-08	0.445103	5.69861e-14
YALI1_D22568g	Group I	1.05403	1.84872e-08	4.15046	3.72993e-225
YALI1_C12941g	Group I	0.28608	2.03546e-08	1.14375	1.68291e-85
YALI1_A02096g	Group I	0.545042	4.36794e-08	0.154544	0.210375
YALI1_D10668g	Group I	0.254565	8.49675e-08	-0.51968	1.61012e-10
YALI1_D13013g	Group I	0.30749	1.33711e-07	0.225958	8.56671e-05
YALI1_E04341g	Group I	0.249187	1.62412e-07	-0.0308344	0.56684
YALI1_B25087g	Group I	0.389868	1.8584e-07	-0.0567521	0.546125
YALI1_B28789g	Group I	0.284563	1.89457e-07	0.163661	0.00457212
YALI1_B19217g	Group I	0.256117	2.40239e-07	0.0247129	0.617401
YALI1_D34106g	Group I	0.342236	2.41887e-07	-0.0676978	0.454942
YALI1_A01864g	Group I	0.234908	3.01505e-07	0.133505	0.00321426
YALI1_B17724g	Group I	0.429461	3.16235e-07	-0.627841	6.86548e-14
YALI1_E30520g	Group I	-0.333725	3.17553e-07	-0.380379	3.99581e-08
YALI1_F03883g	Group I	0.261947	3.17843e-07	0.0242321	0.708155
YALI1_F36882g	Group I	-0.276607	3.45778e-07	-0.53586	1.3896e-28
YALI1_A12437g	Group I	0.245936	4.18408e-07	-1.76842	6.0473e-33
YALI1_F19007g	Group I	0.269559	5.12183e-07	0.268796	2.28482e-06
YALI1_F02481g	Group I	0.357384	5.27254e-07	-1.27108	2.07734e-33
YALI1_F27716g	Group I	0.325673	7.25765e-07	0.658186	1.55079e-26
YALI1_F22402g	Group I	0.283054	7.90918e-07	0.292203	2.48719e-08
YALI1_D20007g	Group I	-0.252286	9.56459e-07	0.16354	0.00340535
YALI1_C20078g	Group I	-0.645603	1.01731e-06	1.87873	3.75185e-66
YALI1_A20937g	Group I	-0.332183	1.11184e-06	-3.11045	3.07524e-155
YALI1_A09422g	Group I	0.214775	1.23419e-06	-0.450437	1.77965e-17
YALI1_F15038g	Group I	0.250611	1.25999e-06	0.140214	0.0157737
YALI1_C31047g	Group I	-0.306723	1.3378e-06	0.517006	1.06621e-13
YALI1_D30705g	Group I	0.220661	1.61795e-06	-0.469897	1.34823e-22
YALI1_F13908g	Group I	-0.221672	1.65388e-06	-0.560636	6.43564e-31
YALI1_B27570g	Group I	0.276399	1.79329e-06	-0.583446	5.9503e-19
YALI1_D01548g	Group I	0.25052	2.14041e-06	-0.107133	0.036209
YALI1_A18557g	Group I	-0.213616	2.42635e-06	-0.0730395	0.185779
YALI1_F13691g	Group I	-0.423372	2.7731e-06	0.438172	3.8201e-07
YALI1_F12312g	Group I	-0.23686	2.95592e-06	-0.74367	7.02632e-37
YALI1_E06712g	Group I	-0.435073	3.21407e-06	-0.0243029	0.802366
YALI1_C04853g	Group I	0.252751	3.86049e-06	0.0916569	0.0911272
YALI1_F31672g	Group I	-0.355973	4.05689e-06	1.93668	8.89741e-09
YALI1_D27324g	Group I	0.234554	4.08291e-06	0.165012	0.00288939
YALI1_A01122g	Group I	0.201357	4.09241e-06	-0.167942	0.0176055
YALI1_F07246g	Group I	0.265223	4.17725e-06	-0.333642	1.48873e-06
YALI1_E13899g	Group I	-0.222887	4.72958e-06	-1.1676	7.66771e-80
YALI1_F11277g	Group I	-0.244527	6.88746e-06	-0.362887	3.58149e-13
YALI1_A07538g	Group I	-0.279646	8.10391e-06	-0.801681	9.05305e-38
YALI1_E37982g	Group I	-0.284437	9.6053e-06	-2.54241	9.73596e-187
YALI1_A03937g	Group I	0.253768	9.67624e-06	0.0903566	0.151937
YALI1_E05074g	Group I	0.47082	2.43062e-05	0.349548	0.00145492
YALI1_E04968g	Group I	-0.444271	2.45643e-05	0.744855	9.29503e-15
YALI1_E21200g	Group I	0.268381	3.17347e-05	0.188903	0.00242964
YALI1_C06328g	Group I	-0.195802	3.17436e-05	0.00651724	0.921749
YALI1_C31510g	Group I	0.341904	3.28243e-05	0.3541	3.5441e-05
YALI1_F07401g	Group I	0.313432	3.50747e-05	0.101471	0.200358
YALI1_F24408g	Group I	-0.251489	3.51192e-05	0.0412819	0.470523
YALI1_D19252g	Group I	-0.221506	3.57304e-05	-0.476073	1.88717e-17
YALI1_E24028g	Group I	0.238053	3.87681e-05	-0.148072	0.00868769
YALI1_E05811g	Group I	0.27088	3.94182e-05	-0.204298	0.00845909
YALI1_E14584g	Group I	0.218792	4.55255e-05	0.247482	5.03567e-06
YALI1_F16568g	Group I	-0.278354	4.82718e-05	-0.0321432	0.652833
YALI1_D16151g	Group I	-0.204748	5.31439e-05	0.776886	1.51972e-40
YALI1_B01325g	Group I	0.36099	5.41342e-05	0.258546	0.00939935
YALI1_F36492g	Group I	-0.209463	5.47623e-05	0.211869	0.00205254
YALI1_B28454g	Group I	0.448356	5.50705e-05	-1.04943	2.5186e-13
YALI1_C14709g	Group I	0.231598	5.57649e-05	0.0501114	0.383576
YALI1_E02678g	Group I	-0.306883	5.92431e-05	-0.21195	0.0053512
YALI1_D13976g	Group I	-0.235282	7.12381e-05	-0.740332	2.59421e-24
YALI1_D33879g	Group I	0.216925	7.26134e-05	0.401493	5.71268e-11
YALI1_F33603g	Group I	-0.215402	7.42533e-05	0.0286353	0.649717
YALI1_D09068g	Group I	0.247727	7.68695e-05	-0.299479	1.77105e-05
YALI1_E20569g	Group I	0.172707	7.6891e-05	0.0877753	0.0813161
YALI1_B29867g	Group I	0.352165	7.7167e-05	0.390312	1.03874e-05
YALI1_F30841g	Group I	0.208849	8.31342e-05	-0.308226	7.72515e-09
YALI1_B30024g	Group I	0.173249	8.31499e-05	0.361479	1.97587e-10
YALI1_D32958g	Group I	-0.229255	8.6858e-05	0.2112	0.000464982
YALI1_D22759g	Group I	0.251147	8.8955e-05	-0.237125	0.00203956
YALI1_B04540g	Group I	0.195592	9.96226e-05	0.508991	8.52994e-31
YALI1_E28648g	Group I	0.250024	0.000106882	0.326124	5.4366e-08
YALI1_E32693g	Group I	-0.266669	0.000109101	-0.633892	2.85238e-30
YALI1_E01689g	Group I	-0.315993	0.000115422	-0.948695	2.69998e-35
YALI1_E01947g	Group I	-0.299512	0.000132305	1.46565	5.80203e-77
YALI1_F16158g	Group I	-0.275333	0.000146969	-0.287406	0.00028426
YALI1_F19853g	Group I	0.204519	0.000155469	0.460941	1.40105e-16
YALI1_E24824g	Group I	0.210998	0.000159649	0.31542	3.84505e-08
YALI1_B07538g	Group I	-0.232515	0.00016832	0.188847	0.00331892
YALI1_F09846g	Group I	0.235046	0.000186061	-0.34894	8.12118e-07
YALI1_D31402g	Group I	-0.195959	0.000188378	0.934867	5.1286e-66
YALI1_A15846g	Group I	-0.410526	0.000199985	-0.109594	0.304109
YALI1_F02403g	Group I	-0.317554	0.000204227	-0.331187	0.000215781
YALI1_D17970g	Group I	0.202996	0.000215804	0.468943	1.4791e-15
YALI1_F33381g	Group I	0.806962	0.000218742	0.590871	0.00933986
YALI1_F29301g	Group I	0.178709	0.000234946	0.105244	0.0356012
YALI1_C13186g	Group I	-0.213615	0.000248783	-0.925058	9.44267e-48
YALI1_F09088g	Group I	-0.199407	0.00025434	-1.14084	3.17419e-88
YALI1_F35776g	Group I	0.32014	0.000259527	0.269355	0.00200191
YALI1_A01577g	Group I	0.272417	0.000299244	0.185038	0.0171062
YALI1_E20070g	Group I	0.174116	0.000324172	0.0116125	0.826949
YALI1_A00375g	Group I	-0.186774	0.000328941	-1.18512	3.34909e-92
YALI1_E31498g	Group I	-0.148748	0.000392583	-0.268996	2.77691e-08
YALI1_C25171g	Group I	0.314714	0.00044189	1.47565	3.94798e-66
YALI1_B16922g	Group I	0.422311	0.000453663	-3.10849	1.81224e-52
YALI1_E06573g	Group I	0.21598	0.000455054	0.253146	1.34143e-05
YALI1_D33307g	Group I	0.175737	0.000456178	-0.105756	0.0311779
YALI1_D13686g	Group I	-0.183283	0.000592656	-0.236419	3.35226e-06
YALI1_D28033g	Group I	-0.337904	0.000616494	-0.305301	0.0031143
YALI1_F34963g	Group I	-0.214386	0.000648693	-0.650353	7.08236e-26
YALI1_D21173g	Group I	0.209235	0.00067675	0.36175	3.57133e-10
YALI1_C23040g	Group I	-0.219521	0.000738334	0.365009	2.35949e-08
YALI1_D26320g	Group I	0.185676	0.000772174	0.0315867	0.560419
YALI1_C05204g	Group I	0.15372	0.000799617	0.0304279	0.556474
YALI1_D11844g	Group I	0.185826	0.000816077	0.158976	0.00230429
YALI1_B03198g	Group I	-0.15719	0.000817236	-0.210375	0.00152352
YALI1_A00504g	Group I	0.143508	0.000904115	-0.163151	0.00985012
YALI1_F04938g	Group I	0.233963	0.000994678	-1.50462	4.86599e-109
YALI1_E35982g	Group I	0.216799	0.0010229	0.194375	0.00210164
YALI1_A06640g	Group I	0.219707	0.0010612	-0.162769	0.023444
YALI1_C29158g	Group I	-0.179878	0.00106164	-0.17701	0.00139748
YALI1_E32512g	Group I	-0.153566	0.00122218	-0.0305767	0.524035
YALI1_B12443g	Group I	0.168337	0.00122959	-0.0796322	0.136816
YALI1_C30936g	Group I	0.280317	0.00122962	0.250064	0.00156571
YALI1_F26186g	Group I	0.205403	0.00127523	-0.0889746	0.190239
YALI1_A18196g	Group I	0.286557	0.00131578	0.111365	0.214106
YALI1_E10055g	Group I	0.207138	0.00134491	0.139248	0.0694738
YALI1_E00680g	Group I	0.222687	0.00137551	1.18107	4.405e-74
YALI1_F36415g	Group I	-0.159523	0.00139428	0.0892804	0.183615
YALI1_E22364g	Group I	0.149308	0.00140596	-0.00263126	0.963046
YALI1_A09218g	Group I	0.169271	0.00144486	-0.209038	4.27385e-05
YALI1_D36215g	Group I	-0.341189	0.00146849	-0.641454	1.71541e-12
YALI1_F33008g	Group I	0.169017	0.00152473	-0.296078	1.37113e-05
YALI1_D35718g	Group I	0.182478	0.00159121	-0.256944	4.08651e-06
YALI1_F34029g	Group I	0.150972	0.00164875	0.366633	4.16538e-14
YALI1_C07109g	Group I	-0.204487	0.00164875	-0.726432	3.82126e-29
YALI1_F07573g	Group I	0.193164	0.00167052	1.065	1.78929e-72
YALI1_E22159g	Group I	0.236708	0.00175441	0.0726732	0.394522
YALI1_E36036g	Group I	-0.174832	0.00183227	0.124028	0.0408235
YALI1_E28903g	Group I	0.226615	0.0018709	-1.93926	2.09066e-156
YALI1_D18833g	Group I	-0.141092	0.00192266	-0.236378	8.97256e-07
YALI1_E08915g	Group I	0.161223	0.00194475	-0.105532	0.0446407
YALI1_F01034g	Group I	0.194102	0.00200345	-0.0292552	0.617561
YALI1_B04589g	Group I	0.270229	0.00201339	0.00160806	0.989559
YALI1_E07578g	Group I	0.285451	0.00207021	-0.509256	1.16318e-06
YALI1_E35384g	Group I	0.216422	0.00208156	-0.0731607	0.371911
YALI1_E31050g	Group I	0.16398	0.00211004	-0.198542	0.000658452
YALI1_F04236g	Group I	0.346712	0.00214457	0.579739	2.76076e-09
YALI1_E27939g	Group I	-0.185601	0.00216756	-1.1815	1.06424e-76
YALI1_F03573g	Group I	-0.193429	0.00220592	0.494716	1.1142e-11
YALI1_F31687g	Group I	-0.269748	0.00225765	1.22056	8.47041e-06
YALI1_E24567g	Group I	0.208779	0.00231238	-0.763573	5.32937e-07
YALI1_B17105g	Group I	0.150711	0.00231941	0.0585829	0.344254
YALI1_F02434g	Group I	0.170717	0.0023261	-1.2398	1.23219e-46
YALI1_F13134g	Group I	-0.272838	0.00236436	0.797327	3.0026e-23
YALI1_F31416g	Group I	0.25343	0.00244732	0.0247251	0.795869
YALI1_E29221g	Group I	-0.241154	0.00246232	-0.147727	0.0919913
YALI1_E03672g	Group I	-0.147236	0.00253894	-0.302424	1.26299e-07
YALI1_C32106g	Group I	-0.215445	0.00272998	0.546321	5.60844e-16
YALI1_A02568g	Group I	0.161188	0.00273752	0.117524	0.0291781
YALI1_A21620g	Group I	0.196027	0.00295317	0.833031	1.31227e-61
YALI1_B21816g	Group I	-0.261881	0.00296234	0.262523	0.00183539
YALI1_D15506g	Group I	-0.188118	0.00297633	-0.381227	7.10031e-11
YALI1_C33427g	Group I	0.172702	0.00306115	0.358408	4.18936e-12
YALI1_F16717g	Group I	-0.243498	0.00309581	-0.248058	0.00141663
YALI1_B05964g	Group I	-0.236134	0.00310651	0.75911	5.8976e-26
YALI1_A07201g	Group I	0.196712	0.00323715	-0.221053	0.00405967
YALI1_A20631g	Group I	-0.318864	0.00357237	0.565215	4.12324e-07
YALI1_B14492g	Group I	0.150133	0.00359474	-1.61033	4.73309e-115
YALI1_B15905g	Group I	-0.19613	0.00388712	-0.5688	5.67235e-18
YALI1_E20453g	Group I	0.183323	0.00400687	-0.369472	3.71231e-09
YALI1_E16900g	Group I	-0.144243	0.00403614	-0.178621	0.00220791
YALI1_E19871g	Group I	-0.148926	0.00403789	-0.450855	4.64716e-14
YALI1_B07295g	Group I	-0.142207	0.00404939	-0.224457	0.000234548
YALI1_E16531g	Group I	-0.457936	0.00407438	0.364086	0.0796191
YALI1_D07089g	Group I	0.117705	0.00408779	0.183457	0.000391818
YALI1_E01778g	Group I	-0.138307	0.00439037	-0.297831	4.97767e-10
YALI1_D01780g	Group I	0.25675	0.00463744	1.10761	1.71262e-28
YALI1_E25189g	Group I	0.160781	0.0047206	0.555943	2.13663e-24
YALI1_D28003g	Group I	-0.202194	0.00481532	-0.37623	1.3257e-07
YALI1_E37749g	Group I	0.206895	0.00499259	0.471518	3.47585e-12
YALI1_D25529g	Group I	0.373069	0.00512364	-0.21944	0.119164
YALI1_A03153g	Group I	0.144575	0.00516431	0.362455	2.41926e-08
YALI1_E03723g	Group I	-0.194136	0.00519368	1.0807	1.87745e-52
YALI1_D29768g	Group I	0.131954	0.00549718	-0.0259986	0.636852
YALI1_F28490g	Group I	-0.208584	0.00568247	-0.311134	4.14195e-06
YALI1_F05574g	Group I	-0.150851	0.00583442	-0.0600375	0.205706
YALI1_F21396g	Group I	-0.164171	0.00593536	-0.652561	7.08017e-27
YALI1_C27996g	Group I	-0.164103	0.00609538	-0.31224	4.49531e-09
YALI1_F39022g	Group I	-0.152424	0.00638738	0.271494	5.47746e-07
YALI1_F14009g	Group I	-0.151076	0.00644899	-0.237981	9.51145e-05
YALI1_D11177g	Group I	-0.152011	0.00673507	0.0359603	0.600145
YALI1_E24797g	Group I	-0.164489	0.00689934	0.0745662	0.208523
YALI1_D24387g	Group I	0.230047	0.00774905	0.563541	5.8893e-14
YALI1_F12478g	Group I	-0.19938	0.00847937	-0.109977	0.135349
YALI1_A20398g	Group I	0.148234	0.00878894	0.23436	3.98007e-05
YALI1_F18357g	Group I	0.13323	0.00888624	-0.225889	0.000103009
YALI1_F17066g	Group I	0.161827	0.00911879	0.274291	1.58086e-06
YALI1_D30474g	Group I	-0.126909	0.00934783	-0.499029	1.86092e-27
YALI1_D24770g	Group I	0.111116	0.00957267	0.194983	0.000132426
YALI1_D15983g	Group I	0.181071	0.0097903	0.133848	0.039518
YALI1_F38339g	Group I	-0.141067	0.0102245	0.286491	4.62106e-09
YALI1_F02903g	Group I	-0.121978	0.010747	-0.32669	1.62545e-09
YALI1_D05139g	Group I	-0.201575	0.0108811	0.516468	7.22202e-12
YALI1_D32316g	Group I	0.119397	0.0120525	0.0406615	0.415759
YALI1_F09051g	Group I	-0.114693	0.0132434	-0.411575	4.58215e-18
YALI1_F31947g	Group I	0.12773	0.0133692	-1.09345	3.60814e-100
YALI1_F31001g	Group I	0.133919	0.0134097	-0.530905	1.28705e-24
YALI1_C29080g	Group I	0.131952	0.0134693	-0.132349	0.0331666
YALI1_F29876g	Group I	-0.106403	0.0136458	-0.147991	0.00424561
YALI1_C02588g	Group I	0.134606	0.0138013	-0.0903061	0.126008
YALI1_D13341g	Group I	0.39211	0.0140694	2.86209	1.88324e-113
YALI1_F19805g	Group I	-0.127933	0.0143958	-0.0655797	0.235016
YALI1_A03170g	Group I	-0.142784	0.0145	0.749945	9.36345e-36
YALI1_F28031g	Group I	-0.171586	0.0145191	-0.296646	2.02343e-05
YALI1_C09639g	Group I	0.126249	0.0145418	0.183937	0.000400947
YALI1_E14698g	Group I	0.145611	0.0145438	0.245588	0.000392636
YALI1_D02936g	Group I	0.26008	0.015455	0.131445	0.268349
YALI1_D23995g	Group I	0.124075	0.0155486	0.29873	6.35647e-08
YALI1_D05375g	Group I	-0.127662	0.0157234	0.106964	0.0338026
YALI1_F34610g	Group I	0.131599	0.0166671	0.27465	7.74185e-08
YALI1_F11396g	Group I	0.147979	0.0172029	0.504753	7.12896e-12
YALI1_D35443g	Group I	0.211771	0.0173424	0.422004	2.16564e-07
YALI1_A14199g	Group I	0.133015	0.0176502	0.478611	8.13758e-24
YALI1_E23749g	Group I	0.168247	0.0176576	0.288872	3.23087e-06
YALI1_D22636g	Group I	0.200245	0.0177249	0.801434	2.12915e-21
YALI1_B00448g	Group I	-0.127537	0.0177607	-0.553571	4.72157e-26
YALI1_C07481g	Group I	-0.127622	0.0178374	0.0857911	0.122704
YALI1_A10857g	Group I	0.151908	0.018017	-0.177223	0.013681
YALI1_E03150g	Group I	0.12743	0.0182257	0.198661	0.00135034
YALI1_E11083g	Group I	-0.128877	0.0185965	-0.263842	5.19844e-07
YALI1_D25968g	Group I	0.136749	0.0187633	0.7995	8.32261e-56
YALI1_F19717g	Group I	0.224415	0.0193052	0.106041	0.334728
YALI1_A07267g	Group I	0.114172	0.0206662	-0.149116	0.00301955
YALI1_E01193g	Group I	-0.192254	0.0207017	0.35589	5.22001e-07
YALI1_E20766g	Group I	0.317767	0.0207132	2.39738	5.56306e-33
YALI1_E39335g	Group I	-0.193472	0.0209533	-0.152422	0.121218
YALI1_B23055g	Group I	-0.138107	0.0210946	0.0312107	0.60854
YALI1_F37892g	Group I	0.229085	0.0212295	-0.700332	3.93432e-12
YALI1_E06317g	Group I	0.175048	0.0212865	-0.34075	0.0009664
YALI1_C32975g	Group I	0.111745	0.0217713	0.247466	1.85756e-06
YALI1_C06071g	Group I	-0.162495	0.0221023	-1.8525	5.5311e-286
YALI1_F05695g	Group I	0.153862	0.023708	0.263318	5.08612e-05
YALI1_B28430g	Group I	0.574091	0.0238012	-0.981735	0.000238522
YALI1_F19153g	Group I	0.240038	0.0241158	-0.365956	4.24619e-05
YALI1_C24016g	Group I	0.113292	0.0243977	-0.313245	1.12495e-09
YALI1_F06956g	Group I	0.09992	0.0260539	-0.318978	5.69592e-11
YALI1_D12493g	Group I	0.129931	0.0262994	0.443635	2.09518e-12
YALI1_F30317g	Group I	0.114853	0.0263418	0.206406	5.51124e-05
YALI1_F09017g	Group I	-0.12888	0.0264866	0.133539	0.0837488
YALI1_C06394g	Group I	0.138922	0.0265671	0.353478	2.53695e-09
YALI1_A02947g	Group I	0.207434	0.0268224	-0.141869	0.139903
YALI1_E20016g	Group I	-0.133437	0.0268251	-0.109549	0.0710418
YALI1_F19216g	Group I	0.109551	0.0272912	0.177446	0.0015923
YALI1_F08183g	Group I	0.128421	0.0279935	0.30211	8.30534e-06
YALI1_E41325g	Group I	-0.127613	0.0287986	-1.82612	2.91476e-120
YALI1_C29648g	Group I	-0.0982905	0.0301807	0.527567	2.40246e-21
YALI1_A20131g	Group I	-0.156364	0.0310318	-0.0617193	0.401142
YALI1_C07948g	Group I	-0.182195	0.031166	-0.553858	1.81726e-14
YALI1_B13915g	Group I	-0.149417	0.031469	0.176639	0.00476304
YALI1_F17496g	Group I	0.113642	0.0318809	0.04924	0.309812
YALI1_D24109g	Group I	-0.0950275	0.032379	0.114353	0.0177525
YALI1_F18122g	Group I	0.0968866	0.0325594	-0.154359	0.000830261
YALI1_F29852g	Group I	0.107288	0.0325594	0.261838	2.64645e-08
YALI1_E34116g	Group I	0.0989423	0.0327438	-0.705883	1.20101e-47
YALI1_A16466g	Group I	0.139243	0.0328619	-0.0647742	0.300735
YALI1_E28957g	Group I	-0.113586	0.0330551	0.605821	4.00659e-36
YALI1_C23826g	Group I	0.119762	0.0331484	0.352798	8.39516e-14
YALI1_F26574g	Group I	-0.16664	0.0332879	-0.424053	6.69697e-08
YALI1_D06883g	Group I	0.13646	0.0344886	-0.267868	6.02125e-07
YALI1_E10836g	Group I	0.0940121	0.0349657	0.127314	0.00892658
YALI1_F12535g	Group I	-0.117845	0.0355906	-0.0248971	0.619043
YALI1_F25182g	Group I	-0.122101	0.0356448	0.412707	1.42848e-11
YALI1_F22883g	Group I	-0.186812	0.0358761	0.400263	6.5231e-07
YALI1_E31679g	Group I	-0.163302	0.0369855	0.000387467	1
YALI1_F28967g	Group I	0.105333	0.0370972	0.176849	0.000899566
YALI1_C08017g	Group I	-0.16444	0.0378627	-0.127987	0.105978
YALI1_F09965g	Group I	-0.0908225	0.0390054	-0.370439	5.63252e-14
YALI1_D35669g	Group I	0.128805	0.039581	0.187345	0.00176527
YALI1_B26639g	Group I	0.132265	0.0398681	0.49903	1.17192e-14
YALI1_F08111g	Group I	-0.271692	0.0415428	0.337397	0.00366263
YALI1_A21550g	Group I	-0.123149	0.0416011	0.0439436	0.442311
YALI1_E26987g	Group I	-0.124447	0.0419746	-0.23891	0.000507801
YALI1_C01965g	Group I	-0.10695	0.0421541	-0.514526	5.24419e-18
YALI1_F36321g	Group I	0.149398	0.0423626	0.115408	0.174938
YALI1_B16309g	Group I	0.146855	0.044431	-0.260899	0.000106849
YALI1_E36116g	Group I	0.100753	0.045029	0.632324	4.28257e-35
YALI1_E06484g	Group I	0.1194	0.045029	0.273841	8.82102e-09
YALI1_C33217g	Group I	0.1461	0.0450389	-0.116106	0.0781476
YALI1_C13689g	Group I	0.141971	0.0451833	0.496183	1.36738e-12
YALI1_A14189g	Group I	0.149445	0.0457507	0.55128	6.49699e-18
YALI1_D07209g	Group I	-0.107279	0.0458677	0.141819	0.00222807
YALI1_E12847g	Group I	-0.277724	0.0465141	3.35097	1.61345e-198
YALI1_B06447g	Group I	-0.116506	0.0489277	0.273356	7.04406e-07
YALI1_E19795g	Group I	-0.11102	0.0490031	-0.131688	0.0207806
YALI1_A14568g	Group I	0.124477	0.0496675	-1.47436	2.35591e-157
YALI1_F38680g	Group I	-0.209492	0.0507742	-0.468947	2.62687e-09
YALI1_B02496g	Group I	0.149297	0.0512611	0.0998616	0.080384
YALI1_B24758g	Group I	-0.102843	0.0515632	-0.703965	3.19213e-32
YALI1_F16915g	Group I	-0.114366	0.052981	-0.0513645	0.43733
YALI1_B07444g	Group I	0.107131	0.0533017	0.348741	3.30817e-11
YALI1_D35911g	Group I	0.0998258	0.0550597	-0.119068	0.0327879
YALI1_A18660g	Group I	0.110115	0.0550637	-0.20087	0.00363846
YALI1_D35424g	Group I	0.101127	0.0556294	-0.0184501	0.739969
YALI1_B15380g	Group I	0.101746	0.058973	-0.127531	0.0254653
YALI1_C31122g	Group I	0.113677	0.0622408	-0.328117	3.45237e-08
YALI1_F21567g	Group I	-0.129544	0.0635921	-0.0240493	0.737222
YALI1_E24360g	Group I	0.128951	0.0639838	-0.25355	0.000114207
YALI1_E13926g	Group I	-0.0968937	0.0641263	0.448416	1.66568e-12
YALI1_A09893g	Group I	0.0962671	0.0641616	0.148758	0.00135034
YALI1_F01172g	Group I	-0.104623	0.0644167	-0.9854	1.4925e-72
YALI1_E17214g	Group I	-0.0937046	0.0648072	-0.0660825	0.287398
YALI1_E08440g	Group I	0.0925627	0.0659677	-0.143256	0.00351318
YALI1_E35843g	Group I	0.0933067	0.0673143	0.229736	1.21778e-06
YALI1_E37724g	Group I	0.0968799	0.0678464	-0.114885	0.0449221
YALI1_D02275g	Group I	-0.163943	0.0690848	-0.30854	0.000197604
YALI1_A11218g	Group I	0.0943184	0.0692224	0.512266	9.23515e-26
YALI1_D11159g	Group I	-0.0951034	0.0696002	-0.573445	3.55064e-26
YALI1_A05210g	Group I	0.182224	0.069678	-0.56134	2.62333e-09
YALI1_E00872g	Group I	0.087895	0.0725192	2.97853e-05	1
YALI1_E15318g	Group I	0.079184	0.073614	-0.0891765	0.0875232
YALI1_E04143g	Group I	0.0932034	0.0740577	2.61693	0
YALI1_A06778g	Group I	0.0904388	0.0741773	0.222298	1.53315e-06
YALI1_E04437g	Group I	0.0883029	0.0764981	0.242904	1.70613e-07
YALI1_F38998g	Group I	-0.127467	0.0809489	0.435216	3.39808e-11
YALI1_E20923g	Group I	-0.0850362	0.0810032	0.289419	4.84502e-07
YALI1_D11115g	Group I	0.0890941	0.0846267	-1.31281	6.10513e-111
YALI1_F17549g	Group I	-0.254399	0.0855249	-0.427075	0.00183539
YALI1_F02655g	Group I	0.0804723	0.0869538	0.320433	2.29859e-08
YALI1_B27637g	Group I	0.150278	0.0917262	0.310534	8.46209e-06
YALI1_C11589g	Group I	-0.103959	0.0923323	-0.27753	3.24739e-05
YALI1_B10990g	Group I	0.109363	0.0926409	1.0607	1.22238e-63
YALI1_D27181g	Group I	-0.157259	0.0927118	0.154643	0.0631587
YALI1_A09444g	Group I	0.147759	0.0930465	-0.192622	0.004617
YALI1_E05975g	Group I	0.0914865	0.0938289	0.0098968	0.87277
YALI1_F08944g	Group I	-0.168344	0.0955105	-0.019163	0.845551
YALI1_C20097g	Group I	-0.123316	0.0965152	0.0734249	0.310735
YALI1_E02231g	Group I	-0.105526	0.097078	-0.697388	1.21029e-21
YALI1_D17795g	Group I	0.0796459	0.098351	0.181138	0.000108672
YALI1_D35711g	Group I	0.108232	0.0991991	-0.130158	0.0288535
YALI1_F28202g	Group I	0.104309	0.100266	-0.0886335	0.192918
YALI1_A06591g	Group I	-0.0807984	0.100321	-0.60539	7.04819e-29
YALI1_D34643g	Group I	0.14669	0.103262	1.187	1.04883e-52
YALI1_B10449g	Group I	-0.0915517	0.105985	0.36216	6.98948e-14
YALI1_E23994g	Group I	0.0764399	0.106346	-0.174212	0.00131716
YALI1_B15988g	Group I	0.107546	0.108712	0.219345	0.000357586
YALI1_E25640g	Group I	0.121261	0.108973	0.823828	3.48121e-26
YALI1_E16300g	Group I	0.14585	0.109154	0.180241	0.0450668
YALI1_C24730g	Group I	0.10111	0.10946	0.183761	0.000915183
YALI1_F10971g	Group I	-0.0802895	0.109466	-0.494428	6.23256e-22
YALI1_A06721g	Group I	-0.0883245	0.109977	-0.0197762	0.712771
YALI1_B13290g	Group I	-0.0883726	0.111622	-0.208538	6.61581e-05
YALI1_D09996g	Group I	-0.163941	0.11271	0.0671736	0.492724
YALI1_F22219g	Group I	0.130721	0.114375	-0.139728	0.0777728
YALI1_E22262g	Group I	-0.095939	0.114714	0.241903	2.16309e-05
YALI1_C09390g	Group I	0.15481	0.116433	0.10831	0.23392
YALI1_C13973g	Group I	-0.101246	0.118691	-3.77179	1.18882e-78
YALI1_F19218g	Group I	0.0866001	0.122211	-1.71673	8.40146e-38
YALI1_F22525g	Group I	0.081769	0.124615	-0.0149656	0.787788
YALI1_C12024g	Group I	0.0980353	0.125351	-0.538686	1.80987e-10
YALI1_E22613g	Group I	-0.100962	0.125806	-1.75901	5.76835e-215
YALI1_F31568g	Group I	0.0861254	0.127547	0.0982642	0.0877006
YALI1_F17912g	Group I	-0.107571	0.129754	0.0957328	0.136291
YALI1_B06809g	Group I	-0.0721443	0.135241	-0.652993	2.03378e-34
YALI1_E09438g	Group I	-0.0948461	0.135483	-0.358804	0.000230976
YALI1_D33274g	Group I	0.112092	0.135897	0.00812059	0.931161
YALI1_E36206g	Group I	-0.0749724	0.140186	1.08126	2.46696e-93
YALI1_A09467g	Group I	0.0732507	0.140371	-0.0953115	0.0547191
YALI1_F01532g	Group I	-0.0731875	0.142498	-0.90271	4.55491e-69
YALI1_B27837g	Group I	0.111411	0.143159	0.396665	9.37731e-08
YALI1_F07990g	Group I	-0.089508	0.143617	-1.51936	4.02857e-102
YALI1_B02767g	Group I	-0.0805938	0.147884	0.690113	7.4641e-31
YALI1_E37603g	Group I	-0.0741907	0.148892	0.251861	7.11395e-07
YALI1_E26181g	Group I	0.117635	0.150826	0.0756639	0.388463
YALI1_B06704g	Group I	0.0700335	0.151064	0.529979	2.61516e-24
YALI1_E10358g	Group I	-0.0815976	0.155129	0.301809	1.4664e-09
YALI1_E04177g	Group I	-0.0997839	0.155847	-0.0022865	0.980377
YALI1_E20215g	Group I	0.133087	0.156627	-0.18266	0.0465057
YALI1_D00951g	Group I	-0.0698265	0.161416	-0.869723	3.01688e-82
YALI1_F02592g	Group I	0.110508	0.16568	-1.77168	2.48027e-78
YALI1_E03510g	Group I	0.168142	0.168617	0.160384	0.194238
YALI1_F14290g	Group I	0.090667	0.168617	0.142928	0.0338347
YALI1_F21381g	Group I	0.134529	0.170303	0.120328	0.235536
YALI1_D04910g	Group I	0.11013	0.171868	0.209868	0.0245549
YALI1_B00908g	Group I	0.0650555	0.172589	0.447037	3.07351e-18
YALI1_F19610g	Group I	0.0968914	0.172679	1.07822	3.68831e-83
YALI1_B24471g	Group I	0.0997542	0.178176	0.34876	3.06767e-06
YALI1_D22342g	Group I	0.07489	0.178371	-0.114922	0.0153658
YALI1_F07630g	Group I	0.0753577	0.179314	-0.274522	2.57815e-06
YALI1_E31186g	Group I	-0.111592	0.179837	0.111641	0.178627
YALI1_B02149g	Group I	-0.118329	0.180327	0.451316	3.57953e-08
YALI1_D00173g	Group I	0.0758407	0.181524	-0.292395	1.57077e-07
YALI1_F26654g	Group I	0.0689959	0.181854	-1.12969	1.42962e-82
YALI1_F08146g	Group I	-0.0801427	0.182878	0.875779	4.61246e-46
YALI1_A10199g	Group I	0.0853922	0.185338	-0.458031	1.08082e-10
YALI1_C01576g	Group I	0.0872507	0.191284	-0.204267	0.000481148
YALI1_E26788g	Group I	-0.105576	0.191486	0.0307718	0.718072
YALI1_A20611g	Group I	0.161478	0.191587	0.556765	1.01018e-08
YALI1_C05837g	Group I	-0.15734	0.196347	-0.308373	0.00259014
YALI1_B12337g	Group I	-0.0839639	0.198318	-0.536351	1.79231e-18
YALI1_C29854g	Group I	0.0840977	0.198999	-1.65657	1.12863e-175
YALI1_F38344g	Group I	0.134855	0.200675	-0.0340575	0.749293
YALI1_D27068g	Group I	-0.0966738	0.20319	-0.0463603	0.547382
YALI1_D23730g	Group I	-0.0892194	0.207351	0.433136	3.59369e-13
YALI1_F25556g	Group I	0.0857422	0.207409	-0.170709	0.00887385
YALI1_F39009g	Group I	-0.0774644	0.207797	-0.277057	2.68209e-07
YALI1_F11313g	Group I	0.0692145	0.213777	0.614812	2.83853e-21
YALI1_B04370g	Group I	0.0653853	0.214102	0.260377	1.52643e-07
YALI1_C05125g	Group I	0.0721071	0.214712	-0.303951	1.54209e-07
YALI1_C17100g	Group I	0.0628494	0.215863	0.305683	3.23338e-08
YALI1_E31031g	Group I	0.0881345	0.217136	0.215071	0.00250944
YALI1_B05350g	Group I	-0.0805148	0.222384	0.435594	6.07746e-16
YALI1_A10883g	Group I	-0.249951	0.225028	-0.299414	0.152349
YALI1_C23948g	Group I	0.0684462	0.227597	-1.11309	5.4891e-57
YALI1_A19563g	Group I	-0.0713232	0.230161	0.211864	0.000642112
YALI1_E31772g	Group I	-0.0804652	0.232757	0.00714571	0.912592
YALI1_B16277g	Group I	0.0585657	0.235124	-0.936191	4.73588e-45
YALI1_C33100g	Group I	0.061829	0.23514	-0.293029	1.40294e-08
YALI1_D19338g	Group I	-0.101534	0.235329	-0.203379	0.00551311
YALI1_E02996g	Group I	-0.0981167	0.242138	0.435784	8.27694e-07
YALI1_F32675g	Group I	-0.0708375	0.244625	-0.0812108	0.135934
YALI1_E38608g	Group I	0.084361	0.246179	0.416524	5.74598e-11
YALI1_B17968g	Group I	-0.10208	0.246868	-0.0600997	0.506201
YALI1_F02299g	Group I	-0.0885816	0.247162	0.299191	3.48236e-05
YALI1_B24654g	Group I	0.0738723	0.251043	0.0556788	0.378966
YALI1_D02399g	Group I	-0.0609336	0.251043	0.282123	1.86179e-08
YALI1_B28511g	Group I	-0.0825424	0.252319	0.724768	8.99706e-32
YALI1_F06035g	Group I	-0.0589473	0.253617	0.428506	2.15347e-17
YALI1_F24881g	Group I	-0.0754297	0.254892	-1.22871	6.62208e-79
YALI1_B21774g	Group I	-0.0709392	0.256426	-0.168546	0.00279873
YALI1_B22747g	Group I	-0.0792498	0.258808	0.209861	0.00106997
YALI1_F34556g	Group I	-0.0825525	0.258957	-1.00057	1.06551e-56
YALI1_B00829g	Group I	0.0724969	0.260819	0.802386	3.25736e-53
YALI1_E39083g	Group I	-0.0580511	0.263832	0.429723	1.30768e-16
YALI1_D35210g	Group I	0.078876	0.269747	-0.160554	0.00718278
YALI1_D15897g	Group I	-0.0790258	0.27556	-0.113829	0.115254
YALI1_F01456g	Group I	0.0636217	0.27799	0.0486218	0.454324
YALI1_C21639g	Group I	0.0586863	0.278281	0.0338264	0.45712
YALI1_D04331g	Group I	-0.0527465	0.278997	-0.000425511	0.997545
YALI1_E18258g	Group I	0.0529645	0.280449	0.347923	1.12287e-10
YALI1_F34631g	Group I	0.114688	0.28073	0.361857	2.06249e-05
YALI1_D05038g	Group I	0.0865194	0.283024	0.278331	5.95089e-05
YALI1_B25997g	Group I	-0.0812296	0.285004	-0.0210819	0.744309
YALI1_A04893g	Group I	-0.121142	0.28747	0.3014	0.00355469
YALI1_E14125g	Group I	-0.0591122	0.288003	0.291334	2.54539e-07
YALI1_D09203g	Group I	-0.061142	0.289206	0.133686	0.0157414
YALI1_E13755g	Group I	0.106915	0.291324	0.970106	7.3279e-29
YALI1_F07793g	Group I	-0.0528721	0.293192	-0.649823	4.66423e-47
YALI1_F30852g	Group I	0.0671782	0.296317	0.248746	2.94374e-06
YALI1_E16325g	Group I	-0.0925396	0.300605	-0.656213	2.74762e-28
YALI1_D25104g	Group I	0.0805011	0.300867	0.837785	5.94973e-28
YALI1_E17243g	Group I	-0.0493444	0.30508	0.404617	3.05833e-16
YALI1_C09667g	Group I	0.0921803	0.312213	-0.118038	0.159943
YALI1_B26763g	Group I	0.0558149	0.313443	-0.225974	2.37256e-06
YALI1_B14573g	Group I	0.0758394	0.313824	-0.111825	0.135952
YALI1_C20396g	Group I	0.0485109	0.31798	0.278186	1.19557e-07
YALI1_B26679g	Group I	0.05	0.318693	0.300466	7.55632e-09
YALI1_B07413g	Group I	-0.0866986	0.321532	2.44323	3.66099e-178
YALI1_F10253g	Group I	0.0671945	0.322431	0.476605	1.53401e-11
YALI1_E07535g	Group I	0.0522963	0.323743	0.380556	1.76249e-14
YALI1_B12677g	Group I	0.117827	0.327668	0.271309	0.014071
YALI1_E04845g	Group I	-0.0652195	0.329774	0.656618	2.03486e-31
YALI1_D31083g	Group I	0.0491137	0.340653	-1.07022	1.4144e-88
YALI1_D26759g	Group I	0.0887014	0.35085	-0.0434698	0.659753
YALI1_E25585g	Group I	-0.0975218	0.357932	0.288102	0.000409335
YALI1_E09615g	Group I	-0.0454196	0.359709	-0.590748	1.71384e-18
YALI1_A01824g	Group I	-0.0458169	0.359927	0.0668051	0.218285
YALI1_C21626g	Group I	-0.0733027	0.360958	-1.13992	1.25594e-55
YALI1_A03351g	Group I	0.0766192	0.361272	-0.0493734	0.535202
YALI1_B19507g	Group I	0.0493863	0.361593	0.303436	5.16133e-09
YALI1_B03041g	Group I	-0.0637808	0.367043	-0.258229	0.000430775
YALI1_B07399g	Group I	-0.0683769	0.367384	0.273593	4.44035e-06
YALI1_C30086g	Group I	-0.0472932	0.369801	0.0477527	0.356822
YALI1_F15692g	Group I	0.0509197	0.371571	0.00569066	0.933571
YALI1_E13848g	Group I	-0.0651269	0.37246	-1.24647	4.29742e-38
YALI1_E37863g	Group I	-0.109625	0.376394	0.666126	1.09364e-09
YALI1_E29642g	Group I	-0.0512896	0.378426	-0.240004	0.000116355
YALI1_D33350g	Group I	-0.0706372	0.385653	0.119759	0.145974
YALI1_F06941g	Group I	-0.066584	0.388635	-0.375582	2.02723e-06
YALI1_D14304g	Group I	-0.0740697	0.389303	-0.0415696	0.637121
YALI1_F22993g	Group I	0.0449709	0.396502	0.284013	4.1406e-07
YALI1_D26765g	Group I	0.0743924	0.397939	-0.0757695	0.366564
YALI1_C21448g	Group I	0.0461476	0.402589	0.550521	6.45117e-29
YALI1_E30368g	Group I	0.0498239	0.40599	-0.424131	4.93553e-17
YALI1_B24214g	Group I	0.0553876	0.408791	0.329385	1.12989e-09
YALI1_C23075g	Group I	-0.0466438	0.41363	0.399892	7.21003e-11
YALI1_F09608g	Group I	0.0602182	0.415169	0.223925	8.31416e-05
YALI1_F24699g	Group I	-0.0663847	0.417866	-0.00329439	0.979671
YALI1_C17566g	Group I	0.0441344	0.420831	0.674357	6.12326e-39
YALI1_A14259g	Group I	-0.0570384	0.424729	-0.600676	1.97416e-20
YALI1_F09345g	Group I	-0.0525757	0.426504	-0.441256	5.31634e-15
YALI1_B28499g	Group I	-0.0708871	0.434132	0.0809909	0.280548
YALI1_B27404g	Group I	0.101987	0.44474	0.37525	8.28769e-05
YALI1_E17377g	Group I	-0.0516434	0.446731	0.0996248	0.0460749
YALI1_B27689g	Group I	0.0622639	0.447765	-0.0568552	0.38107
YALI1_B24936g	Group I	-0.155331	0.449219	1.49087	2.95663e-31
YALI1_F10938g	Group I	0.0643771	0.454064	0.370443	2.23761e-08
YALI1_B04502g	Group I	-0.0541237	0.454507	-0.412818	8.3266e-11
YALI1_C26106g	Group I	-0.114108	0.455051	-0.0589211	0.6459
YALI1_D08798g	Group I	0.090425	0.457617	1.56275	1.54513e-44
YALI1_C11862g	Group I	-0.0424126	0.458702	-0.566769	1.79469e-24
YALI1_A04109g	Group I	-0.0414481	0.462747	-0.415186	9.39411e-13
YALI1_C21722g	Group I	-0.0663255	0.468835	-0.0233203	0.764768
YALI1_A15507g	Group I	0.0865571	0.472895	-0.704309	4.55721e-09
YALI1_A02728g	Group I	-0.0440266	0.473057	0.381289	2.64476e-16
YALI1_D05440g	Group I	0.0343629	0.473794	0.106682	0.0287936
YALI1_C17700g	Group I	-0.105199	0.474495	-0.0877439	0.493383
YALI1_F12895g	Group I	0.0475099	0.476564	-0.029617	0.698821
YALI1_E06616g	Group I	-0.038479	0.477784	0.296942	1.82886e-06
YALI1_C03842g	Group I	-0.0689013	0.477802	-0.226413	0.0148553
YALI1_E21282g	Group I	-0.0583045	0.479336	-1.13495	5.3783e-27
YALI1_A20995g	Group I	0.0753084	0.479976	-1.27786	9.89077e-18
YALI1_C22592g	Group I	0.0396537	0.482779	-0.116521	0.0135621
YALI1_E33570g	Group I	0.0333117	0.487784	0.314174	3.48025e-07
YALI1_C28895g	Group I	0.0652618	0.488948	0.364663	4.90392e-07
YALI1_D10226g	Group I	-0.0405283	0.49	0.382085	7.33022e-12
YALI1_F09003g	Group I	0.0407336	0.492815	0.309578	8.8724e-08
YALI1_E03158g	Group I	-0.050576	0.50485	-0.293382	1.94428e-06
YALI1_D10693g	Group I	-0.0331873	0.506488	-0.55699	1.52259e-24
YALI1_A18915g	Group I	-0.0835378	0.508677	0.264367	0.0255796
YALI1_D35509g	Group I	-0.0338285	0.509603	-0.964907	4.70403e-96
YALI1_F15905g	Group I	0.0439438	0.514036	-0.654417	6.94569e-16
YALI1_D23265g	Group I	0.0456829	0.521319	0.325255	2.92868e-07
YALI1_A22023g	Group I	0.0609748	0.522618	0.0465145	0.625606
YALI1_F25650g	Group I	0.0454027	0.523429	0.875947	4.87464e-56
YALI1_E06331g	Group I	0.0452067	0.526044	-0.0740639	0.254841
YALI1_D15792g	Group I	0.0386005	0.528235	-1.0279	7.27473e-76
YALI1_B14325g	Group I	-0.0407236	0.528544	-0.225921	0.000129516
YALI1_C20329g	Group I	0.0723098	0.528777	0.160341	0.141726
YALI1_D30866g	Group I	-0.0366728	0.528777	-0.552387	4.75459e-28
YALI1_F39261g	Group I	0.0441661	0.531148	-0.110558	0.0226837
YALI1_D29994g	Group I	0.041322	0.532994	0.38209	1.75682e-14
YALI1_F04238g	Group I	0.0618898	0.537784	-0.00732962	0.951169
YALI1_B20205g	Group I	-0.05556	0.54277	0.198319	0.0104208
YALI1_E05261g	Group I	-0.0634779	0.54339	0.659234	1.17523e-18
YALI1_B02506g	Group I	0.0371122	0.545488	-0.362529	5.84413e-12
YALI1_E15991g	Group I	0.0327913	0.548423	0.198232	0.000372969
YALI1_E08198g	Group I	-0.034899	0.548423	-1.04682	1.82577e-89
YALI1_B08851g	Group I	-0.037961	0.550041	-0.0908297	0.111501
YALI1_E08382g	Group I	-0.0288795	0.554895	0.220925	5.06696e-06
YALI1_C14818g	Group I	0.0387626	0.564073	-0.347687	3.90921e-10
YALI1_D01960g	Group I	-0.0356888	0.569921	0.288736	4.90031e-07
YALI1_E22329g	Group I	0.0518946	0.571655	-0.0299831	0.726849
YALI1_F39557g	Group I	0.0426007	0.573702	0.249969	5.69612e-05
YALI1_E28107g	Group I	0.0378723	0.575212	0.394744	1.11467e-09
YALI1_E13818g	Group I	0.0396997	0.578674	0.295948	1.56894e-07
YALI1_F09802g	Group I	-0.0516035	0.580709	-0.15699	0.0512786
YALI1_C29447g	Group I	0.0358012	0.588485	0.0496589	0.438259
YALI1_D06302g	Group I	0.0312744	0.589013	0.204723	0.00023432
YALI1_B14044g	Group I	-0.0255279	0.590834	-0.686727	3.36829e-22
YALI1_A03396g	Group I	-0.0329295	0.592041	0.184536	0.0021224
YALI1_E36900g	Group I	0.0329052	0.600992	-0.020531	0.666134
YALI1_D33599g	Group I	-0.0273107	0.604958	0.323558	6.32731e-09
YALI1_D19008g	Group I	-0.040868	0.607316	0.365451	1.78927e-08
YALI1_D05414g	Group I	-0.138501	0.609903	0.436051	0.0236353
YALI1_D08000g	Group I	0.0286111	0.618454	0.337134	2.2837e-13
YALI1_A15349g	Group I	0.0313149	0.620372	0.361406	3.09166e-11
YALI1_F18920g	Group I	-0.0265043	0.622048	0.066829	0.220251
YALI1_C32424g	Group I	-0.0284042	0.622946	-0.486103	4.73537e-23
YALI1_F31255g	Group I	-0.0258212	0.626285	-0.537378	7.41787e-30
YALI1_E15555g	Group I	0.0318938	0.628222	-0.0336416	0.612867
YALI1_B04309g	Group I	-0.0275519	0.631004	0.169703	0.000581305
YALI1_E26229g	Group I	-0.0275063	0.632716	-1.5758	3.07921e-230
YALI1_D02348g	Group I	0.0575213	0.643179	-0.1147	0.26763
YALI1_F32120g	Group I	-0.0366146	0.644085	0.154925	0.0126941
YALI1_E25812g	Group I	0.0301055	0.645004	-0.25619	9.42767e-07
YALI1_C04281g	Group I	-0.0299647	0.647036	-0.154917	0.0210627
YALI1_E34222g	Group I	0.0272267	0.647732	0.134484	0.0130057
YALI1_B14064g	Group I	-0.0234781	0.652614	-0.126891	0.00512902
YALI1_D04055g	Group I	-0.0462631	0.655082	0.393037	1.09586e-05
YALI1_C10806g	Group I	-0.0420527	0.669613	0.733306	3.28526e-21
YALI1_E21552g	Group I	0.0342133	0.670721	-1.26436	3.18078e-28
YALI1_E34513g	Group I	-0.0463895	0.670942	-0.115519	0.21974
YALI1_F31902g	Group I	-0.0264299	0.671956	-0.0585766	0.299144
YALI1_F06578g	Group I	0.0577954	0.676238	0.0178249	0.896261
YALI1_D03488g	Group I	-0.028188	0.690937	-0.185353	0.0326334
YALI1_B00539g	Group I	0.023851	0.695505	0.443622	1.90954e-18
YALI1_B05043g	Group I	0.0801486	0.697026	0.835246	1.27242e-12
YALI1_C23902g	Group I	-0.0266526	0.697066	-0.921426	4.07416e-83
YALI1_E39433g	Group I	0.0235305	0.703461	-0.524611	1.08201e-16
YALI1_B22088g	Group I	-0.0264407	0.706117	0.449509	3.03284e-14
YALI1_B04637g	Group I	-0.0333719	0.706204	-1.21862	1.2565e-59
YALI1_F19811g	Group I	0.0200853	0.70678	0.0929584	0.0815001
YALI1_F29911g	Group I	0.0271409	0.716051	0.040967	0.521064
YALI1_D14489g	Group I	-0.0298911	0.716585	-0.0131518	0.864148
YALI1_D21458g	Group I	0.021878	0.716973	0.727321	1.84385e-60
YALI1_A21993g	Group I	-0.0244	0.726215	-0.847174	1.00656e-48
YALI1_D09667g	Group I	-0.0209608	0.728691	-0.273772	5.89683e-06
YALI1_B21966g	Group I	0.0212046	0.730451	0.905302	1.8567e-50
YALI1_C10480g	Group I	0.0332519	0.731052	-0.201697	0.0148427
YALI1_D10129g	Group I	0.0322918	0.731784	-0.638202	7.41982e-15
YALI1_A04576g	Group I	-0.0235628	0.735162	-0.135527	0.0743333
YALI1_B29483g	Group I	-0.0386443	0.738249	-0.033102	0.770679
YALI1_D13574g	Group I	0.028343	0.738584	-0.505514	1.40884e-12
YALI1_D02990g	Group I	-0.0277033	0.741573	-0.765374	7.04796e-23
YALI1_A07290g	Group I	0.0190362	0.741868	-0.520975	1.87297e-17
YALI1_F32554g	Group I	0.0418772	0.750555	0.141805	0.175609
YALI1_F09335g	Group I	-0.0233139	0.753958	-0.0674344	0.287398
YALI1_A21283g	Group I	-0.0480871	0.755127	1.57873	5.65868e-35
YALI1_B02228g	Group I	0.0200693	0.760592	0.260611	3.03299e-06
YALI1_D20257g	Group I	-0.0164562	0.760846	-0.216843	4.45505e-06
YALI1_D15696g	Group I	-0.0238066	0.768554	-0.134994	0.0565661
YALI1_B29995g	Group I	-0.0173529	0.770066	0.531378	1.1401e-27
YALI1_B15307g	Group I	0.0354752	0.783475	0.64291	2.15614e-10
YALI1_C00209g	Group I	0.0134873	0.787565	-0.31465	2.8231e-10
YALI1_E26892g	Group I	0.0251456	0.78784	-0.0665748	0.374325
YALI1_F24099g	Group I	0.0140384	0.789165	0.505323	7.4825e-22
YALI1_C03246g	Group I	0.0182389	0.789388	-0.106887	0.0469452
YALI1_D10623g	Group I	0.0136203	0.791239	-0.070208	0.226159
YALI1_F04001g	Group I	0.0271927	0.791505	-0.109828	0.229363
YALI1_F08562g	Group I	-0.0408694	0.793387	0.0882369	0.486762
YALI1_D05343g	Group I	-0.0162813	0.798275	-1.57239	5.65348e-88
YALI1_B08214g	Group I	0.0173273	0.799268	-0.231324	9.79383e-06
YALI1_D22691g	Group I	-0.0194124	0.803141	0.0264061	0.728923
YALI1_E27249g	Group I	-0.0118884	0.806843	0.253497	8.86999e-08
YALI1_E31865g	Group I	0.0134178	0.809732	-1.16935	4.99002e-123
YALI1_B12742g	Group I	-0.0149107	0.813879	-0.28533	4.51295e-06
YALI1_B29941g	Group I	0.0158062	0.81878	0.521857	1.33253e-29
YALI1_F39242g	Group I	-0.0166873	0.819814	0.362334	1.15477e-12
YALI1_A19526g	Group I	-0.0135986	0.820677	0.140214	0.0335173
YALI1_F06109g	Group I	0.0147345	0.82409	-0.353506	5.89966e-11
YALI1_F29867g	Group I	0.0143658	0.826244	-0.128059	0.0189235
YALI1_F21482g	Group I	-0.0132871	0.828879	0.0353955	0.457798
YALI1_F18239g	Group I	0.0205795	0.828879	0.429342	1.87981e-09
YALI1_B18368g	Group I	-0.0189386	0.836391	-0.216715	0.00670194
YALI1_F35329g	Group I	0.0158509	0.83901	-0.3608	2.05848e-08
YALI1_F05253g	Group I	-0.0538621	0.842938	4.28791	2.85474e-121
YALI1_B26984g	Group I	0.0161687	0.848852	-0.152529	0.0282056
YALI1_C30205g	Group I	0.01038	0.849055	-0.140462	0.00406844
YALI1_F29836g	Group I	0.0256007	0.851315	0.352365	0.000229709
YALI1_F23595g	Group I	-0.0129286	0.852893	-0.0454035	0.427148
YALI1_A21711g	Group I	0.0125619	0.861212	0.296485	7.50859e-05
YALI1_B02672g	Group I	-0.0121527	0.866695	0.179814	0.00141607
YALI1_B28781g	Group I	0.0138392	0.868469	0.245861	1.0027e-06
YALI1_B04497g	Group I	-0.0106968	0.876865	-0.288565	1.13515e-07
YALI1_C11819g	Group I	-0.0107022	0.877166	0.0310691	0.666134
YALI1_E25364g	Group I	0.0142427	0.878399	-0.721617	2.06235e-20
YALI1_E02413g	Group I	-0.0123109	0.882019	0.0188388	0.781958
YALI1_F17788g	Group I	-0.0213158	0.884571	-1.59812	1.24125e-38
YALI1_B29446g	Group I	0.00791015	0.884571	-0.626394	2.17048e-32
YALI1_E04349g	Group I	-0.00923726	0.895546	-0.014675	0.797311
YALI1_E06355g	Group I	-0.00804381	0.90272	0.176539	0.000337219
YALI1_F13023g	Group I	-0.0111821	0.903224	0.446921	1.36687e-11
YALI1_E15559g	Group I	-0.00760507	0.905447	-0.213554	7.16308e-06
YALI1_B07852g	Group I	0.00824208	0.906979	0.546692	1.6265e-27
YALI1_A01249g	Group I	0.0102693	0.922408	0.195137	0.0202845
YALI1_D11633g	Group I	0.00917873	0.92353	-0.0662886	0.396423
YALI1_E31154g	Group I	0.00581088	0.928987	1.64722	1.36059e-214
YALI1_D24375g	Group I	-0.0124875	0.933073	0.36714	0.000252122
YALI1_F08544g	Group I	0.0116592	0.935381	-0.0119238	0.923524
YALI1_E04312g	Group I	0.00602238	0.936041	-0.133983	0.011786
YALI1_C25336g	Group I	0.00471763	0.944441	-0.0417713	0.469818
YALI1_E00412g	Group I	0.00646368	0.950089	-0.131997	0.0292096
YALI1_B28472g	Group I	0.026349	0.957857	-1.20991	1.66537e-07
YALI1_D04447g	Group I	0.00602545	0.962752	-0.132697	0.140574
YALI1_E23325g	Group I	-0.00273594	0.969347	0.391308	3.30772e-14
YALI1_B13041g	Group I	-0.00587138	0.969347	0.0511207	0.552967
YALI1_D29237g	Group I	-0.00273319	0.970405	-0.0847181	0.0739758
YALI1_C28621g	Group I	-0.00344487	0.971045	-0.337323	6.82638e-08
YALI1_E14469g	Group I	-0.00492787	0.972006	0.124344	0.178333
YALI1_F05415g	Group I	0.0324523	0.972006	-0.0482659	0.871904
YALI1_C03874g	Group I	0.00175394	0.981532	0.118458	0.0314811
YALI1_E24618g	Group I	0.00208189	0.984419	0.0730815	0.247263
YALI1_E09672g	Group I	0.00320766	0.984585	-0.511767	6.91214e-07
YALI1_A10318g	Group I	0.00105683	0.984922	0.593568	2.45643e-38
YALI1_D20651g	Group I	0.00380187	0.984922	0.234324	0.028854
YALI1_F32744g	Group I	-0.00239546	0.989015	-1.61688	8.87078e-94
YALI1_F20943g	Group I	-0.00245682	0.991561	0.812817	3.05507e-28
YALI1_E18895g	Group I	0.00108515	0.993157	-0.0955354	0.111337
YALI1_C22835g	Group I	-0.00101347	0.993435	0.243105	2.13408e-07
YALI1_E13082g	Group I	-0.000538503	1	-0.205566	0.00196748
YALI1_E36437g	Group I	0.928919	3.67159e-88	-1.01093	4.1583e-29
YALI1_B23237g	Group I	0.818677	6.42874e-87	-0.464758	7.53283e-08
YALI1_F14136g	Group I	-0.756681	5.64027e-79	0.239275	5.38509e-07
YALI1_F17988g	Group I	-1.19404	8.98093e-79	-2.34031	3.76611e-188
YALI1_F25924g	Group I	-0.784384	2.16849e-70	-0.90665	8.51877e-15
YALI1_C15465g	Group I	1.30927	6.61878e-59	0.439921	5.41026e-05
YALI1_B12409g	Group I	-0.759226	8.64513e-56	-1.77513	4.37895e-151
YALI1_C07638g	Group I	-0.639214	5.52394e-55	-0.731399	6.73923e-45
YALI1_C16621g	Group I	0.617249	1.65879e-53	0.0685306	0.227268
YALI1_B15587g	Group I	-0.940713	2.31869e-51	-1.57977	1.78003e-150
YALI1_B05832g	Group I	-1.06684	3.20321e-50	-1.77951	3.12189e-177
YALI1_A05254g	Group I	-0.879307	1.21418e-49	-1.49869	1.06465e-210
YALI1_D31482g	Group I	-1.74601	2.44002e-49	2.73503	2.26916e-300
YALI1_E41569g	Group I	0.69502	8.87889e-48	0.800051	2.07644e-37
YALI1_B11759g	Group I	-0.792902	2.57409e-47	-1.51872	9.03914e-212
YALI1_B13355g	Group I	0.598002	2.72927e-47	-0.158538	0.00491638
YALI1_E21983g	Group I	-1.09384	6.29304e-47	-1.83409	7.55583e-182
YALI1_E02317g	Group I	-0.758827	7.42182e-47	-1.30491	2.76887e-124
YALI1_D18770g	Group I	-0.739715	4.72018e-46	-1.25048	9.60901e-122
YALI1_F04848g	Group I	0.704427	1.58385e-45	0.708072	1.14869e-40
YALI1_B10635g	Group I	0.586468	7.12031e-45	-0.508944	2.79762e-05
YALI1_B25427g	Group I	-0.636999	3.99015e-44	-0.209146	4.10444e-05
YALI1_F03120g	Group I	-1.14291	5.75754e-44	-1.70826	4.77089e-109
YALI1_E19483g	Group I	-0.799068	3.65332e-43	-1.57938	5.23838e-178
YALI1_D11722g	Group I	-0.804187	1.49494e-42	-1.4804	1.37554e-128
YALI1_E01649g	Group I	-0.635462	1.7345e-42	-1.02723	5.62981e-98
YALI1_B28150g	Group I	-0.633616	2.25998e-42	1.21313	8.87781e-111
YALI1_D13126g	Group I	-0.860221	3.71641e-42	-1.5253	4.91529e-158
YALI1_E28779g	Group I	-1.10693	2.51657e-41	-0.577432	3.6341e-07
YALI1_C12333g	Group I	0.588755	4.01379e-41	0.144871	0.00937117
YALI1_C07137g	Group I	-0.815952	1.52159e-40	-1.67571	2.75829e-163
YALI1_F07318g	Group I	-0.716655	1.58337e-40	-1.21351	3.64649e-109
YALI1_B12993g	Group I	0.607548	3.14633e-40	0.663078	5.12256e-17
YALI1_E32664g	Group I	-1.15916	3.22366e-40	-3.10822	1.90508e-208
YALI1_F39001g	Group I	-0.757373	4.95633e-40	-1.22489	3.13799e-113
YALI1_F23109g	Group I	-0.713659	1.96262e-39	-1.35601	2.63827e-116
YALI1_E34586g	Group I	0.768936	1.88919e-38	-1.09603	2.04226e-10
YALI1_A14287g	Group I	0.624235	3.71333e-38	0.306989	8.14855e-07
YALI1_B13586g	Group I	-0.650361	5.50518e-38	-1.23859	3.12452e-107
YALI1_F09433g	Group I	0.575795	5.62928e-38	0.0873955	0.0556404
YALI1_B24564g	Group I	-0.962838	7.10773e-38	-3.85235	8.47277e-131
YALI1_D16206g	Group I	-1.1534	8.71393e-38	-1.59519	2.5382e-115
YALI1_B20802g	Group I	0.543729	1.49007e-37	-0.0536501	0.351478
YALI1_F10713g	Group I	0.553685	3.22585e-37	-0.0979304	0.0357578
YALI1_D11151g	Group I	-0.863279	4.5552e-37	-1.6059	1.87384e-204
YALI1_B21250g	Group I	-0.650785	9.14918e-37	-0.126652	0.11411
YALI1_D34288g	Group I	-0.658973	1.1007e-36	0.347438	2.63959e-07
YALI1_D00703g	Group I	0.656505	1.17065e-36	-0.110223	0.0611611
YALI1_D05270g	Group I	0.515145	1.86288e-36	0.255349	3.07982e-07
YALI1_F18276g	Group I	-0.585334	2.05807e-35	0.00665252	0.917086
YALI1_B01698g	Group I	-0.768271	3.9069e-35	-1.85261	1.70201e-218
YALI1_B28053g	Group I	-0.832601	5.45199e-35	-0.890105	1.06605e-33
YALI1_B13137g	Group I	-0.680972	6.69391e-35	-0.937085	1.71326e-51
YALI1_F39108g	Group I	-0.609369	6.07676e-34	-1.21735	1.60722e-106
YALI1_E38178g	Group I	-0.467783	8.85709e-34	-0.328558	2.52858e-12
YALI1_C05636g	Group I	-0.649027	2.18872e-33	-1.25816	5.57373e-116
YALI1_D18845g	Group I	-1.15444	2.75005e-33	1.77182	2.51282e-18
YALI1_B14236g	Group I	-0.754724	4.22398e-33	-1.46349	1.7002e-129
YALI1_F14712g	Group I	-0.444217	8.09335e-33	-0.246836	3.62062e-07
YALI1_D16864g	Group I	0.527822	3.57727e-32	0.728936	3.92556e-58
YALI1_F33331g	Group I	-0.621435	4.99404e-32	-0.453527	4.86043e-09
YALI1_D14893g	Group I	-0.94989	6.5772e-32	-1.90719	2.60368e-196
YALI1_F35753g	Group I	-0.657458	2.41826e-31	-1.64801	9.84621e-245
YALI1_F13446g	Group I	-0.679858	3.07094e-31	-1.03625	2.07139e-52
YALI1_F39128g	Group I	-0.722723	5.17843e-31	-1.31	1.31109e-101
YALI1_D21076g	Group I	-0.579793	6.77547e-31	-0.775816	8.0622e-48
YALI1_F27141g	Group I	-0.531103	1.58425e-30	-1.0589	1.15404e-85
YALI1_E33024g	Group I	-0.695243	4.94055e-30	-1.29141	6.00408e-119
YALI1_F11493g	Group I	-0.726276	4.94055e-30	-1.30129	1.25598e-133
YALI1_E15144g	Group I	-0.732542	1.22902e-29	-0.565676	1.70315e-14
YALI1_D12056g	Group I	-0.713455	1.33542e-29	-1.16466	8.34391e-106
YALI1_B27588g	Group I	0.473599	3.89943e-29	-0.0480071	0.333177
YALI1_E12703g	Group I	-0.628949	4.10163e-29	-1.04976	9.69121e-90
YALI1_F22241g	Group I	-0.570809	4.79231e-29	-0.0373869	0.506447
YALI1_B30214g	Group I	-0.764082	9.91116e-29	-1.3766	5.13294e-174
YALI1_E38706g	Group I	0.523809	1.12928e-28	1.18987	3.93912e-91
YALI1_F09405g	Group I	0.49894	1.34176e-28	0.010432	0.892741
YALI1_E06882g	Group I	-0.590289	1.59944e-28	-1.14301	2.15049e-86
YALI1_C23926g	Group I	0.475803	3.39119e-28	0.204441	0.000101416
YALI1_A12411g	Group I	-0.544497	1.0628e-27	-1.16805	1.18092e-108
YALI1_D17268g	Group I	-0.611297	1.91114e-27	-1.48887	2.30383e-106
YALI1_D23785g	Group I	-0.803493	3.49656e-27	-2.87946	1.23644e-138
YALI1_C29618g	Group I	-0.633461	3.64221e-27	-2.30793	6.012e-288
YALI1_B13800g	Group I	-0.691739	3.93354e-27	-0.694402	9.19988e-15
YALI1_D32424g	Group I	-0.778436	1.44462e-26	-1.68363	4.60132e-152
YALI1_B04433g	Group I	-0.546113	2.7855e-26	-0.376191	1.38274e-11
YALI1_E14644g	Group I	-0.490844	8.74641e-26	-0.527128	5.95809e-19
YALI1_C09773g	Group I	0.495375	1.01669e-25	0.296297	1.36482e-06
YALI1_B01839g	Group I	-0.514725	1.14877e-25	-1.50858	4.29913e-182
YALI1_C30287g	Group I	-0.636915	1.34639e-25	-1.70556	7.03903e-172
YALI1_E16451g	Group I	-0.440886	2.91121e-25	-0.804389	4.78078e-46
YALI1_D07162g	Group I	-0.458713	4.65005e-25	-0.973693	1.00814e-71
YALI1_D07232g	Group I	-0.610474	7.01855e-25	-1.36172	1.04228e-93
YALI1_D33552g	Group I	-0.489734	1.01268e-24	-0.899425	1.45961e-44
YALI1_E18961g	Group I	-0.488777	1.57908e-24	0.413975	1.45559e-17
YALI1_F11605g	Group I	-0.736471	2.4148e-24	0.828272	2.27828e-41
YALI1_C29402g	Group I	-0.478187	2.48398e-24	-1.04393	2.91609e-55
YALI1_B07652g	Group I	0.467647	2.53391e-24	0.384962	5.36174e-12
YALI1_E04023g	Group I	-0.901599	2.79775e-24	-0.764868	1.67866e-15
YALI1_E31389g	Group I	-0.500099	3.50751e-24	-0.127824	0.116998
YALI1_C16333g	Group I	-0.433372	3.57087e-24	-0.249587	0.000512812
YALI1_A12225g	Group I	-0.662748	3.99577e-24	-1.54851	3.77984e-161
YALI1_F19192g	Group I	-0.677445	7.51352e-24	-0.927301	5.57696e-47
YALI1_A09593g	Group I	-0.620361	7.51352e-24	-1.13878	6.57449e-81
YALI1_D20662g	Group I	0.495862	8.03742e-24	0.104709	0.0612595
YALI1_C22857g	Group I	-0.473917	1.48116e-23	-0.646781	1.57549e-25
YALI1_B04779g	Group I	-0.663444	1.48352e-23	-1.06924	1.29368e-53
YALI1_F29483g	Group I	-0.531677	1.56165e-23	0.77753	5.45318e-37
YALI1_D22413g	Group I	0.528425	1.72428e-23	-0.15362	0.0130524
YALI1_C08262g	Group I	-0.367735	1.86559e-23	0.872231	1.28175e-78
YALI1_D04969g	Group I	-0.632116	2.07894e-23	-1.56065	3.0056e-192
YALI1_C08702g	Group I	-0.460088	3.01501e-23	0.047341	0.420265
YALI1_C02402g	Group I	-0.607211	3.0152e-23	-1.76684	7.20279e-182
YALI1_D35575g	Group I	-0.593363	5.00407e-23	-1.48902	9.63605e-144
YALI1_A18514g	Group I	-0.549668	7.04974e-23	-0.463765	2.05346e-11
YALI1_F27041g	Group I	-0.518567	2.45676e-22	-1.20568	1.14398e-100
YALI1_D29335g	Group I	-0.455097	3.4846e-22	-1.10292	4.14394e-98
YALI1_F26399g	Group I	0.838009	6.74187e-22	1.36263	3.42137e-61
YALI1_E35580g	Group I	-0.460822	9.19786e-22	-0.789977	2.08059e-38
YALI1_F12138g	Group I	-0.457002	9.28226e-22	1.15442	5.64881e-99
YALI1_F04045g	Group I	0.447683	1.58644e-21	0.357496	3.8208e-10
YALI1_A22157g	Group I	-0.594168	1.62716e-21	-1.43119	8.25353e-98
YALI1_E13287g	Group I	-0.50667	1.67305e-21	-1.17581	3.61366e-102
YALI1_A12403g	Group I	-0.47323	1.89339e-21	-1.2892	2.21118e-160
YALI1_B09367g	Group I	0.393718	2.79987e-21	0.0403675	0.552359
YALI1_A02499g	Group I	0.510726	3.09819e-21	0.704881	4.88087e-38
YALI1_D30922g	Group I	-0.551064	3.10429e-21	-1.02777	6.69333e-85
YALI1_C15964g	Group I	-0.422652	3.36841e-21	-0.611307	9.05901e-16
YALI1_F28015g	Group I	0.694715	6.06151e-21	0.794475	6.39138e-25
YALI1_F33345g	Group I	-0.460899	8.10073e-21	-0.269501	0.00367084
YALI1_A03757g	Group I	-0.557658	8.9363e-21	-1.35221	5.59062e-152
YALI1_C05570g	Group I	0.48868	1.03953e-20	0.0325619	0.612867
YALI1_B11532g	Group I	-0.479041	1.21672e-20	0.262012	3.13583e-06
YALI1_D17370g	Group I	-0.512557	1.28317e-20	-1.30985	1.5224e-140
YALI1_A05052g	Group I	-0.553133	1.56158e-20	-1.21409	8.86998e-66
YALI1_E06068g	Group I	-0.522912	1.58958e-20	-0.884064	3.15766e-50
YALI1_D01967g	Group I	-0.616091	2.00622e-20	-0.742438	2.53209e-27
YALI1_D20164g	Group I	-0.429781	2.2451e-20	-0.885665	5.89607e-50
YALI1_E13280g	Group I	-0.49072	2.35011e-20	-1.1004	5.9215e-107
YALI1_E21915g	Group I	0.405687	4.09676e-20	0.316846	2.72497e-08
YALI1_E31396g	Group I	-0.445868	5.9408e-20	-0.228108	0.00929125
YALI1_A05571g	Group I	-0.557333	6.41825e-20	-1.25976	3.35808e-101
YALI1_B22015g	Group I	-0.49929	1.10158e-19	-1.05365	1.20848e-95
YALI1_C01993g	Group I	0.38196	1.29337e-19	0.529753	1.13291e-15
YALI1_D06988g	Group I	-0.423424	1.36515e-19	-0.258832	2.94582e-06
YALI1_E31351g	Group I	-0.502406	2.05807e-19	-1.17169	1.93193e-147
YALI1_B19388g	Group I	-0.588127	2.26211e-19	-1.25583	2.29174e-113
YALI1_F39106g	Group I	-0.608563	2.46251e-19	-1.12398	1.66144e-67
YALI1_D12909g	Group I	-0.731732	3.57554e-19	0.100733	0.220955
YALI1_F10731g	Group I	0.478482	4.16351e-19	0.303795	6.96134e-09
YALI1_C01244g	Group I	0.440074	7.71781e-19	0.340584	8.04924e-12
YALI1_F25444g	Group I	-0.821989	7.82887e-19	-3.05022	0
YALI1_D08734g	Group I	-0.479915	8.35115e-19	-1.52359	1.55311e-164
YALI1_B06745g	Group I	-0.457658	8.67764e-19	-0.881182	5.79003e-39
YALI1_D16656g	Group I	-0.441515	9.22086e-19	-0.838639	5.89243e-49
YALI1_B15692g	Group I	-0.553412	9.8596e-19	-0.836129	5.13825e-44
YALI1_A00789g	Group I	-0.406441	1.00123e-18	-0.555634	2.41126e-19
YALI1_C01535g	Group I	0.361038	1.87871e-18	0.107349	0.0294924
YALI1_F08075g	Group I	-0.699784	2.04197e-18	1.43927	1.15255e-127
YALI1_E15659g	Group I	-0.37676	2.44674e-18	0.640942	3.55904e-28
YALI1_E37764g	Group I	0.362419	3.04476e-18	0.329142	1.78865e-13
YALI1_B13828g	Group I	-0.366006	3.41672e-18	0.297697	8.23223e-07
YALI1_F26957g	Group I	-0.59756	3.95761e-18	-0.839137	4.6134e-23
YALI1_F13001g	Group I	-0.495106	4.26156e-18	-1.03197	5.57989e-85
YALI1_C33098g	Group I	-0.664895	4.40192e-18	-0.918324	4.03297e-35
YALI1_D28518g	Group I	-0.406605	4.40813e-18	-1.04505	2.98198e-81
YALI1_C30181g	Group I	-0.483129	5.0365e-18	-1.02888	3.80195e-66
YALI1_E37387g	Group I	-0.450319	5.12396e-18	-1.22872	2.13608e-113
YALI1_D30058g	Group I	0.397664	5.45402e-18	0.265699	2.85379e-08
YALI1_C20559g	Group I	0.391875	5.51194e-18	-0.704056	4.53303e-35
YALI1_C10730g	Group I	-0.589152	6.13681e-18	-1.00667	4.24787e-53
YALI1_E09539g	Group I	-0.416649	8.1446e-18	-0.461848	6.57405e-22
YALI1_E38561g	Group I	0.496844	1.24375e-17	0.0605539	0.328837
YALI1_B23798g	Group I	-0.435607	1.6613e-17	-1.01534	9.4951e-80
YALI1_B19079g	Group I	0.361528	2.02581e-17	0.73793	4.35357e-37
YALI1_D33696g	Group I	0.367466	2.72549e-17	-0.112133	0.0667069
YALI1_A21156g	Group I	0.441226	3.81238e-17	0.039068	0.517074
YALI1_F27667g	Group I	-0.437191	3.91851e-17	-0.695592	3.61e-35
YALI1_B20289g	Group I	-0.433074	4.23587e-17	-0.351224	3.23946e-07
YALI1_A21630g	Group I	-0.4495	4.65488e-17	-1.04709	6.60848e-65
YALI1_D33380g	Group I	0.425664	5.5965e-17	0.0913418	0.185538
YALI1_D16370g	Group I	0.384883	8.2774e-17	0.600655	8.70999e-27
YALI1_E02616g	Group I	0.365172	8.45718e-17	0.759557	9.50414e-48
YALI1_F38220g	Group I	-2.31045	9.49577e-17	1.5196	1.53013e-16
YALI1_F13505g	Group I	-0.364845	1.63224e-16	-0.633638	1.51734e-34
YALI1_E19647g	Group I	-0.43493	1.64643e-16	-0.739632	1.64622e-52
YALI1_F31866g	Group I	-0.402434	1.67148e-16	-0.347365	7.71582e-13
YALI1_B25593g	Group I	-0.509075	1.68748e-16	-0.320002	8.10276e-09
YALI1_B20521g	Group I	-0.462185	1.89736e-16	-0.788554	9.42638e-48
YALI1_E03220g	Group I	-0.476267	2.21041e-16	-2.13787	0
YALI1_B29310g	Group I	-0.385468	2.39627e-16	1.13782	5.80617e-70
YALI1_E30942g	Group I	-0.539476	2.49517e-16	-0.731482	3.06749e-20
YALI1_A04119g	Group I	-0.438221	2.51942e-16	-1.13247	2.07015e-118
YALI1_F04070g	Group I	-0.454461	3.05344e-16	-0.445307	4.077e-09
YALI1_E07818g	Group I	-0.435742	3.40901e-16	0.107886	0.0738149
YALI1_B19932g	Group I	0.422821	3.43184e-16	0.815321	8.79021e-43
YALI1_D09870g	Group I	0.44113	3.44767e-16	0.0108257	0.889962
YALI1_E13428g	Group I	-0.340023	3.51554e-16	-0.573833	2.08956e-30
YALI1_E14910g	Group I	0.362679	5.28345e-16	0.0114358	0.825044
YALI1_D27148g	Group I	-0.406111	5.68374e-16	-0.783536	1.16897e-44
YALI1_F35656g	Group I	-0.470846	7.18222e-16	-0.641696	2.31264e-32
YALI1_C13007g	Group I	0.545698	7.98271e-16	0.316003	4.24269e-06
YALI1_E03870g	Group I	0.382344	1.18558e-15	0.460348	2.5965e-17
YALI1_D26051g	Group I	0.570891	1.21508e-15	-1.29982	5.86813e-08
YALI1_E14153g	Group I	0.477355	1.45958e-15	-0.28619	0.00014356
YALI1_A06128g	Group I	-0.430202	1.98089e-15	-0.705245	1.96971e-40
YALI1_E40754g	Group I	-0.513029	2.14937e-15	-1.10642	6.19233e-82
YALI1_D11406g	Group I	0.488859	2.55522e-15	-0.21881	0.00456911
YALI1_D03952g	Group I	-0.357719	3.70087e-15	-0.0443384	0.449997
YALI1_B01628g	Group I	-0.377284	3.94671e-15	-0.862384	1.74118e-51
YALI1_A05459g	Group I	0.328538	4.13835e-15	-0.576431	5.94973e-28
YALI1_D12760g	Group I	0.406087	4.49714e-15	-0.389595	2.4634e-11
YALI1_E28465g	Group I	-0.532325	4.52647e-15	-0.829366	4.19275e-19
YALI1_C15945g	Group I	0.403674	5.00092e-15	0.318205	7.59443e-10
YALI1_B16110g	Group I	-0.546588	5.09015e-15	-1.3437	8.1923e-74
YALI1_E06280g	Group I	0.323839	5.14928e-15	0.112895	0.0286538
YALI1_F34497g	Group I	0.426479	5.15524e-15	-0.173986	0.00201324
YALI1_F22321g	Group I	0.334572	5.28485e-15	-0.0280816	0.660524
YALI1_F16656g	Group I	0.506283	5.51357e-15	-0.415365	6.09386e-06
YALI1_E28828g	Group I	-0.325489	6.46034e-15	-0.147288	0.00848962
YALI1_E02203g	Group I	-0.408496	6.47883e-15	-0.742212	1.02958e-32
YALI1_C20314g	Group I	-0.400057	6.59819e-15	0.679442	1.53634e-26
YALI1_D35148g	Group I	-0.559447	7.19597e-15	-1.5198	1.96028e-88
YALI1_F37714g	Group I	0.393672	7.96672e-15	1.2398	1.1293e-86
YALI1_B11934g	Group I	-0.291903	1.09603e-14	-0.344625	2.4634e-11
YALI1_F12080g	Group I	-0.45498	1.14111e-14	-1.19574	1.02605e-103
YALI1_C25877g	Group I	0.363718	1.35888e-14	0.404928	4.6893e-14
YALI1_E37895g	Group I	-0.410817	1.55318e-14	-0.418624	2.70607e-16
YALI1_F16478g	Group I	-0.339339	2.90729e-14	0.144465	0.0052876
YALI1_B18975g	Group I	0.343494	3.72322e-14	-0.0536296	0.350062
YALI1_E23967g	Group I	0.392042	4.23044e-14	0.410961	2.29076e-12
YALI1_D17051g	Group I	-0.328334	5.63944e-14	-0.540834	2.36423e-33
YALI1_F30395g	Group I	-0.432549	7.23332e-14	-0.0916316	0.135919
YALI1_F28744g	Group I	-0.32651	9.21902e-14	-0.738919	5.36128e-46
YALI1_B08898g	Group I	0.361944	1.11624e-13	0.419559	1.84721e-08
YALI1_D09420g	Group I	-0.327458	1.60235e-13	-0.0220527	0.698855
YALI1_A12302g	Group I	-0.441431	2.4658e-13	-1.10792	1.29674e-84
YALI1_A01505g	Group I	-0.392882	2.62619e-13	-1.11189	5.81325e-61
YALI1_A07575g	Group I	-0.477762	2.70494e-13	-1.63728	2.17671e-118
YALI1_F37463g	Group I	0.500534	2.84831e-13	-1.89768	3.26282e-25
YALI1_B18499g	Group I	-0.362292	2.87916e-13	-0.034587	0.562791
YALI1_A03300g	Group I	0.643494	3.01453e-13	-0.535126	2.20258e-08
YALI1_D02206g	Group I	0.378635	4.52006e-13	-0.270441	1.85137e-06
YALI1_B30275g	Group I	0.355501	5.70615e-13	-0.233425	4.16129e-05
YALI1_E23472g	Group I	0.324395	6.97447e-13	1.01592	6.09608e-53
YALI1_B09025g	Group I	0.339217	7.40509e-13	0.338651	1.13217e-12
YALI1_E17431g	Group I	-0.305916	8.06389e-13	0.210276	2.2847e-05
YALI1_D26808g	Group I	0.343523	8.76783e-13	0.716164	1.89814e-42
YALI1_F15517g	Group I	-0.308108	9.21684e-13	0.213299	0.000213091
YALI1_C29584g	Group I	0.361516	9.50318e-13	0.23939	8.18173e-05
YALI1_F33579g	Group I	-0.390721	9.52342e-13	0.207428	4.96909e-05
YALI1_E05709g	Group I	-0.469163	1.10032e-12	-0.833027	1.70329e-33
YALI1_E27279g	Group I	-0.291374	1.24012e-12	-0.0231543	0.698118
YALI1_E16202g	Group I	-0.312028	1.33319e-12	-1.00575	9.94014e-68
YALI1_B14382g	Group I	-0.287806	1.3672e-12	0.469843	6.17083e-21
YALI1_C00293g	Group I	-0.327157	1.3672e-12	-0.526578	1.04878e-19
YALI1_B19290g	Group I	0.319738	1.37534e-12	-0.489564	2.16452e-25
YALI1_F14342g	Group I	0.325888	1.43602e-12	-0.214458	1.52888e-05
YALI1_D14125g	Group I	-0.325027	1.6837e-12	-0.804506	2.10314e-63
YALI1_F27574g	Group I	-0.401613	2.03941e-12	-0.915046	2.3291e-62
YALI1_F23414g	Group I	-0.421895	2.11016e-12	-0.724549	2.17515e-26
YALI1_F38756g	Group I	-0.35132	2.12991e-12	-0.896367	6.59837e-58
YALI1_C14738g	Group I	-0.484274	2.13697e-12	0.723151	1.27576e-26
YALI1_D18408g	Group I	0.496847	2.19762e-12	-0.81257	2.8204e-17
YALI1_C30022g	Group I	-0.535272	2.351e-12	1.02478	4.79086e-35
YALI1_B22938g	Group I	-0.303184	2.64925e-12	0.204436	0.00801773
YALI1_D29481g	Group I	-0.355737	2.84888e-12	-0.27664	1.0092e-06
YALI1_C00230g	Group I	-0.44226	2.86587e-12	-1.30494	2.7544e-101
YALI1_F16743g	Group I	0.444029	3.1543e-12	0.309775	6.67625e-07
YALI1_F32043g	Group I	-0.255242	3.22989e-12	-0.177663	0.000298295
YALI1_F25035g	Group I	-0.333792	3.53514e-12	-0.967091	9.729e-74
YALI1_F25852g	Group I	-0.370678	3.80348e-12	-0.653838	1.55649e-29
YALI1_E25453g	Group I	0.348213	4.64981e-12	0.442795	2.29237e-17
YALI1_E19682g	Group I	-0.460663	4.94747e-12	-0.322383	8.01873e-07
YALI1_E02007g	Group I	-0.276491	5.39943e-12	-0.14404	0.00427074
YALI1_F38776g	Group I	-0.362392	5.57998e-12	-0.0688957	0.281908
YALI1_E01235g	Group I	0.373553	5.60821e-12	-0.190732	0.000927041
YALI1_A19731g	Group I	0.3211	7.33404e-12	0.324856	9.13963e-13
YALI1_D27339g	Group I	-0.423214	7.67543e-12	0.703544	3.00137e-28
YALI1_E02056g	Group I	-0.339213	8.63915e-12	-0.434472	5.45401e-21
YALI1_F25792g	Group I	-0.349218	9.67829e-12	-0.447772	4.85146e-11
YALI1_D23934g	Group I	-0.326884	1.19552e-11	0.602721	3.34884e-33
YALI1_B20153g	Group I	-0.396072	1.36945e-11	-1.25131	2.23499e-122
YALI1_F28064g	Group I	0.478787	1.37935e-11	-0.345735	2.09092e-06
YALI1_B11794g	Group I	-0.408799	1.49721e-11	-0.812042	1.2091e-38
YALI1_C26167g	Group I	0.288891	1.63584e-11	0.113841	0.0432301
YALI1_B26112g	Group I	-0.409911	1.63735e-11	0.376413	3.72449e-09
YALI1_B15928g	Group I	0.339692	1.92055e-11	-0.357245	2.44938e-11
YALI1_C17932g	Group I	-0.438254	1.92055e-11	-0.59731	4.13276e-19
YALI1_A13649g	Group I	-0.42313	1.93286e-11	-0.913538	1.25898e-41
YALI1_E19852g	Group I	0.283646	2.09484e-11	-0.430655	5.07751e-09
YALI1_A04742g	Group I	-0.402572	2.13243e-11	0.311199	1.93586e-05
YALI1_E18843g	Group I	-0.290459	2.7602e-11	-0.353618	8.26189e-08
YALI1_E16433g	Group I	0.418991	2.80671e-11	-0.407635	4.64456e-09
YALI1_E01623g	Group I	-0.366526	2.85352e-11	-0.777073	3.59559e-28
YALI1_B19044g	Group I	0.274213	3.33265e-11	-0.13164	0.00916071
YALI1_E25267g	Group I	0.286221	3.45941e-11	-0.499197	2.37511e-20
YALI1_E02906g	Group I	-0.742091	3.46789e-11	0.99776	1.58187e-52
YALI1_F35746g	Group I	-0.501294	3.60319e-11	-0.309491	8.33484e-05
YALI1_F07181g	Group I	-0.282743	3.60407e-11	-0.899497	7.15952e-73
YALI1_B28744g	Group I	0.361746	3.61419e-11	0.335428	4.86638e-07
YALI1_E18303g	Group I	0.268554	3.81939e-11	-0.148217	0.00195465
YALI1_D07981g	Group I	0.2505	3.83031e-11	-0.400511	2.54764e-09
YALI1_F13170g	Group I	0.356789	3.95392e-11	0.24338	8.29226e-05
YALI1_F28550g	Group I	-0.360111	4.25325e-11	-0.357158	7.94587e-08
YALI1_A18133g	Group I	-0.368173	5.67193e-11	0.761802	9.27788e-35
YALI1_C28479g	Group I	0.344525	5.71188e-11	0.154055	0.00346499
YALI1_D08151g	Group I	-0.407336	6.35025e-11	-0.829004	1.12561e-32
YALI1_E22718g	Group I	-0.492436	6.86263e-11	-3.16592	0
YALI1_F33189g	Group I	0.292995	7.3151e-11	0.243262	0.000623451
YALI1_F11781g	Group I	-0.428327	7.96558e-11	-1.04653	6.82315e-48
YALI1_A05003g	Group I	0.338537	8.25697e-11	0.373883	2.44682e-12
YALI1_D02221g	Group I	0.281948	9.86933e-11	0.0106396	0.837462
YALI1_F31512g	Group I	0.279379	9.89515e-11	0.249437	1.49919e-07
YALI1_C22186g	Group I	0.44494	1.11181e-10	0.063141	0.426058
YALI1_B16944g	Group I	0.299848	1.11688e-10	-0.0515956	0.312117
YALI1_D10135g	Group I	0.349776	1.1702e-10	0.2455	8.98187e-07
YALI1_B17908g	Group I	-0.295215	1.3622e-10	-0.97254	1.24486e-92
YALI1_B12529g	Group I	-0.343102	1.44979e-10	-0.348622	8.64434e-10
YALI1_C21634g	Group I	-0.357913	1.54709e-10	-0.262353	0.000126012
YALI1_D25813g	Group I	0.312128	1.60587e-10	-0.216293	1.42083e-05
YALI1_C07613g	Group I	-0.511263	1.62137e-10	-0.675138	3.04308e-17
YALI1_F24173g	Group I	-0.484737	1.62977e-10	-0.648819	1.40365e-12
YALI1_E34205g	Group I	-0.389963	1.68807e-10	0.214538	0.000746759
YALI1_C08065g	Group I	-0.287589	1.70801e-10	-0.615159	4.97247e-46
YALI1_D00614g	Group I	0.358538	1.83357e-10	0.283325	7.91488e-06
YALI1_C06597g	Group I	-0.299402	1.84324e-10	0.158623	0.00871834
YALI1_A20063g	Group I	0.267251	1.86545e-10	-0.636628	3.92915e-21
YALI1_B20462g	Group I	0.253102	2.01737e-10	-0.448633	1.07995e-13
YALI1_C06695g	Group I	0.337085	2.17437e-10	0.221284	0.000142934
YALI1_B02345g	Group I	-0.256844	2.29428e-10	-0.226882	1.63024e-05
YALI1_F17004g	Group I	-0.424	2.61729e-10	-0.582863	1.68173e-20
YALI1_D35809g	Group I	0.27508	3.23685e-10	0.783865	6.95882e-60
YALI1_F15769g	Group I	1.59158	4.59325e-10	1.2405	5.37019e-07
YALI1_E13579g	Group I	-0.406261	4.63564e-10	-0.619907	2.98371e-23
YALI1_F14958g	Group I	-0.305388	4.94216e-10	1.06463	3.61366e-102
YALI1_F34895g	Group I	0.268901	5.52634e-10	0.283193	2.0831e-08
YALI1_C21891g	Group I	-0.419883	6.20548e-10	-1.14617	3.11786e-133
YALI1_B08616g	Group I	0.316838	6.25414e-10	0.416252	3.809e-14
YALI1_F25164g	Group I	0.462652	6.48804e-10	-0.113668	0.197878
YALI1_E37886g	Group I	-0.240117	6.54453e-10	0.254377	1.23232e-07
YALI1_D32619g	Group I	-0.385551	7.187e-10	-0.708374	8.57839e-28
YALI1_D15692g	Group I	0.287631	7.34602e-10	0.00964533	0.898829
YALI1_B11200g	Group I	-0.439623	8.56755e-10	-0.922693	3.33969e-26
YALI1_F25110g	Group I	-0.307744	8.77515e-10	-0.456501	3.91873e-19
YALI1_F28274g	Group I	-0.336379	9.75078e-10	-1.02724	7.16403e-71
YALI1_B15180g	Group I	-0.365686	9.8784e-10	-0.773517	7.59196e-44
YALI1_D33889g	Group I	0.371627	1.00096e-09	0.172972	0.0140295
YALI1_A10143g	Group I	-0.49295	1.09846e-09	-0.500794	1.44909e-09
YALI1_B26350g	Group I	-0.320502	1.17154e-09	0.188969	0.000309625
YALI1_F34083g	Group I	-0.432388	1.24036e-09	-1.08708	1.70474e-56
YALI1_D14329g	Group I	-0.32925	1.33858e-09	-0.851765	2.19771e-50
YALI1_E11441g	Group I	-0.490393	1.38083e-09	-0.322153	4.5943e-05
YALI1_F33681g	Group I	0.339403	1.40917e-09	0.0515043	0.370667
YALI1_E03623g	Group I	-0.338411	1.50132e-09	-0.993818	5.17538e-64
YALI1_F03765g	Group I	-0.268788	1.57086e-09	-0.0402481	0.462228
YALI1_A16004g	Group I	0.286918	1.84569e-09	0.169653	0.00101074
YALI1_C04962g	Group I	0.369128	1.91194e-09	0.48261	6.51429e-17
YALI1_B07366g	Group I	-0.328143	1.96387e-09	-0.251117	0.000990424
YALI1_F14583g	Group I	0.321962	2.27966e-09	0.102756	0.0576606
YALI1_D01298g	Group I	0.257586	2.36044e-09	0.0186235	0.739225
YALI1_B06735g	Group I	-0.358835	2.36589e-09	-0.731939	1.88396e-29
YALI1_E05390g	Group I	-0.270071	2.51236e-09	-0.917126	1.85247e-87
YALI1_A03964g	Group I	-0.351456	2.86478e-09	-0.688958	5.86163e-31
YALI1_A08175g	Group I	-0.305385	3.0339e-09	-0.696806	2.03661e-25
YALI1_E02432g	Group I	-0.335136	3.0339e-09	-0.902388	1.01593e-49
YALI1_A02833g	Group I	0.255361	3.12391e-09	0.261455	1.22526e-05
YALI1_E35934g	Group I	-0.464674	3.17783e-09	-0.413053	3.57627e-07
YALI1_E11630g	Group I	-0.437448	3.22374e-09	-0.994181	7.9918e-47
YALI1_C30795g	Group I	-0.328624	3.25546e-09	-0.464805	6.42093e-16
YALI1_A09626g	Group I	-0.341287	3.32281e-09	-1.31405	7.09589e-162
YALI1_D14199g	Group I	0.283601	3.32281e-09	0.373346	1.23341e-06
YALI1_D24361g	Group I	-0.357909	3.64221e-09	0.86226	2.6015e-38
YALI1_B15996g	Group I	0.300302	4.08526e-09	0.37452	8.0325e-11
YALI1_B20243g	Group I	-0.323387	4.18189e-09	-1.26533	2.76531e-90
YALI1_D15149g	Group I	0.352928	4.96089e-09	0.406955	1.02454e-10
YALI1_F37963g	Group I	-0.347523	5.0912e-09	-0.973571	1.78092e-71
YALI1_C17995g	Group I	-0.341965	5.10548e-09	-0.811291	3.76529e-56
YALI1_F22978g	Group I	0.329525	5.66471e-09	0.842197	1.27359e-25
YALI1_D09453g	Group I	0.575153	5.85288e-09	-1.54344	2.61926e-11
YALI1_E33150g	Group I	-0.24239	5.88024e-09	0.490409	3.61416e-25
YALI1_E34072g	Group I	0.242151	6.345e-09	0.0126371	0.848626
YALI1_B17592g	Group I	-0.417079	6.80084e-09	-0.794614	4.21711e-58
YALI1_B12204g	Group I	-0.321398	6.88536e-09	-0.0945023	0.0866187
YALI1_E20159g	Group I	0.32923	6.90412e-09	0.0267173	0.667093
YALI1_E34933g	Group I	-0.34883	7.5668e-09	-0.633539	1.90635e-17
YALI1_B28098g	Group I	-0.35064	7.8353e-09	-0.37333	9.57318e-07
YALI1_B27485g	Group I	-0.215755	7.85331e-09	-0.112209	0.0187525
YALI1_E26930g	Group I	-0.283793	7.91499e-09	-0.304875	1.39193e-09
YALI1_A22073g	Group I	-0.328698	8.00245e-09	0.00168745	0.984533
YALI1_A07668g	Group I	-0.324376	8.15644e-09	0.0733885	0.180841
YALI1_D25250g	Group I	-0.39735	8.18465e-09	-0.809042	3.06138e-30
YALI1_E30886g	Group I	-0.253348	8.24061e-09	0.0993641	0.0728129
YALI1_D12271g	Group I	-0.460402	8.45033e-09	-0.974482	1.51634e-23
YALI1_D25330g	Group I	-0.258853	8.47583e-09	0.0402518	0.437358
YALI1_E02648g	Group I	0.255955	1.01262e-08	0.147078	0.00720936
YALI1_E33642g	Group I	-0.358904	1.01665e-08	-0.519228	1.86748e-17
YALI1_F26692g	Group I	-0.308791	1.04187e-08	-0.580522	4.95837e-14
YALI1_D19515g	Group I	-0.315236	1.05103e-08	-0.977843	1.35219e-47
YALI1_F39236g	Group I	-0.272167	1.11083e-08	-0.325059	5.3241e-09
YALI1_D00663g	Group I	-0.264607	1.14054e-08	0.492128	1.82831e-19
YALI1_C33005g	Group I	-0.287332	1.15152e-08	0.0623977	0.33793
YALI1_E18184g	Group I	-0.296547	1.3217e-08	-0.217735	5.77895e-05
YALI1_C20198g	Group I	-0.297725	1.33706e-08	-0.145147	0.0349188
YALI1_F34429g	Group I	0.267046	1.37542e-08	0.432957	4.23042e-14
YALI1_C06626g	Group I	-0.307075	1.41378e-08	0.434506	7.99932e-21
YALI1_A20453g	Group I	0.257317	1.46054e-08	0.1786	0.000514959
YALI1_F17657g	Group I	-0.317303	1.47353e-08	0.131116	0.0192241
YALI1_E32096g	Group I	-0.396539	1.5577e-08	-0.281627	0.000316497
YALI1_B21466g	Group I	-0.311256	1.57925e-08	-0.617964	2.61095e-37
YALI1_D21120g	Group I	0.238676	1.62427e-08	0.0454436	0.447384
YALI1_F12757g	Group I	0.382248	1.6584e-08	0.50663	4.13829e-14
YALI1_F15403g	Group I	-0.436849	1.76236e-08	-0.292015	0.000115752
YALI1_F09747g	Group I	-0.449144	1.8453e-08	-0.860048	6.75168e-28
YALI1_B29883g	Group I	0.351582	1.84872e-08	0.547494	8.50554e-20
YALI1_B20188g	Group I	-0.434905	2.31329e-08	-0.808208	1.78822e-21
YALI1_C06951g	Group I	0.357104	2.50815e-08	0.550806	3.30059e-33
YALI1_F08225g	Group I	-0.347416	2.65115e-08	-0.300624	2.69553e-07
YALI1_D24687g	Group I	-0.284154	2.66542e-08	-0.299542	3.00133e-07
YALI1_C21682g	Group I	-0.306737	2.74057e-08	-0.526504	1.36168e-22
YALI1_B19336g	Group I	0.365957	2.74085e-08	1.41694	2.46432e-121
YALI1_D25899g	Group I	-0.26971	3.00937e-08	-0.991123	2.96524e-71
YALI1_B24335g	Group I	-0.262309	3.0201e-08	-0.36194	8.40464e-14
YALI1_C01297g	Group I	-0.26789	3.21842e-08	-0.847225	1.37989e-50
YALI1_B05522g	Group I	0.279474	3.36792e-08	0.00586639	0.921749
YALI1_B29133g	Group I	0.269218	3.61544e-08	-0.141553	0.0204343
YALI1_E35520g	Group I	0.225434	3.6617e-08	2.82314e-06	1
YALI1_E08114g	Group I	-0.284219	3.66733e-08	-0.589467	5.67492e-29
YALI1_D35768g	Group I	-0.273968	3.66886e-08	0.71693	2.06777e-38
YALI1_C23755g	Group I	-0.262537	3.90434e-08	-0.656237	1.65926e-26
YALI1_F29038g	Group I	-0.237858	3.93238e-08	-0.532779	4.67628e-23
YALI1_D16029g	Group I	-0.208033	4.03803e-08	-0.01053	0.838827
YALI1_F27529g	Group I	0.399947	4.14901e-08	-0.721172	2.82145e-16
YALI1_F21315g	Group I	-0.318409	4.51156e-08	-0.739115	2.33414e-41
YALI1_F06904g	Group I	-0.415667	4.62198e-08	-0.0319204	0.732384
YALI1_F21174g	Group I	0.227722	4.68333e-08	-0.0957394	0.0922731
YALI1_F05814g	Group I	0.542719	4.72748e-08	1.02308	1.42791e-24
YALI1_C25937g	Group I	0.229696	4.94179e-08	0.557739	2.14599e-34
YALI1_D07379g	Group I	-0.220986	4.94179e-08	-0.0707079	0.17907
YALI1_B17008g	Group I	-0.210772	5.10551e-08	0.130557	0.00912402
YALI1_F32476g	Group I	0.24343	5.13665e-08	-0.237444	5.07357e-06
YALI1_F00654g	Group I	0.201879	5.38206e-08	0.237065	8.23318e-06
YALI1_F09211g	Group I	-0.372753	5.50439e-08	-0.262366	4.10444e-05
YALI1_E18269g	Group I	0.304598	5.63123e-08	0.080709	0.169784
YALI1_C21664g	Group I	-0.282092	5.66386e-08	0.897652	4.49594e-48
YALI1_D05873g	Group I	-0.263865	6.12572e-08	-0.696885	7.86401e-43
YALI1_C31900g	Group I	0.254468	6.26918e-08	-0.0240311	0.660195
YALI1_D13238g	Group I	-0.265726	6.43342e-08	0.103635	0.0703185
YALI1_E28046g	Group I	-0.259222	6.49576e-08	-0.0961669	0.0757278
YALI1_E09241g	Group I	0.38386	6.67647e-08	-1.25684	9.7574e-12
YALI1_D19354g	Group I	-0.402735	6.68096e-08	-0.816398	6.18698e-27
YALI1_F27211g	Group I	0.204139	6.75248e-08	-0.0491463	0.386836
YALI1_A01766g	Group I	-0.266799	6.887e-08	-0.711261	1.25101e-51
YALI1_E19494g	Group I	-0.370537	6.99584e-08	-0.879361	9.95112e-37
YALI1_E39924g	Group I	0.223173	7.28159e-08	0.284694	7.56623e-09
YALI1_E34269g	Group I	-0.250942	7.85047e-08	-0.488016	1.54183e-18
YALI1_E10013g	Group I	0.27568	8.21831e-08	-0.0854496	0.239147
YALI1_D17030g	Group I	-0.246143	8.43812e-08	0.23262	0.000757143
YALI1_A19459g	Group I	0.298753	8.45993e-08	0.111811	0.0476896
YALI1_C23504g	Group I	0.315601	8.51257e-08	0.301394	3.99449e-09
YALI1_E14988g	Group I	0.221776	8.58978e-08	-0.637138	0.000301967
YALI1_D09785g	Group I	0.286959	9.01038e-08	-0.264428	2.21515e-05
YALI1_E40691g	Group I	-0.470157	9.73646e-08	-0.549533	1.94288e-09
YALI1_E09082g	Group I	-0.241029	9.76858e-08	-0.256446	1.47533e-05
YALI1_F05936g	Group I	0.344919	9.82001e-08	0.203929	0.00652461
YALI1_A18344g	Group I	-0.240402	9.95206e-08	0.589936	2.69906e-28
YALI1_A14721g	Group I	0.222609	1.00206e-07	0.252847	0.000263759
YALI1_A21345g	Group I	-0.257306	1.00206e-07	-0.757231	1.02245e-62
YALI1_C31759g	Group I	0.282182	1.00206e-07	-0.0868014	0.151632
YALI1_C08882g	Group I	0.288065	1.03148e-07	0.117787	0.0245701
YALI1_D34043g	Group I	-0.338892	1.04003e-07	-0.647583	1.20512e-20
YALI1_D05222g	Group I	-0.329171	1.07134e-07	-0.21909	0.00767926
YALI1_E39284g	Group I	-0.363315	1.07134e-07	-0.975405	3.36314e-41
YALI1_F22073g	Group I	-0.242299	1.08481e-07	-0.619266	4.60266e-26
YALI1_A07349g	Group I	-0.309049	1.08702e-07	0.862631	4.69993e-41
YALI1_E27273g	Group I	-0.380357	1.12312e-07	-0.32208	1.04136e-05
YALI1_F08845g	Group I	0.258848	1.15407e-07	-0.0579573	0.482913
YALI1_C28497g	Group I	0.339907	1.1911e-07	0.155909	0.00944438
YALI1_E16919g	Group I	0.238538	1.27381e-07	0.287417	3.06183e-10
YALI1_C05133g	Group I	-0.2164	1.29303e-07	-0.1064	0.0399531
YALI1_F28897g	Group I	0.247904	1.31031e-07	-0.209799	6.01286e-07
YALI1_B04470g	Group I	0.225787	1.44959e-07	0.340145	2.10812e-09
YALI1_E41061g	Group I	-0.201024	1.51583e-07	-0.0532434	0.301551
YALI1_E19603g	Group I	0.21907	1.54217e-07	-0.401506	8.16881e-09
YALI1_B22820g	Group I	-0.22956	1.56548e-07	0.291029	1.17752e-06
YALI1_E02529g	Group I	0.241285	1.62412e-07	-0.000805755	0.993593
YALI1_D15597g	Group I	0.306076	1.62828e-07	0.583804	2.00408e-19
YALI1_D06311g	Group I	-0.26062	1.63266e-07	-0.759817	6.39219e-46
YALI1_F35603g	Group I	0.305927	1.65221e-07	-0.440834	6.71596e-18
YALI1_F22957g	Group I	-0.248547	1.71428e-07	-0.778917	6.75528e-65
YALI1_B10607g	Group I	0.28264	1.82845e-07	0.498541	5.62456e-17
YALI1_C06368g	Group I	-0.524511	1.96304e-07	-1.98822	1.00216e-58
YALI1_D16173g	Group I	0.262381	2.04872e-07	0.347906	2.39059e-09
YALI1_D19039g	Group I	0.290243	2.05665e-07	0.529419	1.29166e-24
YALI1_C24367g	Group I	-0.356402	2.17338e-07	-0.759437	1.18768e-26
YALI1_B29505g	Group I	-0.321503	2.25414e-07	-0.949466	4.33492e-52
YALI1_D12483g	Group I	0.221992	2.35212e-07	0.215039	1.75584e-05
YALI1_D30506g	Group I	-0.289595	2.36224e-07	0.426992	8.41106e-12
YALI1_F09177g	Group I	-0.214603	2.39002e-07	-0.0796923	0.112427
YALI1_B26808g	Group I	-0.199763	2.43812e-07	0.0137767	0.792364
YALI1_F25908g	Group I	-0.277136	2.5064e-07	-0.495289	4.78262e-09
YALI1_E36984g	Group I	0.268633	2.83049e-07	0.324384	4.2295e-09
YALI1_E02290g	Group I	-0.393224	2.87435e-07	-0.587346	1.56129e-13
YALI1_D04978g	Group I	-0.258004	2.95293e-07	-0.622028	1.80859e-42
YALI1_F38161g	Group I	-0.293179	3.0162e-07	-0.840989	1.68839e-39
YALI1_D29831g	Group I	-0.262651	3.35725e-07	-0.636043	5.69573e-28
YALI1_B05072g	Group I	-0.249747	3.38924e-07	0.0243592	0.736358
YALI1_A07712g	Group I	-0.260278	3.43621e-07	-0.701474	2.70575e-42
YALI1_E02265g	Group I	-0.262282	3.43638e-07	-0.332907	7.72515e-09
YALI1_A05220g	Group I	-0.283437	3.46321e-07	-0.234234	1.31543e-05
YALI1_F12434g	Group I	0.216886	3.51842e-07	-0.0199497	0.694528
YALI1_E13808g	Group I	-0.261014	3.52372e-07	-0.255733	8.46409e-06
YALI1_E07676g	Group I	-0.216274	3.55898e-07	-0.0829942	0.165795
YALI1_F09896g	Group I	-0.259048	3.88121e-07	0.0676825	0.178995
YALI1_C02831g	Group I	-0.235643	4.05689e-07	-0.302758	1.24147e-08
YALI1_A21409g	Group I	0.31148	4.21201e-07	0.363339	1.10604e-07
YALI1_B17927g	Group I	0.23547	4.28107e-07	-0.3547	1.27371e-12
YALI1_C03415g	Group I	-0.295285	4.61331e-07	-1.57548	4.21645e-88
YALI1_E34525g	Group I	0.21749	4.67051e-07	0.162733	0.00125495
YALI1_E41206g	Group I	-0.298559	5.17305e-07	-0.273291	2.5042e-06
YALI1_F00821g	Group I	-0.201741	5.55751e-07	-0.210949	9.68614e-06
YALI1_B19844g	Group I	-0.200284	5.85437e-07	0.23449	9.51391e-07
YALI1_F29196g	Group I	-0.340824	6.40708e-07	-1.40833	2.27147e-97
YALI1_B02781g	Group I	-0.258588	6.56797e-07	0.685383	1.07748e-27
YALI1_F17756g	Group I	-0.245088	6.69944e-07	-0.764498	3.66829e-55
YALI1_D21511g	Group I	-0.301742	7.00207e-07	-1.11221	8.28141e-74
YALI1_D14423g	Group I	-0.35397	7.17437e-07	0.110437	0.10738
YALI1_E03416g	Group I	-0.227452	7.2306e-07	-0.129842	0.0154075
YALI1_F30004g	Group I	-0.254937	7.41663e-07	-1.06474	3.56848e-96
YALI1_B11960g	Group I	0.240018	8.09818e-07	0.930174	5.60694e-26
YALI1_D09356g	Group I	-0.251298	8.27784e-07	0.219263	0.000946328
YALI1_E40305g	Group I	-0.262605	8.28323e-07	-0.588284	9.84116e-29
YALI1_F15186g	Group I	-0.231973	8.45243e-07	-0.432901	1.23677e-14
YALI1_B08438g	Group I	-0.300658	8.8523e-07	-0.686585	1.252e-32
YALI1_C25029g	Group I	0.239517	8.91203e-07	0.123068	0.0221523
YALI1_F20462g	Group I	-0.304378	9.27431e-07	-1.11349	5.01814e-74
YALI1_E16390g	Group I	0.253251	9.27431e-07	-0.256068	1.43049e-05
YALI1_E25132g	Group I	-0.21672	9.32016e-07	-0.536729	6.02757e-30
YALI1_B18707g	Group I	-0.203068	9.45547e-07	0.133159	0.00690573
YALI1_E21406g	Group I	0.216183	9.76675e-07	-0.378468	5.59225e-10
YALI1_C20597g	Group I	-0.274457	9.83917e-07	-0.655871	1.119e-31
YALI1_C32737g	Group I	-0.280216	9.84722e-07	0.26332	3.16133e-06
YALI1_E25866g	Group I	0.221279	1.02149e-06	0.257656	1.17019e-06
YALI1_D26467g	Group I	0.262215	1.03407e-06	-0.406394	6.08326e-13
YALI1_C21241g	Group I	0.22324	1.12791e-06	0.342527	9.63111e-11
YALI1_D31823g	Group I	-0.298666	1.1392e-06	-0.887399	2.04683e-43
YALI1_E28575g	Group I	-0.225518	1.14724e-06	-0.334888	3.55543e-10
YALI1_F08635g	Group I	-0.202164	1.21418e-06	0.0734606	0.164219
YALI1_C16080g	Group I	-0.294464	1.22996e-06	-0.846471	8.48976e-48
YALI1_D14276g	Group I	-0.44637	1.23419e-06	-0.727734	3.31601e-13
YALI1_F01234g	Group I	-0.219332	1.32005e-06	-0.563517	2.87867e-29
YALI1_E20192g	Group I	0.211163	1.32526e-06	-0.0301112	0.674427
YALI1_D14986g	Group I	-0.346131	1.37181e-06	-2.35125	1.83692e-176
YALI1_D30224g	Group I	0.265693	1.37988e-06	0.325838	8.53995e-08
YALI1_B15943g	Group I	0.238049	1.43797e-06	-0.0611205	0.185664
YALI1_F06991g	Group I	-0.223138	1.58113e-06	-0.285742	7.89636e-06
YALI1_F35907g	Group I	-0.23311	1.58371e-06	-0.752848	4.20664e-31
YALI1_F23364g	Group I	-0.231844	1.62008e-06	-0.155249	0.0085291
YALI1_F24359g	Group I	-0.289702	1.64616e-06	-1.13994	4.27701e-111
YALI1_B00578g	Group I	0.241275	1.78126e-06	0.676939	1.14753e-25
YALI1_E12244g	Group I	-0.213709	1.82321e-06	-0.572994	1.42221e-27
YALI1_A02131g	Group I	0.325367	1.83745e-06	-0.473445	2.93488e-10
YALI1_F06896g	Group I	-0.262879	1.84899e-06	-1.19967	3.84897e-84
YALI1_E01299g	Group I	-0.263337	1.9707e-06	-0.254267	9.44286e-06
YALI1_B11607g	Group I	-0.20727	2.05275e-06	0.658228	2.33549e-26
YALI1_C13652g	Group I	0.229292	2.07922e-06	0.129554	0.00966419
YALI1_D16981g	Group I	0.21111	2.15564e-06	0.242821	4.23367e-06
YALI1_F06312g	Group I	0.289035	2.17026e-06	0.33361	2.28718e-08
YALI1_B01136g	Group I	0.201041	2.17026e-06	0.0534063	0.316916
YALI1_D09964g	Group I	-0.238598	2.20295e-06	0.0419564	0.513298
YALI1_F35061g	Group I	0.196093	2.23666e-06	-0.240986	1.46105e-06
YALI1_D21464g	Group I	0.607774	2.39249e-06	-0.0433547	0.809365
YALI1_B12451g	Group I	0.285133	2.43762e-06	0.803572	1.35318e-37
YALI1_A14390g	Group I	-0.229484	2.49799e-06	-0.525497	1.49489e-23
YALI1_B04200g	Group I	-0.207331	2.54849e-06	-0.30591	7.87854e-07
YALI1_B22853g	Group I	0.1971	2.57134e-06	0.19562	9.89829e-05
YALI1_F11553g	Group I	-0.25541	2.87896e-06	0.591341	3.20888e-24
YALI1_E29535g	Group I	-0.249989	2.97312e-06	0.0862906	0.203504
YALI1_A14783g	Group I	0.211881	3.20339e-06	-0.288688	6.28556e-09
YALI1_D05070g	Group I	-0.272115	3.23834e-06	0.420438	4.45964e-14
YALI1_E15889g	Group I	-0.252094	3.26056e-06	-0.169807	0.00571222
YALI1_E18749g	Group I	0.240939	3.51419e-06	0.0183298	0.804786
YALI1_F27175g	Group I	-0.211601	3.54111e-06	0.0642521	0.282517
YALI1_D33640g	Group I	-0.226442	3.5455e-06	-0.198811	5.95587e-05
YALI1_C25352g	Group I	-0.211565	3.58993e-06	-0.481092	1.89869e-27
YALI1_C13522g	Group I	-0.227648	3.73331e-06	0.958276	2.74668e-47
YALI1_D31719g	Group I	0.380979	3.73331e-06	-0.485331	1.96844e-09
YALI1_B03963g	Group I	-0.292174	3.91891e-06	0.219324	0.000356954
YALI1_D02546g	Group I	0.237863	3.93413e-06	-0.00812755	0.903462
YALI1_B25360g	Group I	-0.250574	3.96035e-06	0.0471534	0.479904
YALI1_D00231g	Group I	0.335604	4.05689e-06	0.46772	1.64418e-11
YALI1_D20954g	Group I	0.246197	4.12332e-06	0.180683	0.00339634
YALI1_C06486g	Group I	-0.219918	4.25609e-06	-0.155857	0.000436168
YALI1_A02263g	Group I	0.204835	4.27396e-06	-0.445583	1.84145e-15
YALI1_E30943g	Group I	-0.455212	4.38564e-06	-0.244	0.0187525
YALI1_A01777g	Group I	-0.222878	4.42191e-06	-0.804493	2.29488e-49
YALI1_C29141g	Group I	-0.229548	4.60751e-06	1.03935	2.52254e-66
YALI1_B16194g	Group I	-0.289147	4.84688e-06	-0.393534	2.08611e-10
YALI1_E16305g	Group I	0.281892	5.06022e-06	0.0312653	0.642886
YALI1_E33056g	Group I	0.367452	5.10339e-06	-0.705366	3.97487e-13
YALI1_E29433g	Group I	-0.35787	5.11432e-06	-1.92611	9.6596e-220
YALI1_D34758g	Group I	-0.247376	5.33226e-06	-0.51061	2.10009e-23
YALI1_B24424g	Group I	-0.206251	5.53831e-06	-0.660717	1.70828e-40
YALI1_C16770g	Group I	0.218715	5.55303e-06	-0.147622	0.00633515
YALI1_C05423g	Group I	0.252188	5.57912e-06	1.18299	1.67849e-107
YALI1_D09000g	Group I	0.244132	5.64277e-06	0.0138385	0.833029
YALI1_C28513g	Group I	0.200664	5.66367e-06	-0.0699701	0.287893
YALI1_C30884g	Group I	0.222277	5.7824e-06	-0.147605	0.00569998
YALI1_F36733g	Group I	0.336268	6.13818e-06	0.244595	0.00505269
YALI1_F18105g	Group I	0.175469	6.26138e-06	0.216679	7.90462e-06
YALI1_C11883g	Group I	0.210095	6.29877e-06	-0.272935	9.40805e-08
YALI1_C18901g	Group I	-0.216779	6.32662e-06	-0.164665	0.00445851
YALI1_D10961g	Group I	-0.192947	6.52791e-06	-0.712289	1.51572e-43
YALI1_B14238g	Group I	-0.296941	6.55839e-06	-0.711138	1.19956e-22
YALI1_F34798g	Group I	0.312217	6.59209e-06	0.00885546	0.927363
YALI1_F39527g	Group I	0.208531	6.6006e-06	0.352364	2.38035e-11
YALI1_C10555g	Group I	0.302461	6.64773e-06	-0.158112	0.0260203
YALI1_D14004g	Group I	0.204746	6.82629e-06	0.0707751	0.163772
YALI1_A08787g	Group I	0.199578	6.8877e-06	0.580993	1.33405e-35
YALI1_B19520g	Group I	-0.202321	7.81655e-06	-0.450341	1.88311e-23
YALI1_A02470g	Group I	0.257731	7.81655e-06	0.323484	2.65825e-08
YALI1_E25541g	Group I	0.379226	8.02194e-06	0.318984	0.00344066
YALI1_C09133g	Group I	-0.226605	8.09409e-06	-0.394015	1.90359e-11
YALI1_C11501g	Group I	0.224167	8.33383e-06	0.239762	3.27424e-05
YALI1_D21022g	Group I	0.275437	8.52984e-06	-0.307097	4.9025e-06
YALI1_F07429g	Group I	-0.2096	8.70987e-06	-0.78639	2.68966e-27
YALI1_B21208g	Group I	-0.236371	8.86163e-06	-0.722984	2.67928e-46
YALI1_F32565g	Group I	0.245161	8.95043e-06	-0.31462	2.50257e-08
YALI1_E12614g	Group I	-0.332456	9.1543e-06	-1.47208	3.73983e-129
YALI1_F33618g	Group I	0.221537	9.45505e-06	0.167116	0.00260685
YALI1_B09279g	Group I	-0.255867	9.53341e-06	-0.573253	2.08935e-14
YALI1_B14826g	Group I	0.222842	9.66044e-06	0.0511787	0.313088
YALI1_F33951g	Group I	0.266072	1.01048e-05	-1.2037	4.0784e-111
YALI1_A03721g	Group I	0.211288	1.01858e-05	1.042	3.50503e-79
YALI1_D22906g	Group I	0.241334	1.0331e-05	0.126456	0.0299959
YALI1_C18892g	Group I	-0.276538	1.03987e-05	-1.36392	3.69861e-110
YALI1_B09592g	Group I	0.186798	1.06146e-05	-0.321248	2.61172e-10
YALI1_B21562g	Group I	-0.206173	1.07405e-05	-0.796915	2.01127e-51
YALI1_F34051g	Group I	0.214547	1.08237e-05	0.352277	1.75046e-15
YALI1_E02415g	Group I	-0.21078	1.18071e-05	0.162825	0.00567391
YALI1_A21420g	Group I	0.249506	1.18725e-05	0.423002	4.10519e-13
YALI1_E24793g	Group I	-0.211786	1.19884e-05	0.0680053	0.164476
YALI1_E30014g	Group I	0.175159	1.23105e-05	-0.100922	0.0479565
YALI1_F08705g	Group I	0.242313	1.2402e-05	-0.584201	2.22589e-21
YALI1_B21004g	Group I	-0.262681	1.2528e-05	-0.125415	0.0751072
YALI1_B16068g	Group I	0.193466	1.25984e-05	0.6215	1.46482e-26
YALI1_B11484g	Group I	-0.249599	1.26996e-05	-0.189041	0.00306077
YALI1_D13226g	Group I	-0.207819	1.27778e-05	-0.402273	1.16987e-11
YALI1_B11853g	Group I	0.222491	1.30193e-05	0.675057	9.0155e-27
YALI1_D13916g	Group I	-0.386726	1.30411e-05	0.598056	7.58196e-10
YALI1_F27470g	Group I	0.211029	1.3402e-05	0.0803507	0.228511
YALI1_D30593g	Group I	-0.283414	1.43661e-05	-0.491504	2.10905e-10
YALI1_D34893g	Group I	0.183829	1.51224e-05	-0.082531	0.168388
YALI1_B05646g	Group I	-0.17101	1.51954e-05	-0.060556	0.246753
YALI1_A06396g	Group I	0.660009	1.51954e-05	2.42487	1.06851e-70
YALI1_F31283g	Group I	-0.219685	1.53538e-05	-0.627752	4.08121e-36
YALI1_E27076g	Group I	0.228975	1.58865e-05	0.124941	0.0213758
YALI1_C01720g	Group I	0.206085	1.58877e-05	-0.319387	6.5523e-12
YALI1_C32253g	Group I	0.241543	1.61198e-05	-0.0685834	0.234782
YALI1_B07210g	Group I	-0.210112	1.6149e-05	0.153053	0.00233664
YALI1_B18631g	Group I	0.254378	1.62218e-05	-0.366212	5.7072e-08
YALI1_C10232g	Group I	-0.207105	1.65099e-05	-1.34076	1.08218e-171
YALI1_E28599g	Group I	-0.216278	1.70627e-05	-0.848549	2.21326e-68
YALI1_B16996g	Group I	-0.168494	1.75667e-05	0.032291	0.518832
YALI1_E03846g	Group I	0.206054	1.77274e-05	0.6311	1.47055e-41
YALI1_C19981g	Group I	0.207663	1.77817e-05	-0.0474676	0.402186
YALI1_C06414g	Group I	0.275205	1.84982e-05	0.19901	0.00431895
YALI1_F19249g	Group I	-0.174665	1.8525e-05	0.215543	1.7873e-05
YALI1_E27243g	Group I	-0.244698	1.86517e-05	-0.241372	7.41232e-06
YALI1_B01428g	Group I	0.208149	1.90827e-05	-0.240929	6.58066e-07
YALI1_E31974g	Group I	0.237661	2.06662e-05	0.315697	2.55278e-08
YALI1_C30187g	Group I	-0.185664	2.07845e-05	-0.29602	1.88501e-08
YALI1_A13349g	Group I	0.222235	2.12932e-05	0.0323281	0.576169
YALI1_E08828g	Group I	-0.276047	2.14914e-05	-0.723282	7.75382e-33
YALI1_F29356g	Group I	-0.22505	2.23345e-05	-1.0779	1.1172e-48
YALI1_E26971g	Group I	0.25488	2.23375e-05	0.266475	2.64915e-05
YALI1_E23899g	Group I	-0.203073	2.34775e-05	-0.359484	7.26562e-16
YALI1_D25151g	Group I	-0.36035	2.38498e-05	-0.0899045	0.282277
YALI1_C06298g	Group I	0.245755	2.45643e-05	-0.508209	3.91398e-18
YALI1_E10290g	Group I	-0.220544	2.48013e-05	-0.629742	3.27225e-32
YALI1_D07729g	Group I	-0.211222	2.48852e-05	0.422774	9.22473e-12
YALI1_E17920g	Group I	0.200986	2.49991e-05	0.612558	4.49354e-35
YALI1_E27871g	Group I	-0.167798	2.61954e-05	-0.0596816	0.221766
YALI1_F31381g	Group I	-0.264178	2.72005e-05	-0.140742	0.0700474
YALI1_B17112g	Group I	0.2581	2.77963e-05	0.290623	2.82567e-06
YALI1_B05024g	Group I	0.166025	2.82621e-05	0.398867	1.59768e-13
YALI1_A22093g	Group I	0.306885	2.83255e-05	-0.517198	7.95993e-16
YALI1_C02904g	Group I	0.209456	2.88067e-05	-0.274103	2.80983e-06
YALI1_A19483g	Group I	0.178218	2.89699e-05	0.327263	5.25543e-11
YALI1_C08600g	Group I	-0.272704	2.90851e-05	-0.539724	1.81973e-13
YALI1_C13560g	Group I	-0.211938	2.93116e-05	-0.0409182	0.498981
YALI1_E02574g	Group I	-0.202723	2.99853e-05	0.028827	0.573546
YALI1_C12140g	Group I	0.186997	3e-05	0.177229	0.00147616
YALI1_E03449g	Group I	-0.276539	3.1254e-05	0.232391	0.00036471
YALI1_C13000g	Group I	0.177035	3.23778e-05	0.224911	4.04393e-06
YALI1_C20953g	Group I	-0.268475	3.53891e-05	-0.600571	3.09737e-18
YALI1_F02939g	Group I	0.213389	3.70355e-05	0.234225	1.12448e-05
YALI1_C18806g	Group I	-0.236714	3.74152e-05	-0.249065	4.13891e-05
YALI1_C00739g	Group I	-0.188877	3.81603e-05	-0.22999	6.10463e-05
YALI1_C07077g	Group I	0.275776	3.83917e-05	0.692044	6.88502e-26
YALI1_C19500g	Group I	-0.20141	3.92141e-05	-1.15028	1.27611e-74
YALI1_C15991g	Group I	-0.168815	3.92343e-05	0.207974	3.87154e-05
YALI1_B25762g	Group I	-0.178024	3.92529e-05	0.217299	0.000211887
YALI1_D00264g	Group I	0.244127	3.98443e-05	-0.0183702	0.788093
YALI1_C00913g	Group I	-0.261214	4.07194e-05	-0.58378	1.1744e-23
YALI1_F30179g	Group I	0.193545	4.30622e-05	0.412768	5.39693e-14
YALI1_D12930g	Group I	-0.173382	4.54176e-05	-0.0458465	0.409011
YALI1_F38595g	Group I	0.300239	4.55989e-05	0.292956	0.000951306
YALI1_B15655g	Group I	0.185159	4.71496e-05	0.169872	0.00297698
YALI1_D30618g	Group I	-0.183995	4.73083e-05	0.0635893	0.370667
YALI1_D28150g	Group I	0.179205	4.82666e-05	-0.453452	7.94924e-23
YALI1_A11415g	Group I	-0.258785	4.92087e-05	-0.287899	0.000334206
YALI1_E33285g	Group I	0.195279	5.24176e-05	0.535137	2.2118e-32
YALI1_E10364g	Group I	0.262532	5.27723e-05	0.55029	7.68204e-13
YALI1_D17181g	Group I	0.229716	5.3782e-05	0.174251	0.000840236
YALI1_E38896g	Group I	0.198672	5.43686e-05	-0.133955	0.016945
YALI1_D18014g	Group I	0.165376	5.57826e-05	0.259679	1.13764e-07
YALI1_C08791g	Group I	0.261755	5.59344e-05	-0.0529285	0.382602
YALI1_B07076g	Group I	0.189261	5.61486e-05	0.572774	2.14845e-27
YALI1_E25889g	Group I	0.358332	5.63643e-05	0.343622	0.000331854
YALI1_F06197g	Group I	-0.203242	5.65062e-05	-0.105294	0.0600481
YALI1_A21913g	Group I	-0.279108	5.97454e-05	0.242809	9.21907e-05
YALI1_E15583g	Group I	0.293414	6.01494e-05	0.260449	0.00222043
YALI1_D30196g	Group I	0.217674	6.37006e-05	0.0161881	0.790898
YALI1_A09694g	Group I	0.185458	6.39248e-05	0.180025	0.000624675
YALI1_F24130g	Group I	-0.252008	6.40284e-05	-0.628183	3.18165e-33
YALI1_A17720g	Group I	-0.25167	6.42605e-05	0.173834	0.00118819
YALI1_D21408g	Group I	0.217237	6.70876e-05	0.0886977	0.320981
YALI1_C10016g	Group I	0.196697	6.78349e-05	0.282306	1.11809e-09
YALI1_F07675g	Group I	-0.213801	7.03271e-05	-0.26013	1.46253e-07
YALI1_E36837g	Group I	-0.24109	7.07281e-05	-0.17927	0.00509842
YALI1_E38677g	Group I	0.346676	7.12381e-05	-0.592703	5.30361e-10
YALI1_C26408g	Group I	-0.232392	7.20096e-05	-0.203586	0.00375057
YALI1_B19205g	Group I	0.196416	7.24994e-05	0.210324	0.00021334
YALI1_E23184g	Group I	-0.256083	7.36438e-05	0.610754	6.16646e-21
YALI1_B20108g	Group I	0.340016	7.36673e-05	0.113371	0.200421
YALI1_B25795g	Group I	-0.178098	7.41048e-05	0.566241	3.7861e-21
YALI1_F11827g	Group I	0.235018	7.47002e-05	0.381812	4.08927e-07
YALI1_B15624g	Group I	-0.254707	7.58725e-05	-0.0173667	0.804786
YALI1_C03582g	Group I	0.209627	7.72764e-05	0.358548	2.99466e-14
YALI1_F23024g	Group I	-0.245555	8.07099e-05	0.364769	1.2511e-08
YALI1_C31281g	Group I	0.178157	8.07106e-05	-0.151605	0.00104222
YALI1_C09072g	Group I	-0.217604	8.07642e-05	-0.613999	1.02202e-29
YALI1_B15346g	Group I	-0.230904	8.65261e-05	-1.00436	2.43025e-82
YALI1_B09993g	Group I	-0.259719	8.6583e-05	0.196706	0.00439398
YALI1_B08156g	Group I	0.236553	8.7447e-05	-0.433813	1.56158e-13
YALI1_B11083g	Group I	0.160223	8.75417e-05	-0.00566053	0.925563
YALI1_E31248g	Group I	-0.19926	8.83616e-05	-0.30415	4.12902e-08
YALI1_A21654g	Group I	-0.218683	8.88399e-05	-0.667751	3.60468e-22
YALI1_D06195g	Group I	-0.229593	9.39057e-05	-2.54237	0
YALI1_A02775g	Group I	-0.170808	9.46885e-05	0.0843073	0.0922731
YALI1_E30479g	Group I	0.278615	9.84669e-05	0.127983	0.0470898
YALI1_E18143g	Group I	0.224365	0.000102317	0.336071	7.58425e-08
YALI1_A11270g	Group I	-0.165461	0.000105949	-0.319287	6.30191e-09
YALI1_C24460g	Group I	-0.254962	0.000106304	-0.886289	2.3552e-45
YALI1_D07451g	Group I	-0.171747	0.000113016	0.327176	3.82111e-09
YALI1_E12496g	Group I	-0.184331	0.000114189	-0.412044	2.4569e-16
YALI1_F17949g	Group I	0.198803	0.000115508	0.328679	1.50125e-11
YALI1_F32969g	Group I	-0.243265	0.000116096	-0.274387	2.53199e-06
YALI1_C28456g	Group I	0.945862	0.000117012	1.19909	1.27903e-09
YALI1_F35578g	Group I	0.230278	0.000120459	0.240394	2.32411e-05
YALI1_E31891g	Group I	-0.29758	0.000120914	0.473544	1.89849e-12
YALI1_B27564g	Group I	0.383395	0.000121621	-0.278808	0.00696109
YALI1_C05386g	Group I	-0.1875	0.0001218	-0.269379	1.46888e-06
YALI1_D08715g	Group I	-0.27456	0.000122476	-0.667009	9.12995e-22
YALI1_B14680g	Group I	-0.184492	0.000126432	0.14051	0.00592152
YALI1_E32445g	Group I	0.231527	0.000128319	0.0448179	0.53723
YALI1_E07471g	Group I	-0.194342	0.000129634	0.193494	0.000146305
YALI1_B21787g	Group I	0.214101	0.000129656	-0.198992	0.00124833
YALI1_F15449g	Group I	0.224828	0.000131628	0.0987093	0.0896895
YALI1_C32972g	Group I	-0.305993	0.000131937	-0.381723	1.37432e-06
YALI1_F03842g	Group I	0.23489	0.000133433	-0.0315388	0.647354
YALI1_E22111g	Group I	0.205595	0.000136777	-0.0655894	0.242479
YALI1_C20646g	Group I	-0.190195	0.000137124	0.102492	0.072397
YALI1_C04302g	Group I	-0.257224	0.000142061	-0.0349047	0.664846
YALI1_F23331g	Group I	0.166935	0.000142222	0.106108	0.0611942
YALI1_D28221g	Group I	0.209751	0.000142378	0.0123071	0.869759
YALI1_B00242g	Group I	0.193553	0.000143074	0.219273	0.000104309
YALI1_E39693g	Group I	0.194759	0.000147316	-0.454014	9.00872e-14
YALI1_C20224g	Group I	0.156643	0.000149588	-0.0356384	0.501057
YALI1_F08757g	Group I	-0.191738	0.00015632	-0.92685	2.35006e-83
YALI1_B07735g	Group I	0.166613	0.000156997	-0.308857	6.15281e-09
YALI1_B09161g	Group I	-0.187072	0.000158959	-0.240825	5.6439e-06
YALI1_F19381g	Group I	0.231404	0.000159633	-0.0135966	0.854634
YALI1_E34322g	Group I	0.235614	0.000163873	0.11253	0.134534
YALI1_A21311g	Group I	-0.19416	0.000165253	-0.0433669	0.4733
YALI1_F08431g	Group I	-0.151808	0.000168853	-0.00336889	0.952574
YALI1_B22533g	Group I	0.232251	0.000176177	0.526187	6.09988e-21
YALI1_C26501g	Group I	0.171827	0.000176655	-0.810475	1.25324e-31
YALI1_B19962g	Group I	-0.192158	0.000180814	-0.29781	2.31252e-08
YALI1_F03028g	Group I	-0.16755	0.000183054	-0.796759	2.16818e-45
YALI1_E19327g	Group I	-0.222239	0.000184075	-0.164404	0.00317884
YALI1_B25603g	Group I	0.168687	0.000186063	0.0608558	0.194905
YALI1_B18012g	Group I	0.177112	0.000190089	-0.0228464	0.709047
YALI1_F04082g	Group I	0.17783	0.000190159	0.240359	9.4955e-07
YALI1_C01520g	Group I	0.174117	0.000196633	-0.00739035	0.889962
YALI1_D27867g	Group I	0.194392	0.000199113	0.22121	9.29122e-06
YALI1_E33829g	Group I	0.19858	0.000199282	0.24764	3.56487e-06
YALI1_F11729g	Group I	0.209434	0.000203055	0.107786	0.0406926
YALI1_C11970g	Group I	0.197815	0.000215334	0.177283	0.00509536
YALI1_B07549g	Group I	0.248746	0.00021617	0.180091	0.0118876
YALI1_A21775g	Group I	-0.160741	0.000216717	-0.136672	0.0137672
YALI1_E20626g	Group I	-0.183887	0.00022209	0.0751321	0.180178
YALI1_B15964g	Group I	0.197783	0.000237943	0.486214	8.00443e-24
YALI1_D16609g	Group I	0.211708	0.000240801	0.393356	1.30356e-08
YALI1_D07549g	Group I	0.191638	0.000248993	0.0649227	0.25369
YALI1_C17238g	Group I	0.193386	0.000251677	-0.216974	0.000292535
YALI1_F35003g	Group I	0.173954	0.0002543	-0.088823	0.108557
YALI1_C03272g	Group I	0.26615	0.000257722	0.130824	0.0639269
YALI1_E06015g	Group I	-0.173481	0.000257722	-0.0120144	0.843584
YALI1_B28933g	Group I	-0.178367	0.000257818	0.0213041	0.694528
YALI1_D06665g	Group I	-0.2423	0.000258965	-0.512034	4.1253e-11
YALI1_D01188g	Group I	0.164054	0.00025928	0.130727	0.0138762
YALI1_F26142g	Group I	0.371335	0.000262741	0.565644	8.3266e-11
YALI1_E10443g	Group I	0.472243	0.000268909	0.124188	0.389167
YALI1_B21819g	Group I	-0.356223	0.000269484	-0.105444	0.388921
YALI1_E00280g	Group I	0.175826	0.000269484	0.129431	0.0111141
YALI1_D03561g	Group I	0.217438	0.000271796	0.12458	0.0353804
YALI1_D17206g	Group I	-0.15728	0.000276213	0.121306	0.0212881
YALI1_D21023g	Group I	0.181217	0.000276798	-0.62715	1.90777e-37
YALI1_F17907g	Group I	-0.217184	0.000278733	-0.288219	3.04618e-06
YALI1_F08260g	Group I	-0.144714	0.000281267	0.0193726	0.709047
YALI1_D26146g	Group I	-0.152555	0.00028144	0.00670772	0.90598
YALI1_B24606g	Group I	-0.182972	0.000286391	-0.40465	4.68926e-10
YALI1_C00164g	Group I	0.213548	0.000287874	-0.0556308	0.430466
YALI1_A07472g	Group I	0.161299	0.000287874	-1.00838	2.40577e-92
YALI1_C30706g	Group I	0.162133	0.000290184	-1.075	1.20475e-39
YALI1_E11255g	Group I	0.152361	0.000292774	0.335375	9.58627e-12
YALI1_D11091g	Group I	-0.245381	0.000297368	0.139161	0.0832586
YALI1_C04882g	Group I	0.150663	0.000310911	0.156063	0.00235938
YALI1_C15420g	Group I	0.191813	0.000311865	0.348136	3.39693e-10
YALI1_C31791g	Group I	-0.174721	0.000311865	-0.191991	0.000248366
YALI1_F23441g	Group I	0.188773	0.000313041	0.510192	1.52546e-23
YALI1_F13220g	Group I	-0.158608	0.000314476	-0.139388	0.0222123
YALI1_D17983g	Group I	0.194867	0.000321324	0.1941	0.000700148
YALI1_E22126g	Group I	0.177725	0.000321602	-0.324421	1.29761e-11
YALI1_F34675g	Group I	0.187037	0.000324302	0.074827	0.232049
YALI1_E03553g	Group I	0.204782	0.000327579	0.514906	6.81735e-26
YALI1_B06315g	Group I	0.205102	0.000331649	-0.0588696	0.229601
YALI1_C04672g	Group I	0.179504	0.000335061	0.00570696	0.923977
YALI1_B11167g	Group I	0.282746	0.000339779	0.850012	1.2255e-36
YALI1_B16446g	Group I	0.173867	0.000343388	-0.165436	0.000896319
YALI1_B26596g	Group I	-0.171896	0.000349229	2.21776	0
YALI1_C00958g	Group I	-0.232728	0.000356084	-0.294817	3.23176e-06
YALI1_F09265g	Group I	-0.173051	0.000357587	-0.422758	1.84086e-19
YALI1_E03067g	Group I	0.152029	0.000359695	0.339956	1.34405e-11
YALI1_D34529g	Group I	-0.197117	0.000364002	-0.766931	1.70605e-43
YALI1_E22576g	Group I	-0.230489	0.000373533	-0.395456	3.25744e-09
YALI1_F28453g	Group I	-0.23572	0.000373967	-0.732238	2.46121e-24
YALI1_F08284g	Group I	-0.172837	0.000380254	0.0981227	0.069078
YALI1_F06018g	Group I	-0.159935	0.000383473	0.295459	1.49804e-09
YALI1_B22561g	Group I	-0.148076	0.000386138	-0.313808	2.70727e-10
YALI1_F27686g	Group I	0.173788	0.000386164	0.349097	1.60863e-15
YALI1_F00472g	Group I	0.209578	0.000391222	0.694942	4.00161e-26
YALI1_C09094g	Group I	-0.146405	0.000400495	0.095364	0.0576113
YALI1_F34105g	Group I	0.313273	0.000401333	0.328623	5.16072e-06
YALI1_A22027g	Group I	-0.23109	0.000402931	0.276549	4.23931e-05
YALI1_E19958g	Group I	0.200996	0.00040751	0.414548	3.99293e-11
YALI1_E30028g	Group I	0.160038	0.000412276	-0.194471	0.00733187
YALI1_A21120g	Group I	0.235789	0.000412738	0.0103107	0.920427
YALI1_A07624g	Group I	-0.171616	0.000419004	-0.18947	0.000335649
YALI1_C15832g	Group I	-0.132319	0.00043291	-0.494266	1.72651e-19
YALI1_D22237g	Group I	-0.158072	0.00043291	-0.244663	8.78835e-06
YALI1_F05624g	Group I	-0.146605	0.000437818	-0.216083	0.000149579
YALI1_E11370g	Group I	0.205881	0.000439863	-0.1854	0.0029915
YALI1_D03663g	Group I	0.156122	0.0004418	0.0645163	0.226463
YALI1_F06628g	Group I	-0.165977	0.000444091	0.220823	9.65375e-06
YALI1_E16255g	Group I	-0.191897	0.000448791	-0.370588	3.65329e-11
YALI1_E20229g	Group I	-0.310446	0.000455629	0.504201	2.28644e-08
YALI1_C28063g	Group I	-0.232585	0.000456034	-0.325135	2.44577e-07
YALI1_B22883g	Group I	0.177407	0.000460983	0.807933	1.84615e-51
YALI1_E18990g	Group I	-0.183471	0.000462406	0.334652	6.57315e-05
YALI1_B21323g	Group I	0.189738	0.000464005	0.163084	0.000193057
YALI1_E28631g	Group I	0.183787	0.000478311	0.185106	0.00173962
YALI1_F13719g	Group I	-0.177543	0.000481428	-0.74004	4.75636e-44
YALI1_F19899g	Group I	0.154407	0.000482635	0.31375	3.52697e-12
YALI1_F02726g	Group I	0.166693	0.000483422	0.0439659	0.434429
YALI1_E01694g	Group I	0.206493	0.000489712	0.253386	1.91256e-06
YALI1_E33633g	Group I	0.147138	0.000492224	0.218112	9.76416e-06
YALI1_C01338g	Group I	0.208432	0.000495952	0.102441	0.103636
YALI1_C17848g	Group I	-0.146811	0.0005311	0.306475	2.70771e-09
YALI1_C00999g	Group I	0.157307	0.000531139	-1.07243	2.24971e-112
YALI1_D14462g	Group I	-0.208644	0.00053384	-0.30296	9.29033e-09
YALI1_E04613g	Group I	-0.159572	0.000535347	-0.226713	1.99356e-05
YALI1_E19105g	Group I	-0.239995	0.000545441	0.105208	0.200232
YALI1_D29279g	Group I	0.150984	0.000548499	-0.196745	1.5378e-05
YALI1_F30647g	Group I	-0.154405	0.000557432	-0.609705	3.01281e-29
YALI1_C25069g	Group I	0.194312	0.000558436	-0.311576	8.95671e-08
YALI1_B15109g	Group I	-0.169945	0.000559002	-0.282991	8.44217e-05
YALI1_F09230g	Group I	-0.152277	0.00059932	0.0132827	0.820911
YALI1_B08540g	Group I	-0.176227	0.000618885	-0.708129	2.82407e-31
YALI1_F36552g	Group I	0.160581	0.000620821	0.304866	5.6759e-09
YALI1_E00318g	Group I	0.227623	0.000624908	0.603833	3.41471e-32
YALI1_D25744g	Group I	-0.155192	0.000634618	-0.292229	1.15704e-08
YALI1_E11154g	Group I	0.152836	0.00064086	0.200231	0.000168998
YALI1_E05731g	Group I	-0.174131	0.00064086	0.136453	0.0200992
YALI1_B30066g	Group I	-0.226916	0.000642612	-0.257862	3.1359e-05
YALI1_C11925g	Group I	-0.203674	0.000647632	-0.0448143	0.459186
YALI1_C23563g	Group I	0.286397	0.000650121	0.573469	3.51865e-12
YALI1_B18854g	Group I	-0.374357	0.000651768	-0.628439	1.11711e-08
YALI1_D20202g	Group I	0.138591	0.00065778	-0.25897	6.73428e-08
YALI1_F00184g	Group I	-0.181913	0.000670801	-0.319559	6.42631e-07
YALI1_D27274g	Group I	0.159958	0.000674086	-0.488942	4.9293e-19
YALI1_B28017g	Group I	-0.247501	0.000681366	-0.329864	9.47659e-05
YALI1_F21813g	Group I	0.251824	0.000688635	0.329073	2.02881e-05
YALI1_C09851g	Group I	0.209761	0.000688968	0.117166	0.0552503
YALI1_E20467g	Group I	-0.212024	0.000689157	-0.453333	3.61478e-14
YALI1_F24401g	Group I	-0.166631	0.000695305	-0.409997	2.58904e-16
YALI1_F36259g	Group I	0.281053	0.000696539	0.171161	0.0338786
YALI1_B30039g	Group I	0.302764	0.000700507	-0.50757	1.79828e-09
YALI1_E23038g	Group I	0.186424	0.000702016	0.397234	1.0706e-07
YALI1_F37685g	Group I	0.217176	0.000733354	0.316124	9.30478e-08
YALI1_E07302g	Group I	0.141938	0.000734341	-0.0814429	0.105664
YALI1_B19390g	Group I	-0.159331	0.00074321	-0.172636	0.00607722
YALI1_F31292g	Group I	-0.258075	0.000747505	-0.449024	3.17877e-07
YALI1_D29549g	Group I	0.17313	0.000748629	-0.142196	0.00958288
YALI1_B02375g	Group I	0.185351	0.000752708	-0.289663	0.000273258
YALI1_D12543g	Group I	0.169321	0.000756932	-0.0480602	0.345556
YALI1_F21583g	Group I	-0.142058	0.000761662	-0.284108	9.19268e-09
YALI1_C02053g	Group I	-0.210086	0.000768262	-0.673374	1.49521e-22
YALI1_E30073g	Group I	0.183428	0.000768262	-0.18642	0.000927041
YALI1_B18930g	Group I	-0.137981	0.00077682	0.302651	9.19183e-10
YALI1_F01981g	Group I	-0.162096	0.000780401	-2.89977	2.77699e-27
YALI1_F27929g	Group I	0.190877	0.000782047	0.157249	0.00171133
YALI1_F32090g	Group I	-0.143549	0.000789716	0.0579895	0.250594
YALI1_F02697g	Group I	-0.203534	0.000790639	-0.315034	2.27095e-06
YALI1_D14260g	Group I	0.146394	0.000790968	0.203041	0.00286498
YALI1_C07170g	Group I	0.161642	0.000794558	-1.38396	1.67087e-35
YALI1_C18268g	Group I	0.182718	0.000803412	0.584801	3.09563e-29
YALI1_F39885g	Group I	0.161653	0.000810766	-0.0143618	0.813024
YALI1_B14658g	Group I	0.231089	0.000829506	0.214757	0.004751
YALI1_D24182g	Group I	0.151786	0.000843539	0.210347	7.62514e-07
YALI1_D06131g	Group I	-0.211989	0.000848893	-1.01729	5.50803e-21
YALI1_D08429g	Group I	-0.157654	0.000849487	-0.134164	0.00298574
YALI1_E05668g	Group I	-0.155118	0.0008704	0.172074	0.00182771
YALI1_F06351g	Group I	-0.162209	0.000878421	-1.5379	6.04064e-108
YALI1_D30999g	Group I	0.154865	0.000885535	-0.0209746	0.705718
YALI1_E23912g	Group I	-0.147405	0.000890316	0.0805999	0.137112
YALI1_F24905g	Group I	0.234115	0.000901364	0.0865184	0.287893
YALI1_F17138g	Group I	-0.163498	0.000924902	-0.124563	0.0164406
YALI1_F04185g	Group I	-0.285681	0.000934125	-1.09904	4.99509e-41
YALI1_F18381g	Group I	0.156303	0.00093588	0.00570772	0.926386
YALI1_E25761g	Group I	0.175353	0.000948856	0.735982	1.49855e-31
YALI1_E22303g	Group I	0.152732	0.000950117	0.231729	6.36075e-06
YALI1_F39603g	Group I	-0.247697	0.000955324	-0.152828	0.0360312
YALI1_F00307g	Group I	0.150457	0.000964523	-0.301094	5.05824e-09
YALI1_F30754g	Group I	-0.191405	0.000981948	0.33128	9.96961e-09
YALI1_D15523g	Group I	0.177489	0.000992102	0.204637	0.000230366
YALI1_F10760g	Group I	0.314531	0.000993833	0.179129	0.0692309
YALI1_F11049g	Group I	-0.136767	0.00100076	-0.00194566	0.975483
YALI1_E25443g	Group I	-0.361827	0.00100603	-0.220625	0.0354261
YALI1_F03136g	Group I	0.166135	0.00102634	1.76822	7.33294e-173
YALI1_F29937g	Group I	-0.196752	0.00103611	-0.420865	4.32217e-12
YALI1_D07149g	Group I	0.176065	0.00103693	0.282487	1.0578e-07
YALI1_F37890g	Group I	0.160362	0.00105919	0.321156	5.20986e-12
YALI1_A06361g	Group I	0.135112	0.00109906	-0.402489	5.60162e-18
YALI1_D04772g	Group I	0.14292	0.0011052	0.293196	1.54194e-09
YALI1_D09215g	Group I	0.204969	0.00111502	0.28944	1.47038e-06
YALI1_D26559g	Group I	0.174747	0.00111502	0.335246	1.03252e-10
YALI1_F05220g	Group I	0.210332	0.00113081	0.646417	2.94327e-23
YALI1_B04274g	Group I	0.144259	0.0011355	0.334555	5.71312e-13
YALI1_E27880g	Group I	-0.164429	0.00114144	0.0149521	0.783821
YALI1_D26036g	Group I	0.190804	0.00115559	0.0810243	0.208435
YALI1_C12788g	Group I	-0.137321	0.00116893	0.233009	1.34279e-06
YALI1_F19746g	Group I	0.173455	0.00117479	0.495198	6.04344e-22
YALI1_A07326g	Group I	0.189249	0.0011798	-0.0956227	0.0968357
YALI1_C03461g	Group I	-0.148695	0.00120359	-0.236498	8.00403e-07
YALI1_E35955g	Group I	-0.237057	0.00121665	-0.203712	0.00356985
YALI1_E20963g	Group I	0.180161	0.00121922	1.87546	2.20578e-164
YALI1_E16026g	Group I	-0.147311	0.00122962	-0.445649	2.91318e-17
YALI1_B05690g	Group I	-0.198716	0.00123327	0.141013	0.0217364
YALI1_B19668g	Group I	0.16403	0.00124573	-0.297506	2.82487e-06
YALI1_D11242g	Group I	0.163307	0.00126533	-0.114017	0.0186567
YALI1_A09798g	Group I	-0.137897	0.00128393	-0.0193564	0.726827
YALI1_E13677g	Group I	-0.189645	0.00128602	-0.529667	5.53095e-17
YALI1_B26517g	Group I	-0.151519	0.00128628	-0.722348	2.33673e-42
YALI1_A21945g	Group I	-0.195194	0.00128628	0.42145	1.64636e-17
YALI1_E34290g	Group I	-0.183475	0.00128628	-0.541043	3.85192e-23
YALI1_A02461g	Group I	-0.173349	0.00130321	-0.129456	0.0170724
YALI1_B05185g	Group I	0.134731	0.00131032	0.0478099	0.386184
YALI1_E30725g	Group I	-0.157719	0.00131044	0.252162	9.65229e-08
YALI1_E00746g	Group I	0.17811	0.00131149	0.406316	2.29834e-16
YALI1_B07937g	Group I	-0.133582	0.00131185	0.0853176	0.0813827
YALI1_E34784g	Group I	0.156027	0.00138575	-0.00324933	0.954867
YALI1_F27904g	Group I	0.160143	0.00143218	0.278367	8.28226e-07
YALI1_E17184g	Group I	0.243198	0.00143825	-0.490466	1.25493e-07
YALI1_F07344g	Group I	-0.147788	0.00143941	0.330344	2.02462e-10
YALI1_D00996g	Group I	-0.155712	0.00144545	-0.635586	1.42196e-28
YALI1_D12832g	Group I	0.152646	0.00146161	-0.646144	6.30744e-36
YALI1_E18291g	Group I	0.173445	0.00147913	0.568546	5.36448e-29
YALI1_C05908g	Group I	0.175602	0.00149887	0.963908	2.75513e-85
YALI1_D08050g	Group I	-0.175115	0.0014991	0.219822	0.000739621
YALI1_D07775g	Group I	0.20065	0.00149969	0.00531319	0.944163
YALI1_A21720g	Group I	-0.169655	0.00151769	-0.236068	2.08691e-06
YALI1_B10145g	Group I	0.322537	0.00154648	0.782355	3.73192e-16
YALI1_C08197g	Group I	-0.155015	0.00157238	0.244981	9.92332e-08
YALI1_F15990g	Group I	0.148076	0.00159737	0.120203	0.0258372
YALI1_D16290g	Group I	-0.149137	0.0016061	0.181538	0.000961392
YALI1_D18727g	Group I	-0.181309	0.00169312	-1.52794	7.65278e-100
YALI1_E38443g	Group I	0.186963	0.0016955	-0.00581	0.92893
YALI1_A02083g	Group I	-0.16524	0.00170963	-0.00156796	0.979078
YALI1_E24461g	Group I	0.175235	0.0017215	0.376436	9.45164e-14
YALI1_A14345g	Group I	-0.159756	0.00172151	-0.178315	0.00436009
YALI1_C13106g	Group I	0.164943	0.00174145	0.191615	0.000101464
YALI1_F25951g	Group I	0.142918	0.00176617	-0.118323	0.0108604
YALI1_E03387g	Group I	-0.138281	0.00178629	-0.461928	2.68308e-15
YALI1_B08975g	Group I	-0.163105	0.00181592	-0.619472	1.11948e-30
YALI1_E34494g	Group I	0.147682	0.00183227	0.39139	4.49415e-18
YALI1_E07347g	Group I	-0.155058	0.0018327	0.60015	1.84521e-21
YALI1_A09949g	Group I	-0.178498	0.00186329	0.0305409	0.570139
YALI1_D08125g	Group I	0.167789	0.00187824	-0.329468	6.15521e-09
YALI1_E40361g	Group I	-0.142347	0.00189458	0.180417	0.000689393
YALI1_E10161g	Group I	0.153451	0.00189843	-0.0983776	0.0730723
YALI1_E15211g	Group I	-0.200191	0.00189843	-0.405481	0.000334731
YALI1_D26730g	Group I	0.147386	0.00189981	0.157805	0.004153
YALI1_B27254g	Group I	0.163863	0.00199332	0.255242	5.38321e-05
YALI1_A16509g	Group I	-0.145525	0.00200137	-0.638695	1.65942e-38
YALI1_A19829g	Group I	0.159728	0.00200137	0.458971	2.20663e-15
YALI1_F27731g	Group I	-0.16168	0.00201594	0.373165	3.49128e-12
YALI1_C14079g	Group I	-0.231164	0.0020351	0.367142	1.91495e-07
YALI1_B03644g	Group I	0.150668	0.00204175	-0.42398	1.36607e-08
YALI1_E04420g	Group I	0.137412	0.00205733	-0.0723321	0.107589
YALI1_F30877g	Group I	-0.194215	0.00208118	-0.450124	3.6771e-08
YALI1_F24708g	Group I	0.131889	0.00209353	-0.0902396	0.0694938
YALI1_D17355g	Group I	0.197724	0.00216837	0.393138	5.76575e-09
YALI1_D07665g	Group I	0.140541	0.00218854	0.389409	3.85103e-13
YALI1_D24836g	Group I	0.238567	0.00219082	0.630233	4.73485e-11
YALI1_C32276g	Group I	-0.139837	0.00219082	-0.112623	0.0409039
YALI1_D20706g	Group I	0.175353	0.00219082	0.365064	4.9406e-11
YALI1_E34344g	Group I	-0.132752	0.00220039	0.253659	2.83095e-07
YALI1_E04629g	Group I	0.140575	0.00221688	-0.0473139	0.327468
YALI1_B07853g	Group I	0.213858	0.00225193	0.270738	0.000618793
YALI1_E24391g	Group I	-0.124124	0.00225809	-0.396952	2.0077e-13
YALI1_E40467g	Group I	-0.163391	0.0022888	0.132284	0.023444
YALI1_A12284g	Group I	-0.15736	0.00231295	0.115886	0.0263504
YALI1_E19014g	Group I	0.128262	0.00237868	0.475585	3.18509e-22
YALI1_F20820g	Group I	-0.178219	0.00242876	-0.476789	1.12589e-11
YALI1_B14355g	Group I	-0.197062	0.0024637	-0.490872	1.30768e-12
YALI1_F06466g	Group I	-0.159833	0.00250055	-0.660984	5.51078e-17
YALI1_F37998g	Group I	-0.135358	0.00250984	-0.107476	0.0343652
YALI1_E03535g	Group I	-0.163836	0.00250984	-0.258154	2.16761e-05
YALI1_E25729g	Group I	0.153187	0.00251439	-0.482704	3.15114e-23
YALI1_F13202g	Group I	-0.147831	0.00251652	0.231014	3.44889e-05
YALI1_D08339g	Group I	-0.376408	0.0025283	-2.13832	2.01909e-68
YALI1_B21714g	Group I	0.188126	0.00253319	-0.13848	0.0929859
YALI1_B21070g	Group I	-0.161721	0.00254284	-0.146292	0.0115953
YALI1_F37508g	Group I	-0.133747	0.00254539	-0.217483	4.66556e-06
YALI1_D09404g	Group I	-0.166896	0.00259171	-0.278951	8.73979e-08
YALI1_E25317g	Group I	-0.158005	0.00261071	0.0330597	0.63246
YALI1_C13355g	Group I	-0.132468	0.00261634	0.0436881	0.390414
YALI1_E26811g	Group I	-0.139166	0.00265678	-0.351638	9.57021e-13
YALI1_F30703g	Group I	0.157039	0.00266031	0.0592937	0.229575
YALI1_C15297g	Group I	-0.163746	0.00266402	-0.405914	5.88793e-11
YALI1_E33002g	Group I	0.157595	0.0026713	-0.113159	0.0197403
YALI1_F32792g	Group I	-0.130914	0.00267252	0.288589	1.78077e-08
YALI1_D14639g	Group I	-0.129013	0.00267567	0.267697	5.9787e-07
YALI1_C17680g	Group I	-0.184529	0.00268302	0.383954	2.02907e-12
YALI1_B06489g	Group I	-0.231812	0.0027164	-0.650731	4.32514e-17
YALI1_D10829g	Group I	-0.219202	0.00274204	-0.291994	2.49678e-05
YALI1_A17486g	Group I	-0.196296	0.0027473	0.29051	2.5344e-07
YALI1_F25254g	Group I	-0.139713	0.00275786	-0.442538	2.57158e-17
YALI1_B17695g	Group I	-0.16515	0.00276697	-0.2911	6.74772e-07
YALI1_C09033g	Group I	0.13075	0.00277095	0.046054	0.4519
YALI1_F19244g	Group I	-0.154797	0.00277253	-0.288638	6.42077e-09
YALI1_A20129g	Group I	-0.219652	0.00277407	-0.638027	5.99686e-19
YALI1_E26336g	Group I	-0.11577	0.00283691	0.144795	0.00188241
YALI1_C29762g	Group I	-0.169226	0.00286447	0.676603	4.92098e-27
YALI1_E13637g	Group I	-0.179654	0.00286503	-0.262536	2.09633e-05
YALI1_E40571g	Group I	-0.187921	0.00286503	1.32993	1.00758e-133
YALI1_A20855g	Group I	-0.23266	0.00290702	-0.532297	1.26106e-10
YALI1_F04259g	Group I	0.148695	0.00290702	0.336313	1.10979e-09
YALI1_E16002g	Group I	0.139939	0.00300183	0.57549	2.9268e-39
YALI1_B13886g	Group I	0.333728	0.00300239	0.10549	0.373989
YALI1_E04688g	Group I	0.193853	0.00302915	0.0387641	0.567341
YALI1_A14658g	Group I	-0.169129	0.00304503	-0.216095	0.0010881
YALI1_E33527g	Group I	-0.267197	0.00304515	0.425314	2.90246e-07
YALI1_E23223g	Group I	-0.149654	0.00309046	-0.34895	6.31263e-11
YALI1_F18524g	Group I	-0.156829	0.00309582	-0.372351	1.6359e-10
YALI1_C21755g	Group I	-0.148057	0.00311789	0.754621	6.44726e-27
YALI1_F26313g	Group I	0.201528	0.00314782	-0.26226	4.79828e-06
YALI1_E20677g	Group I	0.141037	0.00315519	-0.101164	0.0664286
YALI1_F11224g	Group I	0.150139	0.00321004	0.182811	7.3999e-05
YALI1_D20985g	Group I	-0.173846	0.00322509	0.516489	4.64436e-25
YALI1_F24826g	Group I	0.148946	0.00323831	0.290541	1.04795e-08
YALI1_B23373g	Group I	-0.142786	0.00324749	-0.0168674	0.768416
YALI1_D09055g	Group I	0.1472	0.00324921	0.210657	0.00053441
YALI1_E21147g	Group I	0.152476	0.00329993	-0.0270007	0.656074
YALI1_D13816g	Group I	-0.141776	0.00335465	-0.150259	0.00336232
YALI1_B27211g	Group I	-0.162951	0.00335465	-0.858207	2.35458e-49
YALI1_A00601g	Group I	-0.177444	0.00338576	0.659065	2.1551e-26
YALI1_B10813g	Group I	0.199544	0.00339291	0.172579	0.0537421
YALI1_D25419g	Group I	0.165839	0.00339826	0.0453654	0.425028
YALI1_E36179g	Group I	-0.132803	0.00340033	0.273249	1.85249e-07
YALI1_F12874g	Group I	-0.129364	0.00347753	0.331794	2.33531e-10
YALI1_F36805g	Group I	-0.289302	0.00350423	0.769358	6.30168e-14
YALI1_F09282g	Group I	0.2499	0.00350685	-0.575908	1.3443e-05
YALI1_F37213g	Group I	0.174631	0.0035346	-0.10839	0.0982781
YALI1_F10110g	Group I	0.171426	0.00357671	-0.0155399	0.823109
YALI1_B17039g	Group I	-0.215634	0.00357763	-0.106223	0.138107
YALI1_F00894g	Group I	-0.12991	0.00360278	-0.684912	1.0146e-37
YALI1_F12969g	Group I	0.159712	0.00362219	0.669169	3.83359e-43
YALI1_E24513g	Group I	-0.205619	0.00362561	-0.771441	4.24608e-25
YALI1_C20488g	Group I	0.191329	0.00362641	-0.220753	0.000704522
YALI1_E13823g	Group I	-0.152119	0.00363983	-0.24193	2.06658e-06
YALI1_D26360g	Group I	0.126992	0.00368665	0.246545	6.3419e-05
YALI1_E25290g	Group I	-0.132185	0.00369157	-0.202799	4.31577e-05
YALI1_F12365g	Group I	-0.143519	0.00369554	-0.386961	8.15485e-15
YALI1_B19576g	Group I	0.241246	0.00376942	0.000635699	1
YALI1_E17466g	Group I	-0.134398	0.00377538	0.315613	9.966e-10
YALI1_A18847g	Group I	0.152727	0.00377538	0.0783371	0.132173
YALI1_E18854g	Group I	-0.167093	0.00382188	-0.328705	1.98354e-05
YALI1_B23077g	Group I	-0.151753	0.00382399	0.00809442	0.913961
YALI1_E07508g	Group I	0.168362	0.00387246	0.406494	5.34764e-15
YALI1_A08436g	Group I	-0.13702	0.00398422	0.31514	1.2004e-12
YALI1_D26114g	Group I	-0.132388	0.00403265	-0.20888	3.00252e-05
YALI1_B07864g	Group I	0.146282	0.00407438	-0.0319279	0.569971
YALI1_E35329g	Group I	0.189125	0.00408335	0.170013	0.0138908
YALI1_B08186g	Group I	-0.248159	0.00410476	0.191453	0.0194963
YALI1_F03461g	Group I	0.198731	0.00411347	0.0267829	0.696663
YALI1_C16108g	Group I	-0.134243	0.00412837	-0.0369552	0.517599
YALI1_A05091g	Group I	-0.160612	0.00417106	-0.287849	1.09309e-10
YALI1_C22922g	Group I	-0.11665	0.00421238	0.0974326	0.0410976
YALI1_E41399g	Group I	-0.163214	0.00423332	0.228456	0.000160006
YALI1_E10587g	Group I	0.133475	0.00426569	-0.432639	1.56065e-17
YALI1_C06511g	Group I	-0.126878	0.00427227	-0.0717039	0.195791
YALI1_B27454g	Group I	-0.14513	0.00427823	-0.609921	6.68295e-38
YALI1_B14600g	Group I	-0.146995	0.00428657	-0.463171	1.78702e-18
YALI1_F38670g	Group I	0.164565	0.00430673	-0.348754	2.44457e-09
YALI1_F17491g	Group I	0.432872	0.00432986	0.472093	0.00093657
YALI1_D03604g	Group I	-0.140962	0.00434508	-0.519763	3.19782e-28
YALI1_D23575g	Group I	-0.21734	0.00435767	-0.194779	0.00428471
YALI1_B19490g	Group I	0.199115	0.00438488	0.398288	2.92745e-08
YALI1_B29507g	Group I	-0.170235	0.00439343	0.174179	0.00259401
YALI1_F36706g	Group I	-0.167054	0.00443369	-0.535487	2.87524e-23
YALI1_E21026g	Group I	0.282046	0.0044466	0.0414589	0.723496
YALI1_B12847g	Group I	-0.134774	0.00447449	-0.517889	4.96757e-30
YALI1_E16493g	Group I	-0.230748	0.00447449	-1.05087	1.86456e-33
YALI1_A10934g	Group I	-0.120521	0.00448746	0.202507	3.50532e-05
YALI1_C28879g	Group I	0.178998	0.00451735	0.268535	1.01796e-05
YALI1_F08170g	Group I	0.198558	0.00452645	0.244562	0.0001167
YALI1_F30254g	Group I	-0.145436	0.00454836	-0.580032	6.00163e-27
YALI1_E17786g	Group I	-0.1219	0.00459108	0.0608269	0.229608
YALI1_B04937g	Group I	-0.232265	0.00462837	-0.274112	0.000497872
YALI1_E32816g	Group I	-0.152521	0.00464038	-0.271405	2.62596e-05
YALI1_E09972g	Group I	-0.149072	0.00476195	-0.00724524	0.910764
YALI1_E25932g	Group I	-0.184965	0.00480198	0.136261	0.0460829
YALI1_F38526g	Group I	0.171147	0.00481532	0.561661	1.4369e-27
YALI1_D10930g	Group I	-0.143326	0.0048842	0.363395	5.55283e-12
YALI1_A22440g	Group I	0.154114	0.00489063	0.298539	3.02934e-10
YALI1_F03118g	Group I	-0.159704	0.00489063	-0.747156	1.87787e-35
YALI1_D12646g	Group I	0.202585	0.00492089	0.549641	5.86081e-17
YALI1_E11943g	Group I	0.116145	0.00494599	0.183725	0.000446783
YALI1_F26127g	Group I	-0.148509	0.00499351	0.40789	4.32975e-17
YALI1_B18536g	Group I	-0.199551	0.00500476	-0.473224	9.98759e-15
YALI1_D26316g	Group I	-0.126371	0.00500476	-0.283492	3.21221e-09
YALI1_B05520g	Group I	-0.175338	0.0050357	-0.874889	1.2939e-46
YALI1_A08206g	Group I	0.185137	0.00503858	-0.502018	9.60441e-14
YALI1_F29751g	Group I	0.193428	0.0050876	0.807498	1.69085e-41
YALI1_D17593g	Group I	0.215755	0.00511751	0.294114	8.36522e-06
YALI1_E31947g	Group I	-0.115408	0.00513918	0.0940754	0.0614292
YALI1_D26993g	Group I	0.126454	0.0051473	-0.0518068	0.330374
YALI1_E11587g	Group I	-0.151292	0.00519368	-0.553558	7.35482e-18
YALI1_D00449g	Group I	0.144776	0.00523819	-0.757044	1.42553e-40
YALI1_B23622g	Group I	-0.172316	0.00529396	0.508601	1.30632e-16
YALI1_B15733g	Group I	-0.142928	0.0053977	-0.204076	0.00923996
YALI1_F21850g	Group I	0.125678	0.00539941	-0.0991912	0.12284
YALI1_E30400g	Group I	-0.14423	0.00546611	-0.405707	2.39527e-15
YALI1_D35190g	Group I	0.162814	0.00548451	-0.759115	1.77142e-54
YALI1_F02794g	Group I	-0.135199	0.00549718	-0.399467	5.92013e-12
YALI1_E12668g	Group I	0.142018	0.00555443	-0.0934143	0.11068
YALI1_D21167g	Group I	0.130444	0.005596	0.136181	0.0107139
YALI1_F27761g	Group I	-0.170432	0.00562456	0.000301203	1
YALI1_D12355g	Group I	-0.131661	0.00572082	0.0467654	0.349893
YALI1_E02000g	Group I	-0.1659	0.00576836	-0.159826	0.0577087
YALI1_C10860g	Group I	0.120628	0.00578868	0.399226	4.22854e-15
YALI1_E27532g	Group I	-0.159401	0.00583442	0.772295	4.20655e-49
[truncated: 4,450 more rows]
