# Supplementary material for: Stress-induced expression is enriched for evolutionarily young genes in diverse budding yeasts
Source: Nat Commun. 2020 May 1;11:2144. doi: 10.1038/s41467-020-16073-3 (PMC7195364; doi:10.1038/s41467-020-16073-3)
Supplement: Supplementary file 5 — Supplementary Data 1-6 [file 41467_2020_16073_MOESM5_ESM.zip › Supplementary_Data/Supplementary_Data_1.xlsx]

## Sheet: S.cerevisiae_RNA_DE
Measurements used for analysis in Figure 1 for S. cerevisiae
Protein-coding Genes	Gene Group (conservation)	High Temp log2FC	High Temp FDR	Low pH log2FC	Low pH FDR	Osmotic log2FC	Osmotic FDR
YBR001C	Multi-Core	1.24504	3.73709e-20	0.30925	0.00576808	-0.11964	0.141268
YBR019C	Multi-Core	1.97712	2.67922e-11	0.909752	8.85847e-06	0.0655834	0.844175
YHR163W	Multi-Core	-1.06407	4.25687e-06	-0.680931	2.05284e-09	-0.133673	0.199965
YJL082W	Multi-Core	0.647492	5.00463e-05	-0.0913406	0.44996	-0.615831	2.87744e-12
YER081W	Multi-Core	-1.32103	1.39563e-05	-0.641386	2.32669e-08	-0.200643	0.0537038
YJL137C	Multi-Core	0.893157	7.71388e-06	0.624179	5.27121e-09	-0.412375	0.0001432
YPR058W	Multi-Core	-0.729673	7.29044e-06	-0.36014	0.000466526	-0.399294	6.9269e-05
YDR009W	Multi-Core	0.659845	6.74751e-05	-0.431832	0.000308274	0.0381693	0.777681
YEL016C	Multi-Core	0.702057	8.02651e-05	0.224483	0.0418333	-0.628771	1.60541e-07
YEL034W	Multi-Core	-0.664048	0.000425866	-0.0242073	0.868179	-0.300904	0.00303071
YIL159W	Multi-Core	0.649963	2.8601e-05	0.319964	0.00319032	0.0570374	0.719696			High Temperature Results
YPR145W	Multi-Core	-0.731853	0.000135096	-0.017454	0.922347	-0.687071	1.99668e-10				Single-Core	Multi-Core	Non-Core	Total
YKL006W	Multi-Core	-0.974528	0.000197753	-0.732811	8.95684e-09	-0.128148	0.321282			Total mRNAs	3008	889	1656	5553
YNL068C	Multi-Core	0.644826	0.000406652	0.280883	0.00119731	-0.270237	0.00138091			DE mRNAs	59	46	87	192
YER054C	Multi-Core	0.896995	0.00018538	0.484662	0.01159	-2.12243	2.00003e-42			Percent	1.96144	5.17435	5.24412	3.45759
YLR058C	Multi-Core	-1.12918	0.000210327	-0.810987	1.62964e-06	-0.530192	0.000710055			Adjusted	0.567284	1.49652	1.5167	1
YGR070W	Multi-Core	0.55486	0.000575603	0.0704783	0.580143	-0.577789	1.23326e-09
YLR043C	Multi-Core	-0.679965	0.000475384	-0.321738	0.00058919	-0.174824	0.0857183
YDR409W	Multi-Core	0.601027	0.000726081	0.291582	0.00232911	0.101127	0.313706			Low pH Results
YAR042W	Multi-Core	0.660773	0.000887202	0.436988	2.15206e-06	-0.217095	0.00481344				Single-Core	Multi-Core	Non-Core	Total
YKL180W	Multi-Core	-0.789043	0.00100003	-0.628257	3.94662e-07	-0.014444	0.919306			Total mRNAs	3008	889	1656	5553
YBR104W	Multi-Core	-0.660205	0.00031931	-0.128193	0.384158	-0.227667	0.039347			DE mRNAs	89	66	102	257
YLR029C	Multi-Core	-0.783368	0.00147999	-0.67174	8.20706e-08	0.0630931	0.611206			Percent	2.95878	7.42407	6.14828	4.60904
YOR156C	Multi-Core	0.637855	0.00095326	0.764955	2.11061e-15	0.103998	0.401237			Adjusted	0.641951	1.61076	1.33396	1
YPL174C	Multi-Core	0.571949	0.000887202	0.463507	3.85576e-06	-0.126801	0.314547
YOR120W	Multi-Core	-1.02249	0.000151569	-0.321892	0.0954483	-0.339736	0.0015333
YML085C	Multi-Core	-0.501765	0.00307621	-0.138535	0.207599	-0.184062	0.0397095			Osmotic Stress Results
YDR418W	Multi-Core	-0.732611	0.002043	-0.667857	3.19084e-09	0.0527114	0.652882				Single-Core	Multi-Core	Non-Core	Total
YNL302C	Multi-Core	-0.953694	0.00168275	-1.07837	7.90818e-20	-0.0839002	0.482317			Total mRNAs	3008	889	1656	5553
YDR471W	Multi-Core	-0.770173	0.00206418	-0.7359	8.19161e-13	0.160833	0.0744652			DE mRNAs	85	94	187	366
YOR167C	Multi-Core	-0.810387	0.00139567	-0.428871	0.000554279	-0.105456	0.428397			Percent	2.8258	10.5737	11.2719	6.59103
YGR034W	Multi-Core	-0.884475	0.00142371	-0.867019	1.96134e-12	0.133133	0.189908			Adjusted	0.428734	1.60425	1.71018	1
YJR145C	Multi-Core	-0.810175	0.00244103	-0.747759	1.85359e-09	0.058432	0.646374
YPR013C	Multi-Core	0.886759	0.00137307	0.786543	1.46218e-08	0.515383	0.000187896
YOL092W	Multi-Core	-0.772779	0.00203115	-0.820999	5.19417e-12	-0.165527	0.138004
YER131W	Multi-Core	-0.686381	0.00304736	-0.545376	0.000194268	-0.0393274	0.801697
YGR118W	Multi-Core	-0.851078	0.00288304	-0.767164	3.6108e-12	-0.170084	0.0878113
YLR061W	Multi-Core	-0.735098	0.00254274	-0.599113	2.26828e-07	-0.0938886	0.445482
YPR043W	Multi-Core	-0.732503	0.00326445	-0.703336	5.34029e-10	-0.0795879	0.493727
YLL045C	Multi-Core	-0.765321	0.00265863	-0.649595	2.40973e-07	0.0665171	0.602832
YMR242C	Multi-Core	-0.79171	0.00244103	-0.674464	2.64048e-07	-0.0673854	0.634457
YDR490C	Multi-Core	0.503929	0.00237128	0.429258	4.51292e-06	-0.247553	0.00756555
YBL061C	Multi-Core	0.4839	0.00244103	0.350367	8.71365e-05	0.107234	0.237963
YBR294W	Multi-Core	-0.49894	0.0056755	-0.165679	0.18101	-0.923092	2.33288e-29
YIL018W	Multi-Core	-1.14827	0.00244103	-1.27588	8.18192e-25	0.0293276	0.832338
YIL074C	Multi-Core	-0.873294	0.00244103	-0.99512	4.98402e-19	-0.0169266	0.884982
YBR191W	Multi-Core	-0.732532	0.00434833	-0.630916	4.71494e-07	-0.170459	0.125085
YPR154W	Multi-Core	0.744067	0.00303129	0.809578	1.76892e-17	-0.49427	3.40423e-08
YBR031W	Multi-Core	-0.741296	0.00244103	-0.513549	0.00020806	-0.146384	0.302534
YEL041W	Multi-Core	-1.01228	9.53228e-07	0.208942	0.489262	-0.766447	3.6858e-08
YBR181C	Multi-Core	-0.558547	0.00601879	-0.545437	3.60396e-06	0.14998	0.170509
YDR200C	Multi-Core	0.483462	0.00439721	0.374245	7.28373e-05	-0.130312	0.219812
YIL052C	Multi-Core	-0.874251	0.00355124	-1.04277	1.30657e-20	-0.0829833	0.45078
YPL198W	Multi-Core	-0.673831	0.0053907	-0.627697	1.11419e-05	-0.0136875	0.936303
YJL177W	Multi-Core	-0.734904	0.00540773	-0.853174	1.36795e-13	-0.234272	0.0245048
YBL072C	Multi-Core	-0.874437	0.00373494	-0.856751	2.28097e-13	0.162373	0.121257
YDR025W	Multi-Core	-0.720871	0.00576208	-0.837738	5.33621e-14	-0.145248	0.168498
YDR233C	Multi-Core	-0.787889	0.00124548	-0.336942	0.123648	-0.85972	2.26235e-08
YLR153C	Multi-Core	-0.760836	0.00553342	-0.790863	4.52616e-13	-0.241498	0.00682924
YDL082W	Multi-Core	-0.535498	0.00826586	-0.229995	0.103947	0.0456772	0.746259
YGL253W	Multi-Core	-0.701948	0.00521991	-0.580136	6.12274e-05	1.24912	3.46932e-28
YIL133C	Multi-Core	-0.581897	0.00726011	-0.369845	0.00401835	0.0659183	0.608094
YKL121W	Multi-Core	0.367976	0.00932663	0.286871	0.00213041	-0.216772	0.0309623
YPL220W	Multi-Core	-0.868586	0.00582905	-0.789042	8.67067e-08	0.0885189	0.569483
YFR031C-A	Multi-Core	-0.585796	0.00737767	-0.484487	8.25546e-05	-0.0295306	0.826161
YHR021C	Multi-Core	-1.07513	0.0056755	-1.32497	1.45567e-25	-0.00688287	0.967466
YHR161C	Multi-Core	0.676284	0.00753207	0.621027	3.8799e-08	-0.316092	0.00262414
YGL147C	Multi-Core	-1.58521	0.00505548	-1.8479	9.75773e-41	-0.222749	0.101064
YDR224C	Multi-Core	-0.915361	0.00473423	-0.906643	4.54819e-09	-0.507255	4.47534e-05
YML075C	Multi-Core	-0.64294	0.00598046	-0.412806	0.00329802	-1.07913	1.08534e-21
YOL120C	Multi-Core	-0.934085	0.00672814	-0.937931	1.76035e-14	0.0641102	0.611503
YGR283C	Multi-Core	-0.650065	0.00161561	-0.451247	0.00570919	0.289197	0.0337117
YER031C	Multi-Core	-0.424449	0.00777991	-0.386312	1.68045e-05	-0.148975	0.0810896
YIL069C	Multi-Core	-0.77598	0.00757657	-1.08749	2.8807e-21	-0.0746755	0.530054
YHR162W	Multi-Core	-0.679971	0.00350427	-0.596056	2.59825e-05	-0.463254	9.11959e-06
YGL031C	Multi-Core	-0.808438	0.00799788	-0.923026	5.12031e-16	0.167625	0.0954365
YPL037C	Multi-Core	-0.622056	0.00850283	-0.620936	1.0194e-08	-0.156648	0.145746
YPR132W	Multi-Core	-1.1301	0.00604735	-1.30576	5.93057e-29	-0.0374717	0.775913
YJL190C	Multi-Core	-1.04263	0.00630392	-1.20632	7.28268e-16	0.0058171	0.980541
YGR238C	Multi-Core	0.477615	0.0100238	0.298159	0.00486646	-0.12757	0.273166
YJR094W-A	Multi-Core	-0.818582	0.00682778	-0.887925	3.14485e-16	-0.00296798	0.98658
YGL101W	Multi-Core	-0.47373	0.00810688	-0.244653	0.0347363	-0.415114	1.69669e-05
YPL249C-A	Multi-Core	-0.733114	0.00901009	-0.843641	5.21988e-13	-0.0240616	0.85681
YMR104C	Multi-Core	0.41503	0.0178126	0.111046	0.327987	-0.392667	9.73038e-05
YHR203C	Multi-Core	-0.622544	0.0123206	-0.537204	1.95077e-05	-0.108457	0.375635
YER102W	Multi-Core	-1.04529	0.00917862	-1.44737	5.73549e-42	-0.175414	0.0769225
YMR142C	Multi-Core	-0.907269	0.0099801	-1.08932	3.73906e-22	0.0430443	0.709076
YDR012W	Multi-Core	-0.615014	0.00929586	-0.473985	0.000838525	-0.0235398	0.885638
YER117W	Multi-Core	-0.790209	0.0105075	-0.950103	7.64484e-17	0.00673064	0.960011
YOR312C	Multi-Core	-0.744184	0.0120762	-0.878963	1.64298e-15	0.158769	0.115355
YDL075W	Multi-Core	-0.990859	0.0103761	-1.2635	1.13899e-25	-0.151251	0.162006
YDR026C	Multi-Core	0.468906	0.0114567	0.529018	8.43497e-11	0.125292	0.161608
YHR010W	Multi-Core	-0.704293	0.0128208	-0.816527	5.34119e-14	-0.123782	0.226526
YDR225W	Multi-Core	-0.909933	0.00988332	-1.07454	2.82378e-17	-1.2634	6.60575e-29
YPL090C	Multi-Core	-0.969215	0.0107917	-1.31789	2.64337e-28	0.0766126	0.482241
YHR115C	Multi-Core	0.473842	0.0143303	0.382323	1.00399e-05	-0.081522	0.385273
YLR406C	Multi-Core	-0.701875	0.0112638	-0.859685	6.1486e-13	-0.0588856	0.608687
YOR293W	Multi-Core	-0.587254	0.0143303	-0.476626	7.79191e-05	-0.129706	0.262463
YDR450W	Multi-Core	-1.0071	0.0122368	-1.3237	6.61153e-32	-0.0412579	0.719696
YDR379W	Multi-Core	0.485912	0.010785	0.45827	9.99401e-06	0.147624	0.148175
YCR073C	Multi-Core	0.520237	0.00779593	-0.136423	0.435055	-0.661181	1.67669e-05
YDR155C	Multi-Core	-0.808471	0.0123206	-0.780588	1.73691e-07	-0.817335	7.64996e-10
YLR083C	Multi-Core	-0.477993	0.0168713	-0.616915	8.75703e-09	0.0711743	0.524705
YKR013W	Multi-Core	0.593895	0.00571007	0.543793	6.15061e-05	0.500604	2.03702e-05
YLR185W	Multi-Core	-0.81266	0.0136688	-1.01721	6.95549e-20	-0.0302377	0.803026
YHR141C	Multi-Core	-0.870718	0.0141323	-1.04909	1.06025e-23	-0.0697873	0.493459
YBR062C	Multi-Core	-0.460941	0.0162937	-0.312763	0.00043188	-0.0915885	0.345016
YML027W	Multi-Core	0.626873	0.0133466	0.32541	0.0043131	1.05933	3.54983e-33
YPL079W	Multi-Core	-0.945762	0.0141594	-1.13425	8.72374e-20	-0.00593868	0.970619
YBR048W	Multi-Core	-0.554137	0.0178126	-0.650934	1.8166e-08	-0.0380426	0.767056
YGR148C	Multi-Core	-0.733106	0.0152545	-0.947677	2.51239e-17	-0.0798467	0.448708
YFR014C	Multi-Core	-0.346259	0.020327	-0.254972	0.00503116	-0.211247	0.0164993
YMR143W	Multi-Core	-0.764278	0.0149621	-0.922863	2.50377e-18	-0.0489719	0.664768
YFL039C	Multi-Core	-0.886879	0.0156324	-1.03431	4.1228e-22	-0.439969	4.71069e-07
YML024W	Multi-Core	-1.07169	0.0141079	-1.48903	3.62222e-39	0.118761	0.218716
YOR286W	Multi-Core	-0.572667	0.0144437	-0.700086	8.61623e-14	-0.0823095	0.336309
YBR147W	Multi-Core	-0.526697	0.00901009	-0.559102	0.000197993	-1.29679	4.59e-27
YER074W	Multi-Core	-1.11835	0.0143303	-1.59299	2.43727e-45	-0.105713	0.311875
YJL198W	Multi-Core	-0.448536	0.0119133	-0.471845	0.000154673	0.244355	0.0166445
YGL076C	Multi-Core	-1.03927	0.0165534	-1.42286	1.79879e-29	-0.0415936	0.754197
YMR006C	Multi-Core	-0.573626	0.0107302	-0.484005	0.000223982	-1.60308	2.28739e-65
YKL081W	Multi-Core	-0.612091	0.0185691	-0.673424	2.61984e-06	0.0960733	0.519003
YGL189C	Multi-Core	-0.635824	0.0211398	-0.557416	5.49289e-06	0.0271928	0.828668
YOL121C	Multi-Core	-0.6269	0.019215	-0.793907	4.6033e-13	-0.174062	0.129124
YGR192C	Multi-Core	-1.11058	0.015214	-1.17631	1.33453e-17	-0.428342	5.0692e-05
YDR151C	Multi-Core	0.335502	0.0231724	-0.186735	0.0602165	0.491617	3.79308e-09
YBL027W	Multi-Core	-0.573465	0.0249487	-0.74981	1.25313e-11	0.0411649	0.710816
YMR194W	Multi-Core	-0.740391	0.0157375	-1.10823	1.56825e-21	-0.157243	0.108263
YPR102C	Multi-Core	-1.01533	0.0186452	-1.39912	1.45868e-43	0.0946032	0.357402
YDR500C	Multi-Core	-0.548848	0.0252499	-0.518238	1.44573e-05	-0.00563993	0.969964
YCR031C	Multi-Core	-0.992718	0.0188155	-1.38435	1.0016e-33	-0.0114259	0.936303
YDL191W	Multi-Core	-0.658831	0.0213909	-0.835356	1.24604e-12	0.106131	0.355656
YIL131C	Multi-Core	0.399385	0.0207669	0.487063	1.76105e-08	0.079364	0.45078
YGL021W	Multi-Core	0.634291	0.0176121	0.676216	8.14487e-12	0.395193	3.378e-05
YML026C	Multi-Core	-0.895447	0.0207376	-1.27719	5.91672e-26	-0.0752745	0.504257
YFL034C-A	Multi-Core	-0.728322	0.019161	-0.815215	2.00283e-10	0.31261	0.00649388
YDL083C	Multi-Core	-0.987293	0.0208762	-1.34108	1.30765e-33	0.0123447	0.926571
YNL001W	Multi-Core	-0.432747	0.0233907	-0.651596	6.96743e-10	0.868373	5.21623e-25
YEL054C	Multi-Core	-0.479453	0.0306281	-0.451365	0.000876013	0.110475	0.401415
YDL137W	Multi-Core	-0.67717	0.0233433	-0.831818	3.34596e-16	-0.129194	0.22193
YGR136W	Multi-Core	0.443396	0.0247844	0.413832	6.47927e-07	0.0355742	0.716065
YBL056W	Multi-Core	-0.563577	0.024644	-0.778639	1.7305e-15	0.0333289	0.762664
YMR043W	Multi-Core	0.940184	0.0224637	1.31616	3.62114e-41	-0.252354	0.00646756
YOR375C	Multi-Core	-1.37631	0.0107302	-0.825937	0.0628901	0.493563	0.159811
YBR084C-A	Multi-Core	-0.497894	0.0331825	-0.524408	1.33772e-05	-0.059892	0.608502
YNL162W	Multi-Core	-1.10954	0.0233907	-1.60212	2.91066e-52	0.0722047	0.486316
YGR124W	Multi-Core	-0.548859	0.00434694	-0.448911	0.0124816	-0.135878	0.203792
YGR243W	Multi-Core	0.646139	0.017465	0.878409	4.9423e-09	1.51981	1.36318e-78
YKR057W	Multi-Core	-1.22716	0.0253128	-1.74751	1.65865e-63	-0.0371388	0.756794
YBL087C	Multi-Core	-0.583702	0.0274995	-0.867903	1.75223e-15	0.071633	0.520471
YNL110C	Multi-Core	-0.371901	0.0151004	-0.232684	0.0734208	0.175328	0.0713148
YGR085C	Multi-Core	-0.82297	0.0293883	-1.16023	1.52019e-28	0.0416142	0.710112
YBR082C	Multi-Core	0.439858	0.0366006	0.514686	1.23404e-06	0.287944	0.000938432
YMR121C	Multi-Core	0.556007	0.0296618	0.673562	5.70905e-15	0.0541686	0.570298
YDL088C	Multi-Core	0.340936	0.0336017	0.224623	0.0360466	0.0872119	0.398165
YPL140C	Multi-Core	0.401637	0.0300381	0.480562	2.22244e-07	-0.192747	0.015979
YOR304W	Multi-Core	0.373877	0.0328253	0.449649	5.06922e-07	0.381186	8.79034e-07
YOR040W	Multi-Core	0.330019	0.0338336	0.37075	0.000308709	0.0610453	0.552464
YOR096W	Multi-Core	-1.05537	0.0296718	-1.58402	2.12569e-42	-0.0309512	0.801811
YCR026C	Multi-Core	0.34083	0.0362547	0.237405	0.0196147	-0.137073	0.121501
YML056C	Multi-Core	-0.840651	0.025039	-1.5538	2.20868e-16	0.0599723	0.754877
YDL066W	Multi-Core	-0.381004	0.0314912	-0.362475	0.000473813	0.121777	0.212911
YBL016W	Multi-Core	0.376679	0.0320706	0.5415	4.72535e-06	0.129182	0.238613
YIR037W	Multi-Core	-0.574118	0.0347752	-0.676067	1.14433e-11	-1.08375	2.24106e-34
YIL045W	Multi-Core	0.473413	0.0151004	0.751114	8.15099e-09	-1.59305	1.19526e-51
YHL033C	Multi-Core	-0.709632	0.0322224	-0.822741	7.7531e-09	-0.0856654	0.525289
YHL003C	Multi-Core	-0.309992	0.0459963	-0.383378	1.42436e-05	-0.159801	0.0588641
YOR374W	Multi-Core	-0.537006	0.0208985	-0.351437	0.0301622	-0.391764	6.24008e-05
YGL135W	Multi-Core	-0.713078	0.0353707	-0.963317	2.62382e-20	0.129865	0.192114
YOR089C	Multi-Core	0.910594	0.0333287	1.34299	1.83197e-37	-0.115553	0.239557
YGR027C	Multi-Core	-0.358101	0.0498544	0.0418172	0.759608	0.0986211	0.383424
YKR029C	Multi-Core	0.293209	0.0436082	0.129371	0.17662	0.184118	0.0409817
YER139C	Multi-Core	0.408754	0.043184	0.488326	2.78358e-07	-0.120036	0.23122
YGL073W	Multi-Core	0.452506	0.0424012	0.723167	7.72093e-14	0.079471	0.419763
YIL113W	Multi-Core	0.601768	0.0166158	0.763787	7.79423e-07	-0.487594	0.0062871
YFL053W	Multi-Core	-0.829655	0.0133466	-0.738423	0.00269799	-2.62654	1.86577e-20
YNR023W	Multi-Core	0.457931	0.0387413	0.486981	4.57467e-08	-0.0531739	0.611526
YDR447C	Multi-Core	-0.986546	0.0359494	-1.43088	2.62733e-32	0.0463622	0.668725
YBL002W	Multi-Core	-0.423891	0.0528496	-0.456883	3.84321e-06	0.269192	0.00238313
YGR254W	Multi-Core	-0.937295	0.0367382	-1.09836	2.49456e-15	-1.00899	9.05507e-16
YOL115W	Multi-Core	-0.297615	0.0485924	-0.329022	0.000528933	-0.143427	0.070854
YPL119C	Multi-Core	0.376114	0.0468942	0.217786	0.121025	-0.839402	5.02318e-12
YLR328W	Multi-Core	-0.466528	0.0479462	-0.573608	8.38381e-11	0.454922	1.78134e-08
YGR241C	Multi-Core	0.538631	0.0474392	0.672842	3.88518e-11	0.336599	0.000158451
YGR209C	Multi-Core	-0.834415	0.0447192	-1.14683	2.98156e-28	-0.477625	2.59887e-06
YHL039W	Multi-Core	-0.378155	0.0387409	-0.283667	0.0485319	0.64774	8.98322e-10
YDL134C	Multi-Core	-0.425254	0.0591286	-0.506255	1.89246e-08	-0.241137	0.00369844
YBL003C	Multi-Core	-1.00946	0.047434	-1.82312	2.38869e-90	0.313783	0.00119559
YJL136C	Multi-Core	-0.350717	0.0681844	-0.287347	0.0127778	0.0588443	0.608094
YBL067C	Multi-Core	0.254527	0.0986733	-0.0535301	0.600587	-0.579378	2.61498e-14
YNL116W	Multi-Core	0.296634	0.0412407	-0.126031	0.235785	-0.177094	0.134635
YDR451C	Multi-Core	0.304973	0.0628236	0.157603	0.143839	0.0675871	0.56342
YGL179C	Multi-Core	0.412629	0.0318684	0.0214548	0.934652	0.628256	1.58792e-06
YOR234C	Multi-Core	-0.721264	0.061016	-1.1127	3.73906e-22	0.146031	0.181366
YER119C	Multi-Core	0.389684	0.0157375	0.43251	0.00305301	-0.768571	1.98422e-19
YDL042C	Multi-Core	0.416125	0.042081	0.112001	0.532196	-0.0599202	0.689697
YPR069C	Multi-Core	-0.477473	0.0619634	-0.850728	5.37564e-14	-0.218745	0.0234874
YBR183W	Multi-Core	-0.374234	0.0647889	-0.516391	4.16908e-06	0.0119347	0.927127
YKR018C	Multi-Core	-0.330332	0.0790339	-0.19113	0.101736	-0.431558	2.79947e-07
YLR344W	Multi-Core	-0.305613	0.0885516	-0.140627	0.248174	0.0191703	0.875277
YPL074W	Multi-Core	0.359792	0.0567231	0.361366	0.000527124	0.018622	0.896176
YHR158C	Multi-Core	0.268907	0.0673733	0.369503	4.31335e-05	-0.0695896	0.492133
YNL106C	Multi-Core	0.407105	0.0316576	0.323324	0.0182651	0.363035	0.00434063
YCR038C	Multi-Core	0.420036	0.0372555	0.373739	0.0127513	-0.0239839	0.881922
YLR264W	Multi-Core	-0.917749	0.0658265	-1.65798	6.93674e-59	0.227797	0.00979236
YMR230W	Multi-Core	-0.350244	0.0890784	-0.332404	0.00430951	-0.102403	0.309907
YOR222W	Multi-Core	-0.438873	0.049872	0.51642	1.02511e-05	-0.568877	6.97875e-11
YLR270W	Multi-Core	-0.51091	0.0761377	-0.567108	2.65626e-08	-0.0619344	0.606241
YBR172C	Multi-Core	0.366475	0.0698323	0.308383	0.00354499	0.493787	5.2162e-07
YER133W	Multi-Core	-0.448911	0.0871344	-0.468799	9.85705e-06	-0.145555	0.1473
YER096W	Multi-Core	0.546533	0.0249487	-0.0255654	0.934634	-1.3875	5.6437e-11
YMR297W	Multi-Core	-0.430682	0.0376132	-0.116715	0.527933	-0.79533	2.40323e-17
YKR095W	Multi-Core	0.331528	0.0828786	0.590795	4.93113e-10	0.00395948	0.975778
YBR140C	Multi-Core	0.282826	0.0769357	-0.0810688	0.458297	0.118374	0.253233
YAL015C	Multi-Core	0.32372	0.0800728	0.326659	0.00798153	-0.156196	0.224767
YPR052C	Multi-Core	-0.418937	0.0542356	0.0291157	0.889248	-0.367895	0.0355476
YGL049C	Multi-Core	0.390861	0.0833644	0.599439	2.47321e-08	0.150027	0.200258
YBR218C	Multi-Core	-0.345884	0.0898942	-0.312111	0.0175419	-0.468862	1.97551e-05
YMR310C	Multi-Core	0.496864	0.0872996	0.620207	8.0581e-06	0.241982	0.0631415
YOR231W	Multi-Core	0.332803	0.0824521	0.422688	2.40614e-05	-0.045838	0.719696
YOR033C	Multi-Core	0.338002	0.0741035	-0.0390679	0.845009	0.666384	1.51162e-09
YDR497C	Multi-Core	-0.332702	0.098583	-0.458603	0.00162283	-0.63559	6.70378e-09
YER089C	Multi-Core	-0.270934	0.093472	0.18109	0.136852	-0.622281	2.43426e-09
YMR222C	Multi-Core	-0.34408	0.0924648	0.0607849	0.736146	-0.237552	0.0969077
YBR241C	Multi-Core	-0.322101	0.0468942	0.343783	0.0161281	-0.947847	2.0207e-27
YDR252W	Multi-Core	-0.538854	0.042008	-0.0266682	0.942467	-0.30138	0.139349
YDR513W	Multi-Core	-0.853745	0.101386	-1.3006	2.03528e-34	-0.39772	9.68003e-07
YPL191C	Multi-Core	-0.364082	0.0964142	-0.634719	2.9621e-08	-0.368097	0.00425882
YOR244W	Multi-Core	0.277069	0.10471	0.252975	0.0287966	0.174199	0.0752208
YBL085W	Multi-Core	0.340117	0.118009	0.45024	8.77615e-06	-0.306952	0.000480577
YJL134W	Multi-Core	-0.323102	0.132809	-0.350118	0.00299462	0.132924	0.183208
YHR031C	Multi-Core	-0.305405	0.0630405	-0.266688	0.0788084	0.895532	3.92777e-23
YDL019C	Multi-Core	0.237173	0.125152	0.338981	0.00195491	-0.774724	6.2971e-27
YNR065C	Multi-Core	0.363739	0.110734	0.385478	0.00136328	0.262521	0.044957
YNL067W	Multi-Core	-0.917518	0.12453	-1.94945	5.84248e-72	0.436857	5.45703e-07
YJR131W	Multi-Core	0.349393	0.12075	0.652149	1.1203e-07	-0.767176	7.66872e-12
YBR049C	Multi-Core	0.217041	0.170139	0.00496145	0.970482	0.198475	0.0376495
YPL177C	Multi-Core	0.346516	0.133118	0.54049	0.000266415	0.514847	3.66252e-06
YER057C	Multi-Core	-0.221302	0.150973	0.162113	0.109422	-0.0146928	0.895663
YLR333C	Multi-Core	-0.818914	0.13028	-1.72545	2.5896e-47	0.222276	0.0248773
YAL017W	Multi-Core	0.210732	0.17188	0.0621729	0.565525	-0.445319	4.32506e-08
YPL087W	Multi-Core	-0.479655	0.13801	-0.842678	6.52061e-22	-0.419262	1.35327e-08
YJL083W	Multi-Core	0.316093	0.119564	0.275254	0.0924167	0.0789995	0.623757
YMR205C	Multi-Core	-0.307003	0.164097	-0.295204	0.0113752	0.199944	0.0277644
YCL037C	Multi-Core	0.98798	0.0578819	1.12703	0.00939194	-0.144847	0.850906
YOL103W	Multi-Core	0.210816	0.175639	0.0484187	0.677348	0.0553267	0.579322
YJL105W	Multi-Core	-0.774753	0.05074	-0.0840635	0.877661	-2.02362	8.54845e-10
YDR458C	Multi-Core	-0.202111	0.19572	-0.118462	0.267154	-0.184653	0.0660709
YOL112W	Multi-Core	0.417535	0.174022	0.793823	5.46573e-20	0.0885027	0.299082
YPL240C	Multi-Core	0.283656	0.150418	0.160881	0.306083	-0.53665	1.61098e-06
YFR053C	Multi-Core	-0.323718	0.155719	-0.0482778	0.787562	0.0666271	0.603583
YER114C	Multi-Core	0.199889	0.212847	0.197992	0.0351319	-0.307102	7.87388e-05
YNL096C	Multi-Core	-0.32766	0.203052	-0.567824	1.60891e-05	0.0121952	0.94261
YHR050W	Multi-Core	0.20032	0.215821	0.175232	0.0674872	0.0505568	0.626895
YDL136W	Multi-Core	-0.204979	0.247894	-0.171184	0.0975819	0.0867723	0.376149
YOR127W	Multi-Core	0.172857	0.236907	-0.237101	0.0119248	-0.175298	0.0347092
YOR290C	Multi-Core	0.225907	0.233078	0.285465	0.00830123	-0.167705	0.093973
YLR350W	Multi-Core	0.231015	0.207885	0.506087	1.79598e-06	-0.17437	0.0812927
YHL001W	Multi-Core	-0.468702	0.210548	-1.03363	2.86492e-17	0.194877	0.0866625
YDR099W	Multi-Core	-0.237913	0.265044	-0.109971	0.387004	-0.558278	3.82062e-09
YER027C	Multi-Core	0.290222	0.221908	0.638407	7.64747e-12	-0.21715	0.0358803
YNL299W	Multi-Core	0.302984	0.210548	0.31346	0.0110252	0.12588	0.307812
YPL134C	Multi-Core	-0.317653	0.222915	-0.797749	1.79155e-12	0.389064	0.000170945
YBL089W	Multi-Core	-0.246063	0.221077	-0.367312	0.00129903	0.0991599	0.426981
YDR358W	Multi-Core	0.212666	0.25849	-0.138561	0.305501	-0.760724	8.60651e-11
YLR174W	Multi-Core	-0.26453	0.269573	-0.439199	7.15947e-05	-0.307916	0.000612981
YGL208W	Multi-Core	0.172707	0.248436	0.140903	0.148171	-0.653813	1.79971e-15
YKL156W	Multi-Core	-0.20157	0.289006	0.0313245	0.805001	-0.0543637	0.598764
YBR242W	Multi-Core	-0.234042	0.27524	-0.448427	5.3258e-08	-0.065338	0.469596
YDL024C	Multi-Core	0.30664	0.199115	-0.457887	0.0279554	-0.587309	0.0032683
YGR108W	Multi-Core	-0.213903	0.18644	-0.00117513	1	0.302546	0.0081459
YCL035C	Multi-Core	0.194521	0.310905	0.382139	0.00149764	-0.313857	0.00248512
YGL002W	Multi-Core	-0.188253	0.305422	-0.42923	3.03061e-05	0.329133	0.000197354
YCR052W	Multi-Core	0.207113	0.283084	0.446419	6.03515e-06	-0.199079	0.0238869
YOR270C	Multi-Core	-0.277727	0.295514	-0.667322	1.71968e-13	-0.108328	0.241238
YKL141W	Multi-Core	-0.20252	0.306232	-0.265739	0.0284724	0.327286	0.000877386
YMR183C	Multi-Core	-0.165084	0.305389	0.00135557	0.999621	-0.285631	0.00296172
YOR016C	Multi-Core	-0.180013	0.308715	-0.442274	8.1804e-07	0.207469	0.0217332
YER056C-A	Multi-Core	-0.175402	0.355975	0.0780315	0.536958	0.167339	0.0896041
YDR263C	Multi-Core	0.278924	0.186644	0.120807	0.58985	0.0445519	0.819975
YLR238W	Multi-Core	0.185406	0.304085	0.0820132	0.50453	-0.151705	0.244085
YBL091C-A	Multi-Core	-0.283773	0.28585	-0.557935	0.00214158	0.0581004	0.788369
YKR053C	Multi-Core	-0.390707	0.0889971	-0.26749	0.323009	-0.65218	8.3477e-05
YBL009W	Multi-Core	0.163445	0.319077	0.114275	0.279414	0.190551	0.0278087
YMR089C	Multi-Core	0.161728	0.363746	0.240801	0.0113123	0.224531	0.00666601
YOR008C	Multi-Core	0.184243	0.369305	0.340124	0.000408565	-0.195645	0.0246915
YIL109C	Multi-Core	0.173528	0.368513	0.111418	0.328691	0.0283723	0.790041
YGL096W	Multi-Core	0.285749	0.14456	0.602877	0.00378235	-2.04238	1.02688e-48
YOL045W	Multi-Core	0.158137	0.258256	-0.0153758	0.927522	-0.735644	3.55673e-19
YOL002C	Multi-Core	-0.235966	0.316759	-0.620698	5.20596e-14	0.245158	0.0177395
YNL020C	Multi-Core	0.182787	0.319263	0.208837	0.106684	-0.0844843	0.502149
YLR260W	Multi-Core	-0.202658	0.306412	-0.570653	2.28995e-06	-0.0217242	0.86114
YDR069C	Multi-Core	0.167824	0.362691	-0.162495	0.219382	0.05293	0.706639
YGR056W	Multi-Core	0.210601	0.353021	0.263554	0.00598932	0.0919059	0.359936
YBR089C-A	Multi-Core	-0.366573	0.334266	-1.00089	5.12627e-22	-0.637727	3.79973e-11
YHR107C	Multi-Core	-0.172419	0.383704	-0.331142	0.00292314	-0.190174	0.0535196
YHR047C	Multi-Core	0.182018	0.356353	0.0590259	0.726599	-0.216244	0.121974
YDR368W	Multi-Core	-0.167858	0.257296	0.193148	0.156318	1.09619	2.01478e-43
YKR052C	Multi-Core	0.177642	0.355993	0.201786	0.108835	0.366548	0.00154422
YGR010W	Multi-Core	0.130555	0.408131	0.156849	0.0980527	0.619031	6.41073e-14
YJL034W	Multi-Core	-0.22724	0.387857	-0.469886	8.44848e-05	-0.390441	0.000176917
YGL082W	Multi-Core	0.19373	0.393215	0.513566	1.95603e-08	-0.322219	0.000170757
YGR038W	Multi-Core	-0.163759	0.337692	-0.22179	0.0309232	-0.0521216	0.662566
YOL011W	Multi-Core	-0.201927	0.394064	-0.597882	3.55904e-10	0.167917	0.0796502
YIL149C	Multi-Core	0.15827	0.390942	0.394267	8.04696e-06	0.103327	0.2942
YDR111C	Multi-Core	0.144945	0.408805	-0.0512448	0.719023	-0.0857966	0.522947
YDL175C	Multi-Core	-0.222188	0.405453	-0.464432	3.4253e-05	0.372653	0.000116271
YKR019C	Multi-Core	0.155348	0.383772	0.0315744	0.838929	-0.205725	0.146216
YAL023C	Multi-Core	-0.137544	0.435249	-0.215869	0.0313931	-0.144905	0.170247
YHR016C	Multi-Core	0.148904	0.445867	-0.0136338	0.939304	-0.542275	2.02386e-05
YJL222W	Multi-Core	-0.516242	0.351471	-0.855842	0.0755158	-0.242355	0.679551
YLR371W	Multi-Core	0.12103	0.466648	-0.050177	0.669241	-0.081802	0.357402
YDR146C	Multi-Core	0.158499	0.456307	0.167296	0.224464	0.0040672	0.981426
YOR036W	Multi-Core	0.199466	0.495169	0.83402	6.59317e-13	-0.343578	0.00159688
YBL079W	Multi-Core	0.118513	0.480782	0.0665881	0.543023	0.288307	0.00104655
YML034W	Multi-Core	0.120912	0.50854	-0.102561	0.285332	-0.118404	0.260892
YOR226C	Multi-Core	0.117977	0.50854	-0.145819	0.177592	0.160473	0.0925827
YCR037C	Multi-Core	-0.112227	0.543551	-0.362741	1.90399e-05	0.208708	0.00766978
YKL126W	Multi-Core	-0.101745	0.555662	0.137411	0.200965	-0.0790459	0.42399
YMR182C	Multi-Core	0.263021	0.524609	1.51881	3.31824e-28	1.03468	5.27751e-14
YDR264C	Multi-Core	0.126531	0.538213	-0.377679	0.000113835	0.675748	4.46745e-17
YBL017C	Multi-Core	-0.0906025	0.577231	-0.0844596	0.404756	-0.120313	0.169953
YDR515W	Multi-Core	0.107036	0.555662	0.180149	0.0715382	0.381635	4.29575e-06
YIL006W	Multi-Core	0.107827	0.573392	0.28033	0.00890339	-0.150125	0.21902
YKL148C	Multi-Core	-0.124203	0.585275	-0.251047	0.0479451	0.635445	2.87133e-13
YKR058W	Multi-Core	0.108917	0.57232	0.165187	0.226383	-0.388551	0.00156605
YFR015C	Multi-Core	-0.14149	0.599771	-0.490198	0.000451531	-0.968845	1.03204e-13
YKR003W	Multi-Core	-0.0932245	0.573392	-0.01376	0.920411	-0.617112	1.62221e-08
YOR280C	Multi-Core	-0.0920707	0.613933	-0.0111501	0.945177	0.196241	0.0545701
YCR048W	Multi-Core	0.115325	0.535897	-0.0916128	0.584013	-0.587921	1.20391e-07
YBR169C	Multi-Core	-0.135022	0.581277	-0.0356282	0.829747	-0.854906	6.73173e-15
YDR272W	Multi-Core	0.0810911	0.656133	0.0377187	0.742971	0.0346031	0.752142
YDR066C	Multi-Core	0.123736	0.606621	-0.324009	0.0621999	-0.424401	0.00990442
YHR066W	Multi-Core	-0.108765	0.623024	0.0219697	0.90875	0.0490368	0.736838
YAL062W	Multi-Core	0.417829	0.513099	0.430699	0.561083	-0.420501	0.411478
YBL063W	Multi-Core	0.100621	0.57521	0.122356	0.409744	0.12745	0.294373
YOR171C	Multi-Core	0.0669481	0.679773	0.000957439	1	0.18911	0.0208503
YNL108C	Multi-Core	-0.109117	0.648314	0.18658	0.285748	1.03623	1.73607e-20
YLR188W	Multi-Core	0.0735069	0.672151	0.0893404	0.365674	-0.0297884	0.780834
YNR031C	Multi-Core	0.0885297	0.675091	0.171965	0.0546654	-0.063937	0.512063
YKL008C	Multi-Core	-0.179293	0.660816	-1.16158	1.07367e-30	0.379326	7.07749e-05
YHR215W	Multi-Core	0.19571	0.606104	-0.180401	0.61631	0.135232	0.686858
YOL081W	Multi-Core	0.101658	0.64707	-0.125646	0.264704	-0.0734089	0.579242
YMR118C	Multi-Core	-0.175272	0.646436	-0.636431	3.81026e-06	-4.46082	1.30091e-172
YBR139W	Multi-Core	0.0844342	0.639835	0.0400362	0.789946	-0.778126	9.82985e-26
YER105C	Multi-Core	0.0849693	0.686873	-0.265151	0.00399774	0.166498	0.0462627
YKL039W	Multi-Core	-0.0685666	0.71273	-0.0954977	0.357827	-0.0618566	0.5175
YPL048W	Multi-Core	0.0928207	0.682795	0.469075	7.16259e-06	-0.333349	0.00100677
YOL122C	Multi-Core	-0.112835	0.682877	-0.592525	3.1741e-08	-0.419585	0.000121701
YJR049C	Multi-Core	0.0659238	0.715114	-0.228252	0.011961	-0.0896279	0.317195
YNL121C	Multi-Core	0.0878465	0.720659	0.424427	3.113e-05	0.283996	0.00189002
YPL105C	Multi-Core	0.0791193	0.71705	0.209514	0.033202	0.0664825	0.487885
YAR002C-A	Multi-Core	-0.0673733	0.722126	0.11926	0.262993	0.163139	0.081621
YPL143W	Multi-Core	-0.10311	0.720559	0.49517	7.57185e-06	0.035239	0.752271
YBR105C	Multi-Core	0.121378	0.703836	0.382208	0.0210483	0.658947	6.6407e-06
YBR092C	Multi-Core	0.0949568	0.6907	-0.134629	0.413453	-0.470242	0.0013086
YJR031C	Multi-Core	0.0693626	0.709956	-0.156729	0.198249	-0.102446	0.394442
YNL148C	Multi-Core	0.138058	0.73628	1.03586	1.81409e-24	0.265649	0.0218786
YMR153W	Multi-Core	-0.0553992	0.737243	-0.0978815	0.352943	0.129538	0.135614
YMR008C	Multi-Core	0.0621328	0.768624	-0.328535	0.000271693	-0.46425	7.97289e-09
YOR061W	Multi-Core	0.0543515	0.784432	0.085691	0.398569	0.0509389	0.605371
YDR135C	Multi-Core	-0.05428	0.783986	-0.205423	0.023068	0.34775	1.60837e-05
YNR013C	Multi-Core	0.0778938	0.758722	0.0170692	0.940606	-0.295063	0.0359902
YDR059C	Multi-Core	0.0562162	0.794377	0.127698	0.278509	-0.510757	6.16587e-07
YPR015C	Multi-Core	0.074497	0.754995	0.427806	0.00288505	-0.140435	0.35153
YMR105C	Multi-Core	0.105475	0.73289	-0.218431	0.254467	-0.819964	1.41635e-13
YJL133W	Multi-Core	-0.0562029	0.790437	0.0766033	0.564629	0.623714	1.89934e-09
YPL232W	Multi-Core	0.061575	0.813661	0.369897	0.000224644	-0.523093	3.19678e-10
YNL130C	Multi-Core	-0.0507765	0.819173	-0.243403	0.00926249	0.244303	0.00389251
YNR019W	Multi-Core	0.0490776	0.813805	0.430765	5.98485e-05	-1.16307	7.34697e-35
YOL068C	Multi-Core	0.0447787	0.817625	0.0431783	0.689407	0.00381633	0.97982
YIL079C	Multi-Core	-0.0626506	0.793912	-0.135422	0.370039	0.240349	0.0347092
YOR110W	Multi-Core	0.0446587	0.826193	0.0606745	0.57202	-0.0841556	0.41715
YEL022W	Multi-Core	0.0465714	0.812321	-0.0244037	0.872644	0.262273	0.00155694
YDR001C	Multi-Core	0.0440026	0.844296	-0.04531	0.73227	-0.525008	3.31794e-08
YHL017W	Multi-Core	0.0431652	0.827734	0.013964	0.921548	-0.221706	0.0129982
YAL007C	Multi-Core	-0.0441053	0.813687	0.204766	0.0847635	-0.196479	0.0243698
YOR109W	Multi-Core	-0.045589	0.817514	-0.151652	0.286801	-0.0982749	0.370417
YFL054C	Multi-Core	-0.033031	0.859669	0.0418818	0.690181	-0.0644206	0.520714
YHR108W	Multi-Core	-0.0404154	0.839131	0.0448513	0.738572	0.0548287	0.581865
YJL079C	Multi-Core	-0.0734498	0.847929	0.899491	3.80846e-08	0.09231	0.549467
YBR267W	Multi-Core	-0.0491029	0.86432	0.266185	0.068655	0.315719	0.00608905
YBR020W	Multi-Core	-0.0664412	0.860929	-0.547035	0.00351254	-0.325515	0.0821205
YHR117W	Multi-Core	-0.0249765	0.890106	-0.132445	0.178755	-0.10997	0.208381
YPR119W	Multi-Core	0.0415206	0.896668	0.182003	0.104734	0.640805	4.1992e-09
YEL006W	Multi-Core	-0.0336203	0.906962	-0.265275	0.014801	0.201822	0.0109881
YHR001W	Multi-Core	0.0211197	0.91907	0.218091	0.0156946	0.0730038	0.408159
YIL173W	Multi-Core	0.157802	0.896562	-0.496649	0.52148	1.03449	0.0285833
YJR148W	Multi-Core	0.0266713	0.91467	0.351802	0.00523646	-1.07561	2.29877e-35
YLR357W	Multi-Core	0.0249667	0.921109	0.150679	0.119255	-0.118859	0.226246
YOR317W	Multi-Core	0.0272766	0.923446	-0.244299	0.0819219	-0.746181	3.99531e-11
YBR244W	Multi-Core	0.0293552	0.91467	0.309236	0.021296	-0.0551383	0.73659
YLR034C	Multi-Core	0.0193283	0.942697	-0.367777	7.1789e-05	0.841699	3.70645e-24
YAR071W	Multi-Core	-0.0326309	0.937172	-0.329395	0.127298	0.334626	0.0950152
YDR312W	Multi-Core	-0.0155789	0.941625	-0.146138	0.210067	0.299973	0.000577403
YBR093C	Multi-Core	0.0455527	0.945966	-0.226536	0.469193	-0.361966	0.211285
YDL204W	Multi-Core	-0.0273664	0.940032	1.0233	1.76245e-08	-0.722171	4.47982e-08
YIL051C	Multi-Core	-0.0147881	0.953683	-0.147865	0.250378	-0.429441	3.33048e-05
YLR092W	Multi-Core	-0.0144893	0.950259	-0.32043	0.0234436	0.0799208	0.405682
YOR173W	Multi-Core	-0.0117259	0.965591	0.333588	0.0134898	-1.37285	4.50694e-40
YOR134W	Multi-Core	-0.0223507	0.963035	0.104411	0.708992	-1.92139	2.62286e-14
YHR210C	Multi-Core	-0.0337835	0.955219	-0.616685	0.0456965	0.68922	0.00209253
YMR246W	Multi-Core	0.00984435	0.973278	-0.208282	0.11996	-0.556531	1.50977e-09
YNL301C	Multi-Core	0.00983324	0.976551	-0.580641	3.8073e-10	-0.0830526	0.406903
YMR102C	Multi-Core	0.00907495	0.978361	-0.0449329	0.799026	-0.460536	0.000796073
YDL022W	Multi-Core	0.00760889	0.981883	-0.0438154	0.767534	2.97822	1.14922e-213
YGR162W	Multi-Core	-0.00721811	0.984428	0.0676095	0.675813	0.390557	0.00132357
YPL203W	Multi-Core	-0.00547375	0.988928	-0.0946998	0.442854	-0.879024	3.06476e-29
YHR123W	Multi-Core	0.0052593	0.99284	-0.0954139	0.47917	0.658673	1.75951e-11
YGR248W	Multi-Core	-0.00355946	0.993254	0.349515	0.0318023	-1.21037	5.96944e-26
YKR036C	Multi-Core	0.225663	0.268477	0.296471	0.00307503	-0.165988	0.0824016
YGR059W	Multi-Core	1.45272	4.42626e-12	0.539038	0.0927286	0.0614485	0.829141
YHR216W	Multi-Core	-0.858139	0.00801006	-0.306894	0.173916	2.14711	1.27417e-29
YMR238W	Multi-Core	-0.59666	0.00777991	-0.634692	1.11965e-06	-1.26388	5.95981e-34
YLR146C	Multi-Core	-0.727895	0.000504638	-0.902997	2.76058e-06	-0.0798658	0.590765
YDL131W	Multi-Core	-0.44046	0.0157958	-0.253486	0.047375	-0.0661292	0.523707
YML078W	Multi-Core	-0.837923	0.0166006	-1.16854	6.89263e-36	0.164089	0.0780303
YDR143C	Multi-Core	0.352893	0.0888871	0.613119	4.60837e-10	0.192105	0.0698463
YJL164C	Multi-Core	0.280865	0.071193	0.349004	0.00214618	-0.857514	4.25792e-14
YAL005C	Multi-Core	-0.450744	0.0811176	-0.311595	0.0512144	-0.691936	5.61426e-15
YOL113W	Multi-Core	0.237005	0.119577	-0.0496689	0.678832	-0.267142	0.00906465
YPL270W	Multi-Core	-0.13998	0.422269	-0.25593	0.00766335	0.0754176	0.418257
YGL062W	Multi-Core	-0.175683	0.444428	0.161682	0.364314	0.429406	0.000313447
YLR387C	Multi-Core	-0.138444	0.46236	0.178855	0.145231	0.0319269	0.787306
YAL054C	Multi-Core	0.188561	0.494716	-0.291963	0.104841	-0.496758	0.000906473
YLR432W	Multi-Core	0.14999	0.583355	-0.638379	1.31075e-06	0.307711	0.00316916
YLL015W	Multi-Core	-0.128375	0.608279	-0.363291	3.49309e-05	-0.375179	5.6917e-07
YDL155W	Multi-Core	0.0721089	0.697216	0.0809383	0.416208	-0.00358425	0.982112
YCR083W	Multi-Core	-0.0399482	0.862729	-0.127939	0.298919	-0.797772	9.32092e-12
YMR186W	Multi-Core	-0.0307635	0.903732	-0.0479501	0.749337	0.0141772	0.919306
YGR201C	Multi-Core	-0.829887	0.0204747	-0.720645	0.000377176	-2.14489	1.27232e-28
YCL011C	Multi-Core	0.296365	0.273186	0.630135	3.55393e-10	0.0270496	0.813796
YHR092C	Multi-Core	-1.92451	1.43511e-23	-1.12598	1.21309e-13	0.106084	0.540644
YNL134C	Multi-Core	-0.94262	9.01379e-09	0.112436	0.412077	-2.17129	1.43245e-101
YLR136C	Multi-Core	1.40487	2.15207e-16	-0.111212	0.68699	1.82608	1.18576e-70
YLR367W	Multi-Core	-0.806239	1.99559e-05	-0.350436	0.00364176	0.0738398	0.579322
YDL085W	Multi-Core	0.847349	0.000345494	0.439603	0.00769156	-2.0788	5.11697e-45
YLR081W	Multi-Core	1.76286	1.61227e-05	-0.623082	0.107414	-1.43503	0.000228941
YNL069C	Multi-Core	-0.664891	0.00139567	-0.388381	0.00150699	-0.0264823	0.832647
YFL011W	Multi-Core	1.45366	3.8302e-05	-0.341065	0.335896	-3.96733	7.12362e-19
YDR342C	Multi-Core	-0.661288	0.000797907	-0.356634	0.00110369	-1.16993	3.53731e-32
YPL171C	Multi-Core	-1.60986	1.40422e-08	0.573224	0.171579	-2.22981	2.05886e-23
YDR345C	Multi-Core	-1.82904	0.000175126	-1.0009	3.68602e-05	0.662217	2.47903e-07
YDR541C	Multi-Core	-0.889387	0.000945896	-0.607863	0.00302548	0.331695	0.0645085
YDL182W	Multi-Core	-1.08324	0.000406652	-1.31211	1.08581e-15	0.320702	0.00129726
YHR094C	Multi-Core	-2.23782	0.000313658	-0.898898	0.0650458	4.7483	4.42189e-53
YDL192W	Multi-Core	-0.93496	0.0083152	-1.27189	4.44917e-45	-0.0341871	0.738693
YNL298W	Multi-Core	0.619448	0.0109535	0.538193	1.47457e-06	0.966137	3.45726e-28
YOR299W	Multi-Core	0.438489	0.0054387	-0.226406	0.107704	0.965961	5.27976e-37
YDR343C	Multi-Core	-0.772116	0.00672814	-0.507466	0.00408941	-4.81922	6.3566e-160
YJL052W	Multi-Core	-0.938358	0.0144437	-0.82667	2.01291e-07	-1.74608	1.34371e-36
YDR492W	Multi-Core	-0.444147	0.00277643	-0.0990719	0.542373	-0.015859	0.914571
YMR145C	Multi-Core	-0.637749	0.0336143	-0.88958	1.56089e-14	0.238894	0.0167624
YGL104C	Multi-Core	-0.574128	0.0317599	-0.651551	1.89829e-10	-0.270301	0.010592
YER059W	Multi-Core	0.299483	0.0296511	0.329887	0.000185767	-0.131065	0.172455
YIL105C	Multi-Core	0.334502	0.034229	0.270788	0.0144922	0.374731	2.83047e-05
YOL151W	Multi-Core	-0.614995	0.0065567	-0.116313	0.613927	1.97877	1.07242e-65
YCR102C	Multi-Core	-1.10087	0.0110218	-0.160508	0.715077	-0.998029	0.00594472
YMR011W	Multi-Core	-1.02963	0.0053159	-1.20805	0.00104574	1.8676	3.57845e-20
YMR047C	Multi-Core	0.422249	0.0556604	0.364088	0.000148562	0.0337309	0.750758
YKL046C	Multi-Core	-0.40049	0.0596346	-0.633138	4.5412e-11	0.0244625	0.818403
YER098W	Multi-Core	0.355119	0.0661305	0.132542	0.333505	-0.0418295	0.798692
YPL106C	Multi-Core	-0.295692	0.13439	-0.182345	0.138449	0.544895	2.15709e-10
YNL117W	Multi-Core	-0.245925	0.121627	-0.220762	0.0498857	-0.805293	2.29873e-26
YIL050W	Multi-Core	0.346857	0.111822	0.745587	3.94419e-14	-0.290743	0.000260734
YNL047C	Multi-Core	0.246615	0.134903	0.380935	3.59009e-05	-0.0326546	0.738693
YGL039W	Multi-Core	-0.342759	0.150262	-0.751472	3.28037e-08	0.946365	6.3669e-22
YPL208W	Multi-Core	-0.456327	0.130667	-0.624766	1.11686e-06	-0.0706724	0.516279
YNL004W	Multi-Core	0.310893	0.221713	0.583482	2.72965e-09	0.00732012	0.952508
YDR107C	Multi-Core	-0.27898	0.181732	-0.549022	5.18822e-05	-0.767516	1.0123e-09
YHR208W	Multi-Core	-0.25298	0.265044	0.183535	0.215325	-0.00389168	0.981209
YOL016C	Multi-Core	0.25848	0.289027	0.0972243	0.684971	-1.1582	1.37569e-11
YHR179W	Multi-Core	-0.335453	0.351255	-0.385938	0.220196	-0.083095	0.769892
YDR530C	Multi-Core	-0.143485	0.427098	-0.107454	0.366422	0.306083	0.00214854
YOL156W	Multi-Core	0.418638	0.358027	0.391636	0.286619	-0.0393157	0.953459
YLR460C	Multi-Core	-0.235121	0.464576	-0.0173699	0.96117	-0.682671	0.00143228
YGL157W	Multi-Core	-0.192074	0.481752	-0.139901	0.493844	1.51144	3.61205e-27
YMR237W	Multi-Core	-0.116823	0.564277	-0.308071	0.000604188	0.216548	0.00587406
YOR086C	Multi-Core	-0.104652	0.585791	-0.00978991	0.945685	-0.454369	1.95014e-06
YKL068W	Multi-Core	0.113523	0.587862	0.346008	0.000349702	0.250032	0.00235239
YER017C	Multi-Core	-0.0887282	0.638352	0.0835886	0.443087	0.445556	7.59857e-07
YJL191W	Multi-Core	-0.125201	0.609168	-0.341239	0.0182076	-0.512996	2.8927e-05
YKR089C	Multi-Core	0.0788154	0.622947	0.0191533	0.872237	0.0277535	0.793131
YOL059W	Multi-Core	0.0922098	0.67105	0.28383	0.0152811	-0.383292	5.85277e-06
YIL095W	Multi-Core	-0.0786478	0.695784	0.122152	0.320781	0.0593319	0.611401
YHR096C	Multi-Core	-0.140674	0.67778	-0.46491	0.00708691	-0.367267	0.021663
YOL043C	Multi-Core	0.0776086	0.676931	0.0325977	0.787914	-0.0640293	0.627318
YKL027W	Multi-Core	-0.0762843	0.701846	-0.134894	0.316475	0.203732	0.0722799
YDL188C	Multi-Core	-0.0629891	0.728628	-0.0800192	0.418878	-0.164653	0.0506189
YPL135W	Multi-Core	-0.0926854	0.732205	-0.478435	3.543e-05	0.0366118	0.753397
YGL210W	Multi-Core	0.0693828	0.737243	0.401975	2.17406e-05	0.282086	0.000353264
YCL050C	Multi-Core	0.067337	0.776705	0.436773	4.67696e-06	-0.099467	0.266751
YIL126W	Multi-Core	-0.0497241	0.795184	0.00242891	0.991826	0.0169567	0.878343
YJL112W	Multi-Core	-0.0457903	0.794859	0.0721717	0.490152	0.31529	0.00027857
YIR031C	Multi-Core	0.0970354	0.777498	-0.218682	0.429354	0.187932	0.386809
YLR210W	Multi-Core	-0.0633291	0.802109	-0.298247	0.0321334	0.103754	0.489733
YNL087W	Multi-Core	-0.0486394	0.835915	0.0972008	0.525344	0.0555644	0.683563
YKL157W	Multi-Core	-0.0442657	0.848196	-0.0792364	0.513714	-0.26732	0.00466277
YNL053W	Multi-Core	-0.0345471	0.886093	0.181991	0.197929	0.259173	0.0237013
YJL219W	Multi-Core	0.0550281	1	0.23362	0.749127	0.817739	0.0593737
YJL214W	Multi-Core	0.00173473	1	0.188925	0.626477	0.554043	0.0119398
YER037W	Multi-Core	0.169589	0.608279	-0.166821	0.656309	-2.51382	3.06094e-22
YLR372W	Multi-Core	-0.866767	0.000827765	-0.886179	1.62033e-13	0.0739511	0.551769
YMR306W	Multi-Core	0.536096	0.00244103	-0.00632029	0.991357	-0.115341	0.420729
YDR276C	Multi-Core	-0.303876	0.098583	0.115794	0.379378	-0.909539	8.78762e-22
YLL024C	Multi-Core	-0.44468	0.096796	-0.67114	5.34029e-10	0.377565	3.27537e-05
YFL041W	Multi-Core	-0.15652	0.356221	-0.394073	5.49652e-06	-0.0856603	0.34346
YGR199W	Multi-Core	-0.178612	0.350369	-0.268357	0.0109128	0.137599	0.179592
YGR032W	Multi-Core	-0.132974	0.547748	-0.304568	0.03492	-0.48035	6.8858e-06
YOL084W	Multi-Core	-0.192401	0.369305	0.38599	0.163736	0.164473	0.311343
YBL042C	Multi-Core	-0.0879989	0.740735	-0.669902	4.35973e-08	0.417661	1.02284e-05
YOR328W	Multi-Core	1.13479	2.46849e-05	-0.0701036	0.803144	-0.82043	0.000121067
YOR081C	Multi-Core	0.567587	0.000651912	0.492034	6.41325e-08	-0.0919145	0.280156
YJL045W	Multi-Core	0.641948	0.000464923	0.249135	0.0632474	-3.31426	1.45782e-173
YMR042W	Multi-Core	0.912926	0.00173384	0.670075	5.1175e-09	-0.304109	0.0252793
YPL273W	Multi-Core	-0.878735	0.00105846	-0.918843	3.56315e-10	-0.331369	0.00389585
YGL224C	Multi-Core	-0.907713	0.000464923	-0.551061	0.0401034	-0.939415	1.22817e-07
YKL127W	Multi-Core	-0.386724	0.0143043	-0.353871	0.00040261	-0.56873	7.46681e-10
YKR076W	Multi-Core	-0.703775	0.00661474	-0.512862	0.000313064	-1.16261	3.34131e-31
YJR009C	Multi-Core	-0.912052	0.0103761	-0.910106	1.36405e-09	1.5144	1.85346e-64
YLR044C	Multi-Core	-0.591494	0.019614	-0.542335	9.11213e-07	-0.734399	2.85818e-15
YOR153W	Multi-Core	0.486054	0.0123294	-0.549397	7.38723e-05	0.148184	0.253748
YCR034W	Multi-Core	-0.834899	0.0209682	-1.26366	3.61967e-32	0.103928	0.310584
YIR028W	Multi-Core	0.726319	0.0133621	-0.895581	0.000212903	-1.24478	3.42787e-09
YDL224C	Multi-Core	0.41664	0.0468942	0.553516	1.20878e-09	-0.11495	0.184092
YOR204W	Multi-Core	-0.433147	0.040419	-0.682863	1.95892e-10	0.350781	0.000366289
YNL197C	Multi-Core	0.553956	0.0419064	0.776557	4.21456e-15	0.0567498	0.542492
YGL133W	Multi-Core	0.270805	0.0755362	-0.0277873	0.790271	-0.0276357	0.774946
YNL173C	Multi-Core	0.399399	0.0508591	0.432546	0.000593874	-0.972987	2.20899e-29
YNL271C	Multi-Core	0.299661	0.0596193	0.264482	0.0041576	0.0570223	0.5602
YPL258C	Multi-Core	0.364931	0.0490633	0.433636	0.000447445	0.267986	0.0234467
YMR095C	Multi-Core	-0.848141	0.0175629	-1.05173	0.00183264	-2.95868	3.08822e-26
YMR177W	Multi-Core	0.347672	0.125201	0.395087	0.00319619	0.624486	1.28981e-09
YER120W	Multi-Core	0.320401	0.156483	0.616535	6.27787e-10	-0.183754	0.041485
YML118W	Multi-Core	0.377489	0.12849	0.233827	0.184294	-0.676271	0.000312553
YDR389W	Multi-Core	0.299381	0.14629	0.378367	0.000750833	-0.191496	0.0637683
YNR067C	Multi-Core	0.393208	0.0980922	0.525781	0.00485953	-0.266706	0.0477992
YPR121W	Multi-Core	-0.289248	0.13801	-0.18728	0.20765	0.24686	0.0302803
YLL062C	Multi-Core	-0.287386	0.176455	-0.0340629	0.853708	1.10392	1.36086e-19
YHR003C	Multi-Core	-0.313121	0.202467	-0.593887	4.21482e-05	0.0952711	0.512063
YGR087C	Multi-Core	-0.258794	0.157368	-0.240426	0.0209829	-1.64806	1.76321e-73
YMR266W	Multi-Core	-0.360208	0.173791	-0.111258	0.676582	0.368171	0.0423845
YDR406W	Multi-Core	0.161021	0.294831	-0.252689	0.00720658	-0.124986	0.170434
YPR138C	Multi-Core	-0.625078	0.210183	-0.153874	0.788365	-2.36788	7.84948e-09
YCR091W	Multi-Core	0.208415	0.28893	0.149679	0.398776	-0.441542	0.00208624
YFR024C-A	Multi-Core	-0.155716	0.37793	0.0729859	0.520198	-0.112752	0.230943
YLR134W	Multi-Core	-0.382884	0.308954	-0.868857	8.75813e-08	0.422211	0.00231268
YMR251W	Multi-Core	0.45235	0.290259	-0.110527	0.817179	-0.507098	0.166977
YGR121C	Multi-Core	-0.383187	0.269405	0.0677906	0.873544	-0.315748	0.267718
YGR154C	Multi-Core	-0.181233	0.514784	-0.557325	5.68509e-05	-1.44076	2.75982e-23
YNL049C	Multi-Core	-0.116184	0.494958	-0.203865	0.0671072	0.612027	2.63655e-14
YBR021W	Multi-Core	-0.2198	0.561602	-1.24488	3.38496e-12	1.15705	1.83709e-17
YFL060C	Multi-Core	0.243585	0.54422	-0.000564321	1	1.17664	3.8549e-08
YLR342W	Multi-Core	-0.106139	0.67795	-0.138118	0.425338	-0.195157	0.214694
YNL333W	Multi-Core	0.098289	0.722128	0.304472	0.0674872	0.984751	1.02623e-15
YNL334C	Multi-Core	0.225466	0.67969	0.0152913	0.988945	0.998464	5.30232e-05
YCR067C	Multi-Core	0.0576681	0.754817	0.158543	0.0948651	0.256094	0.00218063
YMR058W	Multi-Core	0.0569186	0.775776	-0.193277	0.071533	1.77613	2.08046e-93
YLR144C	Multi-Core	-0.0782317	0.783749	-0.259317	0.0130013	-0.0864807	0.511506
YLR450W	Multi-Core	0.0556724	0.800701	-0.010809	0.96117	-0.366137	0.00188236
YPL216W	Multi-Core	0.0534649	0.821984	-0.21617	0.0593614	0.0252592	0.845781
YML061C	Multi-Core	0.0343366	0.848359	-0.016923	0.881724	-0.33184	1.57068e-05
YFL059W	Multi-Core	0.0852286	0.840743	0.444096	0.0313859	0.977597	4.13734e-09
YNR026C	Multi-Core	-0.0460899	0.821984	0.202606	0.108216	0.217522	0.00883229
YHR146W	Multi-Core	-0.0406056	0.877813	0.060694	0.702896	-0.880917	9.93854e-13
YMR285C	Multi-Core	0.0276927	0.912152	0.102075	0.417896	0.409419	2.45383e-07
YOL055C	Multi-Core	-0.014459	0.968599	-0.433862	2.67509e-06	-0.046633	0.63405
YGR066C	Multi-Core	-0.0336841	0.957377	-0.284977	0.4433	1.34016	2.43133e-10
YPL224C	Multi-Core	0.00218958	0.998663	-0.179033	0.0503166	0.166328	0.0514318
YBL005W	Multi-Core	0.495169	0.00186885	0.0204685	0.890893	0.179576	0.177482
YGL013C	Multi-Core	0.332755	0.05074	0.227085	0.0314581	0.314158	0.00237224
YOR034C	Multi-Core	-0.389065	0.0335303	-0.131996	0.360077	-1.29949	5.36829e-23
YFR022W	Multi-Core	0.270691	0.203091	-0.124901	0.497023	1.33189	3.2798e-30
YNR047W	Multi-Core	0.566591	0.000229654	0.229398	0.0594649	0.091714	0.467717
YER073W	Multi-Core	-0.82071	6.00187e-05	-0.517775	0.00287028	-1.12589	6.2971e-27
YDL229W	Multi-Core	-0.924251	0.00118713	-0.963428	1.31721e-11	0.27548	0.0321786
YGR067C	Multi-Core	0.506207	0.00346471	-0.0109015	0.945177	0.870364	1.44215e-23
YNR060W	Multi-Core	0.924006	0.000267934	0.0371187	0.889248	1.4275	1.87848e-41
YLL051C	Multi-Core	0.418871	0.00481151	0.105976	0.31939	0.545286	2.27204e-11
YLR089C	Multi-Core	-0.523985	0.00663001	0.22555	0.0502291	-0.138759	0.126595
YOR054C	Multi-Core	0.601115	0.00492881	0.636491	1.70272e-10	0.432185	1.77611e-08
YOL105C	Multi-Core	-0.585814	0.00203325	0.384014	0.0351194	0.746261	2.97094e-13
YOR028C	Multi-Core	1.20488	7.29044e-06	1.31528	0.00070998	1.02806	1.06435e-09
YOR106W	Multi-Core	0.488751	0.0204742	0.649157	1.4991e-10	0.185238	0.107599
YER129W	Multi-Core	0.304785	0.0464139	0.397153	1.005e-05	-0.266793	0.00100737
YJL116C	Multi-Core	0.82382	0.0112638	-0.879922	0.0107588	0.761158	0.00103216
YOR384W	Multi-Core	0.667328	0.0274995	0.117797	0.606628	-0.398659	0.140784
YNL268W	Multi-Core	-0.317494	0.0941533	-0.310366	0.00960359	0.464781	4.65528e-06
YML070W	Multi-Core	-0.354303	0.0784364	-0.337544	0.000687838	1.49358	1.52717e-72
YGR191W	Multi-Core	-0.260432	0.123555	-0.313144	0.00970211	0.503706	4.51019e-07
YJR130C	Multi-Core	-0.375836	0.108739	-0.49735	0.00433883	-0.554419	7.07749e-05
YJL206C	Multi-Core	0.20325	0.179199	-0.123052	0.279414	-0.118365	0.223753
YLR057W	Multi-Core	0.234072	0.191252	0.32177	0.000197993	-0.0653492	0.485128
YOR306C	Multi-Core	-0.29724	0.178986	-0.179693	0.273916	-0.555618	2.94729e-05
YBR205W	Multi-Core	-0.181889	0.193464	0.0433315	0.705476	-0.0288552	0.77585
YKL166C	Multi-Core	0.238386	0.233111	0.259752	0.00553553	0.415493	1.84156e-06
YKR042W	Multi-Core	0.258684	0.178183	-0.408915	0.000717626	0.306639	0.00542241
YML074C	Multi-Core	-0.234271	0.225183	0.186437	0.133865	0.0546003	0.668623
YIL015W	Multi-Core	0.373872	0.188525	-0.0871399	0.767942	0.0185264	0.951156
YOR381W	Multi-Core	0.201028	0.403779	0.0325889	0.900484	0.0190643	0.943564
YGR040W	Multi-Core	0.0954918	0.581353	-0.206941	0.0467477	0.0174839	0.878135
YGR240C	Multi-Core	-0.1205	0.595583	-0.275214	0.0203391	0.446124	2.81909e-07
YNL283C	Multi-Core	0.118581	0.555283	0.396321	0.000222115	-0.0797673	0.44812
YIL123W	Multi-Core	-0.0708599	0.747287	0.261031	0.0406566	0.0486932	0.712447
YLL054C	Multi-Core	-0.067296	0.751565	-0.0668898	0.606628	0.354102	0.00165123
YLR426W	Multi-Core	0.0480152	0.832633	0.0644917	0.695625	-0.082201	0.579322
YGR143W	Multi-Core	-0.0299701	0.901788	0.0586919	0.670133	-0.891965	2.63729e-17
YML082W	Multi-Core	0.0245375	0.906526	-0.2199	0.0357622	0.16291	0.0860585
YKL220C	Multi-Core	0.00560619	1	-0.916478	3.33576e-06	-0.0189251	0.943276
YDR273W	Multi-Core	1.03608	6.6047e-06	0.524347	0.000256931	0.24348	0.10089
YER184C	Multi-Core	0.22629	0.246147	-0.278494	0.0877358	-0.775895	5.04647e-08
YJL084C	Multi-Core	0.659004	5.00463e-05	0.342513	0.00433752	0.0186639	0.878659
YOR378W	Multi-Core	1.9419	6.06325e-07	0.0979725	1	0.4125	0.456198
YNL104C	Multi-Core	-0.883092	0.0012539	-0.766041	1.87081e-09	-0.758016	2.92319e-13
YER144C	Multi-Core	0.579034	0.00161334	0.584345	8.56426e-09	-0.36271	9.65418e-05
YKL050C	Multi-Core	0.652418	0.000969129	0.546115	3.2653e-06	-1.61204	3.30624e-39
YNL144C	Multi-Core	0.470094	0.000703343	0.204396	0.0560095	-0.661575	9.86948e-17
YER056C	Multi-Core	-0.832266	0.00207052	-0.821157	1.83607e-07	0.444101	0.0014926
YLL012W	Multi-Core	-0.497159	0.00142733	-0.255921	0.0186859	-0.416195	7.20434e-06
YLR121C	Multi-Core	0.609195	0.00107735	0.308752	0.00564106	-0.77753	2.29014e-15
YNL156C	Multi-Core	-0.565565	0.00392989	-0.419886	1.68962e-05	-0.250844	0.00309769
YMR273C	Multi-Core	0.932818	0.00267091	0.935278	5.37661e-19	-0.00948734	0.965599
YJR091C	Multi-Core	0.722026	0.0042765	0.744978	1.65397e-13	0.0539862	0.650913
YPL141C	Multi-Core	0.696898	0.00244103	0.593077	1.48976e-08	0.587428	5.35439e-08
YMR169C	Multi-Core	-1.19245	2.24581e-07	0.398436	0.242531	2.24667	4.31316e-38
YFL050C	Multi-Core	0.453083	0.00776286	-0.0408806	0.755146	0.261441	0.00759952
YLR300W	Multi-Core	-0.517335	0.00726011	-0.312896	0.00918051	0.691642	5.35191e-17
YMR083W	Multi-Core	0.545534	0.00826625	0.377111	0.00098091	0.465902	4.33033e-07
YOR099W	Multi-Core	-0.63756	0.00670023	-0.774209	4.89137e-16	-0.248298	0.00556926
YBR214W	Multi-Core	0.58311	0.006502	0.664488	1.41851e-07	-1.46955	8.6447e-46
YOR018W	Multi-Core	0.423839	0.0107917	0.277381	0.0136407	-0.0437093	0.73338
YIL121W	Multi-Core	-2.09425	0.00083856	0.145597	0.844648	0.523655	0.253765
YCR010C	Multi-Core	1.68709	0.00174337	-0.11106	0.862402	-1.59728	0.000124723
YDL049C	Multi-Core	-0.544423	0.00911171	-0.502152	6.18962e-06	-0.294338	0.000229103
YLR307W	Multi-Core	0.722292	0.00385201	-0.0488136	0.881905	-0.463746	0.0154208
YNL209W	Multi-Core	-0.858248	0.0176121	-1.04591	2.58769e-13	0.216634	0.106488
YHR080C	Multi-Core	0.482988	0.00229184	0.547133	3.5478e-05	-0.254743	0.0100373
YJL160C	Multi-Core	0.711537	0.0056755	-0.110631	0.677491	-0.222551	0.439638
YLR206W	Multi-Core	0.884703	0.020059	1.34339	4.16402e-36	-0.339047	0.000295986
YML106W	Multi-Core	-0.593243	0.0189235	-0.635236	1.22244e-06	0.0701038	0.577603
YFL009W	Multi-Core	0.298346	0.036027	0.0924868	0.348601	0.0324927	0.743902
YDR247W	Multi-Core	-0.607353	0.0122368	0.137625	0.549104	-0.718463	3.33746e-05
YMR053C	Multi-Core	0.533384	0.0191727	0.216279	0.216714	-1.09685	6.48777e-10
YOR140W	Multi-Core	0.653967	0.0225566	0.872775	5.73507e-25	0.0269002	0.806682
YLR177W	Multi-Core	0.45474	0.0168522	0.338092	0.00302517	-0.199033	0.0667512
YDL161W	Multi-Core	0.884675	0.0290508	1.29666	1.74861e-36	-0.00788544	0.955475
YMR170C	Multi-Core	0.414431	0.0140302	0.104966	0.47645	-0.450186	0.000842703
YGR092W	Multi-Core	0.315978	0.0269056	-0.0558424	0.624657	0.181736	0.0357808
YBR263W	Multi-Core	-0.43071	0.0347752	-0.544484	6.54755e-08	-0.206629	0.0371529
YDR038C	Multi-Core	1.08621	0.00424212	-0.633294	0.156809	2.15883	5.31375e-33
YML109W	Multi-Core	0.278104	0.0431796	0.219868	0.0204447	0.265469	0.00141824
YDR501W	Multi-Core	0.374824	0.0413943	0.196727	0.0861113	0.35157	0.00184623
YPR149W	Multi-Core	-0.495056	0.0286791	-0.102589	0.568473	-1.01445	8.36713e-18
YKR034W	Multi-Core	1.21585	9.60924e-05	0.608365	0.247911	-0.106382	0.757481
YGL247W	Multi-Core	0.333885	0.0517965	0.275349	0.0096319	0.0612792	0.636024
YOR256C	Multi-Core	0.311259	0.0539901	0.273103	0.00188499	-0.24804	0.00371128
YMR096W	Multi-Core	-0.767101	0.00634144	-0.0717732	0.848294	-2.43875	2.29516e-30
YPL230W	Multi-Core	0.606725	0.0419446	1.02208	1.1849e-13	-1.49198	7.50389e-30
YGL139W	Multi-Core	0.278806	0.0670005	0.0713512	0.499751	0.139107	0.133062
YLR183C	Multi-Core	-0.314339	0.0240983	-0.199417	0.0856591	0.131044	0.174172
YHR133C	Multi-Core	-0.634506	0.0364751	-0.723424	9.43794e-08	-0.0467105	0.681554
YHR132W-A	Multi-Core	0.311065	0.0719949	0.202829	0.0528827	-0.280934	0.00301044
YIL111W	Multi-Core	0.579213	0.022323	0.447387	0.0470193	-0.225037	0.363658
YHR174W	Multi-Core	-0.713885	0.0524203	-1.05021	8.53973e-20	0.0939014	0.427186
YPL221W	Multi-Core	-0.459101	0.0490633	-1.00694	1.81409e-24	0.226866	0.0118251
YDL010W	Multi-Core	-0.247468	0.0718333	-0.0586768	0.562371	-0.285588	0.00023299
YHR198C	Multi-Core	-0.372651	0.0568556	-0.396712	5.6874e-05	-0.268636	0.00233118
YMR307W	Multi-Core	-0.501301	0.06042	-0.833227	1.21309e-13	0.0797899	0.479054
YLR131C	Multi-Core	0.354704	0.0485992	0.316761	0.00276758	0.0288423	0.770617
YOR108W	Multi-Core	-0.414852	0.0568694	-0.586691	6.77671e-09	-0.194896	0.0213559
YGL166W	Multi-Core	0.383073	0.049278	0.417077	9.96439e-05	0.0917648	0.507941
YAL051W	Multi-Core	0.25951	0.0882833	0.17669	0.0554872	0.254784	0.00307155
YER047C	Multi-Core	0.406435	0.0540539	0.454299	1.23404e-06	-0.363478	0.000218986
YPL038W	Multi-Core	0.458379	0.0486118	0.372089	0.0095112	-0.106047	0.514136
YDR040C	Multi-Core	1.06208	0.0262728	-1.23462	0.00562945	2.3535	1.37851e-18
YKR021W	Multi-Core	0.253213	0.0696338	-0.0303509	0.801783	0.0293751	0.784623
YNR002C	Multi-Core	-0.879838	0.0128042	0.534202	0.207814	-1.96834	5.99072e-15
YHR135C	Multi-Core	0.42609	0.0800728	0.770198	1.40349e-14	-0.0540783	0.616501
YGR197C	Multi-Core	0.255997	0.0802698	0.192174	0.0444289	-0.678814	8.92448e-11
YAL034C	Multi-Core	0.276911	0.0600348	0.284044	0.0234549	-0.657909	8.33714e-16
YGR141W	Multi-Core	0.398083	0.0797129	0.623642	4.56662e-10	-0.28884	0.000451076
YHR131C	Multi-Core	0.25598	0.0995685	0.110144	0.32037	0.213134	0.0248679
YMR295C	Multi-Core	-0.26101	0.132834	0.00179843	0.994564	-0.52177	1.9727e-09
YKR072C	Multi-Core	0.522131	0.0854807	0.825592	2.78097e-15	-0.0995601	0.369612
YDL194W	Multi-Core	0.281102	0.0921899	0.0176318	0.885989	0.0234926	0.854775
YPL026C	Multi-Core	0.39753	0.0939697	0.445451	1.00237e-05	0.569753	2.17608e-09
YOR285W	Multi-Core	-0.600594	0.0923394	-0.849005	3.97922e-13	-0.721558	1.88549e-12
YDR326C	Multi-Core	0.257975	0.0865998	-0.244422	0.0301342	-0.0719784	0.489127
YPL176C	Multi-Core	0.249588	0.113138	0.212811	0.023395	-0.232536	0.0125571
YML124C	Multi-Core	-0.223332	0.130775	-0.11949	0.253308	0.215846	0.00781833
YJL158C	Multi-Core	-0.270621	0.103487	-0.0997852	0.407239	-0.240834	0.0158944
YDR144C	Multi-Core	-0.354131	0.0709256	0.00462564	1	0.891269	3.4546e-17
YOR237W	Multi-Core	-1.2147	0.0191073	-0.04762	0.954825	-4.0759	9.72287e-20
YML100W	Multi-Core	0.346144	0.101618	0.523119	0.00236185	-0.424713	0.0017128
YHR097C	Multi-Core	0.38468	0.169333	0.66519	1.75381e-05	-1.19231	5.99222e-20
YDR043C	Multi-Core	0.319777	0.124849	0.386311	0.0242395	0.409771	0.000975768
YER177W	Multi-Core	0.38054	0.181047	0.878844	1.52199e-13	-0.550055	1.32831e-08
YOR042W	Multi-Core	0.26648	0.20731	0.36907	0.000397468	-0.189246	0.0333161
YDR055W	Multi-Core	0.260714	0.19345	0.0412737	0.793547	-1.10066	2.36367e-32
YKL020C	Multi-Core	0.193873	0.220826	-0.0106287	0.939304	-0.546842	3.8848e-13
YOR338W	Multi-Core	-0.436208	0.184921	-0.951628	6.86392e-06	0.382517	0.038393
YBR078W	Multi-Core	-0.33113	0.218486	-0.650926	2.19321e-09	-0.440939	5.22714e-07
YDR505C	Multi-Core	0.179595	0.263644	0.103697	0.312537	-0.239092	0.00595799
YDR348C	Multi-Core	0.239865	0.218285	0.358216	0.000113815	0.484421	1.73093e-10
YCR073W-A	Multi-Core	0.185722	0.240185	0.0547114	0.653799	-0.21877	0.0228865
YIL130W	Multi-Core	0.268098	0.201408	0.439542	2.21646e-06	-0.232636	0.0228865
YOL086C	Multi-Core	-0.440905	0.218271	-0.9132	1.16336e-09	0.324639	0.0252803
YLR449W	Multi-Core	0.326375	0.23743	0.577735	6.24892e-05	-0.139086	0.323521
YIR033W	Multi-Core	-0.207884	0.234478	-0.229492	0.0181909	0.43132	5.78783e-07
YIL085C	Multi-Core	0.166615	0.272172	0.192825	0.0338516	-0.214856	0.00654952
YDR514C	Multi-Core	0.308086	0.244392	0.446467	2.16726e-06	0.0530232	0.598311
YDR533C	Multi-Core	-0.463117	0.1158	0.261252	0.458297	-1.54245	1.66583e-13
YOL119C	Multi-Core	-0.285701	0.232652	0.35097	0.0287009	-0.784709	8.56749e-11
YOL089C	Multi-Core	-0.153185	0.323378	-0.263557	0.00499985	0.47797	2.83774e-09
YEL063C	Multi-Core	-0.238124	0.25849	-0.0719813	0.697922	-0.14705	0.26315
YOR391C	Multi-Core	-0.887374	0.108631	-0.130202	0.873563	0.933786	0.0114017
YNL029C	Multi-Core	0.500966	0.276912	0.669447	0.0322604	0.795642	0.00269486
YER066W	Multi-Core	-0.288926	0.293473	-0.820389	1.09988e-11	-0.0876651	0.508968
YGR138C	Multi-Core	0.683045	0.0271031	-0.584788	0.294541	-2.67318	1.70791e-19
YCL036W	Multi-Core	0.263818	0.312202	0.152195	0.449306	-0.408917	0.0195746
YGL056C	Multi-Core	0.203223	0.318375	0.340019	0.00202512	0.0136622	0.913123
YOR233W	Multi-Core	0.160107	0.349369	0.0204906	0.883133	0.274461	0.00296172
YPR032W	Multi-Core	0.182408	0.322377	0.184585	0.0482537	0.119085	0.230358
YJR061W	Multi-Core	-0.436097	0.225183	-0.13213	0.747261	-0.21104	0.451188
YNL257C	Multi-Core	-0.163027	0.358027	-0.287059	0.00259399	-0.00385343	0.98658
YNR034W	Multi-Core	-0.252392	0.322727	-0.599136	2.07565e-05	1.31926	2.87665e-69
YNL157W	Multi-Core	0.282988	0.342122	0.685543	8.41983e-11	-0.269645	0.00193391
YDR300C	Multi-Core	-0.159318	0.391808	-0.445829	5.61167e-06	0.859314	3.96346e-27
YHR199C	Multi-Core	-0.179125	0.361242	-0.28159	0.0254518	-0.0161701	0.912008
YDR516C	Multi-Core	0.185264	0.398801	0.0318996	0.857439	0.331091	0.0154096
YJR015W	Multi-Core	0.220386	0.351316	0.45133	9.60128e-06	-0.307822	0.00331624
YNL293W	Multi-Core	0.210555	0.319099	0.230251	0.167503	-0.591311	8.0557e-07
YJR054W	Multi-Core	-0.166158	0.38529	-0.0583346	0.69391	-0.0327293	0.829508
YLR108C	Multi-Core	-0.186298	0.395204	-0.0796545	0.663638	0.341043	0.0162362
YKR039W	Multi-Core	-0.639149	0.305464	-0.193391	0.784164	-2.72531	2.55929e-09
YCL040W	Multi-Core	-0.193229	0.370392	0.421291	0.0110933	-0.311317	0.0160634
YOR363C	Multi-Core	0.120724	0.444857	0.064156	0.58464	0.261719	0.00165123
YBR066C	Multi-Core	-0.237184	0.362691	0.483578	0.0124024	-1.53458	6.38e-30
YDR011W	Multi-Core	0.221997	0.418084	-0.730714	1.66144e-05	-0.139906	0.35622
YGR279C	Multi-Core	-0.161912	0.465094	-0.385721	0.000134745	-0.65332	1.98099e-11
YOR190W	Multi-Core	0.332438	0.389848	-0.702161	0.00640677	0.461168	0.0477662
YER166W	Multi-Core	0.129641	0.410476	0.0406857	0.779086	0.106095	0.311371
YPL278C	Multi-Core	-0.489971	0.372777	-0.325394	0.577974	0.313506	0.477172
YLR020C	Multi-Core	-0.11251	0.505052	-0.163084	0.120873	0.100053	0.267284
YPR157W	Multi-Core	-0.212384	0.389493	0.028315	0.898539	-0.133341	0.488555
YLR120C	Multi-Core	0.176186	0.465094	0.27913	0.0996566	-0.505183	0.000230355
YNL052W	Multi-Core	0.167924	0.522712	0.584536	3.2355e-08	0.228107	0.0101166
YHR155W	Multi-Core	0.111443	0.527598	-0.151639	0.1448	0.298573	0.00121453
YKL201C	Multi-Core	-0.222791	0.406496	-0.02724	0.933187	1.08578	3.02099e-11
YER060W	Multi-Core	-0.439929	0.402004	-0.351317	0.515733	-1.07357	0.00590246
YPL279C	Multi-Core	-0.438425	0.496015	-0.387431	0.33235	1.02455	0.000117114
YKL164C	Multi-Core	-0.129125	0.555662	0.148647	0.253535	0.462145	2.27631e-06
YOL130W	Multi-Core	0.0967557	0.546582	-0.124113	0.21481	-0.0513462	0.63777
YMR119W	Multi-Core	0.0950357	0.555662	-0.0719653	0.545677	-0.635506	5.6729e-13
YPR159W	Multi-Core	-0.111964	0.556705	-0.361816	0.00104325	-0.0924008	0.316282
YNL066W	Multi-Core	-0.157398	0.45932	0.225762	0.217213	-0.371834	0.00299992
YPL137C	Multi-Core	-0.100579	0.564323	-0.308536	0.00513679	0.217654	0.0239748
YDR132C	Multi-Core	0.0876862	0.590354	-0.0941806	0.409554	0.00728533	0.957057
YDR178W	Multi-Core	-0.114247	0.583121	-0.0733211	0.61877	0.478103	2.82588e-07
YDL138W	Multi-Core	0.203944	0.506909	0.644739	0.00608765	-0.183474	0.336919
YNL008C	Multi-Core	-0.079946	0.626484	-0.0920587	0.368947	0.220824	0.0105451
YOR227W	Multi-Core	0.0873557	0.63892	0.13462	0.2521	-0.536416	4.08494e-09
YPL145C	Multi-Core	-0.091756	0.65234	-0.0937509	0.402147	0.305477	0.000559229
YOR390W	Multi-Core	0.168734	0.625955	0.793792	3.63361e-05	1.00143	5.58779e-10
YBR014C	Multi-Core	-0.0933028	0.595583	0.023147	0.887356	1.39756	3.1721e-56
YBL106C	Multi-Core	-0.0783633	0.656133	0.100977	0.36441	-0.16249	0.0896208
YPR042C	Multi-Core	0.101198	0.674652	-0.345767	0.00275429	-0.580307	1.18583e-09
YML002W	Multi-Core	0.0729556	0.703376	0.0671465	0.597914	-0.00246203	1
YLR164W	Multi-Core	0.127369	0.477709	0.0817007	0.720657	-1.55384	1.76704e-21
YBR150C	Multi-Core	0.0860035	0.696205	-0.265834	0.0191813	0.337179	0.00427559
YDL222C	Multi-Core	-0.107779	0.650833	0.704599	0.000191504	-0.998592	1.35178e-15
YKL072W	Multi-Core	0.0974117	0.677823	-0.167524	0.395303	-0.240969	0.128129
YDR122W	Multi-Core	-0.0589193	0.776566	-0.0487189	0.68699	-0.562479	2.54496e-10
YPR156C	Multi-Core	-0.0712339	0.785242	-0.432563	2.57125e-05	-0.130136	0.104738
YPL280W	Multi-Core	-0.146479	0.713729	0.382282	0.416069	0.810795	0.00037361
YLR096W	Multi-Core	0.0527721	0.828656	0.301995	0.00288167	-0.108914	0.268183
YNL194C	Multi-Core	0.0719775	0.738987	0.242174	0.310131	-0.734588	3.39489e-10
YIL120W	Multi-Core	0.10176	0.783749	0.26722	0.462319	-0.0826582	0.769755
YDR093W	Multi-Core	0.0494684	0.817328	0.0750261	0.635556	0.0575933	0.683091
YJL174W	Multi-Core	-0.0361962	0.872524	0.156037	0.15253	0.178591	0.0520972
YJL186W	Multi-Core	0.0326978	0.8747	0.0412166	0.747329	-0.321057	0.0003219
YBR015C	Multi-Core	-0.0313392	0.879273	-0.108902	0.336809	-0.0214308	0.83612
YMR303C	Multi-Core	0.0443199	0.874604	-0.244618	0.111925	-0.244194	0.0501817
YMR031C	Multi-Core	-0.0338183	0.879453	0.201652	0.115476	-0.49997	1.27538e-09
YER130C	Multi-Core	-0.0308316	0.869637	-0.0594311	0.606375	0.0766248	0.459391
YPR172W	Multi-Core	-0.0361538	0.879273	-0.116368	0.395052	-0.459506	1.14262e-05
YMR271C	Multi-Core	0.0310825	0.877308	0.094445	0.44602	-0.265539	0.00481771
YBR240C	Multi-Core	0.0384035	0.889162	0.00615776	0.990895	-0.249765	0.0994965
YGR131W	Multi-Core	-0.0819689	0.90241	-0.585875	0.267107	-0.487963	0.2072
YLR456W	Multi-Core	0.0359725	0.923446	-0.51307	0.000243639	-0.409034	0.00564782
YJR076C	Multi-Core	0.0151303	0.946141	0.123094	0.199657	0.00771529	0.946584
YOL048C	Multi-Core	-0.0149402	0.955219	-0.023398	0.861973	-0.378741	0.000177773
YPL277C	Multi-Core	-0.0535787	0.945444	0.60775	0.332203	0.200977	0.670799
YOR389W	Multi-Core	-0.0232233	0.975754	0.733382	0.212752	0.719237	0.0509908
YDR253C	Multi-Core	-0.00804706	0.98241	-0.0217016	0.92501	-0.0715406	0.622117
YMR261C	Multi-Core	-0.00595193	0.992016	-0.426184	6.87573e-06	0.185077	0.0468775
YMR322C	Multi-Core	0.0148738	0.992905	1.86517	0.00240135	0.851937	0.0226928
YPR111W	Multi-Core	-0.00406147	0.99585	0.439504	0.0128645	-0.395015	0.00269713
YMR305C	Multi-Core	-0.00179017	0.99907	0.0392967	0.829747	0.155709	0.273976
YDR106W	Multi-Core	0.0125561	1	0.545384	0.00928216	-0.548836	0.019791
YDR207C	Multi-Core	0.639318	0.0399424	0.941308	3.38494e-25	-0.137851	0.091603
YBR016W	Multi-Core	0.579169	0.0745435	1.03174	1.39091e-22	-0.286151	0.00442999
YPL058C	Multi-Core	-3.75581	5.95647e-08	-0.59474	0.421951	-3.67185	3.142e-12
YPL061W	Multi-Core	-0.625407	0.0227374	-0.509407	0.00267015	1.07695	8.3796e-15
YJL076W	Multi-Core	0.32059	0.0415287	0.0892755	0.358386	0.291562	0.000248119
YNL065W	Multi-Core	-0.702901	0.0367178	-0.248312	0.454775	0.368485	0.175153
YMR136W	Multi-Core	0.432557	0.150262	1.05605	9.76296e-17	-1.892	1.81201e-87
YIL035C	Multi-Core	0.286994	0.17042	0.525603	2.79848e-08	0.148379	0.0886352
YER103W	Multi-Core	-0.219003	0.233732	0.399972	0.0238568	-0.490485	0.000105447
YOR297C	Multi-Core	-0.195123	0.444339	-0.397398	0.0140906	0.11212	0.495807
YDR213W	Multi-Core	-0.310644	0.35421	-0.135232	0.752751	-1.38596	3.03496e-08
YCL001W-A	Multi-Core	0.712591	0.148273	-0.43884	0.424522	0.516104	0.23221
YML116W	Multi-Core	-0.894894	6.50248e-07	-0.565701	2.57021e-07	0.0686326	0.528497
YLR152C	Multi-Core	-0.692496	0.000113268	-0.443581	0.00172331	0.246361	0.00993427
YCL001W-B	Multi-Core	1.51481	0.000467803	0.822821	0.0594689	0.108929	0.933212
YDL012C	Multi-Core	0.91154	0.00854085	1.17419	1.58196e-41	-0.166488	0.0982945
YOL100W	Multi-Core	0.333053	0.0413943	0.169105	0.107599	-0.0248578	0.833212
YML016C	Multi-Core	-0.306214	0.0323388	0.112521	0.257624	0.400824	9.50436e-07
YLR228C	Multi-Core	0.402032	0.0161731	0.515844	3.51857e-05	0.140872	0.149855
YIL056W	Multi-Core	0.43785	0.0202144	0.462525	0.00086172	0.193835	0.145941
YKL133C	Multi-Core	-0.520313	0.0407665	-0.674902	1.00551e-06	-0.291515	0.0276928
YGR008C	Multi-Core	-0.507533	0.0269124	0.0409953	0.831935	-1.36392	3.99902e-30
YDR251W	Multi-Core	-0.489272	0.0331825	-0.475457	0.0227243	-0.466804	0.00467193
YNL165W	Multi-Core	0.267599	0.0659147	-0.242756	0.00868701	-0.225513	0.0319143
YDR277C	Multi-Core	0.449642	0.0821953	0.647943	4.72118e-07	0.147271	0.253
YDR463W	Multi-Core	0.363372	0.115735	0.511714	4.23971e-07	-0.120407	0.251807
YOR092W	Multi-Core	-0.303367	0.102265	-0.031206	0.858697	-0.0430811	0.774946
YER101C	Multi-Core	0.216074	0.119885	0.094583	0.391173	-0.391257	1.75422e-06
YDL048C	Multi-Core	0.520691	0.071193	0.925798	5.04577e-06	-0.730746	1.09271e-06
YBR270C	Multi-Core	0.386924	0.122187	0.524947	1.05634e-06	-0.144923	0.321282
YOR385W	Multi-Core	0.275519	0.144244	0.102699	0.522616	-0.296593	0.0330192
YML081W	Multi-Core	0.192006	0.163382	0.121324	0.198249	0.377527	3.66252e-06
YJL058C	Multi-Core	0.289913	0.130667	0.483449	3.77168e-05	0.647309	1.2568e-06
YDR223W	Multi-Core	-0.496012	0.155719	-0.195661	0.562654	-0.754772	0.00567868
YHR006W	Multi-Core	0.242311	0.218486	0.33551	0.00794805	-0.448538	1.24204e-06
YIL117C	Multi-Core	-0.347178	0.164011	-0.505634	9.41321e-05	-0.840357	1.4694e-10
YNL095C	Multi-Core	-0.284837	0.233901	-0.476285	0.000532953	-0.164989	0.205083
YER093C-A	Multi-Core	-0.167276	0.301245	0.155569	0.142995	0.0139302	0.918137
YBR005W	Multi-Core	-0.261432	0.193436	-0.23671	0.243879	-1.25266	6.22546e-17
YBL054W	Multi-Core	0.303277	0.284707	0.567772	8.85644e-05	-0.206527	0.0634881
YPL032C	Multi-Core	0.23054	0.332354	0.543442	1.92518e-08	0.0347898	0.736838
YBR216C	Multi-Core	-0.159094	0.361505	-0.215615	0.020008	0.0401178	0.699093
YLR327C	Multi-Core	0.238112	0.382804	0.693865	2.29434e-05	0.0595192	0.751576
YJR127C	Multi-Core	0.186946	0.36434	0.429019	0.000178906	-0.839004	2.83722e-19
YMR316W	Multi-Core	0.215799	0.326905	-0.537189	0.00561295	-0.633098	5.33832e-05
YNL058C	Multi-Core	0.196653	0.306336	-0.0992294	0.59204	-0.943712	3.55574e-10
YMR279C	Multi-Core	0.349608	0.40445	-0.0852697	0.851778	-1.03215	0.0081155
YMR115W	Multi-Core	0.0959383	0.578963	0.0985385	0.384186	0.0278751	0.81505
YER064C	Multi-Core	0.125654	0.513639	-0.182413	0.204737	0.371782	0.000330736
YKR010C	Multi-Core	-0.0938426	0.710709	-0.449357	0.000230579	0.0775479	0.446798
YBL069W	Multi-Core	-0.0845963	0.726742	-0.186134	0.229275	-0.0839434	0.598311
YDR003W	Multi-Core	-0.0528293	0.774786	-0.157726	0.126245	0.00874799	0.946584
YHR033W	Multi-Core	0.0965355	0.708016	-0.314447	0.154576	2.68546	1.13897e-64
YOR047C	Multi-Core	0.0510475	0.903978	0.328013	0.0247126	-0.0604012	0.733726
YLR375W	Multi-Core	0.0212094	0.913044	-0.0029293	0.991081	0.212609	0.0208503
YGL060W	Multi-Core	-0.0279987	0.91467	-0.128989	0.284407	-0.167679	0.150343
YBR264C	Multi-Core	0.335409	0.0844242	0.54522	9.95938e-08	-0.285116	0.0162362
YPR008W	Multi-Core	0.200805	0.240185	0.201506	0.105378	-0.273842	0.00111169
YER040W	Multi-Core	0.206952	0.304085	0.228331	0.0632938	-0.404979	0.000127195
YJL151C	Multi-Core	-0.0358746	0.865147	0.121114	0.358153	-0.174217	0.07986
YBR059C	Multi-Core	0.442367	0.0110597	0.363872	0.000347374	-0.258694	0.00404437
YLR237W	Multi-Core	-0.764132	0.0129285	-0.430534	0.11936	-1.65417	2.01393e-15
YHR036W	Multi-Core	0.465533	0.0251444	0.430666	9.66807e-06	-0.010086	0.95609
YDR218C	Multi-Core	0.698085	0.0450425	-0.820103	1.99198e-10	0.357883	0.000902971
YOR071C	Multi-Core	0.33832	0.0672463	0.0443859	0.792983	0.0243271	0.893374
YPL179W	Multi-Core	0.303984	0.169229	0.510985	1.99054e-05	0.256847	0.0193905
YMR054W	Multi-Core	0.173327	0.259492	0.116361	0.23752	0.0651214	0.49357
YLR343W	Multi-Core	0.622348	0.098583	-0.37683	0.406608	0.307296	0.351255
YBL059W	Multi-Core	0.378647	0.25849	0.722028	2.01672e-11	0.346617	0.000688596
YLL043W	Multi-Core	0.186699	0.304085	0.161043	0.085038	-0.085618	0.333539
YHR129C	Multi-Core	-0.219541	0.349349	-0.548705	2.24684e-06	-0.0670991	0.647458
YLR258W	Multi-Core	0.147996	0.467329	0.0866834	0.565375	-0.756266	1.37569e-11
YKL062W	Multi-Core	-0.0793265	0.656133	-0.0277641	0.803144	-0.493698	1.97428e-08
YDR259C	Multi-Core	0.0855528	0.792399	0.453462	0.0740959	0.227583	0.241726
YMR037C	Multi-Core	0.0254085	0.906962	0.245664	0.0225636	0.433333	5.04595e-08
YER123W	Multi-Core	-0.0138413	0.946141	-0.0660085	0.497188	0.209088	0.0123934
YOR192C	Multi-Core	0.0221102	0.949174	-0.277113	0.154959	0.102153	0.628945
YBR245C	Multi-Core	0.0101242	0.969475	0.0778522	0.535786	-0.178683	0.0739446
YEL061C	Multi-Core	0.00574902	0.98241	-0.0716997	0.474912	0.0253851	0.813779
YKL222C	Multi-Core	0.638899	0.000121723	0.34618	0.0022326	0.0534214	0.656852
YER088C	Multi-Core	0.737971	0.000668336	0.595726	7.65297e-10	-0.953454	1.02085e-31
YOR162C	Multi-Core	0.330287	0.0368121	-0.145707	0.218483	0.00504817	0.973833
YLR223C	Multi-Core	0.512285	0.0367382	0.27893	0.0375041	0.212858	0.0377877
YKR061W	Multi-Core	0.522237	0.04599	0.640407	1.91629e-08	-0.273198	0.00528559
YJL139C	Multi-Core	0.330239	0.0613669	0.449486	8.39049e-07	0.0381734	0.700101
YOR172W	Multi-Core	0.199983	0.234919	-0.00541117	0.987119	0.0442372	0.737611
YBL052C	Multi-Core	0.0630173	0.759422	0.291182	0.00155036	-0.258755	0.00197709
YLR266C	Multi-Core	0.00232421	0.998666	-0.260291	0.0590132	0.308256	0.00913577
YML003W	Multi-Core	0.470565	0.0197256	0.553816	0.000525802	-0.136299	0.511593
YLL055W	Non-Core	-1.2976	3.57245e-18	-0.249298	0.0783966	-0.651713	9.84707e-09
YOR064C	Non-Core	1.00026	0.000244007	0.929709	1.88873e-28	0.415444	2.46656e-08
YDR139C	Non-Core	-0.531004	0.00127572	-0.321235	0.000407776	-0.0719046	0.470008
YJR078W	Non-Core	0.808736	2.83348e-05	0.408113	0.031579	0.044943	0.804191
YDL081C	Non-Core	-1.04053	0.000539142	-0.878101	2.52714e-09	0.00819302	0.966833
YFR032C-A	Non-Core	-0.916228	0.00134404	-0.676923	1.04645e-08	-0.320419	0.00618219
YBR118W	Non-Core	-0.892984	0.00211925	-0.768482	3.74583e-12	-0.558323	6.08902e-10
YHR029C	Non-Core	-0.609651	0.00011646	-0.188367	0.217625	-1.08269	1.26736e-23
YML131W	Non-Core	-1.6853	1.99559e-05	-0.0881459	0.859717	1.33438	7.55383e-08
YDL127W	Non-Core	0.545542	0.00303129	0.224509	0.0882693	0.467654	0.000100814
YOR308C	Non-Core	0.917534	0.00170462	0.839793	4.51856e-18	0.292393	0.00778184
YDR382W	Non-Core	-1.13665	0.00240786	-1.15515	6.50488e-25	0.0297348	0.809492
YJL001W	Non-Core	-0.649247	0.00371804	-0.405414	5.39644e-05	-0.0541004	0.587364
YDL061C	Non-Core	-0.917576	0.00413011	-1.15914	6.99986e-37	0.00133745	0.995928
YLR388W	Non-Core	-0.840168	0.00322123	-0.813379	3.34212e-11	-0.230184	0.0714065
YJL210W	Non-Core	-0.485082	0.00248111	-0.23758	0.0393935	-0.712007	1.22503e-19
YLR180W	Non-Core	-0.751576	0.00396925	-0.365251	0.085974	0.00744568	0.979543
YNL281W	Non-Core	0.502362	0.00373494	0.322649	0.014647	0.0778713	0.458846
YDR030C	Non-Core	0.499899	0.00399333	0.457879	8.44848e-05	-0.461619	0.000488111
YBR010W	Non-Core	-0.651649	0.00843544	-0.420097	0.000534243	0.0307606	0.818403
YMR114C	Non-Core	0.683986	0.00355124	0.778098	1.94741e-13	-0.682806	2.58035e-09
YJL189W	Non-Core	-1.06963	0.00466707	-1.20913	1.80924e-22	-0.0785912	0.490029
YFL003C	Non-Core	0.915498	0.00210073	-0.159667	0.605804	1.3823	6.77446e-14
YGR020C	Non-Core	-0.520938	0.0107542	-0.380898	3.49309e-05	-0.210768	0.00895856
YGR214W	Non-Core	-0.48971	0.0144437	-0.440573	9.23556e-05	-0.147031	0.161509
YNL239W	Non-Core	-0.777201	0.0107917	-0.886561	1.00739e-15	-0.778864	9.84002e-16
YFR038W	Non-Core	0.551484	0.0103438	0.517968	1.09018e-08	0.00230177	0.996318
YKR094C	Non-Core	-0.647476	0.0129927	-0.759912	1.66666e-11	0.038597	0.747738
YBL098W	Non-Core	-0.60184	0.00873041	-0.423667	0.000271232	-0.161838	0.0762254
YBR222C	Non-Core	-0.43183	0.0133466	0.205544	0.102525	0.703741	4.50755e-15
YLR287C-A	Non-Core	-0.639254	0.0146895	-0.751075	7.82994e-13	-0.0434198	0.676801
YLL053C	Non-Core	-2.18823	0.00293244	-1.19502	0.0418333	-3.3098	6.81107e-14
YBR161W	Non-Core	-0.631745	0.00452553	-0.469258	0.0101631	1.0117	2.45069e-24
YHR039C-A	Non-Core	-0.698234	0.0128976	-0.907817	9.50746e-23	-0.251761	0.00204849
YOR182C	Non-Core	-0.947108	0.0126412	-1.05085	3.73906e-22	-0.0905218	0.476796
YFL042C	Non-Core	0.516665	0.013238	0.735102	1.85303e-13	-0.33586	2.93789e-05
YHR209W	Non-Core	-0.577872	0.0107917	-0.548055	8.80475e-06	-1.11962	3.41881e-26
YBL078C	Non-Core	0.538186	0.0164556	0.563828	8.56511e-06	-0.570906	3.9621e-06
YIL148W	Non-Core	-0.854624	0.0170007	-1.03868	3.70082e-21	0.0747754	0.481697
YPL189W	Non-Core	0.780953	0.00630392	0.100384	0.739885	-0.019499	1
YNR064C	Non-Core	1.13126	0.00112313	-0.570349	0.0899795	-3.04062	4.24982e-16
YJL056C	Non-Core	0.702399	0.00208957	0.33972	0.144836	-0.18523	0.239566
YML125C	Non-Core	-0.531894	0.013238	-0.572153	1.03756e-06	-0.0931017	0.428928
YNL030W	Non-Core	-0.571872	0.0253505	-0.594188	2.4143e-09	0.203159	0.0253205
YBR009C	Non-Core	-0.528901	0.0251444	-0.490006	1.78444e-05	-0.187676	0.085621
YDR321W	Non-Core	-0.696687	0.020059	-0.816821	3.67571e-13	-0.0546113	0.584996
YPR093C	Non-Core	0.627592	0.0238026	0.949515	3.38494e-25	-0.28186	0.0128577
YPR081C	Non-Core	0.463512	0.017295	0.449538	4.30118e-06	-0.447862	1.06942e-07
YLR448W	Non-Core	-0.412054	0.0287259	-0.156885	0.246583	-0.104205	0.415869
YOR347C	Non-Core	0.502677	0.0218257	-0.31125	0.0371329	-0.393822	0.00487758
YLL052C	Non-Core	-1.49125	0.00256177	-0.262055	0.662794	-3.16079	3.55334e-15
YPL264C	Non-Core	-0.818652	0.00542382	-0.533636	0.06778	-1.64668	3.32468e-15
YDR068W	Non-Core	0.638923	0.0308147	0.958938	2.64111e-26	0.110419	0.250332
YKL100C	Non-Core	-0.560764	0.0341819	-0.730259	3.68979e-11	-0.731601	4.20398e-17
YHR193C	Non-Core	-0.331215	0.0523052	-0.122153	0.294541	-0.247442	0.00481218
YGL063W	Non-Core	0.433143	0.0331825	0.442661	0.0012007	0.374201	0.00641446
YPR080W	Non-Core	-0.787083	0.0405924	-1.24895	2.32634e-28	0.235468	0.0125291
YPR147C	Non-Core	-0.315344	0.0472139	-0.28582	0.00715257	0.334328	0.000855155
YGL251C	Non-Core	0.520041	0.0099001	0.0737046	0.728832	-3.38165	1.1173e-53
YER175C	Non-Core	-0.800841	0.00901009	-0.504761	0.138389	-1.30645	8.00381e-09
YIL114C	Non-Core	-0.513583	0.0303725	-0.558296	0.00196947	0.0947512	0.557559
YDL197C	Non-Core	0.474061	0.0462379	0.727101	1.1306e-11	-0.379209	7.17845e-05
YJL216C	Non-Core	-0.827081	0.0125571	-0.317446	0.312887	-0.734896	0.000337056
YOR133W	Non-Core	-0.783652	0.0489896	-1.26475	1.39198e-32	0.0840873	0.489235
YOL058W	Non-Core	-0.559289	0.0245856	0.249273	0.287018	-2.19318	1.31278e-43
YLR454W	Non-Core	0.318011	0.0491653	-0.148853	0.153084	-0.0813781	0.484394
YOR003W	Non-Core	0.298968	0.0506031	-0.009242	0.949908	-0.369364	0.00165812
YKL047W	Non-Core	-0.398554	0.0673733	-0.568758	1.85448e-08	0.627008	3.04192e-16
YPL015C	Non-Core	0.340987	0.0368191	0.461487	2.52144e-05	-0.465054	5.08498e-07
YKL216W	Non-Core	-0.483903	0.0561482	-0.78818	9.82486e-10	0.276068	0.0107249
YLR412W	Non-Core	-0.318384	0.0779942	-0.00820452	0.954825	0.124912	0.278629
YOR295W	Non-Core	0.445627	0.0616751	0.586111	2.95555e-06	0.225656	0.0515802
YGR042W	Non-Core	0.429979	0.0789401	0.643835	2.93124e-12	0.100274	0.315218
YGL050W	Non-Core	0.450516	0.0723383	0.678769	2.26965e-13	0.34598	0.00148953
YDR288W	Non-Core	0.372392	0.0750587	0.391328	6.60636e-05	-0.216984	0.0196295
YLL039C	Non-Core	-0.555177	0.0899361	-0.799416	9.2825e-10	-0.434861	0.000149294
YOL157C	Non-Core	0.462743	0.0586722	-0.156122	0.507058	0.119894	0.541943
YNL141W	Non-Core	-0.609131	0.072407	-0.34811	0.263126	0.18033	0.534527
YMR060C	Non-Core	-0.530221	0.0925801	-0.608032	9.16086e-11	-0.0731542	0.470058
YDL154W	Non-Core	-0.373351	0.0518337	0.092901	0.523075	-1.28227	6.95396e-26
YGL127C	Non-Core	0.331842	0.0930429	0.265983	0.0295968	0.631014	1.25795e-10
YNL286W	Non-Core	0.527886	0.0914411	1.00241	2.77833e-19	0.139154	0.2805
YIL009W	Non-Core	-0.390476	0.0943963	-0.742174	6.08866e-17	0.285107	0.000245988
YML057W	Non-Core	-0.262655	0.0872996	-0.240385	0.0145595	-0.368426	0.000179101
YER179W	Non-Core	0.568133	0.089416	0.152339	0.652118	-0.989784	0.000871887
YDR287W	Non-Core	0.261337	0.121946	0.338862	0.00016373	-0.325895	0.000203388
YDR385W	Non-Core	-0.638677	0.111211	-1.23509	1.66832e-28	-0.046855	0.694328
YLR271W	Non-Core	0.327142	0.0998554	0.479994	5.49289e-06	-0.218629	0.0813614
YPL057C	Non-Core	0.234151	0.176902	-0.0549476	0.622859	-0.146261	0.101021
YNL154C	Non-Core	0.272463	0.152138	0.307151	0.00443563	-0.0117713	0.931856
YOR148C	Non-Core	0.239876	0.124074	0.0946435	0.476959	0.558705	2.46398e-09
YNL260C	Non-Core	0.347713	0.124196	0.42566	1.12905e-05	0.243533	0.0323065
YDL105W	Non-Core	0.305942	0.133691	-0.0593441	0.755795	-0.129233	0.472735
YLR070C	Non-Core	0.204659	0.176902	0.2658	0.00444529	-0.901115	1.2073e-21
YGL004C	Non-Core	0.219724	0.177751	0.363243	6.87012e-05	-0.0127696	0.927934
YNL253W	Non-Core	-0.310968	0.155789	-0.646034	8.79822e-10	0.437047	1.53216e-08
YDR381W	Non-Core	-0.264586	0.203913	-0.333822	0.00481461	-0.55106	3.04119e-08
YKL139W	Non-Core	0.183177	0.202342	-0.0450067	0.675939	0.0480327	0.640762
YCR023C	Non-Core	-0.519898	0.173446	-1.05568	1.76019e-23	-0.174435	0.0759866
YGL156W	Non-Core	-0.309307	0.181726	-0.159477	0.331776	-1.04245	1.43739e-14
YDR081C	Non-Core	0.243378	0.188235	0.288498	0.000956938	-0.0168765	0.885638
YJL098W	Non-Core	0.2245	0.193499	0.141575	0.186506	-0.246269	0.00414657
YDR378C	Non-Core	-0.30982	0.14436	-0.327489	0.00351638	-0.170351	0.198652
YOR185C	Non-Core	-0.450986	0.18429	-0.826206	3.56822e-17	-0.987469	4.06209e-26
YFR040W	Non-Core	0.202974	0.202467	0.263063	0.00911678	0.443255	4.225e-07
YHR189W	Non-Core	0.371157	0.123144	0.371714	0.0727183	-0.0745699	0.755445
YDR098C	Non-Core	0.332115	0.176302	0.41937	0.00022452	0.219442	0.0168117
YBL075C	Non-Core	-0.328891	0.0874646	0.527757	0.00447564	-3.37474	1.06215e-186
YGR204W	Non-Core	-0.230282	0.209633	-0.248206	0.0506392	-0.0741922	0.502643
YBR024W	Non-Core	-0.229353	0.214504	-0.401278	0.000786476	-0.079083	0.506439
YNL213C	Non-Core	0.259787	0.204457	0.287047	0.0067097	0.723856	5.50002e-11
YOR327C	Non-Core	-0.407287	0.220061	-0.99437	5.50493e-25	-0.130537	0.20078
YDR018C	Non-Core	0.236996	0.19845	-0.0984969	0.52171	-1.07687	1.71691e-17
YER053C	Non-Core	-0.401463	0.134492	-0.204221	0.316616	0.222449	0.0226157
YOL141W	Non-Core	-0.39172	0.199721	-0.56466	0.0103333	-0.0516713	0.881541
YDL179W	Non-Core	0.279429	0.151456	0.380389	0.00120343	0.295647	0.0122613
YNL155W	Non-Core	0.260515	0.23578	0.40174	0.000333468	0.367725	0.00012851
YKL140W	Non-Core	0.186884	0.18434	0.165263	0.178716	-0.242913	0.0026683
YOR344C	Non-Core	0.23481	0.109956	0.355583	0.0120857	0.775809	5.35191e-17
YGL161C	Non-Core	0.232014	0.256007	0.531393	3.69678e-09	-0.290937	0.00220514
YER004W	Non-Core	-0.192772	0.328304	-0.147868	0.223504	-0.546132	1.95466e-08
YPL081W	Non-Core	-0.213135	0.290503	-0.122485	0.393203	0.285771	0.00633707
YDR402C	Non-Core	0.474185	0.215094	0.360411	0.32224	1.18711	3.43924e-06
YJL013C	Non-Core	0.172662	0.285931	0.284496	0.0113499	0.1995	0.0455366
YEL019C	Non-Core	0.245102	0.304787	0.171018	0.30702	0.401506	0.00399459
YDR304C	Non-Core	0.178422	0.294291	0.106247	0.327042	-0.0993753	0.315891
YDL036C	Non-Core	0.271018	0.297605	0.368116	0.00395289	0.224083	0.0412499
YBR175W	Non-Core	-0.234203	0.199925	-0.0950464	0.613927	0.123907	0.327145
YER048C	Non-Core	0.18331	0.309078	0.356748	0.00161035	-0.254817	0.00241695
YOL088C	Non-Core	0.156624	0.327384	0.304238	0.00631002	-0.0447825	0.645431
YOL027C	Non-Core	-0.175942	0.360881	0.0582465	0.665701	0.0923336	0.399894
YLR179C	Non-Core	0.204128	0.280801	-0.0771771	0.64691	0.901699	3.96415e-14
YDL189W	Non-Core	0.176868	0.3293	0.242353	0.0203938	0.193048	0.0143368
YGR287C	Non-Core	0.289171	0.369305	-0.588972	6.55079e-07	2.68256	2.92425e-185
YOR107W	Non-Core	0.401184	0.21504	0.504344	0.0410028	0.112307	0.708259
YOR386W	Non-Core	0.188182	0.242536	0.322938	0.027441	-1.4947	5.33211e-40
YBR201W	Non-Core	0.1563	0.387743	0.0969881	0.468911	-0.298068	0.0170916
YIL066C	Non-Core	-0.376994	0.326467	-0.751428	0.00236185	-1.50445	3.2603e-12
YDR031W	Non-Core	-0.437027	0.376186	-1.04631	1.80271e-17	-0.426123	1.14615e-05
YGR292W	Non-Core	0.451127	0.325427	-0.615236	0.0108916	1.01654	1.5631e-18
YMR233W	Non-Core	-0.248842	0.393642	-0.54227	0.000494104	0.0438623	0.769755
YGL254W	Non-Core	0.200238	0.444339	0.715006	2.35027e-09	0.411225	3.89919e-05
YDL130W-A	Non-Core	0.178919	0.43292	0.394442	0.0032872	-0.585098	3.21538e-08
YPL271W	Non-Core	-0.153412	0.411297	-0.00321879	0.990895	0.340765	0.000156077
YDL070W	Non-Core	-0.213912	0.426191	0.616165	0.00035085	-0.732754	7.76501e-07
YLR231C	Non-Core	0.213978	0.346093	-0.101386	0.673983	0.0763719	0.627082
YEL020C	Non-Core	-0.142473	0.482219	0.342183	0.000194212	0.422813	1.55333e-07
YOR339C	Non-Core	0.388032	0.378027	0.0731809	0.875329	0.30852	0.36764
YLR099C	Non-Core	0.158064	0.44042	0.383814	0.00567696	-0.496241	3.89919e-05
YJR134C	Non-Core	0.0942219	0.549487	0.0194891	0.854789	-0.0815761	0.355075
YNR048W	Non-Core	-0.105979	0.51191	-0.14365	0.182104	-0.0703063	0.510751
YER087C-B	Non-Core	-0.0974255	0.542453	0.136943	0.141247	0.223529	0.00469086
YAL047C	Non-Core	0.110394	0.531126	-0.0644715	0.606628	-0.165418	0.162632
YJL048C	Non-Core	-0.150263	0.542453	-0.270888	0.0553093	-1.14445	2.58902e-23
YBR046C	Non-Core	-0.157422	0.542615	0.531387	2.21117e-05	-0.479444	3.75306e-05
YMR152W	Non-Core	-0.120488	0.564277	0.0460865	0.756271	-0.908945	2.06636e-14
YKL218C	Non-Core	-0.139311	0.526808	-0.359126	0.0179947	-0.663213	6.09222e-06
YDR185C	Non-Core	0.222473	0.468224	-0.638095	0.0109044	0.221455	0.30825
YNL031C	Non-Core	0.174332	0.558931	0.816668	1.47985e-13	-0.0555902	0.617979
YPR186C	Non-Core	0.110514	0.581224	-0.0957849	0.489921	0.303181	0.00542241
YIL138C	Non-Core	0.131647	0.58261	-0.0799608	0.584896	0.0171644	0.911999
YMR154C	Non-Core	0.18167	0.549548	-0.355037	0.030904	-0.140099	0.402161
YOL152W	Non-Core	-0.133753	0.529732	-0.0285332	0.884396	-0.447665	0.00704336
YNL012W	Non-Core	0.136378	0.604346	-0.422207	0.000717993	-0.748306	7.62612e-10
YDR125C	Non-Core	0.127847	0.61233	-0.0437322	0.827526	0.294197	0.0303477
YKL091C	Non-Core	0.127481	0.424961	0.299322	0.112565	-0.488699	6.18295e-09
YGL183C	Non-Core	0.208156	0.57307	-0.579736	0.047444	-0.453993	0.164963
YIR036C	Non-Core	-0.104193	0.57634	-0.194171	0.0897346	-1.15509	3.12979e-35
YGR256W	Non-Core	-0.148097	0.483548	0.353903	0.11996	-1.2259	3.7546e-24
YBR273C	Non-Core	0.0768135	0.688848	-0.0204496	0.889248	-0.188425	0.0982842
YNL255C	Non-Core	-0.0971404	0.688748	0.278122	0.0162196	0.190621	0.0544274
YDR319C	Non-Core	-0.108875	0.676538	-0.300008	0.00393092	-0.615283	2.53204e-11
YBR299W	Non-Core	-0.296999	0.643114	-0.399638	0.289268	1.98464	4.08166e-27
YGR043C	Non-Core	0.100324	0.692316	-0.135545	0.392302	-0.00218036	0.993698
YDR147W	Non-Core	0.0591241	0.723214	-0.157076	0.106157	0.401316	7.72377e-08
YOR334W	Non-Core	-0.0724801	0.709443	-0.0883923	0.484325	0.127222	0.317734
YBR186W	Non-Core	0.152176	0.693241	0.148518	0.586966	-0.596782	0.0197515
YIL072W	Non-Core	0.152463	0.698409	-0.44265	0.0205461	-2.21653	4.05852e-28
YHR046C	Non-Core	-0.0713254	0.744951	0.287533	0.0110115	0.750087	3.02847e-18
YGR089W	Non-Core	0.0556395	0.76005	0.0521522	0.613927	0.266038	0.000567847
YMR194C-B	Non-Core	-0.127149	0.76826	-0.541749	6.98739e-06	0.378116	0.000451076
YBR274W	Non-Core	-0.0703539	0.784643	-0.510912	6.82233e-08	0.0659116	0.49857
YFL021W	Non-Core	-0.13803	0.75681	0.713967	0.0445434	-0.787229	0.0025711
YER015W	Non-Core	0.0530394	0.802109	0.0755435	0.604328	0.118882	0.192588
YPL207W	Non-Core	0.0506671	0.818324	-0.0481323	0.720657	0.573855	6.1195e-09
YBL050W	Non-Core	-0.0404384	0.837789	-0.0442893	0.70748	0.183346	0.0550028
YCR016W	Non-Core	0.0954497	0.817845	0.363581	0.0325918	0.167088	0.357795
YLR007W	Non-Core	0.0435456	0.812321	-0.411637	0.00022421	0.215043	0.00649388
YLR348C	Non-Core	-0.0899569	0.8031	0.799198	0.00123179	0.740404	6.05299e-06
YLL060C	Non-Core	0.0611471	0.80801	0.0259184	0.885709	-0.268254	0.0292528
YDL047W	Non-Core	0.0347	0.852629	-0.273961	0.00412571	-0.0858289	0.345354
YDR338C	Non-Core	0.0530069	0.837612	-0.314051	0.00553322	-0.152405	0.121257
YPL236C	Non-Core	-0.0562542	0.857316	-0.339207	0.00691012	-0.218498	0.0875521
YNL245C	Non-Core	0.0493468	0.870562	0.0650876	0.739931	0.0603928	0.760886
YFR047C	Non-Core	-0.0443754	0.822814	0.349408	0.0287681	-0.254668	0.00410402
YDR411C	Non-Core	0.04058	0.877413	0.702977	1.38694e-12	-0.250117	0.00468605
YPL047W	Non-Core	0.0334002	0.893876	0.149018	0.21643	0.880659	5.3892e-20
YDR256C	Non-Core	0.0600916	0.891639	-0.00409206	0.995646	-0.517067	0.0506577
YML041C	Non-Core	0.0337992	0.894727	-0.27951	0.0206573	0.150743	0.145618
YAL030W	Non-Core	0.0303419	0.906962	0.117592	0.390822	-0.74019	5.36566e-10
YBR117C	Non-Core	0.0482588	0.847928	0.317977	0.242856	0.742241	1.29586e-12
YIL150C	Non-Core	-0.0397717	0.900677	-0.272292	0.150089	-0.154779	0.450845
YNR001C	Non-Core	0.0271635	0.921434	-0.187816	0.244212	0.865453	4.97678e-19
YBL068W	Non-Core	-0.0219556	0.925749	-0.036233	0.794452	0.0168916	0.920837
YMR253C	Non-Core	-0.0231452	0.941036	-0.412544	4.60683e-05	-0.104094	0.335302
YJR025C	Non-Core	0.0264273	0.94135	0.645558	7.46797e-09	-0.97314	1.14163e-24
YDR110W	Non-Core	0.0108552	0.961653	-0.105658	0.291793	0.207058	0.0138592
YGL033W	Non-Core	0.034713	0.945189	-1.44814	2.46848e-06	1.40551	8.03037e-14
YNL101W	Non-Core	0.012275	0.970761	-0.399926	0.00115443	-0.0112979	0.930883
YER045C	Non-Core	0.013133	0.973145	0.685519	1.10935e-06	0.188445	0.141641
YNL055C	Non-Core	0.00553112	0.987084	0.0187196	0.910654	-0.711552	2.16749e-14
YNL079C	Non-Core	-0.00423027	0.992905	0.227324	0.0407141	-0.299353	0.00116104
YML005W	Non-Core	-0.00610527	0.994286	-0.536078	1.36246e-05	0.227062	0.0172515
YDL085C-A	Non-Core	0.00625657	0.993786	-0.49133	0.00774476	0.316315	0.0178053
YDL200C	Non-Core	0.0032645	0.998066	-0.529389	1.45556e-08	-0.34633	0.000366477
YEL039C	Non-Core	0.00298676	0.998666	0.349859	0.0455399	-1.97688	2.23661e-23
YDR356W	Non-Core	0.000857027	1	-0.104641	0.398064	-0.0625815	0.555791
YHL018W	Non-Core	-0.00943588	1	-0.233249	0.430163	0.122858	0.689422
YKL132C	Non-Core	-0.563451	0.0107917	-0.097895	0.626142	-0.497166	0.000591895
YJR066W	Non-Core	0.323234	0.0360427	-0.105241	0.408248	-0.109681	0.290092
YPL089C	Non-Core	0.555548	0.0333136	0.836827	8.45146e-18	-0.443746	4.63987e-07
YDR441C	Non-Core	-0.244558	0.125152	-0.503283	1.15205e-09	0.116157	0.182784
YMR018W	Non-Core	0.406199	0.217903	-0.260505	0.449236	0.431585	0.110105
YGR004W	Non-Core	-0.178011	0.477709	-0.426191	0.005588	-0.0461924	0.780167
YGL229C	Non-Core	0.219894	0.432457	0.113776	0.609281	0.389724	0.100775
YDR314C	Non-Core	-0.102152	0.605434	-0.198687	0.114492	-0.461013	2.95886e-05
YKL026C	Non-Core	-0.168795	0.708548	-0.889541	8.51323e-11	-1.28676	6.38e-30
YAL029C	Non-Core	-0.0429334	0.8031	-0.142501	0.108147	0.478289	6.39681e-11
YMR192W	Non-Core	-0.0348118	0.864833	0.128112	0.267273	-0.249599	0.0124266
YML087C	Non-Core	0.0241799	0.927886	0.410193	0.00190763	0.982689	9.99968e-24
YLR213C	Non-Core	1.1718	4.07538e-10	0.109138	0.576489	0.266171	0.101867
YKL129C	Non-Core	0.773746	0.00148823	0.724775	2.93825e-15	-0.119787	0.160849
YPR115W	Non-Core	0.386867	0.00931406	0.198023	0.0372034	-0.233908	0.00521624
YLR072W	Non-Core	0.432758	0.00501908	0.2402	0.00580087	0.10783	0.26851
YOR180C	Non-Core	0.490956	0.00553342	0.267086	0.027389	0.311021	0.0089798
YOL039W	Non-Core	-0.859632	0.0061332	-0.960349	3.45328e-14	0.0476831	0.719696
YMR090W	Non-Core	-0.617846	8.50251e-05	0.13543	0.48122	-0.0297485	0.84312
YGR097W	Non-Core	0.459463	0.0220735	0.43333	2.53894e-05	-0.542869	1.14891e-09
YMR072W	Non-Core	-0.441066	0.0402092	-0.454534	1.95558e-05	-0.345305	0.000356366
YLR284C	Non-Core	0.322673	0.0780207	0.367375	0.00400363	-0.113395	0.306198
YML120C	Non-Core	-0.26656	0.146077	0.0973403	0.439786	0.453757	3.92178e-07
YKL032C	Non-Core	0.491534	0.0992496	0.976112	3.13404e-21	-0.359572	4.92519e-05
YOL126C	Non-Core	0.31847	0.140806	-0.180811	0.239779	-0.766584	1.05975e-09
YDL078C	Non-Core	-0.31867	0.130775	-0.222002	0.0724182	-0.376938	1.58702e-05
YKL124W	Non-Core	0.178921	0.228079	0.0228052	0.845893	0.110991	0.263786
YOL095C	Non-Core	-0.245875	0.213783	-0.304769	0.0408626	0.107642	0.458005
YML072C	Non-Core	-0.150896	0.347658	-0.00274013	0.990895	-0.572946	1.26297e-13
YOR219C	Non-Core	0.153855	0.339587	0.121176	0.301815	-0.0390701	0.749843
YJR106W	Non-Core	0.175842	0.347753	-0.197454	0.0628022	-0.174603	0.1029
YKR014C	Non-Core	0.107491	0.663108	0.450098	0.000105793	-0.384972	0.000395037
YHR049W	Non-Core	-0.155052	0.715425	-0.0294252	0.941116	2.06733	1.05076e-17
YMR085W	Non-Core	0.546893	0.010192	0.179791	0.406946	-0.712433	9.57824e-06
YJL078C	Non-Core	0.928755	0.0228598	1.49463	1.04851e-08	-0.51727	0.00389549
YHR110W	Non-Core	0.29994	0.0982104	0.495121	1.26162e-06	-0.413997	2.48608e-05
YHR091C	Non-Core	0.268635	0.268126	0.45831	1.52654e-07	0.406081	6.13728e-07
YBR219C	Non-Core	-0.242864	0.48206	-0.476033	0.0607128	0.35848	0.0835844
YLR048W	Non-Core	-0.54255	0.00396121	-0.264603	0.0267575	0.0823234	0.45078
YML063W	Non-Core	-0.495891	0.0252126	-0.394467	0.00172097	0.171859	0.115816
YDR453C	Non-Core	-0.887393	0.00843544	-0.0124395	0.980809	-1.83565	1.13443e-12
YOR316C	Non-Core	0.257511	0.108199	0.146492	0.144147	0.720525	1.54689e-20
YGL014W	Non-Core	0.181801	0.303951	0.331486	0.00183832	0.226207	0.0183475
YNL098C	Non-Core	0.19522	0.341405	0.0838785	0.565375	-0.385574	0.0019321
YPR198W	Non-Core	-0.272599	0.184156	-0.389861	0.0306377	-0.466173	1.23834e-06
YPR072W	Non-Core	0.167128	0.369305	0.436579	2.32041e-06	0.0674329	0.507696
YLL010C	Non-Core	0.164992	0.469	0.29817	0.0219754	-0.129134	0.359028
YLR126C	Non-Core	-0.0349911	0.876499	0.0344441	0.783711	-0.0525308	0.667668
YIL164C	Non-Core	-0.978937	5.2993e-05	-0.422922	0.0901469	-2.0664	2.53281e-26
YDL080C	Non-Core	0.374544	0.0100461	0.158765	0.198772	0.162344	0.0473712
YOR321W	Non-Core	-0.38011	0.042673	-0.398979	0.00123147	-0.903992	3.24417e-14
YKR078W	Non-Core	0.453119	0.0486118	0.369641	0.0056244	-0.119931	0.495162
YJL129C	Non-Core	0.343159	0.0652152	0.352613	0.000486331	-0.0771131	0.421431
YLL056C	Non-Core	-0.300448	0.200476	-0.312057	0.0197983	-0.156076	0.273231
YDL093W	Non-Core	-0.183423	0.282394	-0.318042	0.00553322	-0.753477	4.99465e-14
YLR011W	Non-Core	-0.154037	0.483359	-0.0411045	0.788587	0.273837	0.0363292
YDR518W	Non-Core	-0.133104	0.461217	-0.152412	0.241888	-1.59657	2.20009e-34
YNL264C	Non-Core	0.0937565	0.617199	0.00776122	0.95973	0.301182	0.00220562
YBR210W	Non-Core	0.0338782	0.880284	0.0346246	0.828123	-0.044341	0.777616
YMR318C	Non-Core	-0.978718	4.25687e-06	-0.195627	0.304214	0.976115	1.2543e-10
YER062C	Non-Core	-0.717875	1.73555e-05	-0.40377	0.000325696	2.38451	4.23531e-127
YJL193W	Non-Core	-0.754011	0.00232074	-0.195989	0.295619	0.0567309	0.803026
YHL036W	Non-Core	-0.449644	0.0179937	-0.792785	8.75826e-15	-0.511348	3.72227e-10
YPL036W	Non-Core	-0.46479	0.0367178	-0.355052	0.0170467	-1.79996	5.30808e-69
YIL053W	Non-Core	-0.62221	0.0587412	-1.18088	2.8262e-22	2.34441	1.80772e-103
YOR038C	Non-Core	0.313255	0.0486118	0.268667	0.0114685	0.0723284	0.489577
YIL124W	Non-Core	-0.743658	0.0575746	-1.02444	6.42858e-13	-1.76001	3.26767e-72
YHR043C	Non-Core	-0.352501	0.0459987	-0.373454	0.00122189	0.793633	1.66183e-20
YLR028C	Non-Core	0.246596	0.175033	0.314399	0.00975812	-0.227035	0.0124604
YNR027W	Non-Core	0.241395	0.205906	0.293589	0.00928216	-0.198587	0.108109
YJL094C	Non-Core	0.172719	0.265588	-0.0310893	0.783072	-0.339535	0.000133647
YER072W	Non-Core	-0.289136	0.260841	-0.570846	6.58945e-12	0.306673	0.000502799
YHR044C	Non-Core	-0.257855	0.514467	-0.581589	0.000562809	1.66513	3.40717e-43
YPR120C	Non-Core	0.113961	0.559683	-0.272712	0.0581796	0.333345	0.00677671
YNL323W	Non-Core	-0.0730294	0.663178	-0.207623	0.0247066	0.026819	0.789409
YPL019C	Non-Core	-0.0905684	0.745369	-0.754672	7.87297e-12	0.352378	0.000464868
YCR004C	Non-Core	0.0388007	0.865147	0.241394	0.0302128	-0.722215	1.51917e-16
YIL162W	Non-Core	0.0410534	0.916881	-0.498409	0.00503116	3.18846	7.92209e-83
YGR109C	Non-Core	0.0328272	0.964057	0.0508973	0.922347	1.10891	1.1788e-08
YER039C	Non-Core	0.245576	0.12741	-0.0675423	0.688285	0.14967	0.20121
YKL005C	Non-Core	0.33115	0.0323388	0.234593	0.00587407	-0.173023	0.0450019
YJR010C-A	Non-Core	-0.687698	0.017701	-0.638306	8.11257e-06	-0.361461	0.00875885
YLR262C-A	Non-Core	-0.932557	0.0255518	-1.37446	7.01895e-34	0.00681974	0.959802
YGR017W	Non-Core	0.352556	0.123558	0.538029	3.53941e-07	-0.110096	0.292257
YGR263C	Non-Core	0.291625	0.161053	0.487063	4.88945e-05	-0.128043	0.322414
YEL066W	Non-Core	-0.413426	0.19087	-0.883305	9.61614e-14	0.00839228	0.948866
YJL055W	Non-Core	0.220186	0.265044	0.148236	0.255743	-0.115163	0.333335
YPR193C	Non-Core	0.301893	0.284036	0.823219	5.32832e-11	-0.441887	0.000122596
YJL196C	Non-Core	-0.169703	0.503644	-0.861443	5.6804e-14	0.676337	5.4411e-15
YIR042C	Non-Core	0.13052	0.55228	0.0886384	0.588776	0.228829	0.0823768
YOR238W	Non-Core	-0.0922982	0.591919	-0.0723647	0.502603	-0.000419881	1
YOR388C	Non-Core	0.154368	0.611095	0.0252589	0.950467	-0.917439	6.07158e-06
YGR203W	Non-Core	-0.0284194	0.93835	0.833343	7.77398e-14	-0.143292	0.241472
YJL212C	Non-Core	0.0212684	0.982192	0.0316407	0.934449	0.108657	0.716351
YCR018C	Non-Core	0.798092	0.000121723	0.83098	3.66945e-08	-0.0937266	0.408328
YCR021C	Non-Core	-1.1631	0.000327445	-0.485872	0.00618601	-4.28187	1.14921e-85
YCL024W	Non-Core	0.471882	0.00193455	0.221938	0.0278187	-0.102796	0.292257
YNR059W	Non-Core	-0.542519	0.00360423	-0.711632	1.08774e-09	-0.22386	0.0651413
YDL243C	Non-Core	0.612647	0.00186086	0.0670706	0.760682	0.939703	1.41874e-12
YBR054W	Non-Core	-0.962136	0.00981634	-0.820536	5.65718e-12	-0.738242	1.37873e-11
YPL004C	Non-Core	-0.646313	0.00928264	-0.2771	0.0747273	-1.56871	1.81155e-67
YDR539W	Non-Core	0.784953	0.0107542	-0.121017	0.665083	0.389417	0.0346219
YGL257C	Non-Core	-0.554124	0.0252021	-0.684221	1.18045e-15	-0.150071	0.0624156
YNL331C	Non-Core	0.349205	0.0232379	0.156051	0.169153	0.186302	0.0999788
YOL019W	Non-Core	0.377077	0.0986733	0.6767	6.36978e-15	-0.0921628	0.311694
YDL109C	Non-Core	0.257638	0.128554	0.157947	0.200025	0.0393305	0.806267
YHL035C	Non-Core	0.233779	0.171358	-0.0537113	0.688069	1.20004	2.29772e-36
YDR483W	Non-Core	-0.225513	0.210548	-0.251582	0.00890229	-0.00524867	0.96712
YEL065W	Non-Core	0.408316	0.0664269	-0.570893	0.0220797	1.96612	2.148e-67
YIR039C	Non-Core	0.420665	0.176902	-0.346373	0.203094	0.0944886	0.715805
YLR442C	Non-Core	0.181578	0.209267	0.091502	0.496488	-0.197243	0.0491979
YMR180C	Non-Core	0.19366	0.345455	-0.111704	0.410784	-0.378854	0.00257102
YJR155W	Non-Core	0.108731	0.458554	-0.00476061	0.990803	-0.975099	1.43662e-31
YOL164W	Non-Core	-0.452595	0.495526	0.350818	0.420565	2.43916	7.36114e-13
YAL061W	Non-Core	0.163127	0.355993	0.431748	0.020077	-1.39741	9.79639e-56
YER076C	Non-Core	0.0969273	0.6471	-0.0290922	0.871036	0.640979	4.52585e-09
YJR154W	Non-Core	0.122854	0.665706	0.114965	0.628561	-0.0380032	0.878659
YHL026C	Non-Core	0.108228	0.627499	-0.150999	0.436304	-0.845924	3.16079e-09
YML101C	Non-Core	0.117438	0.64996	0.269941	0.100035	-0.00481676	0.994845
YOL154W	Non-Core	0.0879439	0.70501	-0.411963	0.00960093	-0.372645	0.00255486
YLR411W	Non-Core	-0.0821491	0.770736	-0.236974	0.156224	0.964644	6.95405e-11
YDR538W	Non-Core	0.0727524	0.783749	-0.503405	0.000252257	-0.207447	0.172849
YDR524C	Non-Core	0.0394113	0.834437	0.130237	0.244212	0.472307	3.07083e-07
YHR056C	Non-Core	0.0474217	0.835915	-0.110376	0.256245	0.203102	0.0321786
YDR033W	Non-Core	-0.0592448	0.889435	-0.72022	0.000344877	1.31991	3.27532e-22
YBR199W	Non-Core	-0.0192359	0.940032	-0.0835696	0.585843	-0.324362	0.00261774
YEL070W	Non-Core	0.0332877	0.961836	0.022917	0.959602	0.912418	2.44932e-07
YDR438W	Non-Core	0.0119363	0.969477	-0.0639484	0.687927	0.210135	0.0675874
YDR303C	Non-Core	-0.00403935	0.992271	-0.21967	0.0105817	-0.199906	0.0207616
YNL270C	Non-Core	1.3183	3.29992e-13	0.00273431	1	-0.28634	0.0641086
YDR403W	Non-Core	0.78594	7.70448e-05	0.183965	0.287111	0.903881	9.94762e-13
YLR249W	Non-Core	-1.08741	0.00050552	-1.05727	1.35131e-10	0.442896	0.000994506
YIR038C	Non-Core	-0.900158	0.00114983	-0.637981	8.76354e-08	-2.16618	1.25818e-106
YPL248C	Non-Core	0.537127	0.00558132	0.373055	0.000615323	0.225692	0.0402634
YER001W	Non-Core	-0.416071	0.0108067	-0.218073	0.0517028	-0.971054	4.05852e-28
YJR077C	Non-Core	-0.948276	0.0056755	-1.04487	4.60203e-14	0.756251	1.04749e-11
YBR195C	Non-Core	-0.471651	0.00777991	-0.348137	0.00511991	0.0173766	0.910529
YDR425W	Non-Core	0.485949	0.00823943	0.431284	3.05227e-05	-0.344917	0.000245566
YHR087W	Non-Core	-0.80032	0.00871037	-0.47427	0.00169772	0.319758	0.0176265
YLR035C	Non-Core	0.486622	0.00901009	0.511127	5.9534e-07	0.06089	0.683563
YJL042W	Non-Core	0.498323	0.0115137	0.670791	1.8747e-08	-0.407854	1.71947e-07
YNL183C	Non-Core	-0.440705	0.00798643	-0.011064	0.955601	0.133193	0.24464
YJR111C	Non-Core	-0.496991	0.00895939	-0.120279	0.517165	-0.788662	8.87142e-10
YBL090W	Non-Core	-0.370652	0.0290508	-0.254687	0.0091992	0.149428	0.12584
YJR103W	Non-Core	0.475516	0.0177255	0.596921	2.7095e-06	-0.3804	1.66389e-05
YPL024W	Non-Core	0.487388	0.00824555	0.514446	0.000545219	0.386574	0.000117594
YGR129W	Non-Core	0.57855	0.0258123	0.588353	1.7178e-06	0.391889	0.000350947
YGL020C	Non-Core	-0.433711	0.0324126	-0.455073	3.72504e-07	-0.265827	0.00160275
YMR319C	Non-Core	0.613801	0.0128569	0.134173	0.625316	-3.05443	1.74867e-25
YML079W	Non-Core	-0.383555	0.0431428	-0.24968	0.00587109	-0.616856	1.73132e-15
YDR507C	Non-Core	0.339249	0.0527202	0.0612004	0.581395	0.19343	0.0338334
YKL108W	Non-Core	0.385614	0.0388653	0.092537	0.455539	-0.020861	0.882956
YMR159C	Non-Core	0.457779	0.0259027	0.573394	4.5875e-06	-0.548291	0.000772912
YDR444W	Non-Core	0.362525	0.0455639	0.259879	0.00579481	0.341142	0.00186017
YIR019C	Non-Core	0.778627	0.0496493	1.35692	7.2069e-24	-0.174728	0.384855
YGL144C	Non-Core	-0.385018	0.0318684	-0.655892	6.01382e-07	-0.0406732	0.791108
YCL026C-B	Non-Core	-0.936554	0.0274995	0.00606092	0.997371	3.0738	6.34879e-26
YKL054C	Non-Core	0.52767	0.0832832	0.903387	4.43588e-19	-0.0206499	0.843583
YDR194C	Non-Core	-0.293439	0.0799192	-0.0774356	0.541804	0.23056	0.0139528
YKL052C	Non-Core	0.333503	0.088576	0.418825	4.95426e-05	-0.440166	1.58085e-06
YMR294W	Non-Core	0.327385	0.115282	0.376103	3.32895e-05	0.0848898	0.418257
YIL102C-A	Non-Core	-0.542555	0.127499	-0.652928	4.97157e-05	0.661278	5.59358e-07
YDR286C	Non-Core	-0.680522	0.105698	-1.35948	3.82153e-27	0.0999031	0.453404
YDL037C	Non-Core	0.452158	0.167499	0.401745	0.15747	3.1695	1.98556e-105
YML081C-A	Non-Core	-0.323445	0.188222	-0.487146	2.18918e-06	0.329267	0.000187344
YAL060W	Non-Core	-0.349607	0.187537	-0.459538	0.000330667	-0.139158	0.276409
YJR051W	Non-Core	-0.302642	0.179192	-0.435942	6.33637e-06	-0.461529	6.06689e-08
YBR163W	Non-Core	-0.209763	0.236262	-0.187463	0.0670175	0.181664	0.0578153
YGR072W	Non-Core	0.204258	0.284242	0.222006	0.0384684	-0.0485836	0.687935
YBR233W-A	Non-Core	0.338232	0.330349	1.08898	5.35723e-29	-0.178692	0.131194
YML043C	Non-Core	-0.241135	0.308049	-0.463147	0.00928048	0.301316	0.0402503
YDL018C	Non-Core	-0.186391	0.341661	-0.31632	0.00405202	-0.133617	0.142269
YBL014C	Non-Core	0.143758	0.389198	-0.0212745	0.893691	0.290167	0.00131156
YJR156C	Non-Core	-0.288276	0.371952	-0.61463	0.00338006	0.0320282	0.886229
YEL047C	Non-Core	-0.177477	0.413812	-0.336639	0.00351774	0.155036	0.157856
YNL332W	Non-Core	-0.347422	0.354943	-0.920788	8.07703e-05	-0.407843	0.022753
YNL070W	Non-Core	0.125381	0.463975	0.249251	0.0132396	0.226554	0.0133227
YLR214W	Non-Core	-0.195452	0.386642	-0.710944	2.89614e-05	0.801026	1.1373e-15
YOR215C	Non-Core	0.222797	0.49099	1.05457	3.92388e-18	-0.998946	2.46287e-21
YML051W	Non-Core	0.121219	0.46889	0.0173719	0.91908	0.0092297	0.952385
YMR168C	Non-Core	0.171268	0.348058	-0.155603	0.353088	-0.0859671	0.633175
YOR080W	Non-Core	0.12685	0.501637	0.22765	0.0572518	-0.138455	0.307608
YHL040C	Non-Core	-0.304016	0.467328	-0.806973	0.00700605	2.78272	9.15848e-41
YER185W	Non-Core	-0.236341	0.420027	-0.114863	0.659901	0.058235	0.825329
YBR168W	Non-Core	0.112857	0.585933	-0.182598	0.101786	0.308194	0.000594559
YOR273C	Non-Core	-0.102177	0.643155	0.218095	0.049811	-0.767738	8.45521e-19
YGR213C	Non-Core	0.421116	0.496735	-1.42786	0.0491063	-1.17191	0.0116063
YDL067C	Non-Core	-0.0827959	0.684353	0.0645267	0.60636	0.24203	0.00676569
YKR067W	Non-Core	-0.109033	0.672151	-0.270597	0.0421837	-0.66177	1.80688e-12
YCL048W	Non-Core	0.291855	0.496892	0.0279294	0.973944	-1.43448	0.000366874
YMR087W	Non-Core	-0.0725817	0.743226	0.0761804	0.571398	-0.14004	0.346703
YGL209W	Non-Core	-0.13222	0.728116	0.641184	0.0010785	1.82602	6.63997e-29
YDR171W	Non-Core	0.0951858	0.756123	0.937171	1.43166e-09	-0.948926	1.2971e-18
YHR138C	Non-Core	0.067066	0.830536	0.674486	1.78747e-06	-1.18167	3.38733e-23
YDR076W	Non-Core	0.0518834	0.832633	-0.0875924	0.590024	0.157826	0.271316
YDR488C	Non-Core	-0.0494322	0.859669	0.171308	0.244693	-0.125527	0.450738
YKR064W	Non-Core	0.0278169	0.906962	-0.347764	0.0026458	0.189854	0.0719957
YNL246W	Non-Core	-0.0216325	0.912985	0.103674	0.294541	-0.613443	3.20474e-15
YJL110C	Non-Core	-0.0266787	0.917253	0.140782	0.412173	-0.0803595	0.579648
YDL101C	Non-Core	0.0152083	0.940095	-0.141183	0.15074	-0.0239727	0.809492
YIL014W	Non-Core	0.0110087	0.961141	-0.0801486	0.452713	-0.0126236	0.906185
YLR250W	Non-Core	0.0101487	0.963215	0.0488849	0.690885	-0.0446095	0.68479
YPL166W	Non-Core	-0.0130552	0.976653	-0.269044	0.121328	-0.74447	1.26315e-05
YMR129W	Non-Core	-0.00599484	0.983096	-0.161123	0.0673122	0.421819	9.38123e-09
YKL174C	Non-Core	-0.00685694	0.987194	-0.270319	0.00820772	-0.203443	0.0377666
YNL009W	Non-Core	-0.00662349	0.985605	-0.2865	0.0141508	-1.23097	2.2519e-30
YDL244W	Non-Core	0.020696	0.971013	-0.719666	0.00236222	0.529283	0.0115807
YFL058W	Non-Core	0.0053088	1	-1.01318	0.000148446	0.178477	0.524705
YKR106W	Non-Core	1.04786	0.000121723	0.542748	0.0515148	0.943493	4.36853e-06
YDR423C	Non-Core	0.365142	0.0393914	0.544863	5.09934e-05	-0.0204516	0.861556
YNL335W	Non-Core	-0.75554	0.100864	-0.0632982	0.927856	-5.14629	1.85524e-20
YKL071W	Non-Core	0.299068	0.281832	-0.250175	0.238568	-1.23985	2.75823e-10
YBR295W	Non-Core	-0.163592	0.398528	-0.199688	0.0956158	-1.51972	8.02439e-83
YLR313C	Non-Core	0.130596	0.560074	0.0565105	0.762418	0.0784271	0.459391
YJL213W	Non-Core	0.164396	0.640975	-0.0341012	0.949908	0.991532	3.04794e-06
YBR278W	Non-Core	0.0596328	0.79179	-0.134897	0.201766	0.0421295	0.656852
YOR365C	Non-Core	-0.19149	0.795873	-0.190806	0.832345	0.128748	0.927505
YBR008C	Non-Core	-0.547101	0.000289998	-0.24004	0.00901765	-0.53921	8.14696e-13
YHR106W	Non-Core	0.440774	0.00427932	0.272983	0.00400574	-0.666578	2.57955e-17
YKL038W	Non-Core	0.548868	0.00142049	0.25753	0.0186709	-0.403746	9.46168e-05
YHR048W	Non-Core	1.16462	0.000513545	-0.16315	0.752908	0.743292	0.00581369
YJR089W	Non-Core	0.378758	0.0057164	0.0405534	0.716668	0.0377706	0.694052
YMR149W	Non-Core	-0.62342	0.00350427	-0.653715	1.75537e-11	-0.197876	0.0165903
YDR520C	Non-Core	0.383622	0.00932663	0.0998813	0.36915	0.0864128	0.435066
YGL176C	Non-Core	0.399394	0.0122368	0.185372	0.124077	-0.364704	0.00222358
YFL052W	Non-Core	0.58156	0.00735172	-0.165402	0.511623	1.04228	1.88169e-14
YCL061C	Non-Core	0.479733	0.017701	0.468765	1.10677e-05	-0.0344413	0.756273
YGL035C	Non-Core	0.39479	0.0372528	0.33288	0.000799565	-0.0399627	0.714199
YMR069W	Non-Core	0.835873	0.00929586	0.554538	0.0684518	0.986936	1.63111e-05
YNL278W	Non-Core	0.43326	0.0365544	0.526663	9.10368e-07	0.157832	0.117824
YHR156C	Non-Core	0.412837	0.0385533	0.230273	0.0637946	0.115012	0.423723
YCL012C	Non-Core	-0.525114	0.0325821	-0.662511	1.00464e-08	-1.01393	1.18771e-16
YOR373W	Non-Core	0.439768	0.0528496	0.477933	2.7492e-06	0.0325116	0.786563
YFL048C	Non-Core	-0.489097	0.0587986	-0.777086	2.24523e-21	0.37452	1.57126e-06
YLR132C	Non-Core	0.450847	0.0606651	0.650295	1.73646e-09	0.427525	9.23062e-06
YNL187W	Non-Core	0.542454	0.0568694	0.648179	3.77527e-05	0.4745	0.000186998
YML088W	Non-Core	0.312975	0.086616	0.331185	0.00201447	-0.0609293	0.596
YDR367W	Non-Core	-0.586351	0.0825483	-0.873068	4.99471e-08	-0.137524	0.411432
YDR428C	Non-Core	-0.553189	0.0961339	-1.2512	3.28546e-28	0.12125	0.273976
YGL164C	Non-Core	0.313352	0.115004	0.522961	4.09342e-10	-0.202334	0.0195672
YLR080W	Non-Core	0.423028	0.0433447	0.743289	6.71847e-12	-0.979182	2.56428e-09
YBR145W	Non-Core	-0.609821	0.0388653	-0.56486	0.0689144	-1.91475	4.91608e-19
YJR112W-A	Non-Core	0.311614	0.165569	0.409568	4.32896e-05	0.260418	0.00426011
YCL047C	Non-Core	0.365438	0.182203	0.698163	9.05838e-06	1.4486	4.22134e-39
YCR030C	Non-Core	0.210387	0.193762	0.378498	0.000157129	-0.361367	1.82803e-05
YGL093W	Non-Core	0.206998	0.190915	0.115912	0.223591	-0.311883	0.000588111
YNL193W	Non-Core	-0.312679	0.118883	-0.147175	0.4478	0.886861	3.50807e-21
YKR082W	Non-Core	0.180033	0.214995	0.0368338	0.714639	0.1296	0.162047
YEL015W	Non-Core	0.270029	0.218805	0.583157	6.9555e-11	0.23879	0.00488219
YKL163W	Non-Core	0.22738	0.276912	-0.208642	0.0870532	-2.36445	1.76946e-138
YCL029C	Non-Core	0.177058	0.264819	0.168729	0.100063	-0.00651741	0.967115
YBR033W	Non-Core	0.221693	0.177938	0.108047	0.496961	-0.179832	0.143589
YGL129C	Non-Core	-0.181015	0.236201	0.049621	0.686616	0.165107	0.098904
YPR200C	Non-Core	0.458433	0.230065	0.1582	0.679797	0.245115	0.468119
YPR196W	Non-Core	0.230825	0.251693	-0.26984	0.0743275	0.254694	0.113626
YLR098C	Non-Core	0.184216	0.306904	0.0841574	0.523706	0.102728	0.434985
YDR124W	Non-Core	0.459779	0.28585	1.17756	5.10368e-09	-0.388305	0.171312
YDR103W	Non-Core	0.125319	0.416435	0.02891	0.803013	0.129408	0.14894
YGR288W	Non-Core	0.181455	0.393215	-0.0469765	0.767534	0.378944	0.00213728
YBR298C	Non-Core	-0.192926	0.358142	0.048733	0.771173	0.183947	0.0768588
YJL159W	Non-Core	0.188517	0.404606	0.106662	0.546706	-0.547446	1.78065e-05
YGR289C	Non-Core	0.334077	0.210076	0.191081	0.521492	0.139304	0.3326
YNL149C	Non-Core	-0.12505	0.473613	0.302632	0.00082735	0.0183254	0.865109
YIL017C	Non-Core	0.114666	0.494958	-0.0428931	0.703077	-0.428738	1.02235e-06
YJR160C	Non-Core	0.37213	0.45403	-0.794223	0.0849809	1.021	0.000884551
YIR030C	Non-Core	0.294984	0.486853	0.559761	0.0987991	0.791237	0.00150217
YOR144C	Non-Core	0.147693	0.416851	0.0988687	0.553548	0.451723	8.49097e-06
YKL107W	Non-Core	0.143097	0.404228	0.306804	0.0430465	-2.37114	4.52529e-55
YMR117C	Non-Core	0.158222	0.560492	0.39245	0.00224337	-0.245103	0.154455
YLR440C	Non-Core	-0.11926	0.628055	-0.307732	0.00744754	0.0204275	0.850906
YFL055W	Non-Core	-0.0758329	0.652004	-0.207976	0.0412801	-0.500301	2.73286e-08
YJR053W	Non-Core	0.0989914	0.694	-0.399461	0.0245025	-0.0589426	0.796737
YBR137W	Non-Core	0.0815926	0.762594	-0.460954	3.1626e-07	-0.102546	0.340888
YOR198C	Non-Core	-0.0518828	0.808712	0.22482	0.0307415	0.112497	0.249009
YBL028C	Non-Core	-0.0496226	0.780288	-0.196168	0.106665	0.0287785	0.78735
YBR297W	Non-Core	0.0275721	0.899997	-0.156854	0.093586	0.468846	5.7186e-09
YEL007W	Non-Core	0.0283855	0.909139	0.497292	6.17601e-07	-0.522911	2.33504e-10
YOR337W	Non-Core	-0.0189109	0.951859	0.146857	0.346373	-0.16667	0.22508
YER046W	Non-Core	-0.0186221	0.953683	0.0588218	0.652118	0.22251	0.0632185
YBR022W	Non-Core	-0.0194158	0.962203	-0.413774	0.000215215	-0.193856	0.0913608
YLL046C	Non-Core	1.74286	0.000247991	0.451084	0.322951	0.21622	0.656852
YMR016C	Non-Core	0.766949	0.011221	0.8111	2.02914e-17	0.360877	3.77922e-06
YLR446W	Non-Core	0.455594	0.0111589	0.139833	0.280749	-0.620418	4.74323e-05
YDR085C	Non-Core	0.44407	0.00505548	0.388987	0.0158323	0.204983	0.0388415
YNL208W	Non-Core	-0.42761	0.0272615	-0.0360212	0.841637	-0.870001	1.29932e-17
YEL030W	Non-Core	0.248132	0.15644	0.054771	0.779264	-0.869824	1.09243e-08
YOL158C	Non-Core	0.0800702	0.794289	-0.944528	4.09342e-10	0.790071	5.03835e-12
YDL218W	Non-Core	-0.0740346	0.693796	0.366783	0.0737132	-4.75117	7.11574e-273
YGL038C	Non-Core	0.509988	0.000885134	0.0784149	0.520343	-0.342933	0.000820739
YBR177C	Non-Core	-0.553731	0.00128145	-0.379713	4.53418e-05	-0.822609	2.30114e-19
YOL070C	Non-Core	0.421095	0.0117955	0.309042	0.000350177	0.0571658	0.532844
YLR368W	Non-Core	0.418434	0.0151756	0.285511	0.00759192	0.0715371	0.488573
YIL073C	Non-Core	0.431494	0.014408	-0.0675926	0.676582	-0.560946	3.8808e-05
YMR111C	Non-Core	0.447301	0.0187845	0.316629	0.0062699	0.0321068	0.800242
YJL127C-B	Non-Core	0.283109	0.0418961	-0.15702	0.113219	-0.0433988	0.683665
YJL171C	Non-Core	-0.739848	0.0276949	-0.871171	4.4513e-06	-0.0662058	0.733726
YIL024C	Non-Core	0.273643	0.0436239	0.132014	0.181712	-0.343823	0.000101108
YPR070W	Non-Core	0.331637	0.0509767	0.148863	0.215129	0.273249	0.011369
YMR044W	Non-Core	0.294716	0.051309	0.24765	0.00580567	0.0689616	0.457084
YGL181W	Non-Core	0.398102	0.0878454	0.604563	4.55047e-12	0.271803	0.000498253
YHL034C	Non-Core	-0.267299	0.129582	0.0338245	0.793953	-0.26194	0.00423275
YDR352W	Non-Core	-0.430429	0.108558	-0.848932	1.38993e-15	0.00466985	0.980437
YML112W	Non-Core	0.382608	0.122955	0.724731	7.74652e-13	0.00470554	0.987936
YBL103C	Non-Core	0.302075	0.125152	0.363257	0.000944159	-0.0871062	0.416506
YNL125C	Non-Core	0.244477	0.161044	0.0934141	0.490103	-0.244538	0.0130163
YOR205C	Non-Core	0.251138	0.175033	0.320822	0.000372952	0.572491	1.47687e-12
YNR056C	Non-Core	-0.992496	0.0467463	-1.12745	0.0262773	-3.86092	8.38722e-23
YER030W	Non-Core	0.271915	0.204013	0.539575	8.76557e-08	-0.598476	1.64234e-12
YDL044C	Non-Core	0.163982	0.297429	0.119205	0.233077	0.356881	0.000160407
YER028C	Non-Core	0.376753	0.154967	0.456455	0.100374	0.0233216	0.947722
YLR024C	Non-Core	0.163072	0.312499	0.0262256	0.838295	0.542951	8.06744e-09
YLR211C	Non-Core	0.267182	0.298455	0.445059	0.00252059	-0.305391	0.0380098
YBR119W	Non-Core	0.154579	0.322717	0.0812111	0.52171	-0.317345	5.77051e-05
YLR067C	Non-Core	0.131177	0.443918	0.199365	0.0718371	0.422924	4.02882e-06
YDR384C	Non-Core	-0.224936	0.448864	-0.632083	2.73477e-06	-0.629708	1.76029e-06
YLR165C	Non-Core	-0.126888	0.524579	-0.118953	0.37707	0.132203	0.293443
YDR160W	Non-Core	0.111862	0.534346	0.00358832	0.992879	-0.303265	0.00816001
YFL049W	Non-Core	0.0893589	0.594874	-0.111755	0.272573	-0.0452396	0.689697
YIL088C	Non-Core	-0.104784	0.578963	0.169526	0.200398	-0.172734	0.0955206
YER113C	Non-Core	-0.153936	0.580303	-0.501527	0.000202502	-0.0485866	0.73143
YPL095C	Non-Core	0.134562	0.617996	-0.503471	1.86044e-05	-0.012091	0.937744
YEL001C	Non-Core	-0.105157	0.649123	0.503606	2.38597e-06	0.262987	0.00159037
YML052W	Non-Core	-0.0954815	0.713289	0.396039	9.17865e-05	0.121856	0.188066
YJL122W	Non-Core	-0.100601	0.718578	0.231052	0.136602	0.394616	0.00325702
YOL116W	Non-Core	0.0659405	0.772719	-0.220247	0.0500742	-0.367178	4.72081e-05
YLR335W	Non-Core	-0.0410159	0.84207	-0.244242	0.00826434	-0.0485697	0.625169
YKL011C	Non-Core	0.0452258	0.841764	0.198098	0.0812693	0.186612	0.0712382
YKR091W	Non-Core	0.0623445	0.826511	0.356001	0.0305963	-1.47269	1.12804e-24
YOR083W	Non-Core	0.0275761	0.932746	0.536446	0.000265495	-0.796691	1.81397e-07
YGL262W	Non-Core	-1.44382	0.00434518	0.503677	0.253832	2.98405	7.56545e-44
YOL029C	Non-Core	-0.188187	0.369335	-0.204268	0.191592	0.0377138	0.832636
YPL193W	Non-Core	0.504623	0.00126825	-0.0487416	0.642192	0.101464	0.221449
YJR056C	Non-Core	0.66465	0.000887202	0.482251	1.158e-06	0.211897	0.0625375
YDR485C	Non-Core	0.481357	0.0116293	0.520747	7.68062e-09	-0.159554	0.0595961
YER063W	Non-Core	-0.31221	0.0356666	-0.314551	0.000345097	-0.0874501	0.341261
YMR164C	Non-Core	0.606025	0.0178313	0.96467	1.38604e-15	0.852452	4.98161e-32
YCL002C	Non-Core	-0.472372	0.0506731	-0.457583	0.00061256	-0.121452	0.3765
YPL064C	Non-Core	0.284124	0.0715789	0.221413	0.0227167	0.148315	0.118591
YER161C	Non-Core	0.386812	0.0918918	0.602623	3.55393e-10	0.146833	0.140373
YPR017C	Non-Core	-0.421485	0.115384	-0.357172	0.024319	0.216202	0.0925363
YER128W	Non-Core	0.253558	0.248713	-0.191912	0.156787	-0.208498	0.130971
YNL162W-A	Non-Core	-0.532695	0.243174	-1.01757	0.000511331	0.263161	0.316282
YNL236W	Non-Core	0.197056	0.274098	0.270391	0.00858834	0.296453	0.000411854
YDL002C	Non-Core	-0.304451	0.29393	-0.57601	4.7376e-09	0.172764	0.0917548
YKR084C	Non-Core	-0.193419	0.303951	-0.339845	0.00140096	0.570531	6.74207e-13
YGR212W	Non-Core	0.203592	0.342473	0.169148	0.189761	-0.313971	0.0124367
YOR221C	Non-Core	-0.163165	0.285105	0.0492537	0.735168	-0.231483	0.0129017
YMR019W	Non-Core	0.161706	0.364947	-0.256451	0.0175128	0.27992	0.00282487
YOR138C	Non-Core	0.170799	0.393215	0.449841	1.10843e-06	0.196441	0.0189513
YER180C-A	Non-Core	-0.475152	0.379638	-1.11311	1.44421e-06	-0.0909303	0.710112
YER124C	Non-Core	-0.295026	0.424124	-0.707864	0.000338079	-0.764491	2.48293e-08
YBR207W	Non-Core	-0.121735	0.494716	-0.0760182	0.529456	-0.0111952	0.93372
YOR249C	Non-Core	0.0617716	0.727063	-0.0681005	0.528759	-0.036936	0.757481
YOR352W	Non-Core	0.0645527	0.715114	0.237559	0.0324208	-0.0800154	0.423633
YDR118W	Non-Core	0.0785127	0.709956	-0.0138838	0.935082	-0.0168062	0.921086
YPL113C	Non-Core	0.0749852	0.788406	-0.486412	0.000193416	-0.400303	0.000312637
YAR002W	Non-Core	-0.034364	0.858096	0.187493	0.057069	0.114146	0.207205
YJL178C	Non-Core	0.0367571	0.855386	0.227935	0.0216105	-0.3482	6.96202e-05
YMR191W	Non-Core	-0.0176394	0.956489	-0.49539	0.000347374	-0.0975878	0.459535
YKL093W	Non-Core	0.600886	0.000293373	0.242987	0.0141228	-0.329117	0.000149087
YGL170C	Non-Core	2.01803	1.57211e-07	-0.401715	0.398024	-1.87688	1.31839e-05
YBR076W	Non-Core	1.92151	6.89051e-12	-0.395324	0.465738	-1.8304	2.76388e-08
YKR015C	Non-Core	1.16355	2.84542e-06	0.21945	0.491618	1.70842	1.38009e-24
YLR312C	Non-Core	0.756235	0.000625154	0.565274	1.71243e-06	-0.590894	5.04647e-08
YPL272C	Non-Core	-2.11996	1.40422e-08	0.0240236	0.972929	-3.4573	1.41547e-27
YOR350C	Non-Core	0.414069	0.00290469	0.0963532	0.301871	-0.0531804	0.588863
YFL020C	Non-Core	-1.36325	0.000114615	0.00839144	1	-2.10589	1.01308e-11
YFR036W	Non-Core	0.92668	0.00107009	0.860896	6.55486e-11	0.206004	0.109448
YHR159W	Non-Core	0.508893	0.00473426	0.351153	0.000924972	-0.0621645	0.653244
YML117W	Non-Core	0.519745	0.00589811	0.469374	1.47506e-07	-0.268825	0.000952791
YLR267W	Non-Core	0.834946	0.00186086	-0.00768985	0.988027	-0.534155	0.016717
YGR236C	Non-Core	0.934089	0.00109244	0.8246	3.40589e-05	-1.56122	6.49192e-16
YMR172W	Non-Core	0.69734	0.00420199	0.667158	9.99534e-13	0.248331	0.00647656
YPL033C	Non-Core	1.1345	0.00284257	0.0198596	0.988957	-0.761305	0.0125408
YER044C-A	Non-Core	1.08048	0.00307538	0.594199	0.0313593	0.615123	0.0192239
YLR392C	Non-Core	0.318322	0.0252499	0.174752	0.0602256	0.0582131	0.577239
YIL122W	Non-Core	0.527972	0.0152545	0.489764	7.01478e-07	-0.558422	1.09311e-08
YNL160W	Non-Core	-0.693282	0.000839547	-0.0573245	0.794898	-1.25542	8.05333e-23
YHR139C	Non-Core	-1.51232	0.00168275	-0.479558	0.389676	-3.92423	2.36477e-21
YOR097C	Non-Core	0.826681	0.0186714	0.967115	6.21262e-22	-0.275602	0.0288634
YPR164W	Non-Core	0.303097	0.0240238	0.016304	0.904984	-0.0462094	0.632433
YLR263W	Non-Core	0.386504	0.0179937	0.0116133	0.940606	-0.138214	0.340839
YNR069C	Non-Core	-0.431866	0.0114924	0.239872	0.0564617	-1.98762	3.04481e-73
YMR219W	Non-Core	0.513192	0.0297281	0.624891	8.45483e-11	-0.245841	0.00157599
YIL011W	Non-Core	-1.31802	0.00117459	-0.526455	0.342557	-1.69282	3.6677e-07
YOR179C	Non-Core	-0.401082	0.0568694	-0.563434	1.18795e-06	0.411007	2.81529e-05
YJL162C	Non-Core	0.370658	0.055985	-0.10015	0.491956	0.280997	0.0221275
YOL025W	Non-Core	0.290543	0.0372555	0.019033	0.883133	-0.0618574	0.583681
YGL222C	Non-Core	0.651842	0.0501294	0.847393	1.76389e-08	-0.841404	6.13728e-07
YDR422C	Non-Core	0.231897	0.098583	0.000589508	1	0.0589848	0.519813
YAL037W	Non-Core	0.530254	0.0376132	0.40351	0.0600814	-0.322293	0.120466
YLL025W	Non-Core	-1.00246	0.0206671	-1.27318	4.39372e-05	-1.98336	1.95013e-13
YPL077C	Non-Core	0.416359	0.100264	0.618608	7.68619e-07	0.392434	0.00380404
YAL063C	Non-Core	-1.0053	0.0387195	0.110745	0.846609	0.48225	0.179144
YCR024C-A	Non-Core	-0.444847	0.08125	-0.708722	2.16466e-10	-0.201703	0.0991968
YOL104C	Non-Core	0.914891	0.0432768	0.00428125	1	-0.135002	0.863578
YKL061W	Non-Core	0.242958	0.111408	0.0551454	0.666338	-0.015052	0.916625
YPL253C	Non-Core	0.259859	0.128339	0.102239	0.427427	-0.0324544	0.832189
YLR457C	Non-Core	0.300354	0.0964217	0.213283	0.185732	-0.137637	0.335221
YOR098C	Non-Core	0.383896	0.142377	0.456938	2.57525e-07	0.14469	0.0908166
YER106W	Non-Core	0.666096	0.0363772	-0.0393204	1	0.721427	0.014074
YCL028W	Non-Core	0.321666	0.160114	0.498933	9.03017e-07	0.0741095	0.483207
YOR213C	Non-Core	0.294688	0.0903363	0.234469	0.16229	0.228903	0.0586813
YLR031W	Non-Core	0.359029	0.105775	-0.149165	0.351368	-0.686079	1.41198e-05
YPL144W	Non-Core	-0.312642	0.150835	-0.592245	4.32896e-05	0.195452	0.165843
YGR180C	Non-Core	-0.432553	0.0828786	-0.083541	0.775022	-1.84065	7.67645e-28
YPL049C	Non-Core	0.367546	0.178317	0.736573	6.45057e-14	0.0155612	0.904799
YGL090W	Non-Core	0.225123	0.188525	0.18653	0.0912517	0.134241	0.30678
YNR034W-A	Non-Core	-0.601835	0.0607139	-0.0786151	0.826277	-0.580456	3.90717e-05
YMR147W	Non-Core	0.167868	0.25639	-0.015722	0.900982	-0.0568481	0.583728
YPR134W	Non-Core	-0.19728	0.256893	-0.314744	0.00364286	-0.420068	4.14364e-05
YEL025C	Non-Core	-0.174756	0.237127	-0.227459	0.00715257	0.447448	2.29718e-07
YBR071W	Non-Core	0.254803	0.27277	0.334278	0.00187067	-0.196909	0.0578615
YGL117W	Non-Core	-0.565447	0.10073	-0.210367	0.635106	-1.29826	1.03153e-06
YOR189W	Non-Core	-0.173182	0.295028	-0.176378	0.062022	0.00192911	0.993698
YJR011C	Non-Core	-0.507096	0.252308	-0.921917	6.84052e-16	-0.0975349	0.530328
YDR261C	Non-Core	-0.279567	0.244241	-0.52642	0.00285045	0.188805	0.212004
YBR036C	Non-Core	-0.168597	0.351316	-0.0499891	0.662582	-0.314656	0.000275927
YOR011W	Non-Core	-0.181315	0.292462	-0.441691	0.000276673	-0.281218	0.00745336
YGL121C	Non-Core	0.214931	0.316759	-0.221232	0.0605653	-0.787375	1.24798e-14
YJL043W	Non-Core	0.531967	0.253624	0.394917	0.400608	-0.0947977	0.841643
YKR022C	Non-Core	-0.158115	0.411576	-0.417377	5.5021e-06	0.119178	0.154455
YLR049C	Non-Core	-0.190996	0.393215	-0.509422	1.42428e-07	0.123632	0.166977
YDR022C	Non-Core	0.170197	0.346662	-0.14677	0.253535	-0.69956	2.02141e-07
YPR158W	Non-Core	0.132355	0.431199	0.104044	0.413453	-0.331673	0.00214397
YKR098C	Non-Core	0.15828	0.392489	-0.0586677	0.741137	0.801954	7.31691e-15
YNR004W	Non-Core	-0.299696	0.401993	-0.94023	0.000643811	-0.249356	0.370557
YLR037C	Non-Core	-0.283439	0.458313	-0.624724	0.00244135	-1.03134	9.53182e-07
YJL070C	Non-Core	0.150008	0.500432	-0.169938	0.209403	-0.356581	0.00412335
YLR190W	Non-Core	-0.108677	0.52648	-0.209952	0.0247563	0.576655	7.95578e-12
YBR259W	Non-Core	0.139212	0.496403	-0.29012	0.0290667	0.617539	2.44814e-10
YPL018W	Non-Core	0.212757	0.504249	0.683764	7.19127e-11	-0.064707	0.682221
YDL227C	Non-Core	-0.155955	0.368513	-0.0471861	0.741708	0.774152	1.43827e-08
YLR315W	Non-Core	0.166291	0.493454	-0.0314328	0.908755	0.353364	0.0389716
YJL209W	Non-Core	0.103295	0.574515	-0.00684165	0.96812	0.52526	4.18973e-11
YAR050W	Non-Core	-0.251845	0.533366	0.610989	0.0368356	0.395121	0.120721
YOL101C	Non-Core	0.149616	0.408805	0.416704	0.00483551	0.871688	1.41385e-08
YLR224W	Non-Core	0.0820286	0.637079	0.11698	0.281351	0.0237001	0.829619
YHR061C	Non-Core	-0.122619	0.588914	-0.0157365	0.939304	-0.144927	0.351478
YML058W	Non-Core	0.0928747	0.63687	0.347182	0.00433611	-0.542615	5.00166e-11
YCL058W-A	Non-Core	0.116892	0.64383	0.0460797	0.842899	-0.0213257	0.914176
YBR067C	Non-Core	0.132505	0.548208	0.246786	0.287125	-0.715355	1.04061e-12
YOL007C	Non-Core	0.0710913	0.685657	0.27989	0.00298375	0.802869	6.5479e-22
YMR025W	Non-Core	0.112181	0.660816	-0.130967	0.37707	-0.400208	0.00540527
YLL049W	Non-Core	-0.202397	0.648314	-1.02647	2.36022e-07	-0.035754	0.7746
YOL047C	Non-Core	0.249578	0.592478	-0.569599	0.228673	-0.0884414	0.914373
YJR039W	Non-Core	0.0678156	0.727547	-0.168831	0.1448	-0.216122	0.0422328
YOL091W	Non-Core	0.111921	0.728628	0.0295034	0.912066	-1.0209	3.87662e-07
YER176W	Non-Core	-0.0600638	0.754383	0.227239	0.0637498	0.0202599	0.850906
YHL038C	Non-Core	-0.0487242	0.804968	-0.102098	0.3965	0.229939	0.0141933
YIL013C	Non-Core	-0.0610442	0.807699	-0.312827	0.00446431	-1.1415	8.3624e-26
YJL185C	Non-Core	0.0446186	0.819169	-0.112699	0.220689	0.1801	0.0608475
YOR152C	Non-Core	0.0700971	0.826511	-0.617652	1.2171e-08	-0.609631	4.30514e-09
YBR107C	Non-Core	0.0465419	0.863238	-0.307266	0.0312056	-0.0573169	0.74717
YLR254C	Non-Core	0.0360244	0.87902	-0.012356	0.922378	-0.839915	6.25729e-20
YER104W	Non-Core	-0.0321626	0.903145	-0.273022	0.0204072	-0.235966	0.0369515
YPR106W	Non-Core	-0.0444606	0.886262	-0.248892	0.151533	0.380924	0.000503552
YPL192C	Non-Core	0.151186	0.885168	0.432835	0.42348	-1.12701	0.0499093
YKR041W	Non-Core	0.0414748	0.897644	0.190313	0.342913	-0.193564	0.322752
YHR211W	Non-Core	0.0173789	0.957622	0.399975	0.000739964	-0.475917	0.000214455
YDR374W-A	Non-Core	0.0200759	0.959699	-0.701029	1.31372e-10	0.0035782	0.985712
YDR383C	Non-Core	-0.016443	0.963215	-0.27842	0.0391796	0.293349	0.00990589
YFR039C	Non-Core	0.00923667	0.968107	-0.174513	0.0928674	-0.0961146	0.294598
YJR094C	Non-Core	2.12272	5.71295e-22	0.826945	9.88384e-12	-1.72482	7.30833e-25
YCL025C	Non-Core	1.30608	1.99666e-18	-0.322345	0.0420348	-0.198876	0.128623
YDL021W	Non-Core	0.734661	9.95814e-09	0.250479	0.0329875	0.30515	0.000125264
YOR178C	Non-Core	1.43859	5.27917e-10	0.931932	2.35256e-07	-0.109491	0.216615
YIL071C	Non-Core	0.702199	1.93733e-06	0.445275	2.69198e-05	-0.364351	0.000171
YHR015W	Non-Core	1.50649	2.24581e-07	-0.264083	0.316616	-0.586126	0.0250992
YJL149W	Non-Core	0.562187	0.000120743	0.0943494	0.352943	0.0866409	0.380399
YGL071W	Non-Core	0.761826	4.45941e-05	0.354465	0.000396057	0.821393	9.63617e-27
YGR023W	Non-Core	0.909969	8.87775e-05	0.78381	5.26523e-19	-0.518746	6.47361e-10
YOL036W	Non-Core	0.510768	0.000460715	0.178607	0.0569725	-0.0318336	0.757596
YJL019W	Non-Core	0.498823	0.000576173	0.128485	0.220335	0.00906859	0.953508
YPL274W	Non-Core	-1.1995	0.000108321	-1.0037	2.71268e-15	-1.4002	1.74422e-47
YDR508C	Non-Core	0.936515	8.37597e-15	-0.284385	0.211649	1.9626	4.3954e-120
YGL134W	Non-Core	0.484875	0.000461105	0.408447	1.01959e-06	0.46603	2.53525e-09
YIL016W	Non-Core	-0.992731	0.000366613	-0.786458	9.63452e-14	0.292202	0.00286228
YER167W	Non-Core	0.626147	0.000147708	0.320904	0.00877032	-0.293803	0.00142645
YJL103C	Non-Core	0.522707	0.000975271	0.259276	0.00820772	0.524358	2.05734e-09
YLR110C	Non-Core	-0.663304	0.000351775	-0.112931	0.370039	-0.354217	0.0023372
YNL133C	Non-Core	0.812859	0.000379604	0.626813	3.00708e-10	-0.112399	0.314178
YPL055C	Non-Core	0.908603	0.000327445	0.934591	9.70381e-22	0.305688	0.00143577
YNL295W	Non-Core	0.530945	0.000475384	0.431699	2.94812e-06	0.426853	5.2142e-06
YJL089W	Non-Core	0.591466	0.000817556	0.0786058	0.584835	0.0556695	0.692672
YER033C	Non-Core	0.951782	0.000229612	0.719472	9.22321e-09	0.0956188	0.521191
YPL256C	Non-Core	0.637097	0.000166929	0.462983	8.3073e-05	0.643046	2.43335e-13
YOR066W	Non-Core	0.90249	0.000351456	0.642866	3.84026e-10	-0.413039	0.00125873
YGL032C	Non-Core	1.0311	0.000217775	0.963546	2.00634e-12	-0.635157	1.10817e-08
YBR108W	Non-Core	0.818674	0.000171877	0.700208	4.93602e-08	-0.422523	7.05875e-08
YER132C	Non-Core	0.582942	0.00095326	0.415291	7.34072e-05	0.166765	0.176204
YGR222W	Non-Core	0.850404	0.000887202	0.691097	5.57389e-12	0.348906	0.000210444
YJL148W	Non-Core	-0.693353	0.000980294	-0.583389	5.96257e-05	0.164758	0.212174
YBR131W	Non-Core	0.779112	0.000842205	0.604476	9.63488e-07	0.351992	0.00666601
YGR102C	Non-Core	0.608114	0.000827765	0.417039	0.000135407	-0.15252	0.189908
YMR101C	Non-Core	1.2073	6.83406e-05	-0.23858	0.49956	-1.36012	2.65418e-05
YOR372C	Non-Core	0.928466	0.00157817	0.952435	5.64701e-25	0.228561	0.0107715
YKL106W	Non-Core	-0.49337	0.000412362	-0.402498	0.000106212	-0.255321	0.00641531
YPL075W	Non-Core	0.491113	0.00244103	0.376106	0.000655386	0.315459	0.00320534
YBR194W	Non-Core	0.593564	0.000388469	0.0966679	0.469999	0.277997	0.0596443
YNL199C	Non-Core	0.594837	0.00244103	0.528804	2.78143e-09	0.273732	0.000631198
YJL173C	Non-Core	-0.5116	0.00177334	-0.421525	2.03579e-05	-0.342822	2.32142e-05
YIL161W	Non-Core	0.862437	0.00207923	0.958734	7.26589e-21	0.242948	0.0267346
YLL005C	Non-Core	2.0217	0.000305927	0.860705	0.110339	-0.549573	0.510751
YDR461W	Non-Core	0.673203	0.000302623	-0.0637754	0.735818	-0.546163	8.12746e-06
YML006C	Non-Core	0.568353	0.00248111	0.446605	1.45723e-05	-0.033731	0.80082
YIL009C-A	Non-Core	0.661781	0.00145263	0.495438	5.45321e-05	0.275278	0.0552703
YFR023W	Non-Core	1.44019	1.02995e-08	0.36642	0.393203	-1.51966	2.18266e-08
YMR160W	Non-Core	0.501903	0.00169577	0.41179	0.000308339	-0.325947	0.000880936
YHR103W	Non-Core	0.37588	0.00655583	0.0165221	0.882437	0.228738	0.00494221
YDR399W	Non-Core	-0.722783	0.0033472	-0.834673	1.9156e-11	0.465614	6.304e-06
YJL051W	Non-Core	0.602223	0.000435755	0.406202	0.00393484	0.224455	0.0742722
YLR225C	Non-Core	-0.42753	0.00202014	-0.28133	0.00552438	-0.450202	2.39902e-08
YDR475C	Non-Core	0.625781	0.00244103	0.504277	2.43106e-07	-0.341414	1.25401e-05
YEL005C	Non-Core	0.427089	0.0054688	0.440573	1.47509e-06	-0.279985	0.00514572
YMR291W	Non-Core	0.620613	0.000373538	0.678038	9.32006e-07	0.590808	1.11728e-14
YDR065W	Non-Core	0.605196	0.00305896	0.272136	0.0292484	0.332419	0.00163396
YLR364W	Non-Core	0.561355	0.000839547	-0.227614	0.167366	0.34197	0.00257102
YPR084W	Non-Core	0.518596	0.0057164	0.513075	1.65529e-10	0.0200135	0.845676
YLR052W	Non-Core	0.861809	0.00316983	1.03147	9.35581e-24	0.1444	0.115239
YLR413W	Non-Core	-0.624009	0.00238616	-0.337488	0.0356789	1.91815	3.46215e-77
YGL081W	Non-Core	0.662656	0.00059745	0.249612	0.188427	-0.4627	0.00453421
YNL309W	Non-Core	1.06137	0.00413011	1.3484	6.09838e-42	0.204742	0.0829509
YGR140W	Non-Core	0.456004	0.0073197	0.343055	8.97682e-05	-0.0617678	0.508709
YGR156W	Non-Core	0.557758	0.00427932	0.840585	1.60022e-19	0.226146	0.0221281
YCR076C	Non-Core	0.486607	0.0063819	0.516479	4.7809e-08	-0.367447	3.73831e-06
YLR094C	Non-Core	0.555025	0.00405942	0.430855	0.000110457	-0.192536	0.164804
YHR035W	Non-Core	0.800484	0.00427932	0.61047	4.63319e-05	0.191483	0.243668
YDL059C	Non-Core	0.577722	0.00244103	0.37328	0.00293789	0.473871	3.53338e-07
YDL169C	Non-Core	0.845742	0.00482317	1.17686	9.14804e-30	-0.401422	3.6677e-07
YNL042W	Non-Core	1.03716	0.00303811	0.999294	1.33215e-06	0.267094	0.156776
YMR107W	Non-Core	0.761869	0.00237889	0.934325	3.08394e-08	-1.62677	2.19466e-41
YER111C	Non-Core	0.500618	0.00558132	0.433976	2.03274e-05	0.127771	0.148115
YIL055C	Non-Core	0.669308	0.00310836	0.38216	0.0267886	-0.277637	0.0531434
YPL201C	Non-Core	0.50952	0.0127962	0.242159	0.0598545	-0.278238	0.0208385
YNL214W	Non-Core	0.677496	0.00802304	0.283531	0.0560632	0.341186	0.0214285
YGL128C	Non-Core	0.837011	0.00635038	0.993818	1.49897e-20	0.058189	0.698742
YDR466W	Non-Core	0.503987	0.00892561	0.558498	3.1897e-09	-0.00504224	0.970878
YML017W	Non-Core	0.551041	0.00825648	0.511831	2.33435e-09	-0.0796769	0.442278
YOL053W	Non-Core	0.725645	0.00858416	0.803028	1.56965e-21	0.0444005	0.655813
YBR058C-A	Non-Core	-0.536022	0.00911171	-0.347205	0.000129019	-0.228739	0.00348983
YGL036W	Non-Core	0.634822	0.00823543	0.729846	1.06422e-10	-0.278495	0.0204316
YIL156W	Non-Core	0.40327	0.00787037	0.192137	0.109141	0.0976986	0.37273
YOR371C	Non-Core	0.406303	0.0121507	-0.0559022	0.702228	0.171656	0.165309
YGL162W	Non-Core	0.606746	0.00669201	-0.0254798	0.935082	0.678594	7.06156e-06
YBR091C	Non-Core	-0.566405	0.00375559	-0.489842	0.00216339	0.25146	0.055285
YKL168C	Non-Core	0.388012	0.0113041	0.223519	0.0430772	-0.223158	0.0353901
YBR128C	Non-Core	0.52853	0.00629091	0.636881	1.01923e-09	-0.526035	0.000131625
YBR258C	Non-Core	1.08423	0.00827058	1.4354	6.71348e-35	-0.0145468	0.957057
YMR206W	Non-Core	0.608475	0.00339204	0.639949	0.000137897	-0.223915	0.0755098
YDR072C	Non-Core	-0.641962	0.00571789	-0.890698	2.79176e-19	0.239018	0.0207246
YJR021C	Non-Core	0.528296	0.00807877	0.612473	5.96982e-08	-0.270859	0.0158299
YBR250W	Non-Core	0.702059	0.00293651	-0.00180703	1	0.0581534	0.808322
YMR124W	Non-Core	0.431822	0.0133083	0.298182	0.0037516	-0.0501716	0.652304
YER137C	Non-Core	0.872676	0.00329468	0.868779	4.86133e-06	0.0260441	0.93372
YGR106C	Non-Core	-0.720856	0.00866095	-0.925457	2.29071e-16	0.0748587	0.508709
YGR177C	Non-Core	-1.36976	0.000237925	-0.505787	0.256001	-0.648631	0.0200194
YLR040C	Non-Core	1.33783	0.0026108	1.14496	0.000815026	1.13626	2.65059e-08
YGL197W	Non-Core	0.461924	0.0119133	0.46286	4.39792e-05	-0.47237	2.15802e-07
YKL042W	Non-Core	0.330813	0.0207759	0.158915	0.1161	0.110716	0.251093
YBR047W	Non-Core	-0.638093	0.00645074	-0.39172	0.0318024	0.262733	0.0645085
YKL214C	Non-Core	-0.458982	0.0122074	-0.263051	0.0119744	-0.0439246	0.661721
YGR079W	Non-Core	0.738121	0.00873041	0.208344	0.259921	0.0886748	0.66466
YBR152W	Non-Core	0.562581	0.0107917	0.522147	3.7236e-05	0.0556213	0.740095
YKL065C	Non-Core	-0.710102	0.0152008	-0.707181	4.654e-10	-0.514672	3.90252e-07
YBR068C	Non-Core	-0.654432	0.00495128	0.445431	0.0179597	-0.648936	4.0615e-07
YKL187C	Non-Core	0.680063	0.00604735	0.194722	0.360735	-5.39083	5.35576e-142
YDR381C-A	Non-Core	0.536266	0.0111413	0.603083	3.85524e-06	0.227723	0.0908166
YNL078W	Non-Core	0.543353	0.0171989	0.607848	1.03652e-10	0.00455455	0.985852
YHL019C	Non-Core	0.530899	0.0143991	0.597961	1.30611e-11	-0.130398	0.259198
YMR122W-A	Non-Core	-0.795109	0.0181935	-0.986892	2.29059e-22	-0.0847187	0.396451
YER158C	Non-Core	0.429844	0.0115714	0.119797	0.353454	-0.312861	0.00084634
YLR135W	Non-Core	0.444687	0.0133744	0.295946	0.0023548	0.0313506	0.826023
YDR532C	Non-Core	0.665	0.0179064	0.756891	2.99536e-16	-0.0700774	0.568439
YGR169C-A	Non-Core	1.0288	0.0176612	1.40218	6.10998e-42	-0.0307282	0.80082
YMR181C	Non-Core	0.44318	0.0208985	0.448148	5.12334e-06	-0.969733	4.02428e-30
YGL249W	Non-Core	1.3481	0.00743947	0.557397	0.265075	0.897827	0.0326052
YLR437C	Non-Core	0.690924	0.0144437	0.717425	1.4005e-11	-0.545752	2.6876e-05
YML119W	Non-Core	0.420099	0.0292651	0.1644	0.10379	0.702022	1.08928e-20
YGL061C	Non-Core	0.475084	0.0212115	0.694801	4.16809e-11	0.169092	0.11462
YDR163W	Non-Core	0.976773	0.0206464	1.48661	3.62801e-47	-0.333091	0.000366132
YER077C	Non-Core	0.611654	0.0234857	0.666774	2.93104e-16	0.0358959	0.713115
YLR054C	Non-Core	0.738757	0.0054688	0.460346	0.0440654	-0.169177	0.478793
YJL184W	Non-Core	0.604803	0.0249487	0.749095	1.47517e-14	0.245029	0.0150207
YOR354C	Non-Core	-0.471324	0.0281669	-0.65247	2.48211e-13	0.323876	7.67974e-05
YOR279C	Non-Core	0.399918	0.0244027	0.498837	1.98062e-06	-0.0854016	0.458846
YIL136W	Non-Core	0.778711	0.0161731	1.15672	1.65576e-12	-0.871489	1.16787e-19
YGL185C	Non-Core	0.413533	0.0247844	0.524674	1.77921e-08	0.472975	2.57756e-09
YGL228W	Non-Core	0.35127	0.0398864	0.227852	0.0247398	-0.160748	0.0792931
YNL076W	Non-Core	0.367038	0.0327409	0.324629	0.00048141	0.135966	0.124921
YPR133W-A	Non-Core	-0.451457	0.0333398	-0.435013	6.27087e-07	0.306811	0.000110166
YDR309C	Non-Core	0.580852	0.0195747	0.490416	1.91657e-05	0.593875	2.94992e-10
YER024W	Non-Core	0.404645	0.0378677	-0.0242735	0.885367	0.326276	0.00756704
YDR123C	Non-Core	0.477946	0.0241416	0.317433	0.00232287	0.305132	0.000703893
YIL135C	Non-Core	0.523912	0.0324126	0.715565	1.16066e-16	-0.205868	0.0116089
YPL071C	Non-Core	0.469821	0.0325821	0.539833	3.72452e-06	-0.0859462	0.566538
YJR135C	Non-Core	0.498764	0.020059	0.365957	0.010226	0.0742115	0.624468
YEL017C-A	Non-Core	-0.641748	0.0218566	-0.977077	2.79632e-19	-0.329566	0.000112086
YDR197W	Non-Core	0.375702	0.0304642	0.514387	8.67067e-08	-0.214404	0.034408
YLR079W	Non-Core	0.538675	0.033562	0.604134	6.50158e-12	-0.137261	0.128109
YOR195W	Non-Core	0.454837	0.0311693	0.426758	0.000176336	-0.157162	0.146654
YIR025W	Non-Core	0.4242	0.0335805	0.389504	0.000123964	-0.307846	0.00540234
YER032W	Non-Core	0.299777	0.0432383	0.205283	0.0210306	0.10537	0.218152
YDR310C	Non-Core	0.328065	0.0451731	0.257927	0.00755119	-0.203692	0.013444
YLR288C	Non-Core	0.624846	0.03028	0.740222	5.92125e-15	-0.157599	0.156657
YPL194W	Non-Core	0.433444	0.0402092	0.489911	4.33338e-07	-0.285769	0.00812137
YGL226C-A	Non-Core	-0.599612	0.0250488	-0.712495	2.76974e-08	0.0178027	0.869787
YOR276W	Non-Core	-0.299087	0.0398718	-0.0498075	0.653153	0.167333	0.0781966
YLR095C	Non-Core	0.586915	0.0356666	0.808752	1.31427e-18	0.254583	0.000731752
YOR030W	Non-Core	0.380847	0.0417384	0.368695	1.53793e-05	-0.16384	0.0501323
YLR219W	Non-Core	0.515996	0.0388678	0.783042	6.88172e-15	-0.925688	9.65366e-27
YDR222W	Non-Core	-0.668186	0.00174658	-0.642202	0.00898785	0.285458	0.0396063
YNR045W	Non-Core	0.412182	0.0327813	0.541504	1.16757e-08	0.217064	0.012455
YDR499W	Non-Core	0.450098	0.0362518	0.57392	1.24318e-09	-0.181443	0.0412499
YPL229W	Non-Core	0.435625	0.0345465	0.451773	7.09168e-06	0.653899	1.2006e-19
YOL082W	Non-Core	-0.449005	0.0471447	-0.481205	1.1834e-06	-0.557791	3.3922e-09
YLR332W	Non-Core	0.445171	0.0308697	0.45624	3.96098e-05	0.161109	0.117817
YML113W	Non-Core	0.781214	0.0388678	1.00205	2.86532e-20	0.10727	0.409276
YDL220C	Non-Core	0.565339	0.0112596	0.481457	0.0154667	0.302984	0.0274968
YIL139C	Non-Core	0.327467	0.0507796	0.197822	0.0672452	0.220004	0.0287598
YIR010W	Non-Core	0.657724	0.0370208	0.811168	5.66676e-14	-0.0754685	0.548544
YLR307C-A	Non-Core	-0.600956	0.0261187	-0.524392	0.0135733	-1.3517	4.56897e-16
YOR060C	Non-Core	0.623771	0.0318053	0.72029	5.34489e-06	0.161057	0.347944
YJL170C	Non-Core	0.756941	0.013238	-0.154375	0.674372	0.0520177	0.869787
YNL100W	Non-Core	-0.29736	0.0732521	-0.0476006	0.677825	-0.129765	0.180406
YGL025C	Non-Core	0.684661	0.042673	1.11968	5.21012e-43	-0.129333	0.12826
YNR024W	Non-Core	0.387686	0.0377698	0.309948	0.00585737	0.0664616	0.626412
YJL073W	Non-Core	0.361716	0.0503744	0.474974	8.28921e-07	0.304825	0.000954422
YGR117C	Non-Core	-0.423418	0.0349841	-0.449974	6.26264e-05	-0.00117099	0.999684
YPL039W	Non-Core	0.469214	0.0394872	0.460332	7.06601e-05	0.159306	0.119651
YPL186C	Non-Core	0.510417	0.0297281	0.709441	7.25308e-06	-2.72159	8.7797e-106
YBR085C-A	Non-Core	0.730855	0.037447	0.91954	2.84653e-05	-0.705024	0.000277673
YOR324C	Non-Core	0.244414	0.0799807	-0.121733	0.200398	-0.263672	0.00101609
YBR255C-A	Non-Core	-0.392106	0.0423827	-0.211581	0.0559266	0.148083	0.114797
YBR165W	Non-Core	0.313773	0.06429	0.194953	0.0314477	0.176716	0.0278087
YBR149W	Non-Core	-0.430093	0.0465664	-0.225004	0.0992365	-0.95784	7.4727e-27
YAL055W	Non-Core	0.543574	0.0423177	0.808267	1.80629e-14	-0.715771	4.84887e-08
YDR014W	Non-Core	0.432628	0.0274995	0.472613	2.55372e-05	0.034521	0.86114
YOL028C	Non-Core	0.472894	0.0415287	0.504079	0.000348655	0.0642656	0.692866
YDR056C	Non-Core	-0.45464	0.0446362	-0.553571	7.17566e-08	-0.134181	0.128834
YJL016W	Non-Core	-0.472874	0.0290233	-0.108517	0.581456	-2.12992	2.60184e-42
YOR302W	Non-Core	1.09489	0.043184	2.0884	1.64145e-28	-0.174323	0.31568
YOL042W	Non-Core	-0.526294	0.0487264	-0.600533	7.46576e-09	0.0230431	0.825329
YLR431C	Non-Core	0.258286	0.0813371	0.0364124	0.751895	-0.545724	5.76895e-10
YNL164C	Non-Core	0.31287	0.0580579	0.234448	0.00966334	0.0616645	0.538611
YGL113W	Non-Core	0.371071	0.043184	0.32653	0.00743049	0.00366192	0.98658
YNL103W	Non-Core	0.442206	0.0634237	0.484013	1.07035e-06	-0.0582852	0.561687
YHR081W	Non-Core	0.681251	0.0545052	0.858393	1.86035e-16	0.0427369	0.712405
YKR005C	Non-Core	0.304432	0.0554784	-0.247011	0.0374537	-0.489387	3.80815e-05
YNL258C	Non-Core	0.237759	0.0901606	0.0361336	0.737132	0.22121	0.00875885
YIL127C	Non-Core	0.680435	0.0453733	0.973549	1.93356e-15	0.20345	0.0397832
YOR062C	Non-Core	0.450072	0.0325821	0.207836	0.274764	0.713489	3.45666e-06
YGR146C	Non-Core	0.492531	0.0504813	0.380547	0.0773715	-0.2254	0.277264
YGR237C	Non-Core	0.342125	0.0618999	0.333967	0.00545343	-0.230204	0.032062
YOL020W	Non-Core	0.528659	0.00160904	-0.35863	0.163924	1.02953	3.66106e-22
YGL108C	Non-Core	0.447195	0.0672463	0.687968	3.59826e-15	-0.124195	0.232818
YDR395W	Non-Core	0.250216	0.0784364	-0.046267	0.670133	0.277903	0.000805245
YLR301W	Non-Core	-0.739541	0.0580857	-1.23668	2.23443e-29	-0.448535	3.20312e-08
YLL061W	Non-Core	-0.412156	0.0862415	-0.392836	0.01155	0.233435	0.0954935
YMR275C	Non-Core	0.287997	0.0629762	0.0993391	0.336639	0.287341	0.000959243
YLR376C	Non-Core	0.655625	0.0641651	0.753102	4.5353e-10	-0.424466	0.000997123
YPR009W	Non-Core	-0.469848	0.071249	-0.497133	0.00381428	1.2883	1.08405e-29
YER034W	Non-Core	0.42125	0.0660785	0.735175	3.19409e-12	0.155864	0.137035
YCR020C-A	Non-Core	-0.313214	0.0921837	-0.192303	0.104279	-0.0127944	0.93349
YNL159C	Non-Core	0.241792	0.0927008	0.350796	0.000116248	-0.293641	0.000465994
YGR179C	Non-Core	0.323498	0.0825483	0.409333	2.80201e-05	0.177187	0.111417
YMR144W	Non-Core	0.275437	0.0710258	0.0814028	0.526271	0.295096	0.00180026
YNR010W	Non-Core	-0.424164	0.06042	-0.476838	0.000804421	-0.181907	0.180856
YBR283C	Non-Core	-0.328108	0.102291	-0.288497	0.00522892	-0.123649	0.203398
YDR249C	Non-Core	-0.945825	0.0609682	-1.3104	2.30548e-08	-0.115072	0.587963
YHR192W	Non-Core	-0.404138	0.0873238	-0.591222	1.70079e-10	-0.220631	0.00608905
YKL204W	Non-Core	0.420402	0.0844242	0.766755	2.54276e-17	-0.118849	0.171856
YDR503C	Non-Core	-0.351846	0.0619225	-0.563636	7.11003e-06	-0.0919654	0.482317
YBR077C	Non-Core	0.25732	0.0582706	-0.0172682	0.898539	0.283745	0.000303756
YPL269W	Non-Core	-0.355144	0.0556843	-0.194675	0.149928	-0.0174366	0.934032
YMR148W	Non-Core	0.324971	0.080998	0.460215	1.35356e-06	-0.29632	0.000146339
YIL002C	Non-Core	0.367608	0.0830409	0.501167	1.2362e-08	0.0979925	0.266357
YOR267C	Non-Core	0.39146	0.0881895	0.599948	4.71022e-12	-0.391646	3.82125e-07
YPR122W	Non-Core	0.238719	0.0940329	-0.0111193	0.939772	-0.171671	0.036634
YNR058W	Non-Core	-0.722767	0.00771861	-0.343053	0.348601	-0.990951	1.06253e-06
YJL161W	Non-Core	-0.434919	0.03305	-0.0742042	0.724888	-0.95821	2.20209e-12
YMR094W	Non-Core	0.521238	0.0825483	0.597295	1.28736e-05	-0.0102556	0.967569
YOR147W	Non-Core	0.242128	0.101618	0.0469516	0.677825	0.394125	4.031e-06
YCR075W-A	Non-Core	-0.89973	0.0726181	-1.52974	3.76148e-24	-0.191115	0.276067
YNL002C	Non-Core	-0.336785	0.0810998	-0.118423	0.454008	0.341172	0.0030948
YPR057W	Non-Core	-0.264086	0.10742	-0.117839	0.346373	-0.0179569	0.879892
YOR045W	Non-Core	-0.594163	0.0723383	-0.794068	2.48352e-12	0.0721566	0.533515
YDR506C	Non-Core	0.270321	0.0946668	0.0645072	0.637679	-0.331801	0.00418067
YOR230W	Non-Core	-0.468939	0.0832817	-0.508536	0.00343183	-2.32566	1.15387e-51
YML013W	Non-Core	0.224168	0.125777	0.138139	0.181678	0.00494495	0.970135
YLL003W	Non-Core	0.24375	0.0733998	0.0384527	0.736505	0.145938	0.143031
YLR353W	Non-Core	0.317047	0.0812701	0.275271	0.0296456	-0.746001	4.7817e-12
YBL006C	Non-Core	0.333617	0.103283	0.475923	3.81308e-07	-0.163353	0.136452
YBR212W	Non-Core	0.317743	0.128554	0.348136	0.00414577	-0.107662	0.347997
YHR184W	Non-Core	0.712669	0.0483619	-0.656755	0.0115365	-1.00929	1.46245e-06
YKL112W	Non-Core	0.257131	0.143955	0.104756	0.332319	-0.108076	0.279571
YIR003W	Non-Core	0.242775	0.134428	0.203807	0.0374608	0.00122381	0.997346
YOR208W	Non-Core	0.30729	0.0818252	0.248264	0.0371012	-0.498258	5.46137e-10
YIR017C	Non-Core	0.457227	0.0946668	0.565582	2.57693e-05	-0.313381	0.00237556
YBL025W	Non-Core	0.366719	0.0835282	0.581111	6.12084e-06	0.065559	0.667668
YAL028W	Non-Core	0.364578	0.0534259	0.121614	0.492587	-0.820426	4.37828e-07
YDR046C	Non-Core	0.695715	0.0437838	-0.452041	0.275607	-1.07667	0.00799217
YDL225W	Non-Core	0.336819	0.124664	0.420991	2.13498e-06	0.151358	0.0830476
YGR065C	Non-Core	-0.314659	0.0403208	-0.22095	0.155011	0.944819	1.34139e-25
YDR307W	Non-Core	0.249774	0.114573	0.303229	0.00518045	-0.250391	0.00506305
YJR004C	Non-Core	0.295544	0.108157	0.385647	0.000820587	-0.0969922	0.395965
YDR082W	Non-Core	0.206255	0.149482	-0.124881	0.20122	0.348812	1.15921e-05
YHR060W	Non-Core	-0.305108	0.0920168	-0.281605	0.011346	-0.386527	0.000560657
YPL158C	Non-Core	0.279666	0.0649788	0.16352	0.104595	0.00511386	0.980343
YLR436C	Non-Core	0.213555	0.135177	0.0652165	0.546706	-0.0897667	0.331049
YDR070C	Non-Core	0.382516	0.0947102	0.70503	7.16259e-06	-1.2007	1.9103e-22
YKL049C	Non-Core	0.440856	0.129801	0.718084	1.26451e-18	-0.213512	0.013408
YJL165C	Non-Core	0.259002	0.149996	0.38508	1.12357e-05	-0.285038	0.000193154
YLR139C	Non-Core	0.358821	0.134856	0.818534	1.20439e-14	0.2308	0.0419587
YNL225C	Non-Core	0.224783	0.154354	0.161218	0.095165	0.118238	0.214694
YOR304C-A	Non-Core	-0.538219	0.12562	-1.09625	5.79377e-13	0.32197	0.0056488
YCL051W	Non-Core	0.212325	0.156483	0.0546729	0.589578	-0.185545	0.0497194
YLL042C	Non-Core	-0.367492	0.119564	-0.047882	0.838295	-0.337733	0.04943
YNR049C	Non-Core	0.242083	0.144538	0.256012	0.0110252	0.291834	0.00404437
YOL117W	Non-Core	0.234973	0.149739	0.0371716	0.792685	-0.324294	0.00618527
YGR052W	Non-Core	-0.431062	0.0505389	-0.105333	0.643276	-0.245486	0.0200555
YNL307C	Non-Core	-0.264306	0.180958	-0.38696	3.89092e-05	-0.226882	0.01002
YJL146W	Non-Core	0.221013	0.177754	0.11876	0.230784	0.0260802	0.807926
YMR258C	Non-Core	0.280154	0.146554	-0.143572	0.182104	-0.516864	3.46309e-11
YER075C	Non-Core	0.300592	0.114573	0.262444	0.109674	1.15384	1.32995e-26
YOL044W	Non-Core	-0.338863	0.15588	-0.430551	2.01638e-05	-0.299803	0.00191692
YDL005C	Non-Core	0.361745	0.158226	0.629217	4.16809e-11	-0.0661283	0.548724
YBR238C	Non-Core	-0.440632	0.149181	0.083317	0.768807	0.801445	1.85422e-05
YNL314W	Non-Core	0.238474	0.171906	0.112106	0.354079	-0.345914	0.00161069
YIL036W	Non-Core	0.30496	0.165853	0.693315	2.56741e-12	-0.277156	0.00182386
YDR078C	Non-Core	-0.628539	0.143828	-1.20573	2.83303e-19	-0.288853	0.027498
YEL048C	Non-Core	-0.472628	0.136435	-0.866159	4.51521e-07	0.222179	0.177434
YML029W	Non-Core	0.197773	0.1866	0.149748	0.11034	-0.0267666	0.796046
YDR420W	Non-Core	0.283048	0.159631	0.278573	0.00259399	-0.572636	4.72304e-13
YKL198C	Non-Core	0.29306	0.0971391	0.460305	0.00035085	-0.316541	0.00657439
YNL086W	Non-Core	0.305272	0.161635	0.460086	0.000335174	-0.0157636	0.954684
YDR439W	Non-Core	0.259338	0.178739	-0.0272787	0.828341	0.0838771	0.498769
YGR142W	Non-Core	-0.301179	0.0740583	0.242654	0.13679	-0.477261	9.53088e-06
YMR157C	Non-Core	-0.316722	0.178012	-0.506747	2.20861e-07	-0.206596	0.0382343
YER018C	Non-Core	0.304104	0.100035	0.385621	0.00552438	0.0285125	0.860108
YKR049C	Non-Core	-0.211964	0.150418	0.270796	0.0197983	-0.40095	4.00119e-06
YDR391C	Non-Core	-0.331856	0.125672	-0.299885	0.0647742	0.0728398	0.61503
YJL133C-A	Non-Core	-0.93338	0.108236	-0.732771	0.140359	1.08486	0.00094911
YLR390W	Non-Core	0.503017	0.176036	1.23122	1.08739e-36	0.114837	0.428666
YDR478W	Non-Core	0.317685	0.161209	0.024142	0.918923	0.069652	0.693195
YDR206W	Non-Core	0.175539	0.247496	0.0484721	0.637634	0.214824	0.00715459
YNL176C	Non-Core	0.242918	0.215233	0.235487	0.0210861	-0.380065	1.25832e-05
YGR275W	Non-Core	0.330375	0.186517	0.837494	3.59336e-18	-0.346541	3.0812e-05
YPL161C	Non-Core	0.219738	0.114553	0.125403	0.326511	0.458801	4.50612e-07
YDR370C	Non-Core	-0.231784	0.161044	-0.0729157	0.607716	0.224205	0.0580887
YHL014C	Non-Core	0.239908	0.214602	0.285667	0.0074694	0.41809	6.46945e-06
YPL005W	Non-Core	0.22059	0.215343	0.144364	0.158306	0.190502	0.0698463
YBL039W-B	Non-Core	-0.474435	0.177381	-0.865951	1.30454e-12	-0.378074	0.0136672
YNR057C	Non-Core	-0.361865	0.0764413	-0.305684	0.181481	-0.839151	1.74006e-08
YIR024C	Non-Core	0.258015	0.227379	0.321613	0.00967121	0.162364	0.209963
YCR020W-B	Non-Core	-0.45837	0.198501	-0.87844	1.13327e-10	0.502862	5.82407e-05
YER092W	Non-Core	0.346271	0.199347	0.442566	5.40675e-05	0.327413	1.97642e-05
YGR122W	Non-Core	-0.24679	0.220351	-0.338433	0.000258033	0.261131	0.00412771
YDR235W	Non-Core	-0.324301	0.115004	-0.191813	0.379378	0.113347	0.520071
YGL075C	Non-Core	0.289905	0.232409	0.111242	0.533306	-0.136956	0.445986
YDL110C	Non-Core	0.326662	0.230065	0.790397	7.21959e-11	-0.670579	1.15196e-12
YNL050C	Non-Core	0.283229	0.225183	0.41998	7.80401e-07	-0.166565	0.0675459
YOL083W	Non-Core	0.24074	0.246612	-0.137563	0.316255	-1.36228	1.0546e-29
YPL148C	Non-Core	0.281244	0.217903	-0.14924	0.186506	0.507138	1.2568e-06
YDR369C	Non-Core	0.211478	0.221393	-0.180175	0.121377	-0.146989	0.214294
YDL160C-A	Non-Core	-0.472758	0.245587	-0.999489	1.23395e-09	0.307085	0.0253523
YPL255W	Non-Core	0.358474	0.251937	0.641722	1.75408e-09	0.24841	0.0306875
YJL099W	Non-Core	0.191053	0.265044	0.095313	0.445035	-0.297397	0.0087312
YNL188W	Non-Core	0.21943	0.281692	0.308366	0.00149801	0.306757	0.000446884
YJL131C	Non-Core	0.250759	0.246194	0.336366	0.0251778	0.18619	0.253748
YNL216W	Non-Core	0.178797	0.290811	0.103209	0.289786	-0.227124	0.00733429
YBL081W	Non-Core	0.54442	0.257859	1.10265	3.52447e-14	0.523287	0.00114022
YDR186C	Non-Core	0.279876	0.269701	0.602202	1.99177e-06	-0.098621	0.432465
YMR066W	Non-Core	0.186621	0.253389	0.135363	0.282359	0.177401	0.0982945
YMR299C	Non-Core	0.202791	0.285931	0.41963	3.6833e-05	-0.0257812	0.821121
YDR153C	Non-Core	0.211367	0.304484	0.472071	5.0214e-07	0.0129155	0.911643
YOL056W	Non-Core	-0.221028	0.254643	-0.136325	0.324155	0.376487	0.00241696
YKL063C	Non-Core	0.201471	0.250572	0.313724	0.00302517	0.0323859	0.751597
YBR044C	Non-Core	0.155309	0.295715	0.194984	0.0381113	0.165883	0.098315
YMR070W	Non-Core	0.407937	0.278445	1.06844	1.53583e-23	-0.126285	0.232665
YMR198W	Non-Core	0.244284	0.264189	0.213806	0.176315	0.246864	0.104738
YML115C	Non-Core	0.224091	0.295625	0.3821	0.000208451	0.07786	0.416506
YMR184W	Non-Core	-0.220798	0.19684	-0.288677	0.0406523	-0.159655	0.117976
YGL146C	Non-Core	0.193223	0.28585	-0.336341	0.00541495	0.673217	1.59941e-17
YGR120C	Non-Core	-0.270611	0.305422	-0.578598	5.46455e-07	0.454636	1.87591e-06
YDR156W	Non-Core	0.267143	0.289321	0.448451	6.51347e-05	0.138434	0.259781
YBR120C	Non-Core	-0.226672	0.269015	-0.239958	0.035739	-0.135572	0.111057
YDL180W	Non-Core	0.153141	0.314368	-0.0132416	0.914723	0.252274	0.00181656
YJL065C	Non-Core	0.160879	0.337692	0.232483	0.0250064	0.131153	0.218023
YIR014W	Non-Core	0.229361	0.303482	0.286728	0.016313	-0.87197	9.51237e-11
YMR204C	Non-Core	0.206733	0.288976	0.150737	0.220765	-0.0787662	0.579975
YLR226W	Non-Core	-0.230963	0.281832	-0.500831	2.71915e-06	0.396662	0.000418872
YOR229W	Non-Core	0.240751	0.286698	0.49067	4.13669e-05	0.31627	0.00176044
YDR285W	Non-Core	0.249106	0.251247	-0.240801	0.150089	-0.393371	0.00463104
YOR114W	Non-Core	-0.170294	0.293473	-0.211679	0.0497006	-0.155332	0.0998231
YBL045C	Non-Core	-0.17563	0.354271	0.141136	0.260185	0.289808	0.00143248
YML066C	Non-Core	0.778215	0.256467	-0.423936	0.547458	2.57517	2.28009e-15
YCR082W	Non-Core	0.159859	0.36434	-0.143426	0.187307	-0.0658285	0.575098
YLR408C	Non-Core	0.216665	0.325019	0.0800628	0.66599	0.333326	0.0242494
YGR126W	Non-Core	0.331286	0.268546	0.211809	0.428614	-0.311578	0.206251
YML062C	Non-Core	0.226729	0.336331	0.447466	3.63391e-07	-0.0205164	0.850906
YIL146C	Non-Core	0.147048	0.33326	-0.1125	0.296455	-0.344737	0.000136556
YDL232W	Non-Core	-0.445217	0.302351	-1.21329	5.57932e-15	0.482336	6.22469e-10
YNL166C	Non-Core	0.187106	0.36264	0.309077	0.000311459	-0.0450598	0.621118
YDR494W	Non-Core	0.240592	0.353304	0.586345	2.87615e-08	0.170973	0.131005
YJR136C	Non-Core	-0.159123	0.359124	-0.16664	0.125487	0.0817874	0.499257
YGR030C	Non-Core	-0.205002	0.267553	-0.389877	0.011297	-0.153759	0.201773
YGR075C	Non-Core	-0.220636	0.358142	-0.39125	0.00236222	0.259937	0.0276356
YOR342C	Non-Core	0.260979	0.354418	0.62951	4.63784e-08	0.0446915	0.714372
YGR161C	Non-Core	-0.332923	0.305464	0.624942	0.00682432	-2.05507	3.94759e-30
YHR143W	Non-Core	-0.246756	0.201322	0.151899	0.473056	-0.750264	8.94972e-11
YOR019W	Non-Core	0.252707	0.314141	0.0576413	0.817007	-0.734477	0.000162512
YPR171W	Non-Core	0.172096	0.372388	0.0941639	0.527933	-0.0289913	0.850906
YDR528W	Non-Core	0.299249	0.360534	0.537082	2.62893e-05	-0.0272223	0.892054
YFR042W	Non-Core	-0.201035	0.369305	-0.479995	9.98349e-06	0.0556757	0.651719
YNR022C	Non-Core	-0.145127	0.336331	-0.0682935	0.52171	0.0328808	0.772621
YER115C	Non-Core	0.174231	0.3651	-0.0933972	0.520264	-0.348854	0.00923953
YML108W	Non-Core	-0.17531	0.372388	-0.179237	0.15166	0.0108673	0.956418
YLR199C	Non-Core	-0.138126	0.377049	-0.072614	0.458297	-0.112562	0.250221
YIR018W	Non-Core	0.156758	0.393367	-0.398638	0.00104099	0.175256	0.133292
YPL156C	Non-Core	0.200683	0.372777	-0.136397	0.390525	-0.380696	0.00404105
YKR037C	Non-Core	0.173216	0.387743	0.184926	0.143636	-0.18157	0.130233
YPL202C	Non-Core	0.139598	0.384567	-0.0117188	0.929725	0.101846	0.322121
YJR059W	Non-Core	0.153097	0.342956	0.377586	0.00201221	0.311022	0.000220022
YPR034W	Non-Core	-0.12431	0.425003	-0.0795267	0.442147	0.0522141	0.597977
YJL192C	Non-Core	0.126847	0.42487	0.155945	0.0767771	0.0581095	0.534066
YLR443W	Non-Core	0.136553	0.370856	0.0450907	0.729337	-0.232964	0.0125291
YGL145W	Non-Core	0.119323	0.414924	0.0225882	0.850098	0.166843	0.0430189
YPR114W	Non-Core	0.233059	0.384567	0.703242	1.06226e-11	0.140133	0.174795
YMR199W	Non-Core	0.160625	0.384567	0.50136	8.55988e-06	-0.0359211	0.736838
YGR249W	Non-Core	0.411989	0.131989	1.18959	0.000557807	0.07746	0.768626
YDR239C	Non-Core	-0.266462	0.30272	-0.246758	0.341164	-0.359259	0.0632089
YHR167W	Non-Core	-0.190773	0.37458	-0.129496	0.426688	0.377839	0.00565738
YDR201W	Non-Core	-0.213823	0.412518	-0.47794	0.000425916	-0.394557	0.00186017
YHL006C	Non-Core	-0.305426	0.412689	-0.383275	0.137939	0.716162	0.000199223
YLR091W	Non-Core	0.175547	0.403936	0.212193	0.0900673	0.0538453	0.750532
YMR134W	Non-Core	-0.155325	0.372267	0.289753	0.0119576	-0.334404	5.71691e-05
YNR014W	Non-Core	0.452566	0.361505	0.8757	0.00438759	-1.84107	1.32376e-08
YMR267W	Non-Core	-0.19616	0.431199	-0.5079	3.76443e-08	-0.185669	0.0561173
YMR163C	Non-Core	-0.247877	0.405392	-0.837233	7.1776e-12	-0.313604	0.00374649
YBR125C	Non-Core	0.133578	0.420983	0.0697136	0.556062	0.252508	0.00275241
YCR043C	Non-Core	-0.221681	0.370027	-0.315367	0.105834	0.4251	0.00146553
YDR073W	Non-Core	0.159975	0.417338	-0.259128	0.0201735	0.117702	0.274448
YML023C	Non-Core	-0.183207	0.443465	-0.448247	3.16234e-05	0.008391	0.964453
YNL077W	Non-Core	0.126828	0.477904	0.143879	0.199784	0.0862244	0.444314
YOR266W	Non-Core	-0.185081	0.460303	-0.40726	6.62299e-06	0.107051	0.191945
YHR149C	Non-Core	0.163078	0.461911	0.227988	0.0336782	0.100724	0.328641
YLR257W	Non-Core	0.206162	0.446444	0.65186	4.86332e-06	-0.861631	5.25095e-13
YBR275C	Non-Core	0.1568	0.450884	0.248058	0.00500796	0.0621012	0.559607
YJL023C	Non-Core	-0.302308	0.438101	-1.04753	1.45806e-24	-0.148711	0.161656
YMR086W	Non-Core	0.126475	0.470877	0.171483	0.105378	-0.246296	0.00441579
YBL010C	Non-Core	0.197664	0.463737	0.617686	4.19355e-10	0.0633805	0.624134
YKR007W	Non-Core	0.139134	0.455367	0.347489	0.000214015	-0.0449529	0.684703
YPR075C	Non-Core	0.134727	0.497136	0.252209	0.0133645	-0.38759	3.90555e-05
YBL031W	Non-Core	0.15971	0.454627	-0.0465841	0.782164	-0.141028	0.364546
YDL027C	Non-Core	-0.125232	0.467329	-0.0619568	0.606628	-0.267543	0.00552547
YOR137C	Non-Core	-0.121593	0.479765	-0.142657	0.227164	-0.353507	0.000329195
YER147C	Non-Core	0.143539	0.428205	0.101852	0.439232	0.234943	0.0513024
YLR141W	Non-Core	0.205562	0.444339	0.521623	2.51788e-06	-0.29485	0.0590597
YBL101C	Non-Core	0.167149	0.431254	-0.187048	0.316616	-0.800984	2.0177e-09
YKR011C	Non-Core	0.188859	0.361272	0.0390084	0.873313	0.415008	0.00106641
YER083C	Non-Core	0.124893	0.483253	0.270519	0.012595	-0.202451	0.0570579
YBR098W	Non-Core	0.126249	0.49361	-0.147538	0.248887	-0.0660731	0.619404
YJR032W	Non-Core	-0.129814	0.505797	-0.356913	0.000127643	-0.0430983	0.642661
YNL327W	Non-Core	0.16687	0.483879	0.541725	8.53036e-06	-0.293979	0.00169077
YML019W	Non-Core	-0.15355	0.499496	-0.450056	0.000107617	0.024241	0.854037
YLR021W	Non-Core	-0.210321	0.454111	-0.436604	0.00522498	-0.152275	0.221699
YHL025W	Non-Core	0.159705	0.501021	0.423001	0.000320159	-0.232597	0.0221823
YLR329W	Non-Core	-0.329018	0.518781	-0.375586	0.357113	0.786006	0.00466442
YDR351W	Non-Core	0.117413	0.534172	-0.074743	0.633516	-0.163	0.196641
YGR196C	Non-Core	0.105304	0.542453	0.27117	0.0111925	0.224611	0.00976972
YCR086W	Non-Core	-0.115538	0.564323	-0.484148	2.46865e-05	0.0650011	0.595996
YLR064W	Non-Core	0.119437	0.483359	0.126366	0.308026	-0.0420017	0.772465
YFR013W	Non-Core	0.0871221	0.591114	0.0324948	0.767172	0.323156	0.000132276
YLR233C	Non-Core	0.132003	0.490864	0.0625268	0.693494	0.0899765	0.593709
YDR195W	Non-Core	0.0847789	0.587569	-0.0102082	0.935082	0.00344936	0.980437
YOR377W	Non-Core	-0.13148	0.462367	-0.00729894	0.984944	0.0799901	0.472056
YKL176C	Non-Core	0.0813953	0.615751	-0.123922	0.181348	0.288689	0.000159633
YDR131C	Non-Core	0.101572	0.57426	-0.0956285	0.500748	0.0290143	0.820373
YDL099W	Non-Core	0.0970018	0.613702	0.300474	0.0019031	-0.162226	0.0950152
YML037C	Non-Core	0.192836	0.557446	0.145311	0.497329	-0.0242191	0.947722
YPL100W	Non-Core	-0.10433	0.573236	-0.0831152	0.515729	-0.462166	6.74314e-07
YGR206W	Non-Core	-0.177935	0.59063	-0.441176	0.00128246	0.0241482	0.901366
YGR250C	Non-Core	0.102519	0.597662	0.269469	0.0339928	-0.305367	0.00022261
YDR279W	Non-Core	-0.102466	0.592478	-0.195231	0.0598137	-0.0632413	0.594063
YLR394W	Non-Core	-0.114662	0.581224	-0.0566413	0.70735	0.565216	9.21358e-08
YBR180W	Non-Core	-0.30067	0.539003	-1.05704	0.00455931	-1.06098	0.00377771
YEL018W	Non-Core	0.13589	0.61265	0.4486	0.000327837	-0.0143759	0.926217
YEL017W	Non-Core	-0.0931947	0.573141	0.128931	0.334425	-0.285942	0.000905455
YDR350C	Non-Core	0.109891	0.595583	-0.383458	0.000123183	0.0861112	0.411118
YPR151C	Non-Core	-0.104299	0.644369	-0.0456631	0.775447	-1.04007	1.64194e-18
[truncated: 3,555 more rows]
