# Supplementary material for: Stress-induced expression is enriched for evolutionarily young genes in diverse budding yeasts
Source: Nat Commun. 2020 May 1;11:2144. doi: 10.1038/s41467-020-16073-3 (PMC7195364; doi:10.1038/s41467-020-16073-3)
Supplement: Supplementary file 5 — Supplementary Data 1-6 [file 41467_2020_16073_MOESM5_ESM.zip › Supplementary_Data/Supplementary_Data_3.xlsx]

## Sheet: Y.lipolytica_RNA_DE
Measurements used for analysis in Figure 1 for Y. lipolytica
Protein-coding Genes	Gene Group (conservation)	High Temp log2FC	High Temp FDR	Low pH log2FC	Low pH FDR
YALI1_C06222g	Multi-Core	2.01449	1.66015e-80	-6.61635	0
YALI1_C04925g	Multi-Core	0.890276	4.60774e-77	0.270379	1.61299e-05
YALI1_F26427g	Multi-Core	0.931081	8.63381e-64	-0.366411	1.21403e-08
YALI1_C24850g	Multi-Core	-0.96646	1.50839e-63	1.18286	3.77344e-90
YALI1_E20794g	Multi-Core	1.13318	2.3338e-61	1.36599	8.91375e-86
YALI1_D11256g	Multi-Core	1.02904	2.65462e-56	-0.977541	1.05968e-29
YALI1_A12772g	Multi-Core	-2.39899	3.30175e-54	2.81815	8.83594e-155
YALI1_D01234g	Multi-Core	1.08425	1.80926e-53	-2.28933	6.13456e-190		High Temperature Results
YALI1_B21381g	Multi-Core	1.22655	3.74249e-53	0.916959	2.62687e-09			Single-Core	Multi-Core	Non-Core	Total
YALI1_B03910g	Multi-Core	-1.48646	2.63572e-52	-4.79099	3.2662e-58		Total mRNAs	3261	384	2803	6448
YALI1_A16292g	Multi-Core	0.632522	1.84553e-44	-0.816857	5.09524e-17		DE mRNAs	16	26	136	178
YALI1_C04553g	Multi-Core	1.81736	2.90324e-44	-1.42871	1.22807e-16		Percent	0.490647	6.77083	4.85194	2.76055
YALI1_B16239g	Multi-Core	-0.549493	1.75672e-41	-0.611401	4.71926e-33		Adjusted	0.177736	2.45272	1.7576	1
YALI1_F31215g	Multi-Core	0.573869	3.43614e-40	0.876509	1.23294e-48
YALI1_B04228g	Multi-Core	1.619	3.2283e-39	0.310765	0.101461
YALI1_B25676g	Multi-Core	-1.02969	1.40768e-37	0.0965848	0.346634
YALI1_D18890g	Multi-Core	0.849358	5.57384e-37	0.617268	1.86162e-08		Low pH Results
YALI1_E41251g	Multi-Core	-1.33569	6.60471e-37	-1.49373	8.04837e-17			Single-Core	Duplicated-Core	Non-Core	Total
YALI1_F32287g	Multi-Core	1.26266	1.1007e-36	-1.34515	1.72051e-22		Total mRNAs	3261	384	2803	6448
YALI1_F03992g	Multi-Core	0.721949	1.30385e-36	0.623967	1.02341e-17		DE mRNAs	225	106	610	941
YALI1_F08885g	Multi-Core	-0.878398	2.09332e-35	0.804325	1.38543e-49		Percent	6.89972	27.6042	21.7624	14.5937
YALI1_F23922g	Multi-Core	-0.754677	1.09786e-34	-0.695883	4.32297e-32		Adjusted	0.472789	1.89152	1.49122	1
YALI1_C29538g	Multi-Core	0.642448	1.52828e-34	-0.659049	6.17372e-22
YALI1_D26666g	Multi-Core	1.33324	1.59713e-32	0.921606	5.29702e-09
YALI1_F19106g	Multi-Core	-0.747207	2.49896e-32	-1.19826	2.72637e-77
YALI1_D34353g	Multi-Core	0.469236	3.33718e-30	-0.543376	3.08303e-13
YALI1_F04379g	Multi-Core	0.610639	4.82754e-30	0.134234	0.0921153
YALI1_C07028g	Multi-Core	-0.632424	1.62016e-29	0.300763	6.30127e-07
YALI1_A04261g	Multi-Core	1.58149	6.78891e-29	1.59872	2.2137e-22
YALI1_E23961g	Multi-Core	0.534499	9.91116e-29	1.22045	1.10368e-114
YALI1_B12781g	Multi-Core	0.505656	1.24607e-28	0.518932	5.89529e-19
YALI1_F01755g	Multi-Core	2.38443	3.87995e-27	0.798894	0.00296862
YALI1_D34232g	Multi-Core	-0.491924	8.46961e-27	-1.29265	9.95789e-96
YALI1_E14619g	Multi-Core	1.43467	1.66922e-26	3.09188	4.37397e-52
YALI1_B02283g	Multi-Core	0.636793	4.42502e-26	-0.0153802	0.846214
YALI1_E32776g	Multi-Core	1.14432	2.61402e-25	1.24545	1.16327e-31
YALI1_F13268g	Multi-Core	0.906315	6.01109e-24	-2.52439	4.77214e-129
YALI1_C24262g	Multi-Core	-0.611852	6.22706e-24	-3.4505	8.67812e-199
YALI1_C19151g	Multi-Core	-0.516462	6.98459e-24	-0.00347378	0.964496
YALI1_C33444g	Multi-Core	-0.562399	5.18204e-23	-1.36384	2.67109e-74
YALI1_D01378g	Multi-Core	-0.560552	1.50285e-22	1.79437	5.38087e-147
YALI1_F36094g	Multi-Core	-1.56121	1.83952e-22	2.81258	5.49459e-176
YALI1_D19187g	Multi-Core	-0.755481	1.8583e-22	1.95709	7.37675e-137
YALI1_B21493g	Multi-Core	0.429462	1.86286e-22	0.627573	4.17768e-23
YALI1_F38386g	Multi-Core	-0.535604	2.19302e-22	-0.808509	5.62587e-27
YALI1_D19721g	Multi-Core	-0.953737	3.21974e-22	2.22829	5.53849e-143
YALI1_B02604g	Multi-Core	1.18687	1.01914e-21	0.402849	0.00532412
YALI1_A20370g	Multi-Core	0.436896	2.78096e-21	1.20812	2.38853e-50
YALI1_F19169g	Multi-Core	-0.460193	6.12261e-21	0.828899	1.04681e-67
YALI1_E32423g	Multi-Core	0.440549	1.61525e-20	0.194369	0.000426491
YALI1_F21875g	Multi-Core	0.439447	4.09676e-20	0.989304	2.0752e-85
YALI1_F24228g	Multi-Core	-0.367271	5.01953e-20	-0.739885	3.44275e-34
YALI1_F21989g	Multi-Core	0.4723	6.64306e-20	-0.135617	0.0338786
YALI1_F32948g	Multi-Core	-1.18146	7.72774e-20	-6.37883	9.40517e-30
YALI1_E29481g	Multi-Core	-0.630728	9.55326e-20	-0.739569	5.20996e-19
YALI1_E27600g	Multi-Core	0.402843	4.88612e-19	1.48664	2.6085e-129
YALI1_C353g	Multi-Core	0.479088	5.22658e-19	-0.266054	0.00104357
YALI1_F00616g	Multi-Core	0.345972	7.38897e-19	0.277772	2.40452e-07
YALI1_B25553g	Multi-Core	-0.457176	3.11273e-18	-1.36678	1.25366e-176
YALI1_B01464g	Multi-Core	-0.454171	4.49154e-17	-0.182476	0.0302096
YALI1_B10525g	Multi-Core	-1.05534	4.78114e-17	1.63827	8.79147e-52
YALI1_E23854g	Multi-Core	0.573127	4.81288e-17	0.553287	3.64548e-12
YALI1_A15132g	Multi-Core	0.573154	7.42343e-17	0.917255	5.69181e-46
YALI1_F33103g	Multi-Core	0.421056	3.82689e-16	-1.46115	6.27519e-29
YALI1_F20086g	Multi-Core	-0.439114	7.98347e-16	-0.341259	2.08184e-11
YALI1_B22259g	Multi-Core	0.546668	8.10548e-16	-0.0193057	0.865881
YALI1_D18383g	Multi-Core	0.556964	1.32818e-15	0.226563	0.00815391
YALI1_E17699g	Multi-Core	-0.397274	1.11716e-14	0.236874	8.6161e-05
YALI1_D20050g	Multi-Core	0.414936	1.25632e-14	0.796099	6.68757e-64
YALI1_B22321g	Multi-Core	0.864003	1.74321e-14	-0.118666	0.469531
YALI1_C30320g	Multi-Core	0.491637	2.84374e-14	-1.04574	1.32655e-19
YALI1_F33273g	Multi-Core	0.892126	3.41842e-14	-0.868443	2.2744e-05
YALI1_F31070g	Multi-Core	0.522211	1.4384e-13	-0.678707	5.57678e-17
YALI1_A01394g	Multi-Core	0.318702	1.58812e-13	-2.73215	0
YALI1_A07937g	Multi-Core	-0.349041	2.00003e-13	0.843889	9.90036e-56
YALI1_E21128g	Multi-Core	0.451793	4.02135e-13	0.449214	0.00108214
YALI1_E08620g	Multi-Core	-0.945607	4.03377e-13	1.22991	2.06842e-24
YALI1_C32886g	Multi-Core	0.616991	6.2501e-13	-3.26826	2.97022e-174
YALI1_E18480g	Multi-Core	-0.437427	7.53408e-13	-0.603378	6.0498e-24
YALI1_D00515g	Multi-Core	-1.17215	1.58715e-12	4.95158	0
YALI1_B25906g	Multi-Core	0.294382	1.73721e-12	0.937172	1.32709e-54
YALI1_F23529g	Multi-Core	0.522093	2.65362e-12	-0.714585	1.94552e-16
YALI1_E03904g	Multi-Core	0.478223	2.73143e-12	-1.02908	1.55733e-59
YALI1_B14441g	Multi-Core	-0.343997	3.89589e-12	0.324476	1.32007e-08
YALI1_B08493g	Multi-Core	0.591026	6.30448e-12	-1.51425	1.05957e-35
YALI1_D01404g	Multi-Core	0.651611	6.37691e-12	0.303471	0.00222462
YALI1_F25885g	Multi-Core	-0.504735	7.67543e-12	-2.52821	3.42855e-147
YALI1_A00058g	Multi-Core	1.40947	9.09561e-12	1.34322	7.38175e-07
YALI1_D07831g	Multi-Core	0.277906	9.2486e-12	0.387054	5.61105e-05
YALI1_F10652g	Multi-Core	0.410202	1.15662e-11	0.72319	5.10672e-37
YALI1_D13251g	Multi-Core	-0.565604	1.15723e-11	-1.16557	9.19917e-34
YALI1_D02041g	Multi-Core	0.358298	1.33918e-11	-0.637678	1.83142e-18
YALI1_E20510g	Multi-Core	-0.355403	2.60833e-11	-0.262775	7.50113e-07
YALI1_D00929g	Multi-Core	0.858991	4.5418e-11	1.23452	5.91054e-30
YALI1_A13555g	Multi-Core	0.275863	1.6071e-10	-0.119418	0.00817196
YALI1_D00422g	Multi-Core	-1.13009	1.70834e-10	-2.91651	5.36462e-45
YALI1_D01890g	Multi-Core	-0.280662	1.70834e-10	-0.902	7.46187e-33
YALI1_B15015g	Multi-Core	-0.389325	2.76655e-10	-1.01975	1.40979e-91
YALI1_D07427g	Multi-Core	0.275466	4.32236e-10	-0.324118	3.4531e-12
YALI1_F34521g	Multi-Core	0.314703	6.99864e-10	-0.211575	0.00162633
YALI1_D15030g	Multi-Core	-0.807269	9.75078e-10	0.974249	3.27789e-18
YALI1_F27356g	Multi-Core	0.302862	1.17676e-09	0.685443	8.14476e-39
YALI1_D18089g	Multi-Core	0.39093	1.70559e-09	-0.188763	0.043414
YALI1_A12729g	Multi-Core	0.310894	2.63236e-09	0.489344	1.30957e-16
YALI1_E25063g	Multi-Core	0.244693	2.69167e-09	0.0397678	0.427817
YALI1_D30097g	Multi-Core	-0.258347	4.92813e-09	-0.949364	4.26502e-60
YALI1_C28263g	Multi-Core	0.798709	6.22485e-09	-1.56757	1.98985e-12
YALI1_E01352g	Multi-Core	0.993712	6.32361e-09	-1.09578	4.6425e-07
YALI1_B08461g	Multi-Core	-2.54324	8.26528e-09	5.36292	4.33299e-31
YALI1_B28349g	Multi-Core	0.399402	9.17752e-09	0.289496	6.22344e-05
YALI1_A12099g	Multi-Core	-0.272004	1.01534e-08	-0.150449	0.000786598
YALI1_D07348g	Multi-Core	-0.23949	1.11885e-08	0.117903	0.0180263
YALI1_C17453g	Multi-Core	-0.307245	1.5069e-08	0.309975	1.03908e-09
YALI1_B00049g	Multi-Core	0.637689	1.59074e-08	0.0154283	0.931339
YALI1_C25703g	Multi-Core	0.325994	2.02175e-08	0.224425	0.000102616
YALI1_D03061g	Multi-Core	0.493533	2.33611e-08	-0.0798098	0.473488
YALI1_E21097g	Multi-Core	-0.23555	2.48818e-08	0.840093	1.05209e-49
YALI1_C06259g	Multi-Core	-0.34067	3.51565e-08	0.748605	4.20789e-35
YALI1_C08523g	Multi-Core	-0.224078	3.68714e-08	0.663662	2.93379e-39
YALI1_A19759g	Multi-Core	0.258217	4.27122e-08	0.446773	3.09499e-10
YALI1_E01589g	Multi-Core	-0.243895	6.41203e-08	0.145137	0.0119378
YALI1_A06099g	Multi-Core	0.369152	6.46546e-08	-2.48911	9.7837e-47
YALI1_F23191g	Multi-Core	0.332089	7.85047e-08	-0.105817	0.16238
YALI1_D20018g	Multi-Core	-0.26239	9.87041e-08	-0.112654	0.0684144
YALI1_A03512g	Multi-Core	0.831087	1.15846e-07	1.81403	8.50691e-31
YALI1_A06169g	Multi-Core	0.372283	1.41099e-07	0.466671	1.64631e-12
YALI1_E27731g	Multi-Core	-0.238322	1.56548e-07	0.606458	1.80843e-27
YALI1_D10535g	Multi-Core	-0.290032	1.69294e-07	0.887551	1.24761e-47
YALI1_B21594g	Multi-Core	-0.328913	2.24373e-07	0.155417	0.0211635
YALI1_B23300g	Multi-Core	-0.408003	2.68396e-07	0.157947	0.0829411
YALI1_A18062g	Multi-Core	-0.381413	2.83049e-07	1.01878	3.91936e-60
YALI1_C33458g	Multi-Core	0.233294	3.54274e-07	0.031913	0.60842
YALI1_F11583g	Multi-Core	0.229877	3.73912e-07	0.10908	0.171894
YALI1_B16544g	Multi-Core	-0.230036	4.13647e-07	-0.0625564	0.264071
YALI1_D14725g	Multi-Core	-0.306371	4.16385e-07	-0.283196	7.92636e-06
YALI1_D33961g	Multi-Core	0.504678	4.86498e-07	-0.306515	0.0127657
YALI1_C02248g	Multi-Core	-0.281639	5.1331e-07	-0.183511	0.000403535
YALI1_E00824g	Multi-Core	0.27814	5.1983e-07	0.291141	0.0090873
YALI1_D28273g	Multi-Core	0.303866	6.10871e-07	-0.57892	2.66477e-08
YALI1_C14787g	Multi-Core	0.259588	8.44071e-07	0.192739	0.000959205
YALI1_E27161g	Multi-Core	-0.253573	1.12783e-06	0.413083	2.06878e-10
YALI1_D31914g	Multi-Core	-0.36828	1.20601e-06	0.0705528	0.44213
YALI1_E41436g	Multi-Core	0.317812	2.55051e-06	-0.314707	1.11691e-06
YALI1_B02415g	Multi-Core	0.254362	2.559e-06	0.67118	3.13549e-20
YALI1_A06818g	Multi-Core	0.507489	3.38652e-06	0.200157	0.0802714
YALI1_F04211g	Multi-Core	0.209327	3.55117e-06	0.146133	0.000788668
YALI1_D06489g	Multi-Core	0.276134	3.66855e-06	-0.306416	6.84395e-08
YALI1_A06958g	Multi-Core	0.21579	3.80212e-06	0.577663	8.62401e-27
YALI1_D00326g	Multi-Core	0.253414	4.35933e-06	-1.15897	2.67548e-51
YALI1_E41276g	Multi-Core	-0.537031	4.78556e-06	-1.45735	7.68471e-32
YALI1_B12489g	Multi-Core	-0.179093	4.99323e-06	-6.61155	0
YALI1_E27383g	Multi-Core	-0.194211	5.50395e-06	0.758024	4.25287e-40
YALI1_F37234g	Multi-Core	0.192638	5.51429e-06	0.447363	3.18681e-16
YALI1_B22351g	Multi-Core	0.604406	6.97048e-06	2.0934	2.95127e-47
YALI1_C14450g	Multi-Core	0.189182	8.4427e-06	0.133743	0.0454831
YALI1_B06340g	Multi-Core	0.280438	8.86163e-06	-0.400219	3.94655e-08
YALI1_D19623g	Multi-Core	-1.9708	9.94032e-06	6.08729	1.49541e-43
YALI1_A10708g	Multi-Core	0.205812	1.11118e-05	-0.213055	3.76012e-05
YALI1_E37930g	Multi-Core	-0.178703	1.39357e-05	0.016335	0.777025
YALI1_B13662g	Multi-Core	0.365956	1.42028e-05	0.99488	2.20066e-29
YALI1_C24567g	Multi-Core	-0.315174	1.57072e-05	1.14938	3.47633e-20
YALI1_D01094g	Multi-Core	0.227062	2.90741e-05	0.980344	4.24188e-48
YALI1_D13388g	Multi-Core	0.207891	2.94148e-05	0.117464	0.103677
YALI1_D32594g	Multi-Core	-0.191754	3.09168e-05	-0.0308821	0.622112
YALI1_E32241g	Multi-Core	0.539614	3.64183e-05	-0.0134689	0.938881
YALI1_E33400g	Multi-Core	-0.190421	3.95327e-05	1.12307	3.18871e-66
YALI1_E29840g	Multi-Core	0.272615	4.44299e-05	-0.011695	0.850431
YALI1_B24292g	Multi-Core	-0.195067	5.35469e-05	-0.291093	2.6859e-10
YALI1_D10458g	Multi-Core	-0.204823	5.49795e-05	-1.64832	9.19853e-222
YALI1_D33504g	Multi-Core	0.207094	5.75467e-05	0.576451	7.18616e-32
YALI1_F10990g	Multi-Core	0.184073	8.05266e-05	0.506941	1.80846e-32
YALI1_F00155g	Multi-Core	0.262295	9.75833e-05	-0.0216634	0.761057
YALI1_F37627g	Multi-Core	0.735762	9.75833e-05	1.93013	1.84803e-15
YALI1_E23136g	Multi-Core	-0.73729	0.000102128	-0.980346	1.68949e-08
YALI1_E08575g	Multi-Core	0.269181	0.000137093	-1.35645	9.24013e-39
YALI1_C33055g	Multi-Core	0.20692	0.000162796	1.01188	1.21158e-70
YALI1_F08683g	Multi-Core	0.344157	0.000189283	-1.15342	2.71967e-29
YALI1_B17155g	Multi-Core	0.609718	0.00023554	1.78197	1.02407e-35
YALI1_E16597g	Multi-Core	0.237392	0.000243267	-0.538036	6.52688e-16
YALI1_C28310g	Multi-Core	-0.316308	0.000279451	-1.62582	1.47433e-79
YALI1_B17050g	Multi-Core	-0.161093	0.000282339	-0.223955	1.07313e-06
YALI1_E11215g	Multi-Core	-0.18608	0.000299396	-0.0661993	0.231886
YALI1_A03624g	Multi-Core	0.233647	0.00030377	0.334448	9.49233e-09
YALI1_A15079g	Multi-Core	0.270042	0.000313041	0.819305	1.49658e-25
YALI1_F33764g	Multi-Core	-0.171656	0.00032003	-0.104285	0.0580776
YALI1_C05880g	Multi-Core	-0.235649	0.000432085	0.946557	1.44504e-55
YALI1_E15625g	Multi-Core	-0.240536	0.000480547	0.0355211	0.646529
YALI1_E05701g	Multi-Core	-0.299476	0.000483522	-1.40148	2.77293e-48
YALI1_D07486g	Multi-Core	-0.488414	0.000539266	0.308015	0.00863413
YALI1_C24165g	Multi-Core	0.544203	0.000558436	-0.0299181	0.884211
YALI1_A21203g	Multi-Core	-0.460588	0.000574686	2.60089	6.14117e-64
YALI1_C05554g	Multi-Core	0.189315	0.000686956	0.405483	3.80609e-11
YALI1_C13453g	Multi-Core	-0.313922	0.00071401	0.888028	2.64945e-13
YALI1_E04672g	Multi-Core	-0.272282	0.000806082	1.62515	1.36296e-77
YALI1_E37830g	Multi-Core	-0.276523	0.000847267	-0.0325484	0.72263
YALI1_B17261g	Multi-Core	-0.852831	0.00108483	1.25623	8.92523e-06
YALI1_E41699g	Multi-Core	0.898488	0.00110307	0.43917	0.111098
YALI1_D05956g	Multi-Core	-0.154011	0.00135094	-0.540049	6.55489e-16
YALI1_F10296g	Multi-Core	0.393157	0.00162402	0.966808	1.32078e-15
YALI1_B10032g	Multi-Core	-0.281074	0.00167913	-0.204116	0.0247292
YALI1_E16608g	Multi-Core	0.269849	0.00176771	-0.341134	0.000150792
YALI1_A07649g	Multi-Core	-0.131687	0.00218963	-0.450116	2.48569e-20
YALI1_A05795g	Multi-Core	0.370935	0.00248708	3.61202	2.81908e-202
YALI1_E03243g	Multi-Core	0.450715	0.0024886	-0.938679	1.09012e-08
YALI1_B18069g	Multi-Core	0.134868	0.00250984	0.0755687	0.159749
YALI1_F27871g	Multi-Core	0.131711	0.00310467	0.815239	6.0711e-57
YALI1_D28569g	Multi-Core	-0.148252	0.0033714	0.641079	1.43778e-28
YALI1_E19557g	Multi-Core	-0.141322	0.0040098	-0.0296369	0.623341
YALI1_E13611g	Multi-Core	0.244131	0.00430248	0.491968	4.52454e-09
YALI1_F34057g	Multi-Core	-0.162454	0.00430306	-0.14878	0.0154391
YALI1_B15420g	Multi-Core	-0.34656	0.00452113	0.91425	1.04285e-17
YALI1_B12714g	Multi-Core	0.698578	0.0049517	0.65964	0.00571123
YALI1_D16756g	Multi-Core	-0.149215	0.00560059	0.346333	1.22421e-13
YALI1_B09090g	Multi-Core	0.127057	0.00588935	0.309131	9.21996e-06
YALI1_E24113g	Multi-Core	0.227855	0.00653405	-0.598017	1.63566e-11
YALI1_E40970g	Multi-Core	0.16559	0.00676033	0.313072	2.59291e-07
YALI1_A00406g	Multi-Core	-0.12059	0.0067687	-0.125126	0.0171979
YALI1_D10600g	Multi-Core	-0.106847	0.00731368	0.474581	4.30147e-23
YALI1_E00337g	Multi-Core	0.180305	0.00828185	0.429342	1.16997e-10
YALI1_E37792g	Multi-Core	0.269151	0.00844223	0.308286	0.00272368
YALI1_E33675g	Multi-Core	-0.233519	0.0121195	0.192341	0.0272994
YALI1_B21538g	Multi-Core	0.148952	0.0121475	-0.155896	0.0529383
YALI1_F24963g	Multi-Core	-0.373587	0.0122498	2.73799	5.36842e-210
YALI1_D03167g	Multi-Core	-0.171997	0.012724	-0.388274	3.86929e-09
YALI1_B06110g	Multi-Core	-0.139502	0.0130618	-1.16414	9.37141e-55
YALI1_B16318g	Multi-Core	0.124104	0.0133522	0.0703337	0.149262
YALI1_C16572g	Multi-Core	-0.148316	0.0146501	-0.434114	1.7645e-13
YALI1_F01078g	Multi-Core	0.359994	0.0149087	-2.13214	8.22775e-48
YALI1_A09741g	Multi-Core	0.134798	0.0158351	0.0998654	0.0660014
YALI1_A15073g	Multi-Core	0.220322	0.0167943	1.08405	3.60493e-52
YALI1_A05605g	Multi-Core	0.103811	0.019613	0.205114	4.04925e-05
YALI1_C13890g	Multi-Core	0.0966366	0.0211872	-0.0620389	0.366564
YALI1_F37775g	Multi-Core	-0.103696	0.0212552	0.310304	2.37394e-10
YALI1_E00588g	Multi-Core	0.402554	0.0231111	-0.371191	0.043386
YALI1_E31754g	Multi-Core	0.109454	0.0246097	-0.177895	0.00190741
YALI1_D12723g	Multi-Core	-0.114277	0.0259029	-4.04786	0
YALI1_E36140g	Multi-Core	-0.138642	0.0262701	-0.585246	3.23644e-21
YALI1_F34928g	Multi-Core	-0.097984	0.0274421	-0.359688	1.27534e-17
YALI1_E06664g	Multi-Core	0.111391	0.0275595	-1.86482	3.88064e-22
YALI1_C11131g	Multi-Core	0.538958	0.0310235	1.59105	7.26074e-18
YALI1_B23708g	Multi-Core	0.110602	0.0322565	-0.0271687	0.75056
YALI1_C26628g	Multi-Core	0.306454	0.0328897	-0.812929	9.08469e-08
YALI1_E40671g	Multi-Core	0.315607	0.038265	0.00685786	1
YALI1_F16614g	Multi-Core	0.116071	0.0384582	0.184403	0.00180132
YALI1_D15458g	Multi-Core	-0.173317	0.0433036	0.247067	0.00508764
YALI1_C25032g	Multi-Core	-0.198584	0.0441157	-0.334768	0.00035623
YALI1_F19556g	Multi-Core	0.131792	0.0452509	-0.480289	8.02597e-08
YALI1_F14495g	Multi-Core	-0.125599	0.0453679	-2.065	2.3112e-208
YALI1_F32638g	Multi-Core	0.248658	0.0458497	0.109775	0.377746
YALI1_B05295g	Multi-Core	0.220242	0.0468527	1.15807	8.11252e-30
YALI1_D09277g	Multi-Core	-0.222241	0.0498128	0.541565	1.67439e-11
YALI1_E40744g	Multi-Core	-0.134417	0.0499923	0.158988	0.0233298
YALI1_F32597g	Multi-Core	0.109528	0.0527322	0.10158	0.0962799
YALI1_D28890g	Multi-Core	0.131847	0.0550396	0.138127	0.0843598
YALI1_D09308g	Multi-Core	-0.348913	0.0561358	5.63619	0
YALI1_D07576g	Multi-Core	-0.0843018	0.0582796	0.997393	3.01116e-57
YALI1_C25621g	Multi-Core	-0.12556	0.0584277	-1.96976	8.34516e-157
YALI1_B06028g	Multi-Core	-0.160544	0.0589994	0.555666	4.43184e-09
YALI1_E04060g	Multi-Core	-0.19844	0.0590691	-1.55185	3.08943e-48
YALI1_A18036g	Multi-Core	-0.104614	0.0601321	-0.543122	2.40003e-23
YALI1_F38432g	Multi-Core	0.11605	0.0648895	0.0518021	0.497224
YALI1_C03969g	Multi-Core	-0.086008	0.0656756	0.372187	9.44586e-14
YALI1_B14645g	Multi-Core	0.139486	0.0672798	-0.600877	4.99895e-17
YALI1_B29753g	Multi-Core	-0.109223	0.0678464	-3.52644	0
YALI1_F25309g	Multi-Core	-0.191419	0.0710269	1.5794	2.81857e-52
YALI1_B26962g	Multi-Core	0.157087	0.0718286	0.168485	0.0521321
YALI1_B28394g	Multi-Core	0.472709	0.0777975	-1.3252	2.61276e-11
YALI1_F32659g	Multi-Core	-0.0983717	0.080498	-0.58051	4.70307e-28
YALI1_C27933g	Multi-Core	0.12437	0.0821996	0.110709	0.125302
YALI1_F31463g	Multi-Core	0.124913	0.082635	0.0871415	0.281075
YALI1_E06178g	Multi-Core	-0.110016	0.0828575	0.0406646	0.583057
YALI1_A22275g	Multi-Core	-0.10665	0.0867174	1.2979	6.70095e-77
YALI1_C04570g	Multi-Core	0.130702	0.0876291	-0.831661	1.19247e-25
YALI1_D20768g	Multi-Core	-0.101599	0.0880475	-0.0680289	0.256454
YALI1_F06544g	Multi-Core	-0.115644	0.0883109	-0.525079	4.97641e-14
YALI1_E07790g	Multi-Core	-0.114012	0.0906344	0.113363	0.0996551
YALI1_E00613g	Multi-Core	-0.247459	0.098832	0.875873	2.62877e-23
YALI1_E22787g	Multi-Core	0.08957	0.0994031	-0.349623	1.30168e-09
YALI1_D21631g	Multi-Core	-0.157092	0.102181	-1.53162	6.07833e-49
YALI1_D09623g	Multi-Core	0.194907	0.103262	-0.652568	1.3319e-07
YALI1_C11382g	Multi-Core	0.102241	0.10591	-2.37272	1.08497e-274
YALI1_B18645g	Multi-Core	0.0824297	0.115277	0.246061	1.18295e-05
YALI1_E16731g	Multi-Core	0.0907543	0.120964	0.713656	5.08783e-31
YALI1_E27441g	Multi-Core	-0.0947234	0.128533	1.40485	8.24525e-105
YALI1_E15197g	Multi-Core	-0.0985551	0.134403	0.12159	0.0523821
YALI1_C04067g	Multi-Core	-0.091385	0.135483	-1.33341	4.19327e-102
YALI1_D10367g	Multi-Core	0.0742986	0.142498	0.228879	6.36107e-05
YALI1_A15978g	Multi-Core	-0.130867	0.144933	0.267424	0.00255053
YALI1_F35417g	Multi-Core	-0.078829	0.145116	-0.43216	5.38727e-12
YALI1_D21424g	Multi-Core	-0.0858106	0.165859	0.24227	0.000950881
YALI1_E02183g	Multi-Core	-0.0679343	0.168617	-0.441426	3.48256e-23
YALI1_D09034g	Multi-Core	0.142498	0.172507	-1.70921	1.74373e-37
YALI1_A00447g	Multi-Core	0.231471	0.173015	1.04166	2.10677e-17
YALI1_E23068g	Multi-Core	0.170253	0.181915	4.28356	0
YALI1_A10672g	Multi-Core	-0.0623722	0.196399	-0.179946	0.000223115
YALI1_A21372g	Multi-Core	0.0868771	0.196508	1.88252	9.8924e-101
YALI1_A15227g	Multi-Core	-0.0736581	0.204805	0.314668	2.80994e-07
YALI1_D00973g	Multi-Core	-0.0857713	0.231376	-0.0511431	0.420386
YALI1_B27110g	Multi-Core	0.149096	0.232379	0.691318	1.98348e-10
YALI1_A20528g	Multi-Core	-0.106435	0.232612	-0.0738043	0.318255
YALI1_C24200g	Multi-Core	0.0959341	0.242467	1.26277	1.30947e-58
YALI1_B09211g	Multi-Core	-0.152658	0.251372	-1.24544	1.89585e-10
YALI1_D12282g	Multi-Core	0.051923	0.254139	0.479724	5.62985e-20
YALI1_C19943g	Multi-Core	0.0588266	0.278144	0.193782	0.000530855
YALI1_D36255g	Multi-Core	-0.269616	0.280986	-1.03087	5.03785e-06
YALI1_A05031g	Multi-Core	-0.065193	0.285973	0.428634	6.37765e-08
YALI1_C15707g	Multi-Core	0.311387	0.299862	0.522766	0.0282056
YALI1_D27912g	Multi-Core	-0.070771	0.300605	-0.358994	2.37871e-09
YALI1_C28846g	Multi-Core	-0.201938	0.306081	0.11901	0.459916
YALI1_E23736g	Multi-Core	-0.0539391	0.341747	0.163155	0.00164232
YALI1_F33973g	Multi-Core	-0.0536365	0.345618	0.0402298	0.562567
YALI1_E12482g	Multi-Core	0.0428954	0.348841	0.136073	0.00889471
YALI1_B24502g	Multi-Core	-0.0431216	0.357984	-0.505648	1.78571e-19
YALI1_D25472g	Multi-Core	0.0561772	0.373181	0.41743	1.39707e-14
YALI1_C07199g	Multi-Core	-0.056168	0.373714	-0.718539	1.95062e-36
YALI1_E36365g	Multi-Core	0.0489746	0.377455	-0.0835263	0.126313
YALI1_E08104g	Multi-Core	-0.0793202	0.37927	0.525363	4.62644e-13
YALI1_F12176g	Multi-Core	-0.0416129	0.387175	0.351267	3.20504e-13
YALI1_F06858g	Multi-Core	0.0407476	0.389303	0.426129	4.5043e-14
YALI1_F29540g	Multi-Core	-0.0576148	0.407896	0.759732	4.31634e-34
YALI1_B22375g	Multi-Core	0.11212	0.427478	1.81316	4.72522e-73
YALI1_E24318g	Multi-Core	-0.0474635	0.428715	0.487808	3.48316e-13
YALI1_B02194g	Multi-Core	0.0409493	0.429227	-0.24391	1.01047e-05
YALI1_B11402g	Multi-Core	0.0611909	0.429789	0.0756217	0.317334
YALI1_B03761g	Multi-Core	0.102649	0.436227	-0.513041	8.50508e-05
YALI1_E22004g	Multi-Core	0.0529766	0.444833	-0.0186511	0.812313
YALI1_A04071g	Multi-Core	0.0652592	0.446598	0.201937	0.00532763
YALI1_E22041g	Multi-Core	-0.102583	0.44708	-1.02063	4.87594e-23
YALI1_E32603g	Multi-Core	0.0504294	0.454064	0.0959937	0.175467
YALI1_E16974g	Multi-Core	-0.0623159	0.462512	-0.131225	0.0638912
YALI1_C30524g	Multi-Core	0.0486681	0.465708	-0.0763947	0.179732
YALI1_B13556g	Multi-Core	0.0395052	0.472026	0.0934594	0.0979242
YALI1_F31832g	Multi-Core	-0.107015	0.483043	-0.897418	1.22339e-10
YALI1_E38912g	Multi-Core	0.0551221	0.48654	-0.304094	3.84643e-07
YALI1_F38820g	Multi-Core	-0.0477597	0.489347	0.163209	0.0340998
YALI1_F14650g	Multi-Core	-0.0424546	0.491262	-0.422616	1.98355e-08
YALI1_D02000g	Multi-Core	-0.046519	0.517843	-0.167331	0.00669872
YALI1_C20270g	Multi-Core	-0.0476395	0.531152	0.25927	5.38321e-05
YALI1_D35356g	Multi-Core	0.0365888	0.557306	-0.0862169	0.172555
YALI1_F13953g	Multi-Core	0.227026	0.568588	3.63915	7.40791e-124
YALI1_A20229g	Multi-Core	-0.0555258	0.568687	-0.0195846	0.82586
YALI1_E38034g	Multi-Core	-0.0364798	0.568892	1.494	3.43689e-121
YALI1_C13261g	Multi-Core	-0.031984	0.584217	0.230197	1.81474e-07
YALI1_C01789g	Multi-Core	-0.0253629	0.587851	-0.366287	5.42519e-13
YALI1_A21000g	Multi-Core	-0.0718169	0.609814	-0.824315	3.58354e-07
YALI1_D27074g	Multi-Core	-0.0426288	0.609814	-0.216805	0.00429316
YALI1_E39295g	Multi-Core	-0.0389458	0.612741	0.0595195	0.457682
YALI1_E37198g	Multi-Core	0.0375659	0.618177	-0.0297517	0.698118
YALI1_C04093g	Multi-Core	0.137068	0.631805	3.18256	1.30477e-83
YALI1_E17355g	Multi-Core	-0.0399468	0.641808	-0.401568	5.09595e-08
YALI1_D10768g	Multi-Core	-0.126059	0.644028	0.971505	3.23834e-09
YALI1_E02948g	Multi-Core	-0.0239783	0.646615	0.0270468	0.628143
YALI1_D14453g	Multi-Core	0.0422009	0.65504	-0.351267	1.7414e-05
YALI1_A21617g	Multi-Core	0.032944	0.665413	1.23487	2.23702e-98
YALI1_F12666g	Multi-Core	0.136539	0.670721	4.14222	5.0272e-96
YALI1_E07899g	Multi-Core	-0.0234596	0.696224	0.759919	6.59677e-35
YALI1_D10197g	Multi-Core	0.0212804	0.707941	-0.834479	3.01333e-54
YALI1_D07525g	Multi-Core	-0.0270118	0.709704	-1.06845	5.25974e-44
YALI1_D18037g	Multi-Core	-0.0202908	0.725162	0.000857961	0.99305
YALI1_F25984g	Multi-Core	0.100468	0.726489	0.170261	0.453084
YALI1_A16075g	Multi-Core	-0.0955856	0.728565	0.522429	0.00656617
YALI1_D24718g	Multi-Core	0.0267434	0.735847	-0.0907173	0.156918
YALI1_E39128g	Multi-Core	0.0508297	0.738515	1.16616	9.55571e-17
YALI1_C31199g	Multi-Core	-0.0383046	0.754508	0.214086	0.0336251
YALI1_D05111g	Multi-Core	0.0755979	0.768972	-3.08095	3.61416e-25
YALI1_E05645g	Multi-Core	0.0198442	0.786414	0.287404	2.48884e-06
YALI1_C16932g	Multi-Core	0.0160675	0.803351	-0.393036	2.78779e-12
YALI1_D20381g	Multi-Core	0.0143988	0.816265	0.298764	2.34021e-05
YALI1_D30230g	Multi-Core	-0.0230206	0.833296	0.106289	0.229601
YALI1_F21908g	Multi-Core	0.0358965	0.864852	-1.77097	9.5742e-33
YALI1_B14844g	Multi-Core	0.0178012	0.882483	0.203137	0.00888841
YALI1_C21946g	Multi-Core	0.0108417	0.89667	0.0469404	0.532302
YALI1_A15784g	Multi-Core	-0.0143186	0.905323	-0.684108	2.00201e-12
YALI1_D08684g	Multi-Core	0.00973672	0.905447	-1.43749	3.49594e-26
YALI1_F29765g	Multi-Core	-0.006262	0.912948	-0.137015	0.00564924
YALI1_B25734g	Multi-Core	0.0047168	0.950089	0.399866	1.20821e-14
YALI1_F23270g	Multi-Core	0.00373652	0.953541	-0.36145	2.08611e-10
YALI1_F39051g	Multi-Core	-0.00246783	0.968817	0.361344	4.97866e-14
YALI1_D12790g	Multi-Core	0.00299901	0.974527	-0.131278	0.0399899
YALI1_D09103g	Multi-Core	-0.00229817	0.978499	0.389023	2.50975e-11
YALI1_D15398g	Multi-Core	-0.00231562	0.983369	-0.230993	0.000158244
YALI1_F37194g	Multi-Core	0.00197104	0.986963	0.137735	0.0465057
YALI1_B10751g	Multi-Core	0.00305909	0.99524	-0.371018	0.000677389
YALI1_E35546g	Multi-Core	-0.00281845	1	-1.19281	4.5234e-09
YALI1_D34933g	Non-Core	-4.33344	0	-3.42181	0
YALI1_E27625g	Non-Core	1.91956	4.37314e-302	1.79642	5.27684e-24
YALI1_A22454g	Non-Core	1.51841	7.92099e-234	0.316972	0.01377
YALI1_A22496g	Non-Core	2.73103	1.02832e-178	-0.179882	0.23682
YALI1_E00239g	Non-Core	2.12734	1.85312e-178	-1.6849	4.63223e-09
YALI1_E09329g	Non-Core	-1.51816	1.53859e-138	0.438034	1.28245e-14
YALI1_E14350g	Non-Core	1.59643	7.27746e-137	-2.3799	5.0625e-138
YALI1_E12561g	Non-Core	1.2234	1.96863e-114	1.17698	3.19895e-78
YALI1_B17292g	Non-Core	1.42935	2.29195e-104	-1.75229	1.43753e-130
YALI1_C31408g	Non-Core	1.18835	7.86041e-104	-1.27587	1.02691e-59
YALI1_A15105g	Non-Core	1.16344	2.45498e-103	1.16817	2.94948e-70
YALI1_B10231g	Non-Core	0.914098	1.621e-96	0.194473	0.00597225
YALI1_F15357g	Non-Core	3.11816	1.66779e-96	3.65447	7.50845e-135
YALI1_C30454g	Non-Core	1.06352	1.70599e-89	-1.04548	3.49535e-34
YALI1_E02744g	Non-Core	1.12468	2.48369e-83	1.69211	2.32381e-55
YALI1_E04719g	Non-Core	-0.845905	4.51632e-79	0.154703	0.0944888
YALI1_C25391g	Non-Core	1.40111	3.99922e-74	1.60364	2.4601e-71
YALI1_C01161g	Non-Core	1.41178	2.02528e-72	1.06878	8.17111e-10
YALI1_E30677g	Non-Core	-0.898532	9.4378e-72	-0.882011	4.59304e-57
YALI1_B27968g	Non-Core	2.45734	1.79045e-71	2.02668	8.31416e-05
YALI1_E01530g	Non-Core	-0.788172	2.22804e-70	-2.62945	2.653e-142
YALI1_D35025g	Non-Core	2.04435	2.9802e-70	1.25816	0.00858843
YALI1_A12356g	Non-Core	-0.883464	3.16011e-70	0.685621	3.85702e-34
YALI1_F29798g	Non-Core	1.94363	3.84837e-70	-0.467595	0.00304086
YALI1_C04720g	Non-Core	1.28221	1.89882e-68	-0.352661	0.000549354
YALI1_C20793g	Non-Core	-1.24	5.91039e-68	-0.662171	1.3903e-12
YALI1_B13328g	Non-Core	-1.21921	3.51074e-67	1.71779	1.17017e-120
YALI1_B21155g	Non-Core	1.70918	9.58504e-67	2.51519	2.47754e-237
YALI1_E10295g	Non-Core	1.1107	9.58504e-67	-1.37055	6.5267e-49
YALI1_D26671g	Non-Core	1.4667	5.99439e-65	0.593673	0.000861076
YALI1_A16681g	Non-Core	1.68271	2.18424e-63	1.56779	3.23494e-40
YALI1_E34842g	Non-Core	-0.736522	1.8988e-61	-0.331155	2.04772e-11
YALI1_F08784g	Non-Core	0.843819	3.49459e-60	-0.269643	0.00148211
YALI1_A06594g	Non-Core	0.649047	1.13043e-59	-0.370563	1.37096e-16
YALI1_C21789g	Non-Core	-1.15306	1.87417e-58	-2.16318	5.77085e-209
YALI1_E02850g	Non-Core	-1.92195	1.72053e-57	0.0205866	0.951294
YALI1_F02132g	Non-Core	0.952435	3.4562e-56	-2.35169	1.69193e-34
YALI1_C14931g	Non-Core	0.847897	7.39125e-56	-0.066862	0.406552
YALI1_D00094g	Non-Core	1.52564	1.5941e-54	1.06261	3.97416e-09
YALI1_E20463g	Non-Core	1.26201	9.71282e-54	1.6566	1.10669e-47
YALI1_F37171g	Non-Core	1.65593	8.84998e-51	-0.400492	0.00918512
YALI1_D00376g	Non-Core	1.15331	1.08005e-50	-6.11564	0
YALI1_B05313g	Non-Core	0.739154	7.02971e-50	-0.174601	0.00274039
YALI1_A06530g	Non-Core	0.724228	1.04352e-49	-4.50147	1.81568e-39
YALI1_E09568g	Non-Core	-1.03647	1.11792e-49	-1.41822	1.96651e-66
YALI1_B02047g	Non-Core	1.71721	3.37474e-49	0.865075	8.89543e-11
YALI1_E02162g	Non-Core	0.855292	1.37238e-48	-0.646973	4.96311e-13
YALI1_C24891g	Non-Core	-1.3054	1.69621e-48	0.0041172	0.982091
YALI1_A19398g	Non-Core	1.18995	2.93779e-48	-0.974369	1.9111e-20
YALI1_F12578g	Non-Core	0.727568	8.87889e-48	0.6008	5.85476e-17
YALI1_F07699g	Non-Core	-0.822318	1.24712e-47	-1.06838	2.21175e-62
YALI1_F18835g	Non-Core	1.47823	1.37688e-46	-4.113	2.31818e-123
YALI1_A12540g	Non-Core	2.69484	2.68569e-46	1.20256	1.46337e-13
YALI1_D14915g	Non-Core	-0.582938	2.92951e-46	-0.669473	9.97189e-48
YALI1_A19025g	Non-Core	0.837374	4.33644e-46	-0.915122	1.4129e-51
YALI1_D24249g	Non-Core	0.834252	2.20095e-45	-1.03405	2.56732e-38
YALI1_A09064g	Non-Core	0.735797	3.11451e-45	-0.894538	4.83236e-21
YALI1_E09817g	Non-Core	-0.962153	2.647e-44	-1.21069	1.05046e-79
YALI1_F02265g	Non-Core	0.612922	4.61297e-44	0.416369	1.65171e-09
YALI1_E07409g	Non-Core	-0.653663	1.01655e-43	0.517099	4.12987e-25
YALI1_A05168g	Non-Core	0.76554	7.71147e-42	0.261603	0.000236752
YALI1_F12649g	Non-Core	1.04486	2.12297e-41	1.2717	1.92988e-57
YALI1_E40251g	Non-Core	-0.678494	3.77141e-41	-0.964206	7.18154e-93
YALI1_C32461g	Non-Core	-0.746709	6.46567e-41	-1.25431	1.25337e-117
YALI1_D11937g	Non-Core	-0.601816	6.51114e-41	-0.657668	1.75286e-26
YALI1_C01043g	Non-Core	0.935782	8.9129e-41	0.196003	0.0159585
YALI1_A06416g	Non-Core	0.567942	2.92798e-40	-0.00938199	0.92625
YALI1_F15291g	Non-Core	-0.751026	4.71192e-40	-1.59215	2.18841e-82
YALI1_C06770g	Non-Core	0.670228	5.72014e-40	-1.85125	2.1018e-146
YALI1_F02508g	Non-Core	0.914288	5.70656e-39	-5.53326	4.37184e-48
YALI1_D10565g	Non-Core	0.835927	7.28482e-39	-0.611426	9.58131e-14
YALI1_B12375g	Non-Core	-0.875815	7.91248e-39	-1.02134	1.20487e-09
YALI1_F18664g	Non-Core	1.03262	4.03682e-38	-1.56642	1.02677e-39
YALI1_C02332g	Non-Core	0.703482	4.85519e-38	-1.8499	5.02006e-198
YALI1_F09720g	Non-Core	-1.25451	5.0836e-38	1.1623	2.6485e-32
YALI1_B16645g	Non-Core	-0.689429	1.00423e-37	-0.624184	1.2801e-19
YALI1_B26033g	Non-Core	3.73795	1.07075e-37	-0.253207	0.679727
YALI1_E41315g	Non-Core	-0.503505	1.34552e-37	0.539485	2.20737e-25
YALI1_F03215g	Non-Core	0.936427	5.241e-37	1.50705	3.83823e-170
YALI1_C31549g	Non-Core	-0.724993	8.61955e-37	1.3705	3.37904e-43
YALI1_A21477g	Non-Core	1.7484	1.86288e-36	5.80717	1.77577e-194
YALI1_F24564g	Non-Core	-0.925819	2.33459e-36	-3.06641	6.75864e-55
YALI1_C02117g	Non-Core	0.863345	3.55605e-35	-0.554464	8.92581e-11
YALI1_E14201g	Non-Core	0.533503	1.28799e-34	0.274726	2.26123e-05
YALI1_D16144g	Non-Core	-0.629206	5.75944e-34	0.94091	3.1033e-100
YALI1_B02430g	Non-Core	0.962358	1.01073e-33	0.0599989	0.528786
YALI1_D21256g	Non-Core	-3.02138	1.64384e-33	4.0559	1.37475e-191
YALI1_E21779g	Non-Core	1.82975	1.94388e-33	1.86209	1.60086e-27
YALI1_C05022g	Non-Core	0.87847	4.06419e-33	-0.678952	5.62263e-12
YALI1_D12567g	Non-Core	1.17194	1.15803e-32	-1.21934	2.14251e-06
YALI1_E33888g	Non-Core	0.661127	1.40501e-32	-0.12035	0.215191
YALI1_A21594g	Non-Core	1.62371	1.48211e-32	4.08278	0
YALI1_F33861g	Non-Core	0.463069	3.21644e-32	0.446303	2.96232e-17
YALI1_B25136g	Non-Core	-0.557355	3.65803e-32	-0.136119	0.0137304
YALI1_E24735g	Non-Core	-1.2616	1.25936e-31	0.778472	5.84887e-13
YALI1_E24532g	Non-Core	1.0883	1.31954e-31	-2.45114	3.34909e-92
YALI1_B07696g	Non-Core	1.1407	1.62344e-31	0.385021	0.000601355
YALI1_C28551g	Non-Core	-0.591657	1.87157e-31	0.345881	1.80967e-07
YALI1_A06229g	Non-Core	-0.760991	2.41321e-31	1.64064	9.81232e-97
YALI1_C00503g	Non-Core	-0.693177	3.17706e-31	-1.41868	5.53583e-135
YALI1_D07888g	Non-Core	0.580736	3.27014e-31	0.0618389	0.260129
YALI1_E24245g	Non-Core	1.38873	4.99292e-31	3.52774	0
YALI1_E40603g	Non-Core	1.27223	6.61491e-31	0.333115	0.0138648
YALI1_C05972g	Non-Core	1.07637	9.34849e-31	4.02603	2.88937e-277
YALI1_E32247g	Non-Core	1.03229	1.15905e-30	0.287261	0.0800954
YALI1_F22376g	Non-Core	-0.734291	1.60654e-30	-3.01733	1.15817e-204
YALI1_B13259g	Non-Core	1.32885	1.63061e-30	0.979197	7.31131e-16
YALI1_F39494g	Non-Core	0.789981	2.92678e-30	-2.42543	6.38359e-124
YALI1_B19323g	Non-Core	-0.735612	3.9279e-30	0.339441	3.68711e-08
YALI1_C10990g	Non-Core	-0.538997	7.00366e-30	-1.12862	5.58036e-64
YALI1_A12037g	Non-Core	1.68568	1.12699e-29	0.962511	3.27848e-10
YALI1_B18572g	Non-Core	-0.553516	1.52309e-29	1.25411	4.34911e-123
YALI1_D11402g	Non-Core	0.562703	1.956e-29	0.101256	0.0672403
YALI1_C05323g	Non-Core	-1.17116	3.84719e-29	0.190764	0.0444539
YALI1_F36584g	Non-Core	1.20425	1.07029e-28	0.072136	0.518285
YALI1_B24836g	Non-Core	-1.3772	1.28058e-28	-6.72365	3.40178e-40
YALI1_D05594g	Non-Core	0.456085	1.36221e-28	-0.225287	0.00139767
YALI1_B29364g	Non-Core	-1.12574	1.59944e-28	-5.12883	7.89534e-55
YALI1_F12330g	Non-Core	-0.892237	1.59944e-28	-1.74244	1.95784e-167
YALI1_A21236g	Non-Core	0.643685	1.78623e-28	0.641085	2.85989e-25
YALI1_B25868g	Non-Core	0.893905	6.07746e-28	3.00291	0
YALI1_B02833g	Non-Core	0.681213	7.25394e-28	0.897698	2.741e-36
YALI1_D26438g	Non-Core	-0.811991	7.78277e-28	-1.13716	1.2377e-59
YALI1_E38218g	Non-Core	-0.570339	1.01121e-27	-0.670669	1.27134e-22
YALI1_C24526g	Non-Core	0.547106	1.49389e-27	-0.12834	0.107589
YALI1_C09750g	Non-Core	1.07491	2.01292e-27	0.15712	0.197228
YALI1_A02190g	Non-Core	1.58416	2.27155e-27	-0.789758	0.000130128
YALI1_A14292g	Non-Core	0.543797	3.66948e-27	0.0190598	0.820751
YALI1_E33459g	Non-Core	-0.552309	3.92608e-27	1.56069	1.46273e-159
YALI1_D27946g	Non-Core	-0.538213	4.30666e-27	-2.05749	4.2829e-91
YALI1_F12810g	Non-Core	1.27779	5.8432e-27	2.87831	2.91274e-98
YALI1_D00062g	Non-Core	1.39109	5.9876e-27	0.568769	0.000927601
YALI1_D32111g	Non-Core	-1.10537	7.65792e-27	0.167101	0.163156
YALI1_A03029g	Non-Core	-0.50224	8.81931e-27	-0.415597	6.67655e-09
YALI1_C14106g	Non-Core	-0.678853	8.99563e-27	0.758127	2.79226e-33
YALI1_F07042g	Non-Core	-1.3647	1.02822e-26	1.48255	1.8395e-72
YALI1_D02804g	Non-Core	1.32497	1.05995e-26	1.64811	1.55613e-37
YALI1_E29939g	Non-Core	-0.757717	1.34462e-26	-1.13741	1.51232e-50
YALI1_E23988g	Non-Core	0.734767	1.42242e-26	-1.89361	6.42203e-219
YALI1_C10203g	Non-Core	0.742298	2.69343e-26	-1.2672	1.011e-28
YALI1_F11093g	Non-Core	-0.643808	2.76687e-26	-1.54979	2.16016e-121
YALI1_C18478g	Non-Core	0.491605	3.94146e-26	-0.521471	2.6282e-19
YALI1_D23237g	Non-Core	0.899231	5.11993e-26	-0.413827	0.000120527
YALI1_C18948t	Non-Core	-0.488073	7.01897e-26	-0.717639	1.4602e-32
YALI1_F25701g	Non-Core	-0.580682	1.07853e-25	-0.0471505	0.403055
YALI1_E20099g	Non-Core	-0.435281	1.14877e-25	-1.4454	6.7106e-109
YALI1_D32369g	Non-Core	-0.438636	1.20552e-25	-0.847474	5.01188e-15
YALI1_B06928g	Non-Core	-0.675984	1.52027e-25	-0.308878	3.80143e-10
YALI1_C30392g	Non-Core	-0.551988	1.91114e-25	-0.299571	1.05058e-07
YALI1_E20995g	Non-Core	0.458389	2.15311e-25	0.104473	0.0592809
YALI1_F23551g	Non-Core	-0.555097	2.51638e-25	1.57292	6.12846e-145
YALI1_C07360g	Non-Core	0.849399	2.78825e-25	1.09788	3.49715e-07
YALI1_D02444g	Non-Core	0.551108	3.66937e-25	-0.83874	6.13515e-27
YALI1_C00368g	Non-Core	0.764857	4.41702e-25	-0.643669	8.26387e-11
YALI1_D05286g	Non-Core	0.451392	9.79792e-25	-0.527385	2.23949e-22
YALI1_A12617g	Non-Core	-0.724063	1.16285e-24	-1.60834	2.59731e-83
YALI1_F12562g	Non-Core	0.664918	1.83959e-24	-0.0401921	0.696568
YALI1_E28490g	Non-Core	-0.509032	2.00638e-24	-0.4443	2.17894e-14
YALI1_E21053g	Non-Core	0.437785	2.04846e-24	-0.706246	3.67088e-42
YALI1_E33799g	Non-Core	-1.00288	2.22115e-24	1.00837	3.9236e-47
YALI1_B21935g	Non-Core	1.66839	2.60712e-24	2.35881	3.24542e-72
YALI1_D32695g	Non-Core	0.562547	2.71027e-24	0.316534	5.97109e-09
YALI1_F34281g	Non-Core	0.597384	2.81982e-24	0.634484	2.24336e-11
YALI1_C32223g	Non-Core	0.450263	4.49246e-24	0.145613	0.00789301
YALI1_A01537g	Non-Core	-1.1912	5.36272e-24	-3.29878	8.94354e-65
YALI1_B25258g	Non-Core	-1.18942	7.12916e-24	-3.29597	5.08612e-64
YALI1_A20822g	Non-Core	-0.457834	1.65437e-23	-0.102475	0.0607787
YALI1_D24054g	Non-Core	0.462504	1.7151e-23	-0.119076	0.184325
YALI1_D02781g	Non-Core	-0.519304	2.13049e-23	-0.337646	3.63775e-09
YALI1_D12403g	Non-Core	-0.536178	2.74954e-23	1.16242	2.31478e-77
YALI1_E24479g	Non-Core	0.470218	3.94084e-23	0.205018	0.000147025
YALI1_F27017g	Non-Core	-0.524157	4.05814e-23	-0.932941	4.20789e-35
YALI1_A21871g	Non-Core	-0.488917	4.05814e-23	-3.02848	5.8351e-209
YALI1_F28393g	Non-Core	-0.546405	5.27329e-23	1.02329	2.23686e-19
YALI1_D17829g	Non-Core	0.780367	5.48217e-23	0.989426	2.65458e-17
YALI1_C16347g	Non-Core	-0.562375	7.71637e-23	-1.80449	1.06915e-169
YALI1_D16891g	Non-Core	0.700868	7.834e-23	-1.26193	1.29645e-35
YALI1_B24351g	Non-Core	0.700834	8.39155e-23	1.7308	8.34774e-103
YALI1_D32268g	Non-Core	-0.542357	9.12493e-23	0.618037	1.17199e-17
YALI1_F15641g	Non-Core	-1.01896	1.07938e-22	-4.01266	2.36124e-174
YALI1_F16796g	Non-Core	-0.424436	1.42587e-22	-0.711739	7.40615e-42
YALI1_F15568g	Non-Core	-0.719119	1.62952e-22	1.04398	1.19952e-59
YALI1_F30593g	Non-Core	-0.435276	2.40585e-22	1.11083	2.20943e-124
YALI1_A08126g	Non-Core	1.3763	4.00136e-22	-1.87894	5.42221e-15
YALI1_B09871g	Non-Core	0.696154	5.46264e-22	-0.586431	5.91504e-11
YALI1_E29557g	Non-Core	-0.52296	8.74067e-22	-0.0326253	0.647913
YALI1_D02625g	Non-Core	0.400252	8.81232e-22	-0.462176	1.60853e-12
YALI1_E27997g	Non-Core	1.35013	9.18085e-22	-0.422876	0.0253448
YALI1_D18251g	Non-Core	0.826834	1.01311e-21	2.54761	5.61064e-185
YALI1_E31446g	Non-Core	0.695692	1.10855e-21	-2.85335	1.18075e-67
YALI1_A03116g	Non-Core	0.613948	1.30979e-21	-0.230968	0.00233075
YALI1_E35249g	Non-Core	1.50116	1.35603e-21	1.51659	2.13724e-23
YALI1_F14933g	Non-Core	0.557141	1.42965e-21	0.691039	4.70898e-26
YALI1_A06823g	Non-Core	0.763032	2.3034e-21	0.730326	1.44972e-21
YALI1_C20364g	Non-Core	-0.506052	3.69793e-21	0.549119	1.79957e-19
YALI1_B15192g	Non-Core	-0.458362	4.20166e-21	-0.733053	4.508e-47
YALI1_E39570g	Non-Core	0.804567	4.22297e-21	-1.02131	5.97036e-17
YALI1_D10264g	Non-Core	-0.737949	5.82158e-21	-1.91652	5.96089e-110
YALI1_D05901g	Non-Core	-0.61019	7.13204e-21	-1.70545	1.64923e-104
YALI1_D33820g	Non-Core	-0.655633	9.19534e-21	-1.54246	1.96355e-139
YALI1_C18932t	Non-Core	-0.422709	9.55665e-21	-0.672345	8.34745e-50
YALI1_F39426g	Non-Core	0.420839	1.27638e-20	0.624	4.78389e-35
YALI1_E40282g	Non-Core	-0.391952	1.8527e-20	0.483473	2.33179e-22
YALI1_C04201g	Non-Core	-0.455685	2.69424e-20	0.717429	2.21502e-23
YALI1_B11131g	Non-Core	0.416255	3.15175e-20	0.0563954	0.42672
YALI1_C29902g	Non-Core	0.473136	3.73383e-20	-0.0728037	0.224398
YALI1_F08514g	Non-Core	0.52276	4.66443e-20	-0.373659	7.20143e-06
YALI1_C10385g	Non-Core	-1.12454	5.02737e-20	-1.08902	3.51228e-18
YALI1_C08923g	Non-Core	1.26832	5.0525e-20	-0.312949	0.138486
YALI1_E20845g	Non-Core	0.768712	5.27565e-20	-0.286517	0.00588092
YALI1_F26793g	Non-Core	-1.24391	5.37666e-20	3.30088	3.09126e-200
YALI1_C29261g	Non-Core	-0.455351	5.96149e-20	-0.263628	1.68306e-05
YALI1_D24508g	Non-Core	-0.444532	7.28763e-20	0.22787	9.76416e-06
YALI1_C14369g	Non-Core	0.474	1.22225e-19	-0.165455	0.0456979
YALI1_D22804g	Non-Core	-0.54296	1.25391e-19	0.0133713	0.853918
YALI1_D26454g	Non-Core	-1.06178	1.68504e-19	-0.369707	0.00246687
YALI1_F22935g	Non-Core	0.58143	1.98246e-19	1.34008	1.35186e-116
YALI1_B17569g	Non-Core	-0.934344	2.06527e-19	-0.808103	0.0014064
YALI1_E07019g	Non-Core	0.469529	2.42801e-19	0.446006	6.48964e-10
YALI1_A07768g	Non-Core	-0.405593	3.08593e-19	-0.432029	3.39309e-18
YALI1_E02767g	Non-Core	0.448385	4.57853e-19	-1.5495	4.96772e-91
YALI1_D30285g	Non-Core	0.99353	4.58494e-19	1.86948	4.46154e-66
YALI1_F28333g	Non-Core	-0.625895	5.62272e-19	2.13631	2.94192e-123
YALI1_A02682g	Non-Core	-0.487451	6.58896e-19	-0.625677	2.66376e-26
YALI1_F06410g	Non-Core	1.34914	6.67572e-19	-1.06573	6.78124e-07
YALI1_C24434g	Non-Core	0.769283	7.38931e-19	1.32434	7.59987e-46
YALI1_C10121g	Non-Core	-0.496415	8.75176e-19	-0.288929	1.07401e-06
YALI1_D13124g	Non-Core	-0.829178	8.88013e-19	-1.39305	1.25596e-69
YALI1_D07344g	Non-Core	-0.435064	9.84458e-19	-1.22382	3.81531e-134
YALI1_C23021g	Non-Core	0.710098	9.8703e-19	-1.63909	1.46977e-46
YALI1_B27929g	Non-Core	-0.862289	1.17666e-18	-2.56581	6.1353e-60
YALI1_F27692g	Non-Core	0.467736	1.43442e-18	-0.0264896	0.668893
YALI1_F21467g	Non-Core	1.64898	1.54497e-18	1.7328	3.33969e-26
YALI1_C26377g	Non-Core	-0.362475	1.5967e-18	1.74555	8.42048e-231
YALI1_D12050g	Non-Core	0.594858	2.15396e-18	-0.724407	4.06546e-15
YALI1_B12101g	Non-Core	-0.428904	2.91732e-18	0.92732	2.03271e-33
YALI1_D22961g	Non-Core	-0.464022	5.29978e-18	-0.792817	3.45951e-34
YALI1_F02545g	Non-Core	0.690466	5.29978e-18	-2.63862	1.13844e-36
YALI1_F00261g	Non-Core	0.369316	6.04693e-18	0.487741	5.32369e-21
YALI1_D13019g	Non-Core	0.56536	7.67605e-18	0.137361	0.0832586
YALI1_F02074g	Non-Core	0.416117	1.58496e-17	-0.27748	0.000455816
YALI1_E30462g	Non-Core	0.367598	1.98433e-17	-0.412678	2.37454e-16
YALI1_D09766g	Non-Core	0.503378	2.53178e-17	0.215213	0.00022999
YALI1_B04831g	Non-Core	-0.662595	3.32548e-17	-1.83638	3.23138e-97
YALI1_D08317g	Non-Core	-0.733122	3.32548e-17	1.01876	2.23574e-21
YALI1_F09161g	Non-Core	0.714249	3.39765e-17	-3.70117	2.18531e-119
YALI1_F39789g	Non-Core	0.591979	3.68676e-17	-2.37599	4.30438e-70
YALI1_E08530g	Non-Core	-0.578086	3.96346e-17	-0.137745	0.0351775
YALI1_F13384g	Non-Core	0.434623	4.46889e-17	0.939128	5.76927e-83
YALI1_E35305g	Non-Core	-0.340056	5.378e-17	-0.0142689	0.802494
YALI1_E00019g	Non-Core	0.684537	8.27065e-17	0.351736	0.000263375
YALI1_E17508g	Non-Core	0.62132	9.41148e-17	0.449095	2.8043e-09
YALI1_D16166g	Non-Core	-0.594762	1.22456e-16	0.434368	1.08269e-10
YALI1_C28228g	Non-Core	0.382009	1.30348e-16	-0.0349805	0.534211
YALI1_B29419g	Non-Core	0.513822	1.46222e-16	-0.802378	7.86396e-15
YALI1_A03450g	Non-Core	-1.78948	1.71694e-16	0.473452	0.0064916
YALI1_D00848g	Non-Core	0.352321	2.08597e-16	-0.0965128	0.0597432
YALI1_B20634g	Non-Core	-0.453108	2.28395e-16	-0.359114	6.65558e-08
YALI1_F24798g	Non-Core	-0.325046	2.52104e-16	0.21298	8.17889e-06
YALI1_D07945g	Non-Core	0.339033	5.11596e-16	-0.330986	1.68002e-09
YALI1_E01741g	Non-Core	0.36873	5.35841e-16	-4.50403	1.60956e-267
YALI1_E09924g	Non-Core	-0.326444	5.87064e-16	0.877014	3.88113e-60
YALI1_C21516g	Non-Core	0.814118	6.12512e-16	-0.369672	0.149928
YALI1_F34324g	Non-Core	0.377818	6.9198e-16	0.785544	3.96375e-32
YALI1_B04068g	Non-Core	-1.23765	1.21466e-15	0.628068	1.36483e-05
YALI1_C19072g	Non-Core	0.868004	1.38594e-15	-0.0678715	0.617561
YALI1_E25518g	Non-Core	0.449024	1.62604e-15	-0.22722	0.000539753
YALI1_E09051g	Non-Core	-0.999158	1.99982e-15	-0.567941	3.04119e-06
YALI1_A04976g	Non-Core	0.445937	2.15287e-15	-1.7341	1.66411e-87
YALI1_D14805g	Non-Core	-0.482052	2.19525e-15	-0.479217	1.80806e-14
YALI1_F01132g	Non-Core	0.357388	2.30366e-15	0.60256	1.77149e-24
YALI1_D33168g	Non-Core	-0.519382	2.3252e-15	1.2132	7.67365e-67
YALI1_A19898g	Non-Core	0.793815	3.0978e-15	-1.08463	1.60466e-11
YALI1_D01036g	Non-Core	0.438242	4.05354e-15	0.608704	8.16844e-20
YALI1_E08709g	Non-Core	0.331359	4.47269e-15	0.241945	7.11451e-08
YALI1_C12317g	Non-Core	0.61172	4.59722e-15	2.72838	0
YALI1_B11715g	Non-Core	-0.365763	4.78595e-15	0.786832	8.17917e-38
YALI1_A06989g	Non-Core	1.50264	5.10125e-15	2.75302	2.02064e-91
YALI1_E26525g	Non-Core	0.4007	5.13656e-15	0.315105	7.11451e-08
YALI1_F25212g	Non-Core	-0.418929	5.46175e-15	0.13755	0.00741869
YALI1_B27179g	Non-Core	0.787831	6.00841e-15	1.08692	1.4182e-29
YALI1_B04690g	Non-Core	-0.620273	6.22673e-15	-1.13894	1.66129e-50
YALI1_D22864g	Non-Core	-0.352369	6.2363e-15	0.117079	0.032101
YALI1_F38263g	Non-Core	0.347243	6.30923e-15	0.0551541	0.38806
YALI1_E22840g	Non-Core	-0.827783	6.49984e-15	-1.05156	2.59249e-19
YALI1_C09200g	Non-Core	-0.38173	6.50362e-15	-0.0220717	0.764778
YALI1_F07604g	Non-Core	-0.490967	8.09442e-15	1.10717	1.56659e-62
YALI1_D21145g	Non-Core	-0.511141	8.72539e-15	0.75348	1.9046e-18
YALI1_C10762g	Non-Core	2.0041	1.24228e-14	1.86815	7.80049e-12
YALI1_F36267g	Non-Core	0.341657	1.3327e-14	0.557834	8.58534e-29
YALI1_C19058g	Non-Core	1.04387	1.63573e-14	-0.351549	0.046695
YALI1_E17201g	Non-Core	-0.378824	1.63748e-14	-0.702467	3.8567e-41
YALI1_D08971g	Non-Core	-0.382755	1.71624e-14	0.597595	1.90514e-21
YALI1_D01632g	Non-Core	0.407109	1.79711e-14	-0.740499	1.32884e-29
YALI1_F14107g	Non-Core	0.45633	2.35038e-14	-0.337682	8.40595e-05
YALI1_B01030g	Non-Core	-0.578494	2.45614e-14	-1.00613	1.7174e-31
YALI1_E34686g	Non-Core	0.579882	2.55822e-14	-0.016072	0.868492
YALI1_C17078g	Non-Core	0.415719	3.22995e-14	-0.993674	7.64806e-44
YALI1_E36887g	Non-Core	0.363876	3.61165e-14	0.231931	9.76024e-06
YALI1_E02481g	Non-Core	0.757079	4.60579e-14	-3.90937	7.22839e-92
YALI1_D06859g	Non-Core	0.376332	5.50266e-14	0.502218	5.89375e-20
YALI1_B25833g	Non-Core	-0.44676	5.62816e-14	1.66954	1.46741e-113
YALI1_A06815g	Non-Core	0.599968	5.87848e-14	0.0754559	0.419571
YALI1_E10148g	Non-Core	1.13292	6.5792e-14	0.562135	0.000411982
YALI1_D12028g	Non-Core	-0.359544	7.07014e-14	0.63167	7.33232e-40
YALI1_D27057g	Non-Core	0.829448	7.49605e-14	-0.00999251	0.959591
YALI1_B26377g	Non-Core	-0.611973	7.74596e-14	-1.22229	1.1559e-19
YALI1_E03300g	Non-Core	0.362889	8.9358e-14	0.125251	0.110308
YALI1_C09260g	Non-Core	-1.8493	8.98396e-14	0.64788	0.000232073
YALI1_E36789g	Non-Core	-0.401699	9.47373e-14	-0.539486	6.06706e-19
YALI1_C05931g	Non-Core	0.949721	9.73498e-14	-1.56565	1.89221e-20
YALI1_F29139g	Non-Core	-0.536352	1.0148e-13	-0.717347	8.54295e-22
YALI1_F35274g	Non-Core	-0.464544	1.03835e-13	-1.81216	4.55313e-181
YALI1_D11514g	Non-Core	-0.770411	1.29509e-13	1.22924	1.72469e-52
YALI1_B18887g	Non-Core	0.592617	1.42009e-13	-0.823333	1.37962e-13
YALI1_C19316g	Non-Core	0.580893	1.57196e-13	-1.26231	5.75458e-34
YALI1_D27637g	Non-Core	0.363804	1.60644e-13	0.0418774	0.47942
YALI1_C30310g	Non-Core	0.881197	1.6327e-13	-3.06076	8.75184e-55
YALI1_B09002g	Non-Core	1.36989	1.68306e-13	1.26003	7.98911e-14
YALI1_E37234g	Non-Core	0.433089	2.05915e-13	2.11971	5.26281e-219
YALI1_F26519g	Non-Core	-0.364489	2.071e-13	0.985601	5.73124e-71
YALI1_F17358g	Non-Core	0.674382	2.59199e-13	-0.2854	0.00750651
YALI1_D17832g	Non-Core	1.39264	2.68478e-13	0.761618	0.000166432
YALI1_D00673g	Non-Core	-0.854236	2.85388e-13	-2.41039	5.26962e-69
YALI1_E37157g	Non-Core	-0.413767	3.10777e-13	0.631846	2.19769e-23
YALI1_D12315g	Non-Core	0.298945	3.12033e-13	0.19332	2.12259e-05
YALI1_A20283g	Non-Core	0.438304	3.15375e-13	0.0503853	0.437281
YALI1_E15835g	Non-Core	0.360355	4.00895e-13	0.116144	0.100687
YALI1_B10463g	Non-Core	1.14611	4.69788e-13	-0.654057	0.000808681
YALI1_D21610g	Non-Core	0.475527	5.37956e-13	0.238003	0.000103464
YALI1_B01060g	Non-Core	-0.419033	5.37956e-13	0.58779	1.65095e-26
YALI1_E28863g	Non-Core	1.07795	5.42458e-13	-0.933423	1.99215e-06
YALI1_A07357g	Non-Core	-0.442397	5.62414e-13	1.03893	2.41146e-53
YALI1_B05282g	Non-Core	0.339189	5.71049e-13	-0.160499	0.00211017
YALI1_E10339g	Non-Core	0.523058	6.16528e-13	-0.400085	2.99927e-07
YALI1_F01614g	Non-Core	0.340543	6.27561e-13	-0.0203435	0.810281
YALI1_E14762g	Non-Core	-0.31622	6.8767e-13	0.0543635	0.251253
YALI1_C17440g	Non-Core	0.485721	7.11e-13	1.10063	1.93934e-42
YALI1_C07152g	Non-Core	-1.00882	7.97649e-13	-1.62562	1.11294e-30
YALI1_A00538g	Non-Core	0.551546	8.28737e-13	0.489641	4.15736e-11
YALI1_F16551g	Non-Core	-1.10689	8.44294e-13	-0.233446	0.0636365
YALI1_E03789g	Non-Core	-0.40095	9.75554e-13	0.13686	0.0486129
YALI1_E21799g	Non-Core	1.10053	9.76668e-13	-1.06236	4.18929e-07
YALI1_F25708g	Non-Core	-0.449065	1.18508e-12	0.104806	0.0715499
YALI1_F15286g	Non-Core	-0.875846	1.37862e-12	-3.02959	1.06924e-74
YALI1_E21256g	Non-Core	-1.23176	1.70473e-12	-1.36457	1.02047e-19
YALI1_C02550g	Non-Core	0.292486	1.84875e-12	0.0113369	0.873585
YALI1_E30109g	Non-Core	0.549127	1.97597e-12	-0.158216	0.0809136
YALI1_D27385g	Non-Core	0.366997	1.97597e-12	0.433624	2.19291e-18
YALI1_B16022g	Non-Core	-0.342185	1.97597e-12	0.674655	9.60787e-34
YALI1_A07014g	Non-Core	0.675953	2.05766e-12	-0.105902	0.362743
YALI1_D06805g	Non-Core	0.371689	2.24484e-12	-0.666432	1.32586e-24
YALI1_F17094g	Non-Core	0.967833	2.25101e-12	-0.431887	0.041934
YALI1_D06736g	Non-Core	0.39794	2.5107e-12	-0.00504219	0.938111
YALI1_F11449g	Non-Core	0.419188	2.73143e-12	1.25517	1.47401e-97
YALI1_F00399g	Non-Core	1.11741	2.93819e-12	2.07664	2.84149e-47
YALI1_D13510g	Non-Core	-0.44282	3.03776e-12	-1.18058	4.53022e-53
YALI1_A08107g	Non-Core	1.09988	3.45181e-12	-1.66687	8.47004e-12
YALI1_A08759g	Non-Core	-0.406845	3.53168e-12	-1.68808	1.82542e-161
YALI1_D30781g	Non-Core	0.366627	4.5067e-12	-0.45991	2.46004e-12
YALI1_D31258g	Non-Core	1.46247	4.53214e-12	1.31528	3.11817e-10
YALI1_C30235g	Non-Core	-0.484721	4.91599e-12	1.61041	1.89431e-103
YALI1_A16808g	Non-Core	1.24938	4.99292e-12	0.592467	0.0034036
YALI1_E30849g	Non-Core	-1.34934	6.09341e-12	-0.400137	0.00427668
YALI1_D17842g	Non-Core	0.87924	6.09341e-12	0.439211	0.00693229
YALI1_A10510g	Non-Core	0.326562	6.55174e-12	0.213696	5.28889e-06
YALI1_E10140g	Non-Core	1.04927	8.25095e-12	-0.375314	0.0568729
YALI1_E02143g	Non-Core	0.861704	8.66371e-12	-3.41263	3.75749e-27
YALI1_B22158g	Non-Core	0.731623	1.02351e-11	-1.05725	1.62099e-17
YALI1_A20484g	Non-Core	-0.271226	1.09022e-11	0.259871	0.000215856
YALI1_A17239g	Non-Core	-1.26413	1.16556e-11	-1.3165	2.74032e-14
YALI1_B13536g	Non-Core	-0.445895	1.62457e-11	-1.97295	1.25524e-173
YALI1_F09056g	Non-Core	-0.502133	1.85195e-11	-3.57619	0
YALI1_E28439g	Non-Core	-0.745098	1.92055e-11	-1.37843	7.51293e-31
YALI1_F06426g	Non-Core	0.954144	2.32344e-11	-1.09906	3.43229e-09
YALI1_D31155g	Non-Core	0.416055	2.79089e-11	-1.90476	1.2914e-22
YALI1_E22697g	Non-Core	-0.502429	3.0285e-11	-1.57688	3.89341e-87
YALI1_C31649g	Non-Core	-0.749444	3.13761e-11	-0.78269	6.29212e-12
YALI1_B14959g	Non-Core	0.361588	3.73103e-11	0.387633	6.24751e-06
YALI1_B21104g	Non-Core	0.783378	3.94542e-11	0.606941	1.57166e-07
YALI1_E01033g	Non-Core	-0.439901	4.00749e-11	-1.17838	1.249e-98
YALI1_D24918g	Non-Core	-0.466906	4.04619e-11	0.707381	3.41358e-22
YALI1_F09932g	Non-Core	-0.388888	4.17415e-11	-0.597435	3.39608e-16
YALI1_E09602g	Non-Core	0.462166	4.25654e-11	0.0839629	0.34185
YALI1_B29227g	Non-Core	0.362507	4.72935e-11	0.307397	1.25402e-06
YALI1_C20023g	Non-Core	0.345478	5.2531e-11	0.194321	0.00309445
YALI1_F26367g	Non-Core	-1.81034	5.61935e-11	5.0311	1.66402e-207
YALI1_E28919g	Non-Core	0.2864	5.75625e-11	-1.3412	5.46902e-86
YALI1_B16158g	Non-Core	0.382527	6.06814e-11	0.121834	0.0543109
YALI1_E26257g	Non-Core	-0.377344	6.10744e-11	-9.0511	3.06182e-109
YALI1_C07562g	Non-Core	0.320263	6.23608e-11	-1.69382	1.98749e-104
YALI1_E33372g	Non-Core	0.393223	7.4405e-11	-0.1866	0.0316493
YALI1_A19010g	Non-Core	-1.83141	7.65139e-11	0.94497	4.85898e-08
YALI1_E36494g	Non-Core	-1.55099	7.70946e-11	-2.26217	2.16966e-23
YALI1_B07331g	Non-Core	0.50555	7.96558e-11	-0.0214662	0.823932
YALI1_C18771g	Non-Core	0.307748	8.07259e-11	0.130761	0.0622645
YALI1_C14884g	Non-Core	0.323732	8.85277e-11	-0.10738	0.051111
YALI1_F00534g	Non-Core	1.13519	9.28026e-11	1.44934	2.5118e-25
YALI1_E19314g	Non-Core	0.32624	9.71094e-11	0.376449	9.03564e-16
YALI1_E21443g	Non-Core	0.581401	9.94327e-11	-0.349906	0.000143341
YALI1_B25395g	Non-Core	0.343912	1.05921e-10	0.152578	0.0041697
YALI1_C13928g	Non-Core	1.00757	1.27653e-10	2.11704	1.39123e-30
YALI1_E33599g	Non-Core	0.619574	1.30576e-10	-1.48484	3.37174e-36
YALI1_A19195g	Non-Core	-1.27472	1.5102e-10	-0.388585	0.0287179
YALI1_E34156g	Non-Core	0.482464	1.51908e-10	-0.265015	0.00601513
YALI1_C00852g	Non-Core	0.514262	1.63425e-10	-0.467336	2.10667e-06
YALI1_D10721g	Non-Core	-0.384337	1.68807e-10	1.22637	7.27112e-119
YALI1_A21919g	Non-Core	-0.30707	1.70801e-10	-0.313771	2.2876e-08
YALI1_F18459g	Non-Core	0.328363	1.82996e-10	-0.989779	1.81329e-66
YALI1_D02316g	Non-Core	0.748888	1.90411e-10	1.31799	5.25755e-33
YALI1_F05871g	Non-Core	-0.357687	1.98058e-10	0.979075	2.9908e-43
YALI1_D23753g	Non-Core	0.565764	2.21225e-10	-2.0849	2.51831e-59
YALI1_B29243g	Non-Core	-0.362978	2.71333e-10	-0.90547	9.45789e-60
YALI1_D02014g	Non-Core	-0.704891	3.49482e-10	-1.05186	1.08021e-21
YALI1_C18396g	Non-Core	0.325042	3.58316e-10	-3.07004	8.71532e-56
YALI1_B03288g	Non-Core	1.5433	3.76669e-10	0.981566	0.000115553
YALI1_E12919g	Non-Core	0.372002	3.89429e-10	0.084699	0.225382
YALI1_C32034g	Non-Core	0.36168	3.9024e-10	0.077605	0.257196
YALI1_F30789g	Non-Core	0.319596	3.96577e-10	-0.549945	5.27245e-19
YALI1_B13641g	Non-Core	1.32619	4.09858e-10	1.91678	9.6218e-20
YALI1_D26218g	Non-Core	0.81165	5.17217e-10	-0.42421	0.0063159
YALI1_F11907g	Non-Core	0.36503	5.28011e-10	0.271381	2.9151e-05
YALI1_F32716g	Non-Core	-0.404255	5.39262e-10	-0.130584	0.0384759
YALI1_B13699g	Non-Core	-0.292913	5.59695e-10	-0.362979	1.56342e-08
YALI1_F25546g	Non-Core	0.733819	5.59695e-10	-1.24162	3.4063e-10
YALI1_C23150g	Non-Core	-0.406573	5.65244e-10	0.894539	2.30644e-39
YALI1_C00116g	Non-Core	0.336699	5.88306e-10	0.975169	3.45761e-25
YALI1_A13591g	Non-Core	-0.454691	6.13795e-10	-1.52469	2.0311e-61
YALI1_F25649g	Non-Core	0.521447	6.25414e-10	0.594646	2.70795e-12
YALI1_D23622g	Non-Core	-0.300843	6.25414e-10	0.637195	1.29146e-32
YALI1_F00976g	Non-Core	-0.455935	6.261e-10	-0.827203	2.70238e-33
YALI1_A20902g	Non-Core	-0.30611	6.57029e-10	-0.578946	1.28261e-28
YALI1_E21364g	Non-Core	-0.447762	6.85679e-10	-3.3566	1.60148e-136
YALI1_C09451g	Non-Core	-0.429338	7.40119e-10	-0.581314	8.66966e-16
YALI1_F13185g	Non-Core	0.66743	7.92925e-10	-0.502287	0.00148375
YALI1_E11969g	Non-Core	0.506383	8.15318e-10	-0.294176	0.00263972
YALI1_F24773g	Non-Core	0.321915	8.52186e-10	0.700497	1.18118e-32
YALI1_E05309g	Non-Core	0.373243	8.52186e-10	1.06733	5.16981e-65
YALI1_C16431g	Non-Core	-0.355831	8.78539e-10	0.144487	0.0154391
YALI1_E22414g	Non-Core	-0.422504	9.72265e-10	4.48653	0
YALI1_F17472g	Non-Core	-0.362599	1.04031e-09	-0.0315226	0.603866
YALI1_F13452g	Non-Core	-0.761546	1.12001e-09	-1.34726	4.27351e-24
YALI1_D11343g	Non-Core	0.297272	1.1559e-09	0.206372	5.99576e-05
YALI1_E14068g	Non-Core	-0.59622	1.16185e-09	1.10229	3.08366e-33
YALI1_C23175g	Non-Core	0.246656	1.19266e-09	0.525624	1.53345e-26
YALI1_E36937g	Non-Core	-0.386758	1.19266e-09	-1.4571	9.71e-88
YALI1_C08952g	Non-Core	0.420117	1.24906e-09	-0.248567	0.00074343
YALI1_C09718g	Non-Core	-0.348688	1.30635e-09	-2.0727	8.35718e-157
YALI1_E08228g	Non-Core	0.932309	1.33858e-09	-0.587446	0.00185351
YALI1_B12691g	Non-Core	0.280273	1.4273e-09	0.313435	9.28246e-08
YALI1_B21675g	Non-Core	-0.270405	1.49908e-09	0.424197	7.77334e-16
YALI1_B12295g	Non-Core	0.58014	1.57268e-09	0.0516305	0.63661
YALI1_F15265g	Non-Core	-0.25496	1.62755e-09	0.366728	5.2635e-11
YALI1_A04341g	Non-Core	-0.644392	1.71801e-09	-0.130583	0.271384
YALI1_A02443g	Non-Core	-0.317581	1.77109e-09	-0.0441986	0.408383
YALI1_B09497g	Non-Core	0.516049	1.82714e-09	1.19164	1.49639e-72
YALI1_F39199g	Non-Core	-0.257552	1.87503e-09	0.4069	5.30638e-16
YALI1_A04006g	Non-Core	-0.626789	1.91194e-09	-1.58787	3.20129e-32
YALI1_F31798g	Non-Core	0.700058	2.04071e-09	-1.53229	4.27941e-09
YALI1_E05489g	Non-Core	-0.396545	2.05849e-09	0.377517	2.3599e-07
YALI1_E02626g	Non-Core	0.499078	2.09627e-09	-1.48486	2.84299e-68
YALI1_E02046g	Non-Core	0.352728	2.16102e-09	0.327882	1.54806e-10
YALI1_D24892g	Non-Core	-0.292553	2.17634e-09	0.619751	5.83941e-33
YALI1_E17389g	Non-Core	0.582385	2.19685e-09	1.45448	2.12461e-49
YALI1_B03290g	Non-Core	0.895094	2.20116e-09	0.959174	1.70013e-11
YALI1_D11666g	Non-Core	0.314974	2.36604e-09	0.258976	2.95674e-07
YALI1_E38050g	Non-Core	0.546762	2.41286e-09	-0.395359	9.30613e-05
YALI1_B24129g	Non-Core	-0.349745	2.51374e-09	-1.88205	2.80895e-200
YALI1_A01905g	Non-Core	0.589585	2.71099e-09	0.478861	1.78211e-05
YALI1_C28997g	Non-Core	-0.389717	2.86043e-09	-0.636609	8.01751e-19
YALI1_E39210g	Non-Core	-0.389069	2.96107e-09	0.346259	1.5612e-05
YALI1_B24185g	Non-Core	0.255194	3.07307e-09	-0.224693	0.000163717
YALI1_E34015g	Non-Core	0.830834	3.22374e-09	0.232283	0.17193
YALI1_C04490g	Non-Core	-0.40087	3.4434e-09	-2.19727	0
YALI1_E29959g	Non-Core	0.252383	3.56825e-09	1.11084	2.84766e-61
YALI1_B03807g	Non-Core	0.339993	3.60066e-09	-0.0687554	0.318636
YALI1_B27662g	Non-Core	-0.269774	4.25866e-09	-0.0631325	0.342959
YALI1_E15629g	Non-Core	-0.754836	4.29164e-09	-1.08226	3.15913e-17
YALI1_A13041g	Non-Core	-0.351595	4.76102e-09	-0.54522	2.10472e-20
YALI1_E24487g	Non-Core	0.453819	4.833e-09	-0.222977	0.00922266
YALI1_E01463g	Non-Core	-0.39455	4.85221e-09	1.42439	7.04141e-110
YALI1_C23028g	Non-Core	0.534466	5.16191e-09	-0.464989	1.1937e-05
YALI1_B28357g	Non-Core	0.252955	5.59771e-09	0.431876	6.01172e-14
YALI1_F18979g	Non-Core	1.28021	5.62742e-09	0.605166	0.0117571
YALI1_F27304g	Non-Core	0.554855	6.06252e-09	0.942665	9.88326e-24
YALI1_C09009g	Non-Core	0.435502	6.56082e-09	0.174485	0.057827
YALI1_E26551g	Non-Core	0.312389	6.56857e-09	0.543791	3.58987e-24
YALI1_D30249g	Non-Core	0.649	6.73608e-09	-0.0653914	0.657094
YALI1_C13910g	Non-Core	1.2159	6.89924e-09	0.350453	0.139836
YALI1_E14080g	Non-Core	-0.425212	6.92046e-09	-0.803009	4.45955e-32
YALI1_D13071g	Non-Core	0.259866	7.21469e-09	0.254357	5.25262e-07
YALI1_C13919g	Non-Core	0.960177	7.41105e-09	0.104179	0.645853
YALI1_F01659g	Non-Core	0.262482	7.48919e-09	-0.574234	2.64009e-34
YALI1_D13545g	Non-Core	-0.255709	7.52597e-09	0.884603	1.07406e-58
YALI1_F38450g	Non-Core	-0.276399	7.61409e-09	-0.399835	2.71297e-15
YALI1_F14827g	Non-Core	0.687162	8.00609e-09	0.190401	0.173655
YALI1_B15440g	Non-Core	-0.434339	8.27254e-09	0.804875	1.80076e-21
YALI1_F23095g	Non-Core	0.340597	8.3618e-09	-0.354077	5.1469e-11
YALI1_B03225g	Non-Core	1.61289	8.6908e-09	1.39076	5.94924e-09
YALI1_B23744g	Non-Core	-0.470892	8.79201e-09	-1.75646	5.79762e-37
YALI1_F15352g	Non-Core	0.552767	8.85979e-09	-0.349521	0.0916228
YALI1_A22192g	Non-Core	0.321672	9.91243e-09	0.0651224	0.27391
YALI1_C15540g	Non-Core	0.73819	9.95354e-09	1.39525	8.54564e-28
YALI1_D07930g	Non-Core	0.746736	1.00412e-08	0.964704	3.79628e-14
YALI1_C07423g	Non-Core	0.338094	1.09769e-08	-0.131433	0.0835272
YALI1_B11878g	Non-Core	0.476641	1.11426e-08	0.125941	0.137507
YALI1_F00099g	Non-Core	0.333656	1.14491e-08	-0.0192785	0.847333
YALI1_F29253g	Non-Core	0.329952	1.1949e-08	-0.314351	2.9251e-06
YALI1_E37095g	Non-Core	-0.425727	1.20412e-08	-0.716192	4.66106e-23
YALI1_E27313g	Non-Core	0.730687	1.24616e-08	2.40124	9.78435e-94
YALI1_A03137g	Non-Core	0.486025	1.24616e-08	-0.822917	8.48677e-18
YALI1_C05347g	Non-Core	0.354301	1.25205e-08	0.314505	5.18964e-08
YALI1_A03907g	Non-Core	-0.518341	1.3217e-08	-0.681043	1.56063e-14
YALI1_B12154g	Non-Core	0.284218	1.41948e-08	0.179455	0.00112628
YALI1_D01905g	Non-Core	-0.410066	1.54457e-08	-4.64669	0
YALI1_C29529g	Non-Core	0.626069	1.56169e-08	-1.05652	8.61166e-16
YALI1_B17990g	Non-Core	0.270559	1.59074e-08	0.608022	4.67117e-34
YALI1_D20844g	Non-Core	0.736547	1.65073e-08	-0.437855	0.00196113
YALI1_D29626g	Non-Core	0.709913	1.6935e-08	1.28495	1.98077e-21
YALI1_A11500g	Non-Core	-0.292675	1.70721e-08	-0.335546	3.23596e-10
YALI1_A05701g	Non-Core	0.465708	1.7526e-08	0.812366	4.86194e-21
YALI1_D32880g	Non-Core	0.296575	1.81407e-08	-0.203646	0.00018163
YALI1_F04106g	Non-Core	0.307194	1.82305e-08	0.445103	5.69861e-14
YALI1_D22568g	Non-Core	1.05403	1.84872e-08	4.15046	3.72993e-225
YALI1_B29844g	Non-Core	0.633578	1.99864e-08	0.0221655	0.877988
YALI1_C12941g	Non-Core	0.28608	2.03546e-08	1.14375	1.68291e-85
YALI1_F38056g	Non-Core	1.10087	2.59892e-08	0.0339712	0.923425
YALI1_B25963g	Non-Core	0.292245	2.62624e-08	0.92916	2.57268e-53
YALI1_C02044g	Non-Core	-0.525002	2.84233e-08	-0.427037	2.29163e-06
YALI1_C32294g	Non-Core	-0.272052	2.9641e-08	-0.595962	3.41516e-37
YALI1_D00798g	Non-Core	0.68187	2.97954e-08	-1.50319	1.58352e-18
YALI1_E32077g	Non-Core	0.297817	3.36889e-08	0.213497	0.000801559
YALI1_D20968g	Non-Core	-1.06222	3.40547e-08	-0.868756	9.6829e-06
YALI1_D17507g	Non-Core	0.376617	3.84779e-08	-0.513726	5.25543e-11
YALI1_E32411g	Non-Core	0.582844	3.92167e-08	-1.16578	1.68973e-19
YALI1_A07681g	Non-Core	0.43304	3.94763e-08	-0.2402	0.0144456
YALI1_A05884g	Non-Core	-0.334051	4.09375e-08	0.464214	4.31598e-12
YALI1_A02096g	Non-Core	0.545042	4.36794e-08	0.154544	0.210375
YALI1_A10039g	Non-Core	0.314464	4.48567e-08	-0.15647	0.00454279
YALI1_D02345g	Non-Core	-0.381639	4.62758e-08	-0.2004	0.010386
YALI1_A17957g	Non-Core	-0.287203	4.79772e-08	1.67685	1.1881e-159
YALI1_E30561g	Non-Core	1.50753	4.9459e-08	3.14001	1.56266e-46
YALI1_F21504g	Non-Core	-0.954425	5.16967e-08	-1.10549	7.12034e-11
YALI1_D23612g	Non-Core	0.795407	5.38421e-08	1.86546	2.94991e-52
YALI1_C29302g	Non-Core	1.32256	5.88105e-08	0.810375	0.00102918
YALI1_F23867g	Non-Core	0.31202	6.01513e-08	-0.00565908	0.943033
YALI1_C00331g	Non-Core	0.533334	6.29259e-08	1.34286	5.07465e-37
YALI1_E13495g	Non-Core	0.487324	6.29259e-08	0.496682	4.16733e-10
YALI1_D26978g	Non-Core	0.800385	6.3562e-08	-0.366841	0.0674631
YALI1_C21353g	Non-Core	0.252049	6.63432e-08	0.561869	2.40474e-20
YALI1_E30431g	Non-Core	0.27614	6.73684e-08	0.550276	6.39843e-32
YALI1_A17085g	Non-Core	0.318138	7.03441e-08	-1.70605	4.08934e-25
YALI1_E08689g	Non-Core	0.957547	7.77749e-08	0.115331	0.621008
YALI1_D35870g	Non-Core	0.466737	7.77749e-08	-1.44616	6.93115e-20
YALI1_E38266g	Non-Core	-0.284028	8.21831e-08	-0.890985	1.19782e-44
YALI1_A19515g	Non-Core	0.286933	8.39693e-08	-0.421375	3.55865e-14
YALI1_C28686g	Non-Core	1.68202	8.44379e-08	2.74813	6.68002e-28
YALI1_D10668g	Non-Core	0.254565	8.49675e-08	-0.51968	1.61012e-10
YALI1_F38538g	Non-Core	0.413952	8.53854e-08	-0.864352	7.71377e-14
YALI1_C04778g	Non-Core	0.608118	8.64865e-08	-0.58132	9.74088e-07
YALI1_F35029g	Non-Core	0.419131	8.95017e-08	-0.791506	4.3377e-18
YALI1_C18750g	Non-Core	0.345572	9.61564e-08	0.258265	0.0033246
YALI1_D04556g	Non-Core	0.277996	9.67036e-08	-0.515591	1.03438e-14
YALI1_F10660g	Non-Core	0.421862	9.99259e-08	1.0187	2.84863e-33
YALI1_E09769g	Non-Core	0.613086	1.08702e-07	-1.17767	3.21392e-21
YALI1_A14368g	Non-Core	0.403887	1.17792e-07	0.956473	1.10196e-41
YALI1_E11181g	Non-Core	1.29042	1.24742e-07	3.0379	5.8908e-43
YALI1_D01910g	Non-Core	-0.377002	1.3246e-07	-1.1822	1.66096e-83
YALI1_D13013g	Non-Core	0.30749	1.33711e-07	0.225958	8.56671e-05
YALI1_C16712g	Non-Core	0.584401	1.34021e-07	-1.38729	2.17642e-22
YALI1_B01065g	Non-Core	-0.36871	1.35323e-07	0.463488	1.18794e-16
YALI1_B17773g	Non-Core	-0.325922	1.37768e-07	0.66686	1.14488e-25
YALI1_B18347g	Non-Core	-0.334707	1.4163e-07	0.39878	1.20604e-07
YALI1_E26742g	Non-Core	-0.288357	1.51966e-07	-0.447449	3.41498e-13
YALI1_A14024g	Non-Core	0.503673	1.52164e-07	-0.275177	0.000162402
YALI1_D11934g	Non-Core	-0.60458	1.60852e-07	-0.386846	0.000685941
YALI1_E04341g	Non-Core	0.249187	1.62412e-07	-0.0308344	0.56684
YALI1_E30815g	Non-Core	-0.229434	1.70571e-07	0.869196	3.76299e-75
YALI1_F16735g	Non-Core	0.942667	1.81306e-07	0.253601	0.238432
YALI1_B25087g	Non-Core	0.389868	1.8584e-07	-0.0567521	0.546125
YALI1_F20123g	Non-Core	-0.391433	1.85958e-07	0.094858	0.182656
YALI1_B28789g	Non-Core	0.284563	1.89457e-07	0.163661	0.00457212
YALI1_C11100g	Non-Core	-0.40296	1.93855e-07	0.110045	0.166684
YALI1_D27934g	Non-Core	-0.229547	2.0429e-07	-0.528565	7.60421e-11
YALI1_A04415g	Non-Core	0.343063	2.08633e-07	-0.216933	0.00102305
YALI1_F19579g	Non-Core	0.360171	2.24373e-07	0.511653	6.84115e-14
YALI1_B19217g	Non-Core	0.256117	2.40239e-07	0.0247129	0.617401
YALI1_D34106g	Non-Core	0.342236	2.41887e-07	-0.0676978	0.454942
YALI1_E33934g	Non-Core	-0.2583	2.56063e-07	-0.339378	1.81841e-09
YALI1_C18837g	Non-Core	0.560097	2.65902e-07	0.922724	4.45363e-10
YALI1_D10102g	Non-Core	0.215433	2.74438e-07	0.382227	7.5904e-17
YALI1_A01864g	Non-Core	0.234908	3.01505e-07	0.133505	0.00321426
YALI1_B11593g	Non-Core	0.583625	3.04698e-07	-0.422184	0.000851054
YALI1_B17724g	Non-Core	0.429461	3.16235e-07	-0.627841	6.86548e-14
YALI1_E30520g	Non-Core	-0.333725	3.17553e-07	-0.380379	3.99581e-08
YALI1_F03883g	Non-Core	0.261947	3.17843e-07	0.0242321	0.708155
YALI1_F16715g	Non-Core	1.25575	3.31974e-07	0.284119	0.319984
YALI1_D21667g	Non-Core	-0.374854	3.38924e-07	0.333559	1.06206e-05
YALI1_E08043g	Non-Core	-0.314339	3.42166e-07	-0.910976	6.10533e-44
YALI1_F36882g	Non-Core	-0.276607	3.45778e-07	-0.53586	1.3896e-28
YALI1_E37812g	Non-Core	0.413066	3.53418e-07	0.558454	9.24251e-10
YALI1_B14804g	Non-Core	0.279444	3.62866e-07	-0.032524	0.609342
YALI1_E14164g	Non-Core	0.280685	3.98497e-07	-0.744931	2.81671e-20
YALI1_D16471g	Non-Core	0.238176	4.1422e-07	-0.210915	1.31356e-05
YALI1_A12437g	Non-Core	0.245936	4.18408e-07	-1.76842	6.0473e-33
YALI1_E06220g	Non-Core	0.309112	4.69995e-07	0.0510688	0.486762
YALI1_D29109g	Non-Core	-0.246506	4.87752e-07	-0.212856	0.000192067
YALI1_D04128g	Non-Core	-0.205101	5.07113e-07	0.632419	5.61759e-32
YALI1_C32721g	Non-Core	-0.456138	5.09715e-07	3.6599	0
YALI1_F19007g	Non-Core	0.269559	5.12183e-07	0.268796	2.28482e-06
YALI1_F02481g	Non-Core	0.357384	5.27254e-07	-1.27108	2.07734e-33
YALI1_D26006g	Non-Core	-1.13416	5.6805e-07	3.0333	3.69246e-191
YALI1_E09395g	Non-Core	0.270448	6.15537e-07	0.30583	5.57821e-06
YALI1_A05737g	Non-Core	0.878111	6.18551e-07	1.93713	2.59233e-20
YALI1_D22053g	Non-Core	0.642276	6.27717e-07	-0.314584	0.0300349
YALI1_F23047g	Non-Core	0.395932	6.3288e-07	0.307026	0.00017656
YALI1_E31717g	Non-Core	0.375017	6.67315e-07	0.122996	0.181447
YALI1_E40864g	Non-Core	0.452912	6.6933e-07	-0.590965	1.79916e-07
YALI1_F30061g	Non-Core	0.276185	7.12705e-07	1.82081	1.63462e-117
YALI1_F27716g	Non-Core	0.325673	7.25765e-07	0.658186	1.55079e-26
YALI1_E28545g	Non-Core	0.28516	7.66601e-07	0.209804	0.00113427
YALI1_D24626g	Non-Core	0.376043	7.89545e-07	-0.535058	4.37519e-11
YALI1_F22402g	Non-Core	0.283054	7.90918e-07	0.292203	2.48719e-08
YALI1_F16199g	Non-Core	1.62574	8.05036e-07	3.06185	7.42432e-29
YALI1_B15792g	Non-Core	0.211164	8.97839e-07	0.173567	0.00159826
YALI1_F37400g	Non-Core	0.274205	9.12458e-07	0.29789	4.18074e-08
YALI1_A21089g	Non-Core	0.405632	9.47899e-07	0.504516	5.94332e-09
YALI1_D20007g	Non-Core	-0.252286	9.56459e-07	0.16354	0.00340535
YALI1_C20078g	Non-Core	-0.645603	1.01731e-06	1.87873	3.75185e-66
YALI1_F17522g	Non-Core	-0.283218	1.05285e-06	-0.751204	3.30159e-37
YALI1_E03877g	Non-Core	0.501345	1.05327e-06	-1.08224	2.25905e-19
YALI1_B21042g	Non-Core	0.322715	1.10159e-06	-0.0754441	0.305974
YALI1_A20937g	Non-Core	-0.332183	1.11184e-06	-3.11045	3.07524e-155
YALI1_F03269g	Non-Core	-0.230751	1.15391e-06	-1.25606	7.83383e-86
YALI1_E24052g	Non-Core	0.627542	1.22996e-06	2.75425	6.98277e-118
YALI1_A09422g	Non-Core	0.214775	1.23419e-06	-0.450437	1.77965e-17
YALI1_F15038g	Non-Core	0.250611	1.25999e-06	0.140214	0.0157737
YALI1_E24719g	Non-Core	0.540411	1.30614e-06	0.607609	6.16148e-10
YALI1_C31047g	Non-Core	-0.306723	1.3378e-06	0.517006	1.06621e-13
YALI1_C03696g	Non-Core	0.701637	1.43835e-06	0.945404	3.89488e-13
YALI1_B06866g	Non-Core	0.229602	1.44658e-06	0.61947	3.43248e-25
YALI1_F16527g	Non-Core	-0.569398	1.50092e-06	0.592201	9.17736e-13
YALI1_E06535g	Non-Core	0.329762	1.5501e-06	1.0059	1.46153e-51
YALI1_D30705g	Non-Core	0.220661	1.61795e-06	-0.469897	1.34823e-22
YALI1_F13908g	Non-Core	-0.221672	1.65388e-06	-0.560636	6.43564e-31
YALI1_C03887g	Non-Core	0.412632	1.77847e-06	-0.838298	5.49909e-14
YALI1_B27570g	Non-Core	0.276399	1.79329e-06	-0.583446	5.9503e-19
YALI1_F34236g	Non-Core	0.273992	1.83745e-06	-0.0795613	0.292053
YALI1_D08884g	Non-Core	0.243012	1.84906e-06	-0.700561	1.19955e-32
YALI1_B14013g	Non-Core	-0.283791	1.88872e-06	1.03104	1.10809e-96
YALI1_E03973g	Non-Core	0.766804	1.94304e-06	-1.07451	5.41994e-08
YALI1_D09534g	Non-Core	-0.275128	1.99932e-06	0.214043	0.000108033
YALI1_F01430g	Non-Core	-0.342207	2.0019e-06	-0.947956	2.55495e-34
YALI1_F32764g	Non-Core	0.224009	2.06902e-06	-0.229821	7.90945e-06
YALI1_C33270g	Non-Core	0.297584	2.09691e-06	-0.145882	0.0218547
YALI1_A21175g	Non-Core	1.10558	2.12481e-06	4.82047	4.57607e-146
YALI1_D01548g	Non-Core	0.25052	2.14041e-06	-0.107133	0.036209
YALI1_E14749g	Non-Core	-0.268305	2.16991e-06	-0.334658	2.43021e-09
YALI1_F22115g	Non-Core	-1.35124	2.22829e-06	2.6083	2.31126e-48
YALI1_D33289g	Non-Core	0.72816	2.23666e-06	-1.29616	1.48022e-10
YALI1_C19898g	Non-Core	-0.324804	2.31976e-06	0.459795	1.58557e-12
YALI1_A09010g	Non-Core	-0.238474	2.39249e-06	1.67955	2.4225e-131
YALI1_A18557g	Non-Core	-0.213616	2.42635e-06	-0.0730395	0.185779
YALI1_B11034g	Non-Core	0.595853	2.43669e-06	-1.22686	4.84817e-13
YALI1_F10552g	Non-Core	0.351416	2.51231e-06	1.15748	2.41181e-55
YALI1_D29951g	Non-Core	0.314583	2.52661e-06	0.382558	1.74886e-05
YALI1_D17930g	Non-Core	-0.574226	2.559e-06	-1.27763	1.9667e-12
YALI1_F13691g	Non-Core	-0.423372	2.7731e-06	0.438172	3.8201e-07
YALI1_D10316g	Non-Core	-0.365468	2.78191e-06	-0.256733	0.0003258
YALI1_B25322g	Non-Core	-0.229869	2.84573e-06	-0.0212035	0.729604
YALI1_F12312g	Non-Core	-0.23686	2.95592e-06	-0.74367	7.02632e-37
YALI1_E14451g	Non-Core	0.433604	2.97312e-06	-0.537713	6.91214e-07
YALI1_F34818g	Non-Core	0.248454	2.98542e-06	0.905132	1.75464e-71
YALI1_D27235g	Non-Core	0.289517	3.09676e-06	-0.214217	0.000593436
YALI1_E06737g	Non-Core	1.17565	3.156e-06	0.420423	0.147733
YALI1_E06712g	Non-Core	-0.435073	3.21407e-06	-0.0243029	0.802366
YALI1_B23933g	Non-Core	-0.257386	3.22956e-06	-0.50594	3.55865e-14
YALI1_B08868g	Non-Core	0.945566	3.24277e-06	1.19869	3.78435e-10
YALI1_C09137g	Non-Core	-0.342701	3.33633e-06	-1.72809	1.33103e-111
YALI1_A12688g	Non-Core	0.723431	3.59921e-06	1.6384	1.94363e-37
YALI1_C04853g	Non-Core	0.252751	3.86049e-06	0.0916569	0.0911272
YALI1_B27460g	Non-Core	0.218372	4.00316e-06	-0.0574164	0.262418
YALI1_F31672g	Non-Core	-0.355973	4.05689e-06	1.93668	8.89741e-09
YALI1_A15497g	Non-Core	0.199656	4.06351e-06	-0.440781	2.11081e-20
YALI1_D27324g	Non-Core	0.234554	4.08291e-06	0.165012	0.00288939
YALI1_A01122g	Non-Core	0.201357	4.09241e-06	-0.167942	0.0176055
YALI1_F07246g	Non-Core	0.265223	4.17725e-06	-0.333642	1.48873e-06
YALI1_F05118g	Non-Core	0.331601	4.33541e-06	-0.969135	8.86523e-24
YALI1_F38013g	Non-Core	0.190141	4.35933e-06	0.574729	3.59275e-32
YALI1_F06393g	Non-Core	-0.393978	4.52153e-06	-0.535003	8.32559e-17
YALI1_E13899g	Non-Core	-0.222887	4.72958e-06	-1.1676	7.66771e-80
YALI1_E09652g	Non-Core	-0.254871	4.75612e-06	0.23714	0.000340422
YALI1_E01057g	Non-Core	0.587212	5.14165e-06	-1.02391	1.41876e-10
YALI1_F23963g	Non-Core	-0.36263	5.21856e-06	-0.74594	8.867e-22
YALI1_B30337g	Non-Core	-0.661488	5.5929e-06	1.18328	2.15609e-28
YALI1_F39314g	Non-Core	-0.300772	5.83864e-06	-0.133887	0.0380407
YALI1_A21021g	Non-Core	0.788292	5.99666e-06	1.00686	3.47711e-07
YALI1_E26377g	Non-Core	-0.197908	6.03271e-06	0.737115	2.33405e-39
YALI1_B08401g	Non-Core	0.312455	6.03271e-06	0.100157	0.148699
YALI1_E09779g	Non-Core	0.590556	6.12463e-06	0.0877125	0.559631
YALI1_D11272g	Non-Core	0.533706	6.17726e-06	-0.580613	6.96972e-06
YALI1_A22137g	Non-Core	-0.33048	6.24851e-06	-0.360592	5.56351e-07
YALI1_C13410g	Non-Core	0.196106	6.26138e-06	0.567164	5.99153e-20
YALI1_A04864g	Non-Core	0.541441	6.50817e-06	-0.449635	0.000817554
YALI1_F07510g	Non-Core	0.233469	6.76967e-06	0.249492	2.11415e-06
YALI1_F11277g	Non-Core	-0.244527	6.88746e-06	-0.362887	3.58149e-13
YALI1_A16944g	Non-Core	-0.555896	7.02999e-06	-0.666711	4.86372e-08
YALI1_D18392g	Non-Core	0.565488	7.22406e-06	-0.480774	0.000234758
YALI1_E27649g	Non-Core	-0.266501	7.29775e-06	-0.890625	5.01302e-54
YALI1_A02335g	Non-Core	-2.40364	7.69825e-06	4.77901	1.9469e-17
YALI1_A07538g	Non-Core	-0.279646	8.10391e-06	-0.801681	9.05305e-38
YALI1_A05527g	Non-Core	-0.239147	8.18122e-06	0.452638	8.79133e-20
YALI1_C00258g	Non-Core	0.73799	8.30581e-06	-0.939327	6.87958e-06
YALI1_A04715g	Non-Core	0.272801	8.4833e-06	0.254017	4.83568e-05
YALI1_A02653g	Non-Core	-0.300508	8.66211e-06	-0.591154	7.86698e-19
YALI1_E19316g	Non-Core	0.290535	8.91108e-06	0.385269	2.099e-08
YALI1_E10899g	Non-Core	-0.344137	8.95458e-06	1.81534	3.43073e-107
YALI1_D34840g	Non-Core	0.455678	9.0211e-06	0.789327	9.007e-14
YALI1_E29046g	Non-Core	0.238617	9.23098e-06	0.295884	1.19492e-08
YALI1_C13500g	Non-Core	-0.622212	9.53468e-06	0.765722	5.22483e-13
YALI1_E37982g	Non-Core	-0.284437	9.6053e-06	-2.54241	9.73596e-187
YALI1_B29711g	Non-Core	0.317014	9.6053e-06	-0.32606	6.54363e-06
YALI1_A03937g	Non-Core	0.253768	9.67624e-06	0.0903566	0.151937
YALI1_D26084g	Non-Core	-0.216889	9.95401e-06	0.0268292	0.612755
YALI1_B14752g	Non-Core	-0.291158	1.04792e-05	-0.327022	1.00825e-08
YALI1_C30859g	Non-Core	0.463543	1.09887e-05	0.320816	0.00180152
YALI1_C20255g	Non-Core	0.268286	1.11459e-05	0.361865	5.49114e-08
YALI1_A01074g	Non-Core	0.662583	1.12657e-05	-0.585603	0.0012978
YALI1_F02199g	Non-Core	0.507828	1.12719e-05	-0.144212	0.27339
YALI1_C04031g	Non-Core	-0.350137	1.15263e-05	2.59407	1.28341e-193
YALI1_D23668g	Non-Core	0.456632	1.16979e-05	-1.77653	7.93704e-34
YALI1_C10318g	Non-Core	1.02191	1.20143e-05	0.021579	0.964627
YALI1_F10530g	Non-Core	-0.322182	1.20143e-05	1.42197	1.18795e-86
YALI1_F33123g	Non-Core	0.242717	1.21844e-05	-0.0979112	0.0870136
YALI1_F14090g	Non-Core	-0.246068	1.26038e-05	-2.09035	1.83194e-213
YALI1_E29005g	Non-Core	-0.368968	1.31052e-05	-0.81218	2.82455e-19
YALI1_D28993g	Non-Core	-0.259302	1.35053e-05	-0.830994	3.0337e-39
YALI1_E09835g	Non-Core	-0.829314	1.45712e-05	-0.734175	3.03912e-05
YALI1_C13726g	Non-Core	0.290643	1.54331e-05	-0.209459	0.0023174
YALI1_C10345g	Non-Core	0.230672	1.54331e-05	0.285246	2.5974e-08
YALI1_B29637g	Non-Core	-0.175455	1.54687e-05	-0.582992	6.95676e-33
YALI1_F38918g	Non-Core	-0.324731	1.65765e-05	0.454899	1.42075e-10
YALI1_A09100g	Non-Core	0.337351	1.68874e-05	-0.547891	4.3651e-12
YALI1_B30036g	Non-Core	0.387626	1.70854e-05	-0.92953	1.88923e-17
YALI1_C10086g	Non-Core	-0.794301	1.79862e-05	-2.14667	1.54477e-26
YALI1_C03374g	Non-Core	-0.50984	1.80815e-05	0.0184701	0.880091
YALI1_E27622g	Non-Core	-0.768331	1.83887e-05	-2.90864	1.81068e-23
YALI1_A21835g	Non-Core	-0.203012	1.83946e-05	-1.10833	1.6275e-72
YALI1_B25107g	Non-Core	0.225635	1.86076e-05	-0.26945	0.000385306
YALI1_E36079g	Non-Core	0.462784	1.87411e-05	-1.50043	6.9709e-32
YALI1_B21946g	Non-Core	-0.34603	1.9839e-05	0.433988	1.19706e-10
YALI1_F36204g	Non-Core	0.218974	2.29494e-05	-0.100234	0.0609908
YALI1_A20242g	Non-Core	1.0843	2.30074e-05	0.835893	0.00121977
YALI1_C30474g	Non-Core	0.561664	2.36102e-05	-0.246715	0.226951
YALI1_E05074g	Non-Core	0.47082	2.43062e-05	0.349548	0.00145492
YALI1_C25452g	Non-Core	0.334551	2.4398e-05	-0.172418	0.0370165
YALI1_E04968g	Non-Core	-0.444271	2.45643e-05	0.744855	9.29503e-15
YALI1_E41421g	Non-Core	0.305431	2.50017e-05	0.789724	2.56295e-31
YALI1_E28428g	Non-Core	-0.187235	2.63637e-05	0.200234	0.00033743
YALI1_E00963g	Non-Core	-0.185523	2.72005e-05	0.0183535	0.754249
YALI1_E31897g	Non-Core	-0.266564	2.82122e-05	0.136141	0.0456295
YALI1_E33421g	Non-Core	0.644335	2.90156e-05	0.483802	0.000488893
YALI1_F34351g	Non-Core	-0.349581	2.90608e-05	0.233719	0.0047501
YALI1_E11491g	Non-Core	-0.309915	2.96853e-05	-0.290773	0.000294957
YALI1_A15528g	Non-Core	-0.661179	2.99189e-05	0.324142	0.0236635
YALI1_E21200g	Non-Core	0.268381	3.17347e-05	0.188903	0.00242964
YALI1_C06328g	Non-Core	-0.195802	3.17436e-05	0.00651724	0.921749
YALI1_B27360g	Non-Core	0.264555	3.21122e-05	-0.389165	7.8697e-11
YALI1_B08094g	Non-Core	-0.195413	3.26388e-05	-0.397272	7.28595e-12
YALI1_C31510g	Non-Core	0.341904	3.28243e-05	0.3541	3.5441e-05
YALI1_A08424g	Non-Core	0.395234	3.49665e-05	0.505951	4.46933e-09
YALI1_F07401g	Non-Core	0.313432	3.50747e-05	0.101471	0.200358
YALI1_F24408g	Non-Core	-0.251489	3.51192e-05	0.0412819	0.470523
YALI1_E04107g	Non-Core	0.62988	3.51674e-05	-0.119343	0.519734
YALI1_A17348g	Non-Core	-0.38907	3.52859e-05	-0.982302	1.38379e-22
YALI1_E39820g	Non-Core	-0.658257	3.53891e-05	-0.670984	2.56368e-06
YALI1_C18365g	Non-Core	-0.294174	3.54581e-05	-0.661409	1.95604e-18
YALI1_D19252g	Non-Core	-0.221506	3.57304e-05	-0.476073	1.88717e-17
YALI1_C02611g	Non-Core	-0.359315	3.65255e-05	-0.137857	0.227796
YALI1_E19916g	Non-Core	-0.214739	3.66699e-05	-0.114824	0.0603357
YALI1_E24028g	Non-Core	0.238053	3.87681e-05	-0.148072	0.00868769
YALI1_A11439g	Non-Core	-1.16089	3.93558e-05	0.704992	0.00496972
YALI1_E05811g	Non-Core	0.27088	3.94182e-05	-0.204298	0.00845909
YALI1_A06488g	Non-Core	-0.182596	4.01999e-05	-0.719236	1.40301e-52
YALI1_A18315g	Non-Core	0.278315	4.07194e-05	0.373941	2.26149e-07
YALI1_A12492g	Non-Core	-0.462326	4.08734e-05	-0.914022	3.63407e-14
YALI1_A05366g	Non-Core	0.269828	4.12182e-05	-0.455502	1.3319e-07
YALI1_E38164g	Non-Core	0.500405	4.41293e-05	-0.291748	0.0464059
YALI1_E14584g	Non-Core	0.218792	4.55255e-05	0.247482	5.03567e-06
YALI1_F16568g	Non-Core	-0.278354	4.82718e-05	-0.0321432	0.652833
YALI1_B26205g	Non-Core	-0.325472	4.88876e-05	1.00152	9.90343e-43
YALI1_E30590g	Non-Core	0.25151	4.92839e-05	-0.58416	2.70492e-19
YALI1_E00358g	Non-Core	-0.391831	4.98351e-05	0.38813	7.73247e-06
YALI1_A00468g	Non-Core	-0.741288	5.0957e-05	2.57965	9.13604e-22
YALI1_B30162g	Non-Core	-0.361968	5.10818e-05	-0.197584	0.0425754
YALI1_F39891g	Non-Core	-0.246502	5.17371e-05	0.251094	0.000263759
YALI1_D23094g	Non-Core	-0.391109	5.17735e-05	-2.18621	4.71206e-86
YALI1_D03805g	Non-Core	0.692382	5.29401e-05	2.49299	2.92939e-88
YALI1_D16151g	Non-Core	-0.204748	5.31439e-05	0.776886	1.51972e-40
YALI1_B01325g	Non-Core	0.36099	5.41342e-05	0.258546	0.00939935
YALI1_F36492g	Non-Core	-0.209463	5.47623e-05	0.211869	0.00205254
YALI1_B28454g	Non-Core	0.448356	5.50705e-05	-1.04943	2.5186e-13
YALI1_C14709g	Non-Core	0.231598	5.57649e-05	0.0501114	0.383576
YALI1_C11843g	Non-Core	-0.74938	5.62566e-05	-1.89885	1.25866e-20
YALI1_D02661g	Non-Core	0.511565	5.63643e-05	-1.45566	3.34146e-19
YALI1_C25512g	Non-Core	0.203937	5.64003e-05	-0.252517	7.42826e-05
YALI1_C21513g	Non-Core	0.210781	5.78308e-05	0.451062	3.94844e-11
YALI1_E07950g	Non-Core	-0.27131	5.91027e-05	0.934827	3.61136e-51
YALI1_E02678g	Non-Core	-0.306883	5.92431e-05	-0.21195	0.0053512
YALI1_C28093g	Non-Core	-0.256734	5.95904e-05	-0.774905	1.11817e-29
YALI1_A22105g	Non-Core	-0.301446	5.95924e-05	1.13647	7.97345e-75
YALI1_F17547g	Non-Core	-0.254534	6.1311e-05	-0.373559	5.89551e-11
YALI1_F26474g	Non-Core	-0.80134	6.24601e-05	-1.87605	6.75062e-19
YALI1_E05416g	Non-Core	0.461707	6.25068e-05	0.785909	3.8013e-15
YALI1_C30665g	Non-Core	0.395159	6.51579e-05	-1.25108	1.94102e-29
YALI1_F19938g	Non-Core	-0.265497	7.04925e-05	0.413948	3.61705e-14
YALI1_D13976g	Non-Core	-0.235282	7.12381e-05	-0.740332	2.59421e-24
YALI1_D33879g	Non-Core	0.216925	7.26134e-05	0.401493	5.71268e-11
YALI1_F33603g	Non-Core	-0.215402	7.42533e-05	0.0286353	0.649717
YALI1_D09068g	Non-Core	0.247727	7.68695e-05	-0.299479	1.77105e-05
YALI1_E20569g	Non-Core	0.172707	7.6891e-05	0.0877753	0.0813161
YALI1_B29867g	Non-Core	0.352165	7.7167e-05	0.390312	1.03874e-05
YALI1_E31540g	Non-Core	-0.864582	7.82083e-05	-0.0455749	0.883774
YALI1_E13683g	Non-Core	0.316523	7.89339e-05	0.11392	0.163431
YALI1_D29457g	Non-Core	-0.220621	8.09335e-05	0.517996	3.5277e-13
YALI1_F30841g	Non-Core	0.208849	8.31342e-05	-0.308226	7.72515e-09
YALI1_B30024g	Non-Core	0.173249	8.31499e-05	0.361479	1.97587e-10
YALI1_D03329g	Non-Core	0.295862	8.488e-05	0.447991	2.11606e-09
YALI1_B03299g	Non-Core	0.580612	8.488e-05	0.393588	0.042373
YALI1_D32958g	Non-Core	-0.229255	8.6858e-05	0.2112	0.000464982
YALI1_D22759g	Non-Core	0.251147	8.8955e-05	-0.237125	0.00203956
YALI1_C17524g	Non-Core	-0.244289	9.29685e-05	0.879265	7.96397e-33
YALI1_C05296g	Non-Core	0.70131	9.57962e-05	1.18919	5.94466e-14
YALI1_C15610g	Non-Core	0.430406	9.93756e-05	1.18592	3.12412e-24
YALI1_B04540g	Non-Core	0.195592	9.96226e-05	0.508991	8.52994e-31
YALI1_B03168g	Non-Core	-0.41126	9.99216e-05	-0.666259	2.63015e-08
YALI1_A07309g	Non-Core	0.208091	0.000100316	-0.0190744	0.841848
YALI1_B02011g	Non-Core	0.248226	0.000104382	0.0489366	0.557945
YALI1_E05584g	Non-Core	0.221779	0.000104407	0.144645	0.0224252
YALI1_E29074g	Non-Core	0.222016	0.00010518	0.0261179	0.677575
YALI1_E28648g	Non-Core	0.250024	0.000106882	0.326124	5.4366e-08
YALI1_E32693g	Non-Core	-0.266669	0.000109101	-0.633892	2.85238e-30
YALI1_E38479g	Non-Core	0.167399	0.000114189	0.0587094	0.197042
YALI1_E01689g	Non-Core	-0.315993	0.000115422	-0.948695	2.69998e-35
YALI1_F14625g	Non-Core	-0.207737	0.000116232	-0.0961796	0.0955991
YALI1_A04620g	Non-Core	0.386235	0.000118706	1.02192	2.2588e-30
YALI1_F38806g	Non-Core	-0.360422	0.00012015	0.088796	0.326482
YALI1_A08546g	Non-Core	0.168857	0.000121644	0.375286	1.13385e-12
YALI1_F16839g	Non-Core	-0.396797	0.000126865	1.27784	4.21613e-34
YALI1_F16218g	Non-Core	0.315263	0.000127175	0.33562	4.10444e-05
YALI1_A13131g	Non-Core	0.669778	0.000127271	-0.262016	0.214604
YALI1_B02035g	Non-Core	0.953865	0.000129452	1.41838	2.03764e-11
YALI1_F16234g	Non-Core	0.261827	0.000129702	-1.47921	1.55104e-58
YALI1_F12052g	Non-Core	-0.518375	0.000131135	-1.02712	3.31539e-11
YALI1_C32392g	Non-Core	0.186321	0.000132305	1.01633	3.3822e-36
YALI1_E01947g	Non-Core	-0.299512	0.000132305	1.46565	5.80203e-77
YALI1_F39923g	Non-Core	0.961358	0.000132796	1.39518	5.99892e-11
YALI1_B15706g	Non-Core	0.860433	0.000133526	3.22988	1.97496e-66
YALI1_D05692g	Non-Core	0.18172	0.000134231	-0.76292	3.83678e-35
YALI1_B09476g	Non-Core	0.828831	0.00013425	0.579801	0.0042307
YALI1_B18845g	Non-Core	-0.351553	0.000134337	-0.848398	8.80241e-22
YALI1_C00098g	Non-Core	0.321841	0.000135755	-0.53346	4.11546e-06
YALI1_E22383g	Non-Core	0.367596	0.000137484	-0.682799	6.96815e-08
YALI1_F08597g	Non-Core	-0.387639	0.000139397	0.282382	0.021289
YALI1_A18443g	Non-Core	0.620692	0.000142378	-1.13551	8.74298e-09
YALI1_E03999g	Non-Core	0.242497	0.000145584	-0.172104	0.0319349
YALI1_F16165g	Non-Core	-0.220067	0.00014635	-0.352817	4.74476e-07
YALI1_F16158g	Non-Core	-0.275333	0.000146969	-0.287406	0.00028426
YALI1_F27395g	Non-Core	0.196339	0.000147042	0.161977	0.0017659
YALI1_F38629g	Non-Core	0.144219	0.000150268	0.514175	1.52963e-28
YALI1_F19853g	Non-Core	0.204519	0.000155469	0.460941	1.40105e-16
YALI1_B00675g	Non-Core	0.161935	0.000155733	-0.0180662	0.719503
YALI1_E11976g	Non-Core	0.570577	0.000156431	-0.544185	0.00295444
YALI1_A03857g	Non-Core	0.205396	0.000158736	0.240025	3.82948e-05
YALI1_E24824g	Non-Core	0.210998	0.000159649	0.31542	3.84505e-08
YALI1_F30116g	Non-Core	0.204426	0.000166014	0.168427	0.000988518
YALI1_C21171g	Non-Core	0.18097	0.000168152	-0.0558013	0.377519
YALI1_B07538g	Non-Core	-0.232515	0.00016832	0.188847	0.00331892
YALI1_E00527g	Non-Core	-0.187576	0.000175885	0.103913	0.103983
YALI1_C11581g	Non-Core	-0.244641	0.000176177	-0.272704	0.00036265
YALI1_F38280g	Non-Core	0.291866	0.000177345	-0.53904	4.15115e-09
YALI1_C15492g	Non-Core	0.468878	0.000178715	0.0410752	0.815732
YALI1_A10105g	Non-Core	0.215358	0.000184373	0.0679446	0.200564
YALI1_F09846g	Non-Core	0.235046	0.000186061	-0.34894	8.12118e-07
YALI1_D31402g	Non-Core	-0.195959	0.000188378	0.934867	5.1286e-66
YALI1_F12504g	Non-Core	0.205522	0.000188833	-0.473959	1.2041e-10
YALI1_F38954g	Non-Core	0.180296	0.000189394	0.422411	4.62298e-20
YALI1_A21841g	Non-Core	-0.178458	0.000190351	-0.935635	1.71199e-45
YALI1_A08931g	Non-Core	1.0165	0.000198686	0.575276	0.0321032
YALI1_A15846g	Non-Core	-0.410526	0.000199985	-0.109594	0.304109
YALI1_F08585g	Non-Core	-0.282198	0.000200685	0.309149	3.48206e-06
YALI1_F02403g	Non-Core	-0.317554	0.000204227	-0.331187	0.000215781
YALI1_A19214g	Non-Core	0.48187	0.000205244	0.840333	1.63938e-13
YALI1_C31389g	Non-Core	0.206372	0.000205265	-0.030292	0.664549
YALI1_D23224g	Non-Core	-0.229802	0.000205265	-0.227578	0.000300282
YALI1_E34042g	Non-Core	0.167548	0.000206057	-0.00114497	0.984423
YALI1_A00204g	Non-Core	-1.21327	0.000210762	6.03352	2.27039e-186
YALI1_C01843g	Non-Core	0.713653	0.000212147	-0.885603	0.000100745
YALI1_E13402g	Non-Core	0.825259	0.000212971	-0.00793068	1
YALI1_D17970g	Non-Core	0.202996	0.000215804	0.468943	1.4791e-15
YALI1_F33381g	Non-Core	0.806962	0.000218742	0.590871	0.00933986
YALI1_D02636g	Non-Core	0.299545	0.000224574	-0.641659	4.26335e-08
YALI1_E30053g	Non-Core	0.58501	0.000225744	1.47393	2.31925e-32
YALI1_D28842g	Non-Core	-0.159895	0.000233289	0.331472	3.92825e-11
YALI1_F29301g	Non-Core	0.178709	0.000234946	0.105244	0.0356012
YALI1_F24742g	Non-Core	-0.165884	0.000236291	-0.347752	6.59027e-10
YALI1_F02275g	Non-Core	-0.373159	0.000240612	-2.51595	1.01295e-24
YALI1_D13403g	Non-Core	-0.253928	0.000244319	-0.00863803	0.894453
YALI1_C13186g	Non-Core	-0.213615	0.000248783	-0.925058	9.44267e-48
YALI1_B15560g	Non-Core	0.165607	0.000250752	0.653862	8.67183e-48
YALI1_C30632g	Non-Core	0.217603	0.000251516	-0.295496	3.87565e-06
YALI1_D27748g	Non-Core	-0.189176	0.0002543	-0.020837	0.739177
YALI1_F09088g	Non-Core	-0.199407	0.00025434	-1.14084	3.17419e-88
YALI1_F35776g	Non-Core	0.32014	0.000259527	0.269355	0.00200191
YALI1_E41393g	Non-Core	0.19628	0.000271404	0.569847	7.34502e-20
YALI1_F22940g	Non-Core	-0.343253	0.000276213	-0.473564	5.578e-07
YALI1_E34397g	Non-Core	-0.175006	0.000279639	-0.254525	7.48051e-07
YALI1_E38349g	Non-Core	0.240593	0.000287819	0.138506	0.0450224
YALI1_A01577g	Non-Core	0.272417	0.000299244	0.185038	0.0171062
YALI1_A20221g	Non-Core	-0.409548	0.000299943	0.970831	8.21125e-24
YALI1_D24127g	Non-Core	-0.22616	0.00031104	0.0370453	0.62163
YALI1_C11954g	Non-Core	0.200233	0.000314878	-0.0514075	0.376966
YALI1_A11182g	Non-Core	0.497175	0.000320756	0.542503	3.88033e-06
YALI1_E20070g	Non-Core	0.174116	0.000324172	0.0116125	0.826949
YALI1_E39983g	Non-Core	-0.25239	0.000326999	-0.374971	1.4512e-07
YALI1_B24280g	Non-Core	0.321299	0.00032877	0.581177	6.25693e-10
YALI1_A00375g	Non-Core	-0.186774	0.000328941	-1.18512	3.34909e-92
YALI1_F00366g	Non-Core	0.980354	0.000334414	1.76668	2.30717e-10
YALI1_E35689g	Non-Core	0.208301	0.000335364	0.140794	0.0311395
YALI1_E24428g	Non-Core	-0.240179	0.000337216	-0.499575	4.09558e-12
YALI1_C02639g	Non-Core	-0.162363	0.000340768	-0.121626	0.0214413
YALI1_D10243g	Non-Core	-0.470097	0.000357587	-2.22913	1.50795e-38
YALI1_A02037g	Non-Core	-0.332605	0.000382282	-0.470523	2.93105e-07
YALI1_C30058g	Non-Core	0.514718	0.000388597	-0.581533	0.000973781
YALI1_E31498g	Non-Core	-0.148748	0.000392583	-0.268996	2.77691e-08
YALI1_B19326g	Non-Core	0.365424	0.000394053	1.04335	1.49855e-31
YALI1_E28680g	Non-Core	-0.176743	0.000395558	-0.344001	6.59385e-10
YALI1_E18212g	Non-Core	-0.254967	0.000432181	-0.174871	0.0377256
YALI1_E38744g	Non-Core	0.19276	0.000438793	-0.0847832	0.105248
YALI1_C25171g	Non-Core	0.314714	0.00044189	1.47565	3.94798e-66
YALI1_E31005g	Non-Core	0.1798	0.000442246	-4.04281	1.4229e-102
YALI1_B16922g	Non-Core	0.422311	0.000453663	-3.10849	1.81224e-52
YALI1_E06573g	Non-Core	0.21598	0.000455054	0.253146	1.34143e-05
YALI1_F24247g	Non-Core	-0.242766	0.000456034	1.16599	1.98349e-26
YALI1_D33307g	Non-Core	0.175737	0.000456178	-0.105756	0.0311779
YALI1_F15053g	Non-Core	-0.278734	0.000466376	-0.904138	1.894e-22
YALI1_B25319g	Non-Core	-0.203864	0.000488985	-0.224156	8.45026e-05
YALI1_E37687g	Non-Core	0.357499	0.000504783	0.0265126	0.838526
YALI1_C02291g	Non-Core	0.786361	0.000520742	1.13725	4.52454e-09
YALI1_F29596g	Non-Core	0.246101	0.000526659	0.628962	3.16555e-20
YALI1_A11654g	Non-Core	0.514528	0.000544547	0.289922	0.0773677
YALI1_B26550g	Non-Core	0.457311	0.000549886	1.84633	2.8526e-67
YALI1_E34163g	Non-Core	0.187268	0.000555821	-0.374992	1.42691e-10
YALI1_A03669g	Non-Core	-0.156012	0.000559235	0.0322582	0.524827
YALI1_B20276g	Non-Core	-0.19891	0.000560622	-0.200447	0.000268061
YALI1_E24956g	Non-Core	-0.670732	0.000587497	-1.37135	8.70504e-11
YALI1_D13686g	Non-Core	-0.183283	0.000592656	-0.236419	3.35226e-06
YALI1_A04309g	Non-Core	0.412496	0.000604707	0.96463	2.87126e-11
YALI1_C12121g	Non-Core	0.26193	0.000612331	2.22423	2.78461e-161
YALI1_D28033g	Non-Core	-0.337904	0.000616494	-0.305301	0.0031143
YALI1_F07093g	Non-Core	0.220545	0.00064359	0.46174	1.07575e-11
YALI1_F34963g	Non-Core	-0.214386	0.000648693	-0.650353	7.08236e-26
YALI1_A21696g	Non-Core	0.174795	0.000665349	0.175459	0.000238181
YALI1_A04495g	Non-Core	0.483389	0.000668161	1.13151	3.23846e-23
YALI1_D21173g	Non-Core	0.209235	0.00067675	0.36175	3.57133e-10
YALI1_A00715g	Non-Core	-1.03386	0.000702271	0.410078	0.0642154
YALI1_D18442g	Non-Core	0.584385	0.000709793	4.89565	0
YALI1_E21683g	Non-Core	-0.248408	0.000711845	-0.398669	4.9868e-07
YALI1_C23040g	Non-Core	-0.219521	0.000738334	0.365009	2.35949e-08
YALI1_F11417g	Non-Core	1.00027	0.000752575	2.46334	4.88031e-29
YALI1_A06735g	Non-Core	-0.481807	0.000764861	-0.763268	4.44468e-11
YALI1_D26320g	Non-Core	0.185676	0.000772174	0.0315867	0.560419
YALI1_F31183g	Non-Core	0.477538	0.00077682	-0.298764	0.0623914
YALI1_A18817g	Non-Core	0.280764	0.000778386	-0.0514275	0.680194
YALI1_E11497g	Non-Core	-0.593071	0.000785889	-0.578306	0.00166261
YALI1_D05450g	Non-Core	-0.191425	0.000797498	-0.421388	7.80049e-12
YALI1_C05204g	Non-Core	0.15372	0.000799617	0.0304279	0.556474
YALI1_D11844g	Non-Core	0.185826	0.000816077	0.158976	0.00230429
YALI1_B03198g	Non-Core	-0.15719	0.000817236	-0.210375	0.00152352
YALI1_C24533g	Non-Core	0.552417	0.00081736	1.16566	9.55854e-18
YALI1_D05244g	Non-Core	0.455307	0.000834511	1.33341	3.05625e-24
YALI1_F11481g	Non-Core	-1.09816	0.000839874	5.77296	2.77956e-87
YALI1_E07259g	Non-Core	0.777981	0.000844634	3.62122	2.57449e-114
YALI1_A12989g	Non-Core	-0.337169	0.000849394	-0.260835	0.00386194
YALI1_B19485g	Non-Core	0.147873	0.000851067	0.142359	0.0251124
YALI1_C13506g	Non-Core	-0.571127	0.000868674	0.637704	7.94092e-08
YALI1_D00724g	Non-Core	-0.263197	0.0008704	-0.301784	0.000144858
YALI1_D08749g	Non-Core	0.283864	0.0008704	-1.58888	1.61309e-63
YALI1_A00504g	Non-Core	0.143508	0.000904115	-0.163151	0.00985012
YALI1_A05592g	Non-Core	0.271953	0.000918743	-0.0330708	0.789374
YALI1_F00866g	Non-Core	0.177467	0.000937401	-0.609147	6.0727e-24
YALI1_B08817g	Non-Core	-0.275511	0.000948272	-0.135759	0.149928
YALI1_D28630g	Non-Core	-0.179874	0.000952073	-0.242185	0.000482284
YALI1_D21501g	Non-Core	0.250081	0.000956382	0.387103	0.000370248
YALI1_E14856g	Non-Core	-0.315503	0.000962394	-0.231984	0.0841714
YALI1_B22905g	Non-Core	0.15098	0.000977416	0.14347	0.0141528
YALI1_F04938g	Non-Core	0.233963	0.000994678	-1.50462	4.86599e-109
YALI1_C19909g	Non-Core	-0.326237	0.00099487	-0.762617	4.3651e-12
YALI1_E35982g	Non-Core	0.216799	0.0010229	0.194375	0.00210164
YALI1_A07632g	Non-Core	-0.28499	0.00103251	-3.02273	1.33147e-117
YALI1_A17419g	Non-Core	0.393797	0.00103712	-0.0271019	0.858073
YALI1_B02717g	Non-Core	0.241384	0.00104968	0.41363	6.97002e-09
YALI1_E39579g	Non-Core	0.209642	0.00105863	-1.70408	5.81831e-23
YALI1_D29966g	Non-Core	0.196734	0.0010612	-0.30348	3.06209e-07
YALI1_A06640g	Non-Core	0.219707	0.0010612	-0.162769	0.023444
YALI1_C29158g	Non-Core	-0.179878	0.00106164	-0.17701	0.00139748
YALI1_E36805g	Non-Core	-0.3581	0.00106512	0.20162	0.0753199
YALI1_E15421g	Non-Core	-0.370789	0.00107862	-0.169457	0.102831
YALI1_B00133g	Non-Core	-0.285132	0.00108817	1.58296	3.37323e-79
YALI1_A03900g	Non-Core	-0.363172	0.00109165	-0.379708	0.000349899
YALI1_F03205g	Non-Core	0.676142	0.00110293	-0.0644383	0.84043
YALI1_D34119g	Non-Core	-0.276726	0.0011052	1.43021	5.19052e-129
YALI1_D15288g	Non-Core	0.915133	0.00111899	0.403275	0.189569
YALI1_F02868g	Non-Core	-0.310074	0.00111899	0.545024	8.8902e-13
YALI1_D32462g	Non-Core	0.607421	0.00111932	0.286581	0.113921
YALI1_C00167g	Non-Core	0.46621	0.00112525	-0.768846	8.91356e-07
YALI1_D32024g	Non-Core	-0.238936	0.00116733	-0.833508	6.74027e-15
YALI1_E04807g	Non-Core	-0.180924	0.00117479	-0.456446	3.43818e-10
YALI1_D24069g	Non-Core	-0.178814	0.00119373	-0.600747	1.25324e-31
YALI1_D08648g	Non-Core	-0.647812	0.00119741	-1.7364	2.28073e-16
YALI1_E32315g	Non-Core	0.402029	0.00121425	3.61784	2.12936e-105
YALI1_A09787g	Non-Core	0.347604	0.00121957	-0.105647	0.353386
YALI1_E32512g	Non-Core	-0.153566	0.00122218	-0.0305767	0.524035
YALI1_B12443g	Non-Core	0.168337	0.00122959	-0.0796322	0.136816
YALI1_C30936g	Non-Core	0.280317	0.00122962	0.250064	0.00156571
YALI1_F26186g	Non-Core	0.205403	0.00127523	-0.0889746	0.190239
YALI1_A12475g	Non-Core	-0.327533	0.00130226	-0.729901	1.5458e-10
YALI1_A18196g	Non-Core	0.286557	0.00131578	0.111365	0.214106
YALI1_E10055g	Non-Core	0.207138	0.00134491	0.139248	0.0694738
YALI1_E00680g	Non-Core	0.222687	0.00137551	1.18107	4.405e-74
YALI1_E35417g	Non-Core	0.236206	0.00137805	0.336888	6.65558e-08
YALI1_D34980g	Non-Core	0.9283	0.00138345	1.35917	2.99387e-08
YALI1_F04690g	Non-Core	-0.178773	0.0013858	-0.199796	0.00144644
YALI1_F36415g	Non-Core	-0.159523	0.00139428	0.0892804	0.183615
YALI1_E22364g	Non-Core	0.149308	0.00140596	-0.00263126	0.963046
YALI1_A09218g	Non-Core	0.169271	0.00144486	-0.209038	4.27385e-05
YALI1_D36215g	Non-Core	-0.341189	0.00146849	-0.641454	1.71541e-12
YALI1_E28397g	Non-Core	0.981799	0.00149073	2.56815	2.49954e-16
YALI1_D01796g	Non-Core	0.160929	0.00149399	0.470229	3.73942e-13
YALI1_A16178g	Non-Core	-0.238418	0.00152141	-0.534689	2.64989e-10
YALI1_E37950g	Non-Core	0.505709	0.0015228	-0.313672	0.0599285
YALI1_F33008g	Non-Core	0.169017	0.00152473	-0.296078	1.37113e-05
YALI1_D17844g	Non-Core	0.279212	0.00156748	0.0161562	0.871726
YALI1_E06406g	Non-Core	0.158631	0.00156748	0.443039	1.3248e-18
YALI1_D29203g	Non-Core	-0.144618	0.00157805	-0.464808	9.74169e-20
YALI1_D35718g	Non-Core	0.182478	0.00159121	-0.256944	4.08651e-06
YALI1_E00389g	Non-Core	0.329733	0.001631	1.14499	1.13277e-42
YALI1_F34029g	Non-Core	0.150972	0.00164875	0.366633	4.16538e-14
YALI1_C07109g	Non-Core	-0.204487	0.00164875	-0.726432	3.82126e-29
YALI1_F07573g	Non-Core	0.193164	0.00167052	1.065	1.78929e-72
YALI1_F09833g	Non-Core	0.183458	0.00175188	0.145566	0.0224576
YALI1_E22159g	Non-Core	0.236708	0.00175441	0.0726732	0.394522
YALI1_C17519g	Non-Core	-0.376488	0.00176064	0.846369	4.56576e-15
YALI1_F36742g	Non-Core	-0.148378	0.00177837	0.191205	8.34848e-05
YALI1_A09789g	Non-Core	0.38284	0.00178511	-0.247148	0.0572881
YALI1_E21832g	Non-Core	-0.191113	0.00181196	-0.195702	0.000607109
YALI1_E36036g	Non-Core	-0.174832	0.00183227	0.124028	0.0408235
YALI1_F16844g	Non-Core	-0.821363	0.00185568	0.236488	0.300255
YALI1_E11565g	Non-Core	0.309764	0.0018709	-2.45333	1.56896e-63
YALI1_E28903g	Non-Core	0.226615	0.0018709	-1.93926	2.09066e-156
YALI1_A00252g	Non-Core	-0.184231	0.00189458	0.25598	3.90941e-06
YALI1_D20413g	Non-Core	0.56658	0.00189843	-0.876536	4.65109e-06
YALI1_B01771g	Non-Core	0.474313	0.00191176	-0.352403	0.0306673
YALI1_D18833g	Non-Core	-0.141092	0.00192266	-0.236378	8.97256e-07
YALI1_E08915g	Non-Core	0.161223	0.00194475	-0.105532	0.0446407
YALI1_B27857g	Non-Core	-0.258462	0.00195679	-0.675939	3.19349e-15
YALI1_B01711g	Non-Core	0.271318	0.00197686	0.266275	0.00239574
YALI1_B25988g	Non-Core	-0.210694	0.00197906	-0.486497	8.3921e-12
YALI1_C29497g	Non-Core	0.525606	0.00197906	-1.2373	2.82829e-10
YALI1_B03673g	Non-Core	-0.465918	0.00198336	-3.06624	1.67833e-51
YALI1_C29382g	Non-Core	-0.321532	0.00199533	-0.197135	0.0431604
YALI1_F01034g	Non-Core	0.194102	0.00200345	-0.0292552	0.617561
YALI1_B04589g	Non-Core	0.270229	0.00201339	0.00160806	0.989559
YALI1_E18713g	Non-Core	-0.326221	0.00202485	-0.308668	0.00566978
YALI1_F06131g	Non-Core	-0.208646	0.00206381	0.539499	9.44268e-20
YALI1_E07578g	Non-Core	0.285451	0.00207021	-0.509256	1.16318e-06
YALI1_E35384g	Non-Core	0.216422	0.00208156	-0.0731607	0.371911
YALI1_E31050g	Non-Core	0.16398	0.00211004	-0.198542	0.000658452
YALI1_D05705g	Non-Core	0.152883	0.00214102	-0.0962146	0.0841292
YALI1_F04236g	Non-Core	0.346712	0.00214457	0.579739	2.76076e-09
YALI1_B27984g	Non-Core	0.430343	0.00214782	0.842841	7.04496e-10
YALI1_E27939g	Non-Core	-0.185601	0.00216756	-1.1815	1.06424e-76
YALI1_A13713g	Non-Core	0.215945	0.00219414	0.584284	1.88644e-19
YALI1_F03573g	Non-Core	-0.193429	0.00220592	0.494716	1.1142e-11
YALI1_F31687g	Non-Core	-0.269748	0.00225765	1.22056	8.47041e-06
YALI1_A12465g	Non-Core	-0.46409	0.00226008	-0.780519	2.22992e-07
YALI1_A10798g	Non-Core	-0.277556	0.00229321	2.16426	3.39198e-135
YALI1_C11552g	Non-Core	0.229622	0.00229585	0.57804	1.52434e-11
YALI1_E24567g	Non-Core	0.208779	0.00231238	-0.763573	5.32937e-07
YALI1_F02378g	Non-Core	0.393339	0.00231941	1.80076	2.32517e-30
YALI1_B17105g	Non-Core	0.150711	0.00231941	0.0585829	0.344254
YALI1_F02434g	Non-Core	0.170717	0.0023261	-1.2398	1.23219e-46
YALI1_E06843g	Non-Core	-0.24046	0.00233185	0.352234	6.33013e-07
YALI1_C13389g	Non-Core	-0.482606	0.00234536	-1.20311	9.47599e-14
YALI1_F13134g	Non-Core	-0.272838	0.00236436	0.797327	3.0026e-23
YALI1_D08323g	Non-Core	-0.600687	0.00242124	-1.96517	1.61796e-16
YALI1_E13541g	Non-Core	-0.587854	0.00244205	3.98897	7.27052e-151
YALI1_A05774g	Non-Core	0.159564	0.00244381	0.397572	1.38169e-08
YALI1_F31416g	Non-Core	0.25343	0.00244732	0.0247251	0.795869
YALI1_E29221g	Non-Core	-0.241154	0.00246232	-0.147727	0.0919913
YALI1_F16817g	Non-Core	-0.637504	0.0024633	-1.78209	3.09544e-12
YALI1_D12252g	Non-Core	-0.177697	0.00247609	-0.460285	2.07767e-11
YALI1_E03672g	Non-Core	-0.147236	0.00253894	-0.302424	1.26299e-07
YALI1_A09996g	Non-Core	0.229697	0.00255946	0.112132	0.107463
YALI1_D16843g	Non-Core	0.622543	0.00257774	0.0431942	0.891276
YALI1_E02799g	Non-Core	-0.189846	0.00266031	-0.604923	7.95693e-15
YALI1_D02085g	Non-Core	-0.291409	0.00266073	-0.343556	0.000230976
YALI1_E19845g	Non-Core	0.225841	0.00266073	-0.12589	0.127871
YALI1_C32106g	Non-Core	-0.215445	0.00272998	0.546321	5.60844e-16
YALI1_E05446g	Non-Core	0.57243	0.00272998	1.2946	1.62621e-17
YALI1_A02568g	Non-Core	0.161188	0.00273752	0.117524	0.0291781
YALI1_E08035g	Non-Core	-0.225364	0.00276697	-0.120528	0.167947
YALI1_A14513g	Non-Core	-0.161284	0.00278814	-0.860599	7.69907e-50
YALI1_D29630g	Non-Core	0.830008	0.0028843	1.58871	1.41973e-07
YALI1_E15093g	Non-Core	0.165086	0.00290555	1.29208	4.36513e-85
YALI1_E30173g	Non-Core	0.386604	0.00293101	1.86023	1.37806e-72
YALI1_A21620g	Non-Core	0.196027	0.00295317	0.833031	1.31227e-61
YALI1_E14967g	Non-Core	-0.116933	0.00296234	0.272224	5.86873e-09
YALI1_E19060g	Non-Core	-0.271438	0.00296234	-0.801528	3.79379e-20
YALI1_B21816g	Non-Core	-0.261881	0.00296234	0.262523	0.00183539
YALI1_D15506g	Non-Core	-0.188118	0.00297633	-0.381227	7.10031e-11
YALI1_F38140g	Non-Core	-0.202519	0.00298845	-0.424615	1.03984e-06
YALI1_F15827g	Non-Core	0.134285	0.0030007	-0.253433	2.47288e-07
YALI1_C33427g	Non-Core	0.172702	0.00306115	0.358408	4.18936e-12
YALI1_F16717g	Non-Core	-0.243498	0.00309581	-0.248058	0.00141663
YALI1_B05964g	Non-Core	-0.236134	0.00310651	0.75911	5.8976e-26
YALI1_C30749g	Non-Core	-0.505183	0.00312453	4.53633	2.91701e-76
YALI1_B11495g	Non-Core	-0.261933	0.00314497	-0.174245	0.0533889
YALI1_D00888g	Non-Core	-0.232648	0.00319924	-1.85082	5.42687e-169
YALI1_D30826g	Non-Core	0.184856	0.00320642	-0.052659	0.474158
YALI1_E21890g	Non-Core	-0.326411	0.00321187	-0.507636	1.85475e-06
YALI1_A07201g	Non-Core	0.196712	0.00323715	-0.221053	0.00405967
YALI1_F14201g	Non-Core	-0.220144	0.00325639	-0.386417	2.60002e-09
YALI1_D25178g	Non-Core	-0.148177	0.00327142	-1.20267	5.94296e-123
YALI1_F11141g	Non-Core	0.219742	0.00330145	-0.886691	3.03779e-27
YALI1_C02686g	Non-Core	0.143449	0.0033106	0.157872	0.00321835
YALI1_F33445g	Non-Core	-0.157652	0.00333924	-0.523418	1.35513e-24
YALI1_A06473g	Non-Core	0.193451	0.00338871	0.0433171	0.530238
YALI1_B09837g	Non-Core	0.147549	0.00343223	-0.227945	3.84961e-05
YALI1_B02162g	Non-Core	0.333082	0.00343264	0.207752	0.0495237
YALI1_A15482g	Non-Core	0.278983	0.00343618	0.207915	0.0353256
YALI1_A20631g	Non-Core	-0.318864	0.00357237	0.565215	4.12324e-07
YALI1_E11402g	Non-Core	-0.212211	0.00359474	1.02117	1.17012e-43
YALI1_B14492g	Non-Core	0.150133	0.00359474	-1.61033	4.73309e-115
YALI1_C02215g	Non-Core	-0.155819	0.00365058	-0.531554	2.16302e-28
YALI1_A01888g	Non-Core	0.193324	0.00377484	0.123326	0.0906253
YALI1_B15905g	Non-Core	-0.19613	0.00388712	-0.5688	5.67235e-18
YALI1_D22043g	Non-Core	0.619953	0.00395196	-1.07257	5.77421e-05
YALI1_F19764g	Non-Core	-0.156777	0.0039685	-0.19985	0.000308197
YALI1_D04653g	Non-Core	0.650758	0.00400528	0.47048	0.0576113
YALI1_E20453g	Non-Core	0.183323	0.00400687	-0.369472	3.71231e-09
YALI1_D30161g	Non-Core	0.146379	0.00400899	0.186412	0.00083607
YALI1_E16900g	Non-Core	-0.144243	0.00403614	-0.178621	0.00220791
YALI1_E19871g	Non-Core	-0.148926	0.00403789	-0.450855	4.64716e-14
YALI1_B07295g	Non-Core	-0.142207	0.00404939	-0.224457	0.000234548
YALI1_E16531g	Non-Core	-0.457936	0.00407438	0.364086	0.0796191
YALI1_D07089g	Non-Core	0.117705	0.00408779	0.183457	0.000391818
YALI1_F03830g	Non-Core	0.707045	0.0041679	1.14417	2.27633e-07
YALI1_D13865g	Non-Core	-0.258851	0.00417106	-0.438222	1.74608e-08
YALI1_C15115g	Non-Core	0.186022	0.0042326	-0.334654	8.04437e-07
YALI1_F19370g	Non-Core	-0.147932	0.00430041	-0.821083	3.92556e-58
YALI1_E01778g	Non-Core	-0.138307	0.00439037	-0.297831	4.97767e-10
YALI1_A18010g	Non-Core	-0.141952	0.00441063	-0.362127	8.25098e-13
YALI1_F16058g	Non-Core	0.357828	0.00442942	-0.20402	0.140881
YALI1_E12027g	Non-Core	0.641907	0.00443759	-1.1386	0.00167877
YALI1_D32455g	Non-Core	0.42666	0.00448476	0.492716	0.000766272
YALI1_C29066g	Non-Core	0.222893	0.00451033	0.629571	2.79695e-19
YALI1_C32786g	Non-Core	-0.14744	0.00456212	0.0797538	0.167471
YALI1_E40274g	Non-Core	-0.394693	0.00459176	-1.88365	2.82845e-27
YALI1_E33540g	Non-Core	0.431954	0.00459424	-0.702655	5.5945e-05
YALI1_C02441g	Non-Core	0.161348	0.00462111	0.432276	3.92581e-13
YALI1_B20887g	Non-Core	-0.205992	0.00462837	-0.477159	1.22723e-13
YALI1_D01780g	Non-Core	0.25675	0.00463744	1.10761	1.71262e-28
YALI1_D04370g	Non-Core	-0.524815	0.00469483	1.91302	3.20505e-30
YALI1_E25189g	Non-Core	0.160781	0.0047206	0.555943	2.13663e-24
YALI1_A17234g	Non-Core	0.506851	0.00473143	0.258038	0.123831
YALI1_E32118g	Non-Core	0.576169	0.00474434	0.378702	0.0454633
YALI1_F20616g	Non-Core	0.191485	0.0047532	0.567508	8.00279e-20
YALI1_F10977g	Non-Core	0.174802	0.0047597	0.278943	5.98779e-06
YALI1_A18426g	Non-Core	-0.226989	0.00481199	-0.0816149	0.255083
YALI1_D28003g	Non-Core	-0.202194	0.00481532	-0.37623	1.3257e-07
YALI1_A03883g	Non-Core	0.162081	0.00487795	-0.345986	5.41618e-07
YALI1_F34779g	Non-Core	-0.147736	0.00492454	-0.385191	7.69257e-16
YALI1_E37749g	Non-Core	0.206895	0.00499259	0.471518	3.47585e-12
YALI1_E22117g	Non-Core	0.214604	0.00501127	-0.462768	8.02543e-09
YALI1_C32914g	Non-Core	-0.210355	0.00509175	-0.923558	8.74516e-27
YALI1_F22674g	Non-Core	-0.156099	0.00511076	2.69453	0
YALI1_B04781g	Non-Core	0.295551	0.00511121	0.331938	0.00311736
YALI1_D25529g	Non-Core	0.373069	0.00512364	-0.21944	0.119164
YALI1_F28123g	Non-Core	-0.25632	0.00513841	-0.263207	0.00745093
YALI1_A03153g	Non-Core	0.144575	0.00516431	0.362455	2.41926e-08
YALI1_E03723g	Non-Core	-0.194136	0.00519368	1.0807	1.87745e-52
YALI1_D22274g	Non-Core	0.533392	0.00529981	-1.3284	2.4984e-10
YALI1_E05854g	Non-Core	0.308081	0.00532097	-1.61032	2.75726e-23
YALI1_C06724g	Non-Core	-0.154016	0.0053372	-0.0195424	0.741888
YALI1_C05494g	Non-Core	0.18132	0.00536078	-0.0216865	0.773779
YALI1_F10866g	Non-Core	-0.598417	0.00538117	5.59039	1.45441e-152
YALI1_D22145g	Non-Core	0.414022	0.00541507	-1.8491	6.33882e-34
YALI1_C09150g	Non-Core	-0.145929	0.00544234	0.710764	3.1961e-45
YALI1_B24018g	Non-Core	0.214884	0.00549718	0.439375	5.24863e-11
YALI1_D29768g	Non-Core	0.131954	0.00549718	-0.0259986	0.636852
YALI1_A04815g	Non-Core	0.173124	0.00549812	-0.143017	0.0314811
YALI1_A16095g	Non-Core	0.167036	0.00554514	-0.149422	0.00886821
YALI1_C21497g	Non-Core	-0.183339	0.00562456	0.450223	2.27723e-07
YALI1_F06353g	Non-Core	-0.327947	0.00564835	-1.70455	3.16324e-38
YALI1_F28490g	Non-Core	-0.208584	0.00568247	-0.311134	4.14195e-06
YALI1_E36619g	Non-Core	0.317303	0.00568873	4.82739	0
YALI1_C18099g	Non-Core	0.404309	0.00573595	0.721789	9.71294e-10
YALI1_F30289g	Non-Core	0.707375	0.00575056	1.13304	3.46678e-09
YALI1_B27615g	Non-Core	-0.56103	0.00580999	-0.740863	0.00120841
YALI1_F05574g	Non-Core	-0.150851	0.00583442	-0.0600375	0.205706
YALI1_D10160g	Non-Core	0.189826	0.00585465	1.06853	3.27667e-56
YALI1_E08782g	Non-Core	-0.499814	0.00587127	-2.5219	6.09032e-32
YALI1_F21396g	Non-Core	-0.164171	0.00593536	-0.652561	7.08017e-27
YALI1_C07894g	Non-Core	0.283721	0.00598238	0.209526	0.0689836
YALI1_E11136g	Non-Core	-0.183852	0.00608667	-0.356521	8.19385e-07
YALI1_A05355g	Non-Core	0.438308	0.00608667	-0.55952	0.00824882
YALI1_C27996g	Non-Core	-0.164103	0.00609538	-0.31224	4.49531e-09
YALI1_E17643g	Non-Core	0.277726	0.00609707	-3.18015	1.01686e-25
YALI1_E26916g	Non-Core	-0.325799	0.00616459	-0.111127	0.372084
YALI1_D03320g	Non-Core	0.367793	0.00616459	-1.60315	2.05732e-22
YALI1_F39022g	Non-Core	-0.152424	0.00638738	0.271494	5.47746e-07
YALI1_F01929g	Non-Core	0.148347	0.00644295	-0.328722	1.09367e-07
YALI1_F14009g	Non-Core	-0.151076	0.00644899	-0.237981	9.51145e-05
YALI1_F08392g	Non-Core	0.114384	0.00654234	-0.100694	0.151086
YALI1_F31493g	Non-Core	0.234761	0.00654234	0.35639	1.15975e-05
YALI1_C19369g	Non-Core	0.358836	0.00660033	-1.16053	6.73989e-17
YALI1_D11177g	Non-Core	-0.152011	0.00673507	0.0359603	0.600145
YALI1_B06776g	Non-Core	-0.402259	0.00684268	-0.942906	2.05708e-10
YALI1_E24797g	Non-Core	-0.164489	0.00689934	0.0745662	0.208523
YALI1_D15965g	Non-Core	-0.255408	0.00696871	-0.214381	0.0160911
YALI1_B28735g	Non-Core	0.137366	0.00705016	0.0662219	0.166116
YALI1_A14099g	Non-Core	0.163726	0.00707198	0.648438	2.62336e-27
YALI1_F38859g	Non-Core	0.178111	0.00709424	0.178256	0.0143121
YALI1_C00841g	Non-Core	-0.314991	0.00728476	-1.41067	1.059e-76
YALI1_C13856g	Non-Core	-0.146837	0.00730386	-0.506127	2.1865e-13
YALI1_E16982g	Non-Core	-0.130406	0.00730386	-0.316392	2.71626e-11
YALI1_E36692g	Non-Core	0.27258	0.00734271	0.528494	1.17706e-07
YALI1_D28064g	Non-Core	0.538018	0.0073854	-0.534016	0.0098686
YALI1_F23214g	Non-Core	0.757036	0.00755828	0.920044	0.00520718
YALI1_C32352g	Non-Core	0.140608	0.00757415	2.09665	1.88715e-134
YALI1_D22997g	Non-Core	0.587415	0.00766669	-0.215409	0.424268
YALI1_C07534g	Non-Core	0.224074	0.00766858	-0.100343	0.234489
YALI1_B23467g	Non-Core	-0.173513	0.00774905	-0.349278	7.78735e-09
YALI1_D24387g	Non-Core	0.230047	0.00774905	0.563541	5.8893e-14
YALI1_A17289g	Non-Core	0.151572	0.00801543	-1.10109	2.07344e-47
YALI1_A16392g	Non-Core	-0.650695	0.00808754	-1.00798	8.28421e-06
YALI1_A02150g	Non-Core	-0.18038	0.00811466	-0.443625	5.23857e-09
YALI1_C05757g	Non-Core	-0.200076	0.00811466	0.667173	3.84037e-22
YALI1_C01129g	Non-Core	0.178173	0.00813834	-1.03636	8.14205e-57
YALI1_C15947g	Non-Core	0.349048	0.0081683	0.626439	3.11834e-07
YALI1_C08893g	Non-Core	0.197013	0.0081683	-0.0185927	0.818623
YALI1_B27150g	Non-Core	0.269039	0.0081683	1.05089	7.19543e-34
YALI1_C32667g	Non-Core	-0.518186	0.00819265	2.77557	3.27001e-146
YALI1_F17265g	Non-Core	-0.113765	0.00828575	0.187698	0.000524202
YALI1_D02682g	Non-Core	0.291864	0.00830863	0.328989	0.000787985
YALI1_C24419g	Non-Core	0.236137	0.00834896	0.18366	0.01752
YALI1_F31126g	Non-Core	-0.161778	0.00843091	-0.0402785	0.545184
YALI1_A13737g	Non-Core	-0.250585	0.00845084	-0.141073	0.101886
YALI1_F12478g	Non-Core	-0.19938	0.00847937	-0.109977	0.135349
YALI1_A20398g	Non-Core	0.148234	0.00878894	0.23436	3.98007e-05
YALI1_B27144g	Non-Core	0.22513	0.00880089	2.49581	1.32071e-304
YALI1_B11388g	Non-Core	0.29016	0.00887146	0.186404	0.072878
YALI1_F18357g	Non-Core	0.13323	0.00888624	-0.225889	0.000103009
YALI1_D36035g	Non-Core	-0.165545	0.00891549	0.0550962	0.358117
YALI1_B25223g	Non-Core	0.186419	0.0089747	1.12751	1.01793e-55
YALI1_F17066g	Non-Core	0.161827	0.00911879	0.274291	1.58086e-06
YALI1_F11866g	Non-Core	0.678111	0.00912818	0.460846	0.0642514
YALI1_F04626g	Non-Core	-0.154092	0.00916945	0.152202	0.0100445
YALI1_F09314g	Non-Core	-0.188123	0.00933977	-0.436298	6.17155e-09
YALI1_D30474g	Non-Core	-0.126909	0.00934783	-0.499029	1.86092e-27
YALI1_A00032g	Non-Core	-0.688535	0.00954109	-1.03529	2.03769e-05
YALI1_D24770g	Non-Core	0.111116	0.00957267	0.194983	0.000132426
YALI1_D17462g	Non-Core	-0.794268	0.00961448	2.29513	3.99034e-47
YALI1_C01596g	Non-Core	0.151037	0.00967482	-1.33179	6.38551e-109
YALI1_D15983g	Non-Core	0.181071	0.0097903	0.133848	0.039518
YALI1_C09181g	Non-Core	0.499691	0.0101072	-0.161671	0.477664
YALI1_A14510g	Non-Core	-0.25304	0.0101856	-2.8891	5.9801e-63
YALI1_B05639g	Non-Core	0.478602	0.0101857	-1.13481	5.50598e-08
YALI1_F32685g	Non-Core	0.426331	0.0102193	0.382186	0.00641851
YALI1_F38339g	Non-Core	-0.141067	0.0102245	0.286491	4.62106e-09
YALI1_C14725g	Non-Core	-0.410718	0.0104036	0.801098	1.49994e-12
YALI1_E17889g	Non-Core	0.554812	0.0105216	-0.469466	0.100054
YALI1_F02903g	Non-Core	-0.121978	0.010747	-0.32669	1.62545e-09
YALI1_D05139g	Non-Core	-0.201575	0.0108811	0.516468	7.22202e-12
YALI1_E02102g	Non-Core	-0.128837	0.0108931	-0.538427	1.15086e-21
YALI1_B19429g	Non-Core	-0.132913	0.0111248	-0.993971	1.82936e-18
YALI1_E00340g	Non-Core	-0.405559	0.0111538	1.27481	6.56769e-24
YALI1_A17450g	Non-Core	0.150652	0.0111538	0.154541	0.0035406
YALI1_D27251g	Non-Core	0.193233	0.0111751	0.340068	1.38889e-06
YALI1_E34100g	Non-Core	-0.245931	0.0112181	-1.7074	2.62594e-62
YALI1_C17419g	Non-Core	0.72935	0.0114229	1.54143	2.30311e-10
YALI1_D14910g	Non-Core	0.266328	0.0114738	-1.25548	1.5353e-23
YALI1_A16145g	Non-Core	-0.514497	0.0114848	-1.09569	1.80379e-08
YALI1_F34304g	Non-Core	-0.331547	0.0116037	-0.186238	0.178615
YALI1_E32054g	Non-Core	0.181038	0.0116054	0.749713	7.48479e-29
YALI1_C00766g	Non-Core	0.167522	0.0118723	-0.00172184	0.984269
YALI1_E40995g	Non-Core	0.136139	0.0120003	-0.06571	0.2263
YALI1_D32316g	Non-Core	0.119397	0.0120525	0.0406615	0.415759
YALI1_D17564g	Non-Core	0.131802	0.0120799	-0.113819	0.0219413
YALI1_E04531g	Non-Core	-0.181611	0.0121354	-0.544236	1.34527e-09
YALI1_B13150g	Non-Core	0.121715	0.0121451	0.29706	3.80066e-09
YALI1_C12834g	Non-Core	0.229279	0.0122572	-0.605081	2.05026e-11
YALI1_B12150g	Non-Core	0.232793	0.0124543	0.421333	4.27799e-06
YALI1_C18161g	Non-Core	0.250091	0.012851	-0.376352	3.7345e-05
YALI1_F08590g	Non-Core	-0.256194	0.0128762	0.209339	0.0563795
YALI1_E37392g	Non-Core	0.141211	0.0129906	0.406799	4.78603e-12
YALI1_B06635g	Non-Core	0.415143	0.0130257	-0.473051	0.0073414
YALI1_E39193g	Non-Core	0.184971	0.0130664	0.195773	0.00327392
YALI1_A07405g	Non-Core	0.258896	0.0130664	-0.327347	0.0127477
YALI1_B29436g	Non-Core	0.220066	0.0131489	-0.43116	3.93459e-06
YALI1_E03183g	Non-Core	-0.215218	0.013191	-0.576871	1.20341e-09
YALI1_F09051g	Non-Core	-0.114693	0.0132434	-0.411575	4.58215e-18
YALI1_F31947g	Non-Core	0.12773	0.0133692	-1.09345	3.60814e-100
YALI1_F31001g	Non-Core	0.133919	0.0134097	-0.530905	1.28705e-24
YALI1_A08467g	Non-Core	-0.198426	0.0134371	0.290678	9.27425e-05
YALI1_E31592g	Non-Core	0.17581	0.0134575	0.551985	2.26246e-16
YALI1_F17797g	Non-Core	-0.220426	0.0134575	-1.20085	1.0512e-42
YALI1_C29080g	Non-Core	0.131952	0.0134693	-0.132349	0.0331666
YALI1_D12091g	Non-Core	-0.111674	0.0136246	-0.77763	3.28047e-36
YALI1_C12755g	Non-Core	-0.231355	0.0136437	0.687249	1.14138e-21
YALI1_F29876g	Non-Core	-0.106403	0.0136458	-0.147991	0.00424561
YALI1_E24128g	Non-Core	-0.20895	0.0137432	-0.0979228	0.310932
YALI1_C02588g	Non-Core	0.134606	0.0138013	-0.0903061	0.126008
YALI1_A15515g	Non-Core	0.217196	0.0139593	0.188931	0.0410499
YALI1_D13341g	Non-Core	0.39211	0.0140694	2.86209	1.88324e-113
YALI1_F19805g	Non-Core	-0.127933	0.0143958	-0.0655797	0.235016
YALI1_A03170g	Non-Core	-0.142784	0.0145	0.749945	9.36345e-36
YALI1_F28031g	Non-Core	-0.171586	0.0145191	-0.296646	2.02343e-05
YALI1_C09639g	Non-Core	0.126249	0.0145418	0.183937	0.000400947
YALI1_E14698g	Non-Core	0.145611	0.0145438	0.245588	0.000392636
YALI1_E15256g	Non-Core	-0.190757	0.0146155	0.00651982	0.95264
YALI1_A01628g	Non-Core	0.11319	0.0147488	-0.312515	3.01022e-07
YALI1_A15017t	Non-Core	-0.24389	0.014853	-0.453187	1.18193e-06
YALI1_A14109g	Non-Core	0.173661	0.0148576	0.548315	2.09277e-17
YALI1_D17543g	Non-Core	-0.477976	0.0150318	-1.93521	1.24176e-18
YALI1_C09606g	Non-Core	-0.234042	0.015133	-3.54539	3.16852e-157
YALI1_D09712g	Non-Core	-0.172887	0.0151459	-0.506264	4.18084e-09
YALI1_E29894g	Non-Core	0.259046	0.0151715	-0.33035	0.00157419
YALI1_D02936g	Non-Core	0.26008	0.015455	0.131445	0.268349
YALI1_E07571g	Non-Core	-0.131171	0.0155305	-0.356319	2.65787e-11
YALI1_D23995g	Non-Core	0.124075	0.0155486	0.29873	6.35647e-08
YALI1_F26234g	Non-Core	0.120036	0.0157127	0.0801585	0.122444
YALI1_D05375g	Non-Core	-0.127662	0.0157234	0.106964	0.0338026
YALI1_A15172g	Non-Core	-0.238765	0.0158796	-0.538508	7.99952e-08
YALI1_E07234g	Non-Core	-0.161792	0.0160569	1.1129	4.78389e-35
YALI1_E37264g	Non-Core	-0.22619	0.0162644	-2.11911	2.98386e-71
YALI1_D30850g	Non-Core	0.279223	0.0166484	-0.00786922	0.966486
YALI1_F34610g	Non-Core	0.131599	0.0166671	0.27465	7.74185e-08
YALI1_E12206g	Non-Core	-0.232227	0.0166833	0.165142	0.203667
YALI1_E01877g	Non-Core	0.22717	0.0168795	-0.461364	1.23296e-06
YALI1_C16515g	Non-Core	-0.103106	0.0169318	-0.0139823	0.8244
YALI1_F07907g	Non-Core	0.228036	0.0169755	-0.255087	0.0151648
YALI1_E31649g	Non-Core	0.560838	0.0170251	-0.656136	0.01377
YALI1_C03221g	Non-Core	0.292751	0.0170951	0.349136	0.00912953
YALI1_F11396g	Non-Core	0.147979	0.0172029	0.504753	7.12896e-12
YALI1_A14414g	Non-Core	-0.18812	0.0172727	-0.992749	5.2918e-22
YALI1_B00121g	Non-Core	-0.446505	0.0172943	-0.626591	0.000313111
YALI1_D35443g	Non-Core	0.211771	0.0173424	0.422004	2.16564e-07
YALI1_C17423g	Non-Core	0.645822	0.0173495	1.32812	1.37662e-10
YALI1_A14199g	Non-Core	0.133015	0.0176502	0.478611	8.13758e-24
YALI1_E23749g	Non-Core	0.168247	0.0176576	0.288872	3.23087e-06
YALI1_C23254g	Non-Core	0.285111	0.0176604	0.23396	0.0766636
YALI1_F05893g	Non-Core	-0.730453	0.0176787	0.363898	0.112709
YALI1_D22636g	Non-Core	0.200245	0.0177249	0.801434	2.12915e-21
YALI1_B00448g	Non-Core	-0.127537	0.0177607	-0.553571	4.72157e-26
YALI1_C07481g	Non-Core	-0.127622	0.0178374	0.0857911	0.122704
YALI1_E29065g	Non-Core	-0.351306	0.0179017	-0.373404	0.00403946
YALI1_A08828g	Non-Core	-0.159925	0.0179381	0.926394	7.22389e-60
YALI1_A10857g	Non-Core	0.151908	0.018017	-0.177223	0.013681
YALI1_C14147g	Non-Core	-0.257084	0.0180797	-0.502117	2.36661e-05
YALI1_E03150g	Non-Core	0.12743	0.0182257	0.198661	0.00135034
YALI1_E34650g	Non-Core	0.103791	0.0182344	-0.735489	6.86198e-34
YALI1_F05448g	Non-Core	0.725087	0.0182867	1.15741	6.15343e-06
YALI1_C26332g	Non-Core	0.166584	0.0183799	-0.0773107	0.330211
YALI1_A13637g	Non-Core	0.386489	0.0184628	0.392896	0.0211097
YALI1_E12183g	Non-Core	-0.213403	0.0185164	-0.184502	0.0433974
YALI1_B04032g	Non-Core	0.113516	0.0185164	0.18739	0.00632321
YALI1_E11083g	Non-Core	-0.128877	0.0185965	-0.263842	5.19844e-07
YALI1_E05158g	Non-Core	-0.167308	0.0186674	-0.262264	0.00041923
YALI1_D25968g	Non-Core	0.136749	0.0187633	0.7995	8.32261e-56
YALI1_E33943g	Non-Core	-0.157917	0.0187805	-0.00631765	0.941793
YALI1_E32868g	Non-Core	0.288128	0.0189021	1.45714	3.2787e-54
YALI1_A08934g	Non-Core	0.508769	0.0190784	0.571523	0.00519355
YALI1_D18623g	Non-Core	0.157125	0.0190894	-0.0206852	0.812657
YALI1_B05005g	Non-Core	0.144032	0.0190894	-1.49572	4.92249e-65
YALI1_E30621g	Non-Core	0.58678	0.0192241	0.288778	0.272592
YALI1_F19717g	Non-Core	0.224415	0.0193052	0.106041	0.334728
YALI1_A22330g	Non-Core	0.10723	0.0200611	0.00471313	0.929784
YALI1_A15544g	Non-Core	-0.304201	0.0203767	6.04062	1.96453e-188
YALI1_A07267g	Non-Core	0.114172	0.0206662	-0.149116	0.00301955
YALI1_E01193g	Non-Core	-0.192254	0.0207017	0.35589	5.22001e-07
YALI1_E20766g	Non-Core	0.317767	0.0207132	2.39738	5.56306e-33
YALI1_F07504g	Non-Core	0.143691	0.0207132	0.242411	0.000140436
YALI1_E39335g	Non-Core	-0.193472	0.0209533	-0.152422	0.121218
YALI1_B23055g	Non-Core	-0.138107	0.0210946	0.0312107	0.60854
YALI1_F37892g	Non-Core	0.229085	0.0212295	-0.700332	3.93432e-12
YALI1_E06317g	Non-Core	0.175048	0.0212865	-0.34075	0.0009664
YALI1_D26988g	Non-Core	0.533314	0.0216222	-0.308952	0.217851
YALI1_A15624g	Non-Core	-0.728974	0.0217641	-0.649166	0.0503164
YALI1_C32975g	Non-Core	0.111745	0.0217713	0.247466	1.85756e-06
YALI1_D01066g	Non-Core	0.127474	0.0218202	0.144485	0.00678289
YALI1_E19620g	Non-Core	0.359966	0.0218294	-1.52512	2.86878e-15
YALI1_F26612g	Non-Core	-0.120021	0.0220423	0.407545	4.76815e-17
YALI1_C06071g	Non-Core	-0.162495	0.0221023	-1.8525	5.5311e-286
YALI1_E01251g	Non-Core	0.194694	0.022229	0.0820219	0.374325
YALI1_F23391g	Non-Core	-0.201907	0.0222468	0.258438	0.000183209
YALI1_E19070g	Non-Core	0.782229	0.0222545	2.8069	8.93687e-41
YALI1_E28150g	Non-Core	0.198506	0.0224119	0.431194	1.81474e-07
YALI1_F38296g	Non-Core	-0.145856	0.0224255	-0.999761	4.071e-55
YALI1_D33321g	Non-Core	-0.166151	0.0226869	-0.519458	1.51021e-09
YALI1_B03797g	Non-Core	0.113172	0.0234267	-0.402264	2.39849e-06
YALI1_C03213g	Non-Core	0.218757	0.0235499	0.27415	0.0248872
YALI1_F05695g	Non-Core	0.153862	0.023708	0.263318	5.08612e-05
YALI1_B19153g	Non-Core	0.304681	0.0237172	-2.76761	2.86181e-61
YALI1_B28430g	Non-Core	0.574091	0.0238012	-0.981735	0.000238522
YALI1_F19153g	Non-Core	0.240038	0.0241158	-0.365956	4.24619e-05
YALI1_C24016g	Non-Core	0.113292	0.0243977	-0.313245	1.12495e-09
YALI1_B08783g	Non-Core	-0.112368	0.0244038	-0.0124209	0.811059
YALI1_B14517g	Non-Core	0.260651	0.0244038	-1.08606	1.74712e-17
YALI1_D14866g	Non-Core	-0.121013	0.0247445	-0.107971	0.0338347
YALI1_E21106g	Non-Core	-0.521373	0.0248366	1.54771	1.39201e-27
YALI1_D07335g	Non-Core	-0.118664	0.024959	0.0153869	0.82639
YALI1_B20337g	Non-Core	-0.194376	0.024959	-0.169876	0.148656
YALI1_F04818g	Non-Core	0.109558	0.0253146	-0.317776	2.34586e-08
YALI1_F14239g	Non-Core	0.380611	0.0256365	2.59911	6.31703e-155
YALI1_A04385g	Non-Core	-0.232754	0.0256365	-1.12998	9.77822e-26
YALI1_F06956g	Non-Core	0.09992	0.0260539	-0.318978	5.69592e-11
YALI1_D12493g	Non-Core	0.129931	0.0262994	0.443635	2.09518e-12
YALI1_F30317g	Non-Core	0.114853	0.0263418	0.206406	5.51124e-05
YALI1_F31875g	Non-Core	-0.21378	0.0264262	-0.385323	5.64907e-07
YALI1_F09017g	Non-Core	-0.12888	0.0264866	0.133539	0.0837488
YALI1_C06394g	Non-Core	0.138922	0.0265671	0.353478	2.53695e-09
YALI1_C13397g	Non-Core	-0.589641	0.0266634	-0.941634	8.56254e-05
YALI1_A02947g	Non-Core	0.207434	0.0268224	-0.141869	0.139903
YALI1_E20016g	Non-Core	-0.133437	0.0268251	-0.109549	0.0710418
YALI1_C14284g	Non-Core	-0.512442	0.027189	-0.137884	0.528863
YALI1_E28999g	Non-Core	0.127759	0.0272908	0.169397	0.00583821
YALI1_F19216g	Non-Core	0.109551	0.0272912	0.177446	0.0015923
YALI1_D14500g	Non-Core	0.179419	0.0273549	-0.109608	0.215304
YALI1_F09289g	Non-Core	0.145804	0.0274805	0.117282	0.115817
YALI1_B02021g	Non-Core	0.232575	0.0276981	0.131427	0.170791
YALI1_A21265g	Non-Core	0.0950381	0.0279671	0.150957	0.00231718
YALI1_F08183g	Non-Core	0.128421	0.0279935	0.30211	8.30534e-06
YALI1_E04795g	Non-Core	0.210382	0.0280957	0.410596	6.16677e-05
YALI1_B08758g	Non-Core	-0.140493	0.0281224	0.525632	9.08393e-20
YALI1_B02073g	Non-Core	0.573683	0.0285557	1.75335	8.48195e-19
YALI1_E41325g	Non-Core	-0.127613	0.0287986	-1.82612	2.91476e-120
YALI1_B02082g	Non-Core	0.637498	0.028935	1.59076	1.24084e-12
YALI1_C01505g	Non-Core	0.242421	0.0290626	-1.74251	7.72542e-28
YALI1_B14308g	Non-Core	0.232631	0.0292918	0.775318	4.48105e-19
YALI1_D23377g	Non-Core	0.218339	0.0300564	0.677771	6.18022e-13
YALI1_D27599g	Non-Core	0.131616	0.0301113	-0.496159	1.23384e-15
YALI1_C29648g	Non-Core	-0.0982905	0.0301807	0.527567	2.40246e-21
YALI1_A20131g	Non-Core	-0.156364	0.0310318	-0.0617193	0.401142
YALI1_D14585g	Non-Core	0.128209	0.0310717	0.104034	0.0842981
YALI1_C07948g	Non-Core	-0.182195	0.031166	-0.553858	1.81726e-14
YALI1_C07670g	Non-Core	-0.107341	0.0311826	-0.576875	1.01422e-25
YALI1_E25549g	Non-Core	-0.179932	0.0313331	-0.286544	0.000438581
YALI1_E13223g	Non-Core	-0.19392	0.031447	0.090031	0.369579
YALI1_B13915g	Non-Core	-0.149417	0.031469	0.176639	0.00476304
YALI1_A14079g	Non-Core	0.528511	0.0315715	0.371642	0.119389
YALI1_E14189g	Non-Core	0.518152	0.0316836	0.384488	0.113988
YALI1_E10934g	Non-Core	0.211782	0.0316925	0.360946	2.16816e-05
YALI1_F17496g	Non-Core	0.113642	0.0318809	0.04924	0.309812
YALI1_D24109g	Non-Core	-0.0950275	0.032379	0.114353	0.0177525
YALI1_F18122g	Non-Core	0.0968866	0.0325594	-0.154359	0.000830261
YALI1_F29852g	Non-Core	0.107288	0.0325594	0.261838	2.64645e-08
YALI1_E17988g	Non-Core	0.458699	0.0327402	-0.577034	0.01374
YALI1_E34116g	Non-Core	0.0989423	0.0327438	-0.705883	1.20101e-47
YALI1_F29395g	Non-Core	-0.206547	0.0327483	-1.48623	2.95995e-15
YALI1_A18451g	Non-Core	0.244854	0.0327888	-0.53928	7.93896e-05
YALI1_A16466g	Non-Core	0.139243	0.0328619	-0.0647742	0.300735
YALI1_B04559g	Non-Core	0.119252	0.0328963	-0.225104	0.000138602
YALI1_B23603g	Non-Core	-0.213768	0.0329996	0.177837	0.0562446
YALI1_E28957g	Non-Core	-0.113586	0.0330551	0.605821	4.00659e-36
YALI1_C23826g	Non-Core	0.119762	0.0331484	0.352798	8.39516e-14
YALI1_B09929g	Non-Core	0.377733	0.0332622	0.598836	0.00010451
YALI1_F26574g	Non-Core	-0.16664	0.0332879	-0.424053	6.69697e-08
YALI1_D05008g	Non-Core	-0.196644	0.0336602	-0.427555	7.27606e-06
YALI1_D25255g	Non-Core	0.0988311	0.0340621	-0.196973	0.000162767
YALI1_E39414g	Non-Core	-0.190734	0.0344468	-1.79104	2.47866e-49
YALI1_D06883g	Non-Core	0.13646	0.0344886	-0.267868	6.02125e-07
YALI1_A13749g	Non-Core	-0.428845	0.0349657	0.00953417	0.974328
YALI1_E10836g	Non-Core	0.0940121	0.0349657	0.127314	0.00892658
YALI1_C31626g	Non-Core	0.149142	0.0353714	0.306081	8.03838e-05
YALI1_F12535g	Non-Core	-0.117845	0.0355906	-0.0248971	0.619043
YALI1_F25182g	Non-Core	-0.122101	0.0356448	0.412707	1.42848e-11
YALI1_B25952g	Non-Core	0.342328	0.0356819	0.290114	0.0513744
YALI1_F22883g	Non-Core	-0.186812	0.0358761	0.400263	6.5231e-07
YALI1_F16451g	Non-Core	0.47592	0.0359524	-0.184309	0.454942
YALI1_E37956g	Non-Core	0.416646	0.0366296	-0.373209	0.08028
YALI1_E31679g	Non-Core	-0.163302	0.0369855	0.000387467	1
YALI1_F28967g	Non-Core	0.105333	0.0370972	0.176849	0.000899566
YALI1_F37808g	Non-Core	-0.131081	0.0374215	-0.246938	1.32811e-05
YALI1_C08017g	Non-Core	-0.16444	0.0378627	-0.127987	0.105978
YALI1_E23790g	Non-Core	0.126043	0.0380188	0.561212	2.2609e-23
YALI1_C03261g	Non-Core	0.188145	0.0380286	-0.200072	0.00696256
YALI1_E32946g	Non-Core	0.0982906	0.0383435	-1.54079	7.69016e-106
YALI1_C28664g	Non-Core	-0.416917	0.0384582	0.368336	0.0152774
YALI1_E05496g	Non-Core	-0.3591	0.0385542	-2.09855	1.98261e-27
YALI1_E28504g	Non-Core	0.493337	0.0387867	-0.332766	0.203511
YALI1_F09965g	Non-Core	-0.0908225	0.0390054	-0.370439	5.63252e-14
YALI1_D16997g	Non-Core	0.383066	0.0390275	0.395371	0.0166152
YALI1_C24198g	Non-Core	0.524853	0.0391165	-0.0193029	1
YALI1_A17824g	Non-Core	-0.196122	0.0393287	0.49416	8.08639e-09
YALI1_A18414g	Non-Core	-0.17188	0.0395742	0.0592898	0.482861
YALI1_D35669g	Non-Core	0.128805	0.039581	0.187345	0.00176527
YALI1_C11365g	Non-Core	0.195693	0.0397049	-2.25158	1.19907e-70
YALI1_B26639g	Non-Core	0.132265	0.0398681	0.49903	1.17192e-14
YALI1_C19376g	Non-Core	0.294881	0.0400334	-1.39649	4.88328e-18
YALI1_A12167g	Non-Core	0.141256	0.040196	-0.488803	6.35619e-12
YALI1_A10015g	Non-Core	-0.135608	0.0404757	-0.14579	0.021201
YALI1_D14333g	Non-Core	0.166592	0.0406287	-0.775846	1.98217e-18
YALI1_F13793g	Non-Core	-0.141562	0.0413208	-0.383492	3.25261e-08
YALI1_E17829g	Non-Core	-0.123797	0.0414334	-0.309444	7.40652e-09
YALI1_F08111g	Non-Core	-0.271692	0.0415428	0.337397	0.00366263
YALI1_B22055g	Non-Core	0.164665	0.0415768	0.118193	0.18627
YALI1_A21550g	Non-Core	-0.123149	0.0416011	0.0439436	0.442311
YALI1_B18971g	Non-Core	0.381155	0.0417444	-0.28858	0.160475
YALI1_E26987g	Non-Core	-0.124447	0.0419746	-0.23891	0.000507801
YALI1_C18791g	Non-Core	-0.274684	0.0421201	-1.96261	3.04397e-38
YALI1_E10233g	Non-Core	0.137611	0.0421201	0.591	6.21219e-20
YALI1_C01965g	Non-Core	-0.10695	0.0421541	-0.514526	5.24419e-18
YALI1_F36321g	Non-Core	0.149398	0.0423626	0.115408	0.174938
YALI1_B07915g	Non-Core	-0.173462	0.0427357	0.555307	2.06794e-11
YALI1_F26620g	Non-Core	-0.209906	0.0434021	0.0315263	0.772561
YALI1_D32812g	Non-Core	-0.164166	0.0435047	0.589033	3.92454e-15
YALI1_F20631g	Non-Core	0.428849	0.043786	0.477141	0.00446396
YALI1_F10270g	Non-Core	-0.301811	0.043931	0.0227303	0.882751
YALI1_A17320g	Non-Core	0.304299	0.044061	-0.144555	0.319583
YALI1_D15345g	Non-Core	0.56505	0.0442382	-0.296376	0.363204
YALI1_B16309g	Non-Core	0.146855	0.044431	-0.260899	0.000106849
YALI1_E11272g	Non-Core	-0.270977	0.045029	-0.333452	0.00279198
YALI1_C17514g	Non-Core	-0.266123	0.045029	0.487724	0.000531619
YALI1_E36116g	Non-Core	0.100753	0.045029	0.632324	4.28257e-35
YALI1_E06484g	Non-Core	0.1194	0.045029	0.273841	8.82102e-09
YALI1_C33217g	Non-Core	0.1461	0.0450389	-0.116106	0.0781476
YALI1_C13689g	Non-Core	0.141971	0.0451833	0.496183	1.36738e-12
YALI1_A14189g	Non-Core	0.149445	0.0457507	0.55128	6.49699e-18
YALI1_D07209g	Non-Core	-0.107279	0.0458677	0.141819	0.00222807
YALI1_D00474g	Non-Core	-0.22392	0.0458868	-3.57934	4.91304e-49
YALI1_E38142g	Non-Core	-0.239187	0.046182	-0.402827	0.000193372
YALI1_F03948g	Non-Core	-0.175359	0.0461848	0.110533	0.181796
YALI1_E38692g	Non-Core	-0.223063	0.0464913	0.165569	0.1133
YALI1_E12847g	Non-Core	-0.277724	0.0465141	3.35097	1.61345e-198
YALI1_A10468g	Non-Core	0.209639	0.0466261	0.651648	1.84989e-11
YALI1_D33835g	Non-Core	0.152469	0.0466291	0.329255	3.22303e-05
YALI1_B17660g	Non-Core	-0.159138	0.0469803	-0.11617	0.163531
YALI1_B08831g	Non-Core	-0.219817	0.0473668	-0.138522	0.104697
YALI1_E30373g	Non-Core	-0.199479	0.0473668	-0.594994	7.11867e-10
YALI1_D11203g	Non-Core	0.125971	0.0478292	0.0136337	0.825823
YALI1_F00504g	Non-Core	0.115449	0.0485939	-0.304813	4.69983e-07
YALI1_C33254g	Non-Core	0.214556	0.0485939	0.173087	0.200975
YALI1_B06447g	Non-Core	-0.116506	0.0489277	0.273356	7.04406e-07
YALI1_E19795g	Non-Core	-0.11102	0.0490031	-0.131688	0.0207806
YALI1_A14568g	Non-Core	0.124477	0.0496675	-1.47436	2.35591e-157
YALI1_C14027g	Non-Core	0.2241	0.0498745	-2.93545	3.02563e-65
YALI1_F24197g	Non-Core	-0.109859	0.0500289	-1.84437	5.92827e-106
YALI1_C19866g	Non-Core	-0.184946	0.0500349	-0.152445	0.0443158
YALI1_F24929g	Non-Core	0.0866588	0.050056	-0.139433	0.0154591
YALI1_D27163g	Non-Core	0.189582	0.0502032	0.0990758	0.325989
YALI1_E26472g	Non-Core	0.102548	0.0504651	-0.744556	1.34719e-28
YALI1_D25233g	Non-Core	0.112303	0.0505894	0.246073	5.72205e-07
YALI1_F39743g	Non-Core	0.348244	0.0507281	-0.483313	0.00597604
YALI1_F38680g	Non-Core	-0.209492	0.0507742	-0.468947	2.62687e-09
YALI1_B29037g	Non-Core	-0.1816	0.0509095	0.657207	3.05833e-16
YALI1_E07984g	Non-Core	0.114806	0.0509687	0.280011	6.37765e-08
YALI1_E14028g	Non-Core	-0.216067	0.0511173	0.618243	4.56854e-12
YALI1_B02496g	Non-Core	0.149297	0.0512611	0.0998616	0.080384
YALI1_F14746g	Non-Core	0.111715	0.0512611	0.416191	7.99502e-12
YALI1_F03337g	Non-Core	0.141238	0.0513296	-0.408308	3.22329e-11
YALI1_B24758g	Non-Core	-0.102843	0.0515632	-0.703965	3.19213e-32
YALI1_F37320g	Non-Core	0.145091	0.0519738	2.50585	1.85311e-204
YALI1_B06644g	Non-Core	0.149226	0.0525553	0.141658	0.0579907
YALI1_E04576g	Non-Core	0.172264	0.0526889	-0.600115	4.50755e-07
YALI1_F16915g	Non-Core	-0.114366	0.052981	-0.0513645	0.43733
YALI1_F33524g	Non-Core	0.102031	0.052981	-0.909963	2.98241e-34
YALI1_A09397g	Non-Core	-0.32492	0.052981	-1.55587	6.96633e-20
YALI1_B07444g	Non-Core	0.107131	0.0533017	0.348741	3.30817e-11
YALI1_E05630g	Non-Core	-0.268775	0.0533936	-1.45771	3.70522e-22
YALI1_E38389g	Non-Core	0.0910311	0.0545997	-0.067792	0.298169
YALI1_B07220g	Non-Core	-0.105891	0.0546302	-0.252702	8.0031e-06
YALI1_B01485g	Non-Core	-0.284928	0.0547998	-0.774199	2.72971e-08
YALI1_E15843g	Non-Core	-0.19981	0.0548042	0.743802	3.93089e-26
YALI1_D35911g	Non-Core	0.0998258	0.0550597	-0.119068	0.0327879
YALI1_A18660g	Non-Core	0.110115	0.0550637	-0.20087	0.00363846
YALI1_D35424g	Non-Core	0.101127	0.0556294	-0.0184501	0.739969
YALI1_C13162g	Non-Core	0.562351	0.0557488	0.395205	0.389208
YALI1_E37325g	Non-Core	0.155071	0.0560019	-0.0923914	0.477864
YALI1_F35647g	Non-Core	0.391069	0.0561335	2.54729	3.5161e-92
YALI1_D01676g	Non-Core	0.136877	0.0567286	-0.815118	8.90005e-33
YALI1_E39171g	Non-Core	-0.110926	0.05681	0.849442	1.12113e-53
YALI1_F18429g	Non-Core	-0.135293	0.0572153	-0.992356	3.02843e-32
YALI1_B28584g	Non-Core	0.135677	0.0574757	0.299583	7.02764e-07
YALI1_D06788g	Non-Core	0.140243	0.05773	-0.502767	1.53912e-09
YALI1_E10662g	Non-Core	0.503315	0.0578452	-0.190488	0.500075
YALI1_F17565g	Non-Core	-0.249896	0.057889	-0.46764	0.000272534
YALI1_D32934g	Non-Core	-0.251206	0.058801	0.534143	7.99246e-07
YALI1_B15380g	Non-Core	0.101746	0.058973	-0.127531	0.0254653
YALI1_B06620g	Non-Core	0.341014	0.0589994	-0.258931	0.167909
YALI1_C28370g	Non-Core	0.241468	0.0595255	0.349526	0.00234369
YALI1_E36057g	Non-Core	0.123605	0.0599446	-0.39299	4.46489e-07
YALI1_E31461g	Non-Core	-0.176629	0.0600951	0.130555	0.166793
YALI1_E10134g	Non-Core	0.113985	0.0607117	-0.181428	0.00114426
YALI1_A18752g	Non-Core	0.106892	0.0607478	-1.30619	6.08908e-64
YALI1_A14882g	Non-Core	0.523435	0.0613417	0.486741	0.0516209
YALI1_F33061g	Non-Core	-0.111804	0.0617006	0.648904	2.24084e-17
YALI1_D35484g	Non-Core	-0.137288	0.0619097	-0.317306	1.03768e-06
YALI1_C31122g	Non-Core	0.113677	0.0622408	-0.328117	3.45237e-08
YALI1_E26320g	Non-Core	0.122154	0.0622499	0.273792	1.20687e-06
YALI1_A14691g	Non-Core	0.173078	0.0622499	-0.246101	0.0129472
YALI1_E35168g	Non-Core	0.562623	0.0627011	2.32524	5.14271e-20
YALI1_F21567g	Non-Core	-0.129544	0.0635921	-0.0240493	0.737222
[truncated: 4,450 more rows]
