# Supplementary material for: Stress-induced expression is enriched for evolutionarily young genes in diverse budding yeasts
Source: Nat Commun. 2020 May 1;11:2144. doi: 10.1038/s41467-020-16073-3 (PMC7195364; doi:10.1038/s41467-020-16073-3)
Supplement: Supplementary file 5 — Supplementary Data 1-6 [file 41467_2020_16073_MOESM5_ESM.zip › Supplementary_Data/Supplementary_Data_2.xlsx]

## Sheet: K.marxianus_RNA_DE
Measurements used for analysis in Figure 1 for K. marxianus
Protein-coding Genes	Gene Group (conservation)	High Temp log2FC	High Temp FDR	Low pH log2FC	Low pH FDR	Osmotic log2FC	Osmotic FDR
KMXK_0A02940	Multi-Core	-4.24093	7.03422e-28	-1.81173	5.50599e-07	-2.92447	0.000466185
KMXK_0A04840	Multi-Core	1.74649	1.53236e-19	1.09135	8.73669e-10	-2.88982	3.32361e-15
KMXK_0A08350	Multi-Core	3.54715	4.14726e-17	0.97479	0.385913	4.44428	5.36926e-05
KMXK_0G03730	Multi-Core	1.49525	4.07783e-08	0.212401	0.674189	0.885484	6.36822e-06
KMXK_0C00210	Multi-Core	1.29427	4.35484e-08	0.173274	0.865854	0.799137	0.000324265
KMXK_0C00200	Multi-Core	1.4509	9.46114e-08	-0.419415	0.631438	0.827137	0.0024812
KMXK_0F05620	Multi-Core	1.18983	1.9758e-07	0.112764	0.856887	-0.129451	0.514938
KMXK_0B04700	Multi-Core	-1.51403	4.18689e-07	-0.369285	0.357408	-0.234782	0.44471			High Temperature Results
KMXK_0E03710	Multi-Core	1.64037	8.47035e-07	0.494098	0.133002	0.69328	0.000732695				Single-Core	Multi-Core	Non-Core	Total
KMXK_0E04700	Multi-Core	-1.67078	1.87773e-06	0.17453	0.777088	-3.75134	6.84452e-53			Total mRNAs	3271	310	1336	4917
KMXK_0D02690	Multi-Core	2.27877	5.45441e-06	0.682791	0.48642	-0.561477	0.587275			DE mRNAs	69	32	108	209
KMXK_0F04540	Multi-Core	-1.48903	6.37965e-06	-0.0328723	0.96839	-0.462376	0.0700314			Percent	2.10945	10.3226	8.08383	4.25056
KMXK_0E05350	Multi-Core	-1.00498	7.88734e-06	0.31097	0.230221	-0.922652	6.28925e-10			Adjusted	0.496275	2.42852	1.90183	1
KMXK_0B01990	Multi-Core	-1.05083	9.27821e-06	-0.587321	0.0349025	-0.923275	7.88952e-06
KMXK_0D06540	Multi-Core	1.55343	1.25491e-05	-0.720996	0.16448	2.16398	0.00322992
KMXK_0A08300	Multi-Core	1.3811	1.25491e-05	0.112361	0.955413	1.4947	5.5772e-09
KMXK_0B01120	Multi-Core	-3.13325	1.25491e-05	-2.16065	0.000342321	-2.80289	3.64622e-07			Low pH Results
KMXK_0D00840	Multi-Core	0.907506	1.85109e-05	0.642811	0.0120497	0.805762	5.72034e-08				Single-Core	Duplicated-Core	Non-Core	Total
KMXK_0B03110	Multi-Core	1.9792	3.09177e-05	0.321655	0.865854	-1.54962	0.000560713			Total mRNAs	3271	310	1336	4917
KMXK_0A03640	Multi-Core	2.75662	3.32908e-05	-1.53677	0.000510378	3.45362	0.00337898			DE mRNAs	15	17	33	65
KMXK_0F00170	Multi-Core	-1.1013	6.70431e-05	0.575417	0.0300576	0.2153	0.460753			Percent	0.458575	5.48387	2.47006	1.32194
KMXK_0G02050	Multi-Core	1.30659	8.75799e-05	0.750577	0.310711	-0.211372	0.675539			Adjusted	0.346895	4.14834	1.86851	1
KMXK_0D05440	Multi-Core	1.14225	0.000106482	0.382227	0.0692881	0.129948	0.45957
KMXK_0C01510	Multi-Core	-1.08277	0.000124475	-0.312637	0.628381	-0.65462	0.000387603
KMXK_0H03590	Multi-Core	-1.0268	0.000199838	-0.555523	0.0540325	-0.415964	0.0832306
KMXK_0A01000	Multi-Core	-0.724887	0.000424137	-0.00869043	0.987828	-0.213837	0.230693			Osmotic Stress Results
KMXK_0G03270	Multi-Core	1.94821	0.000424235	1.24699	0.0105975	-0.0799603	0.903313				Single-Core	Duplicated-Core	Non-Core	Total
KMXK_0F04530	Multi-Core	-1.18764	0.000536303	0.010113	0.991519	-0.339414	0.180238			Total mRNAs	3271	310	1336	4917
KMXK_0E04070	Multi-Core	-0.887836	0.000853371	-0.570111	0.00944817	-0.302471	0.10275			DE mRNAs	56	29	94	179
KMXK_0C03220	Multi-Core	0.829797	0.00095709	0.0928367	0.879804	0.0334286	0.898597			Percent	1.71201	9.35484	7.03593	3.64043
KMXK_0D02680	Multi-Core	1.00926	0.00109067	1.06641	0.00101471	-0.677268	0.0663574			Adjusted	0.470278	2.56971	1.93272	1
KMXK_0F03480	Multi-Core	-0.917122	0.00128683	-0.142996	0.898839	-0.141578	0.610136
KMXK_0A02040	Multi-Core	-0.819413	0.0013056	-0.291683	0.587754	-0.820461	5.69367e-07
KMXK_0G01260	Multi-Core	-0.948244	0.00136509	0.0189352	0.982475	-0.0683935	0.827174
KMXK_0D04040	Multi-Core	0.693697	0.00141068	0.218461	0.512149	0.0758375	0.751493
KMXK_0A02920	Multi-Core	1.89527	0.00186912	-0.197913	0.838858	1.07486	0.0642118
KMXK_0A00970	Multi-Core	1.57228	0.00214683	-0.300956	0.735898	-0.675896	0.12279
KMXK_0G01050	Multi-Core	-0.976509	0.00234689	-0.18846	0.803503	-0.1572	0.65663
KMXK_0C06710	Multi-Core	0.684213	0.00343044	0.904134	6.9245e-08	-0.893353	0.000120575
KMXK_0A04820	Multi-Core	0.605781	0.00455929	0.403839	0.0422771	0.0961657	0.657474
KMXK_0G01270	Multi-Core	-0.938275	0.00458427	-0.0464398	0.959096	-0.156151	0.623288
KMXK_0F02860	Multi-Core	0.754258	0.0050902	0.620336	0.0313333	-0.291675	0.230262
KMXK_0C05980	Multi-Core	-0.733598	0.00521423	0.545923	0.0228389	0.290932	0.0454536
KMXK_0A05680	Multi-Core	2.2159	0.00553678	-0.911358	0.304061	1.96296	0.191973
KMXK_0B08410	Multi-Core	0.659154	0.0068114	0.0789963	0.924227	-0.140923	0.65089
KMXK_0D02730	Multi-Core	-0.895222	0.00822087	-0.377638	0.433993	-0.736594	0.00285453
KMXK_0A07980	Multi-Core	-0.665748	0.00854748	-0.243954	0.589725	-0.00197048	0.997329
KMXK_0D02550	Multi-Core	-0.708452	0.00893736	0.41497	0.230221	-0.158567	0.537945
KMXK_0E00550	Multi-Core	-1.16767	0.00958219	1.04514	0.0172744	1.28409	0.000210792
KMXK_0A04510	Multi-Core	-0.616001	0.0110846	0.340536	0.459048	0.212515	0.357389
KMXK_0E05360	Multi-Core	-0.721422	0.0145702	-0.283425	0.327508	-0.738704	1.51002e-08
KMXK_0A00110	Multi-Core	0.732776	0.0156936	-0.149612	0.847968	-0.0212176	0.966838
KMXK_0F03950	Multi-Core	-0.875125	0.0195515	0.0923935	0.912028	-0.229193	0.444324
KMXK_0E02570	Multi-Core	0.793392	0.0208525	0.330479	0.280214	-0.773075	2.95285e-06
KMXK_0D02670	Multi-Core	0.81751	0.0223268	1.45169	1.19385e-06	-0.515451	0.198779
KMXK_0F04480	Multi-Core	-0.629255	0.0232121	-0.161458	0.684829	-1.02928	9.01242e-16
KMXK_0A02470	Multi-Core	-0.58066	0.0236412	-0.232965	0.513586	0.482668	0.128578
KMXK_0D02260	Multi-Core	-0.777351	0.0258805	-0.349533	0.37294	-0.659238	0.00233732
KMXK_0C03560	Multi-Core	-1.73515	0.028412	0.0317445	0.988353	-2.28638	5.54845e-05
KMXK_0F05590	Multi-Core	1.16808	0.0289582	1.52507	2.00585e-07	-0.309273	0.581659
KMXK_0D06610	Multi-Core	-1.53697	0.0331006	-0.284598	0.803373	-1.49577	6.53845e-06
KMXK_0E01570	Multi-Core	-1.91954	0.0333123	-1.06045	0.323479	-2.12538	0.00156626
KMXK_0B00520	Multi-Core	0.654489	0.0348082	0.135433	0.800449	-0.845385	8.19264e-07
KMXK_0A06960	Multi-Core	-0.58563	0.0366753	0.0542953	0.947076	-0.011974	0.968598
KMXK_0B08440	Multi-Core	-0.915125	0.0426067	-0.921565	0.0400477	0.303724	0.576568
KMXK_0E02740	Multi-Core	-0.504944	0.0494621	0.0106733	0.987828	-0.016633	0.947007
KMXK_0F03820	Multi-Core	0.756842	0.0515436	0.572115	0.170391	0.872838	0.00705007
KMXK_0C01430	Multi-Core	-0.505988	0.0689743	0.14299	0.716842	-0.14256	0.49156
KMXK_0H03800	Multi-Core	-0.531683	0.070195	1.55376	3.35032e-06	-1.05852	2.68232e-06
KMXK_0B00180	Multi-Core	-0.563009	0.0872422	-1.01478	2.21213e-05	-1.62531	2.74346e-13
KMXK_0G03930	Multi-Core	0.521688	0.0936733	0.290076	0.372215	0.351989	0.0909573
KMXK_0G01840	Multi-Core	0.758651	0.0940898	2.44001	8.79678e-16	-0.980905	0.0206956
KMXK_0A00810	Multi-Core	-0.818562	0.0977579	-0.466683	0.223642	-1.29937	9.76726e-10
KMXK_0D03700	Multi-Core	0.363204	0.100976	-0.188094	0.615312	0.0320236	0.885247
KMXK_0A03790	Multi-Core	-0.99526	0.101097	-0.995583	0.0349025	-0.184979	0.715767
KMXK_0C06020	Multi-Core	-0.554756	0.101324	-0.428446	0.0540325	-0.825946	2.50153e-06
KMXK_0G02070	Multi-Core	-1.52892	0.110761	-0.23261	0.947076	-1.06627	0.174649
KMXK_0E05050	Multi-Core	-0.637301	0.114365	-0.00312678	0.999116	0.322727	0.113593
KMXK_0F05020	Multi-Core	0.524421	0.120054	0.529382	0.198847	-0.822959	0.00759333
KMXK_0A02410	Multi-Core	1.21196	0.126728	-1.27606	0.22557	1.62164	0.15176
KMXK_0D02420	Multi-Core	0.575676	0.126799	0.0394995	0.968118	-1.47896	2.28529e-05
KMXK_0A01850	Multi-Core	-0.654602	0.133005	0.189904	0.778219	-1.74551	1.14549e-17
KMXK_0E00890	Multi-Core	0.511129	0.133723	0.542642	0.0465138	0.00987418	0.980859
KMXK_0C00540	Multi-Core	0.406644	0.136042	0.244492	0.339312	0.11336	0.592233
KMXK_0E03320	Multi-Core	0.503938	0.136834	0.904708	0.00902555	-0.771536	0.0194556
KMXK_0E03000	Multi-Core	-0.38547	0.139228	0.0523687	0.947076	-0.360545	0.0115979
KMXK_0G02330	Multi-Core	0.434753	0.140415	0.220636	0.500914	-0.511725	0.00843648
KMXK_0B06870	Multi-Core	0.566006	0.141464	0.69734	0.00336822	0.97507	1.86757e-08
KMXK_0C06870	Multi-Core	-0.40264	0.143777	-0.34665	0.22557	-0.190908	0.36532
KMXK_0G02780	Multi-Core	0.45847	0.145147	0.195853	0.774467	0.315354	0.344637
KMXK_0F00980	Multi-Core	-0.36523	0.145612	-0.0210471	0.973661	-0.354031	0.0211228
KMXK_0B05490	Multi-Core	0.434155	0.146569	0.335024	0.215461	-0.306536	0.122322
KMXK_0F01150	Multi-Core	0.343333	0.154354	0.20329	0.513586	-0.0654794	0.765501
KMXK_0E03060	Multi-Core	-0.391324	0.15932	0.250531	0.587754	0.116138	0.639265
KMXK_0G00680	Multi-Core	-0.524478	0.16006	-0.100918	0.882893	-0.0368342	0.907888
KMXK_0F00320	Multi-Core	0.392356	0.161407	0.0346713	0.959096	-0.179387	0.403723
KMXK_0B03200	Multi-Core	-0.654362	0.161493	-0.184468	0.829223	-0.151458	0.676292
KMXK_0E01400	Multi-Core	-0.494824	0.161909	-0.0592867	0.947076	0.0494246	0.894198
KMXK_0H04340	Multi-Core	0.65104	0.163864	1.69331	1.41653e-07	1.49365	0.00771683
KMXK_0B02590	Multi-Core	-0.519295	0.16762	-0.302627	0.575054	-0.0463644	0.917863
KMXK_0A00680	Multi-Core	-0.488609	0.169861	-1.38017	3.45134e-07	0.749778	0.000291831
KMXK_0A07000	Multi-Core	0.375027	0.17704	-0.135542	0.745348	0.154188	0.495288
KMXK_0A07110	Multi-Core	-0.372413	0.177536	0.164116	0.631438	-0.535743	0.00430609
KMXK_0C00320	Multi-Core	0.375829	0.177536	0.258786	0.388607	-0.000844655	1
KMXK_0D02810	Multi-Core	0.364428	0.182913	0.314174	0.2306	-0.225765	0.180558
KMXK_0G02010	Multi-Core	0.331003	0.184982	0.130708	0.745387	0.401662	0.0199752
KMXK_0G01900	Multi-Core	-0.306165	0.189013	-0.201745	0.484609	-0.0353388	0.877706
KMXK_0F01420	Multi-Core	-0.331291	0.190203	-0.00280582	0.999116	-0.216495	0.174808
KMXK_0H02420	Multi-Core	-0.587242	0.191097	-0.527452	0.162144	-0.765189	0.00284135
KMXK_0E05230	Multi-Core	-0.391365	0.206568	-0.0615264	0.947076	0.19597	0.46373
KMXK_0A01640	Multi-Core	0.481727	0.210449	0.341008	0.530671	-0.11755	0.766987
KMXK_0B06500	Multi-Core	0.334336	0.238298	0.0895707	0.893748	-0.306352	0.18839
KMXK_0B02190	Multi-Core	-0.287359	0.252786	-0.289109	0.405323	-0.0316482	0.894198
KMXK_0B08300	Multi-Core	0.464808	0.257184	1.02278	0.034545	0.327612	0.286459
KMXK_0B02730	Multi-Core	-0.671661	0.279363	0.337471	0.332392	-0.642343	0.00120779
KMXK_0A04670	Multi-Core	0.606558	0.280031	0.623403	0.323479	-1.10138	0.00179907
KMXK_0B02330	Multi-Core	0.272249	0.281849	0.388179	0.0615398	-0.65394	2.13797e-05
KMXK_0A03420	Multi-Core	0.34895	0.283563	0.197746	0.63044	0.159467	0.494746
KMXK_0C03170	Multi-Core	0.344363	0.284007	0.772931	0.00021932	-0.622688	0.000891066
KMXK_0D03360	Multi-Core	0.275523	0.285057	0.09759	0.836427	0.169594	0.384125
KMXK_0B08380	Multi-Core	0.306117	0.289058	0.124714	0.829223	0.284484	0.164349
KMXK_0D00200	Multi-Core	0.360473	0.290117	0.538167	0.0917522	0.306112	0.185731
KMXK_0B00170	Multi-Core	-0.527413	0.291123	-0.066346	0.957616	-0.113852	0.833768
KMXK_0D04260	Multi-Core	0.50861	0.29245	-0.21633	0.829223	-0.564861	0.183553
KMXK_0C03180	Multi-Core	-0.312559	0.29277	-0.0813795	0.893438	-0.167965	0.411964
KMXK_0G00560	Multi-Core	-0.284166	0.294619	0.0669311	0.937101	0.0343633	0.883705
KMXK_0A03730	Multi-Core	0.38691	0.296295	-0.263849	0.68617	-0.191198	0.615851
KMXK_0G00140	Multi-Core	0.982308	0.301416	2.63274	0.00169371	-3.75386	6.90229e-06
KMXK_0B03410	Multi-Core	0.482661	0.302882	0.241882	0.84445	-1.31776	9.13631e-05
KMXK_0A04930	Multi-Core	-0.35591	0.311386	-0.193163	0.615312	0.0215446	0.947941
KMXK_0H00810	Multi-Core	-0.476155	0.317494	-0.0982739	0.888936	-0.483985	0.025005
KMXK_0D00320	Multi-Core	-0.293617	0.324516	-0.0280023	0.967854	-0.29845	0.121193
KMXK_0H03100	Multi-Core	0.331992	0.324891	-0.279939	0.386026	-0.115358	0.680234
KMXK_0C00560	Multi-Core	-0.284215	0.326354	1.52012	9.83694e-13	-0.941698	2.04693e-09
KMXK_0E00540	Multi-Core	-0.250025	0.327477	-0.284287	0.283802	-0.198489	0.231372
KMXK_0D03710	Multi-Core	0.229504	0.335807	0.0516077	0.944536	0.267646	0.0658247
KMXK_0G00700	Multi-Core	-1.08337	0.353789	-1.37493	0.247636	-0.277118	0.775975
KMXK_0D05690	Multi-Core	-0.267537	0.36033	-0.134198	0.737976	0.145153	0.460123
KMXK_0A01860	Multi-Core	0.357583	0.369698	0.677736	0.0516634	-0.837963	0.000338354
KMXK_0E02800	Multi-Core	-0.372004	0.37021	-0.160065	0.79136	-0.510254	0.0383716
KMXK_0G03480	Multi-Core	-0.238304	0.372097	-0.0957749	0.857277	-0.0363657	0.885997
KMXK_0B07070	Multi-Core	0.303059	0.393122	0.0790511	0.914909	-0.422528	0.0292121
KMXK_0E00260	Multi-Core	-0.370911	0.406281	-0.00765667	0.996821	0.697956	0.0396911
KMXK_0E00380	Multi-Core	0.481351	0.421062	-0.835673	0.049852	0.0800237	0.892176
KMXK_0H03770	Multi-Core	0.660684	0.423637	-2.3367	0.00860491	-0.766197	0.454505
KMXK_0F03030	Multi-Core	0.237823	0.431911	0.272718	0.268943	-0.27028	0.103647
KMXK_0H01020	Multi-Core	-0.765705	0.434143	-0.664896	0.682057	-3.10516	0.000537737
KMXK_0E01460	Multi-Core	-0.218797	0.434644	0.168207	0.641866	-0.582348	0.000213034
KMXK_0F02700	Multi-Core	0.225187	0.434648	0.0972843	0.855477	-0.139729	0.445031
KMXK_0H03750	Multi-Core	-0.400506	0.447865	-0.220754	0.800449	-0.11947	0.821914
KMXK_0B01810	Multi-Core	0.234014	0.449318	0.236167	0.511053	0.419976	0.0159754
KMXK_0E01790	Multi-Core	-0.270941	0.449318	-0.283594	0.475902	0.226696	0.335134
KMXK_0F04790	Multi-Core	-0.311478	0.460141	-0.0216206	0.983609	0.118192	0.723202
KMXK_0D04410	Multi-Core	0.224475	0.463077	0.0689695	0.919056	-0.280135	0.199094
KMXK_0C02620	Multi-Core	-0.183884	0.470308	0.104023	0.774714	-0.0233487	0.91601
KMXK_0D01240	Multi-Core	0.473268	0.4714	0.040327	0.977469	-0.703574	0.124967
KMXK_0F00280	Multi-Core	-0.220106	0.473283	-0.0216598	0.971492	-0.144489	0.467536
KMXK_0E01430	Multi-Core	-0.264567	0.475337	0.0590238	0.929386	0.329839	0.0709791
KMXK_0F04340	Multi-Core	-0.212001	0.483825	-0.260946	0.349806	-0.518932	7.01401e-05
KMXK_0F04410	Multi-Core	-0.278392	0.487294	0.0789771	0.916086	-0.16163	0.556231
KMXK_0E03690	Multi-Core	-0.432906	0.489336	-0.368325	0.311147	0.165493	0.514938
KMXK_0E02510	Multi-Core	-0.197981	0.489508	-0.0558788	0.941715	0.0797512	0.715877
KMXK_0F04490	Multi-Core	0.262337	0.490778	0.228512	0.622448	-0.697774	0.000833715
KMXK_0E01440	Multi-Core	0.19508	0.50484	-0.20283	0.464474	-0.144541	0.520928
KMXK_0D05450	Multi-Core	-0.191353	0.50484	-0.171725	0.611867	0.000227343	1
KMXK_0C01660	Multi-Core	-0.214713	0.505347	0.0243548	0.969948	-0.00972489	0.972375
KMXK_0C04220	Multi-Core	-0.190787	0.516157	-0.0650308	0.930238	0.0251883	0.925969
KMXK_0B01710	Multi-Core	0.649053	0.525027	0.356202	0.808095	-0.28589	0.740958
KMXK_0G03150	Multi-Core	0.26123	0.539835	0.48514	0.230487	0.134961	0.698384
KMXK_0H04080	Multi-Core	-0.162808	0.540452	-0.0670308	0.888936	-0.104772	0.578256
KMXK_0E01450	Multi-Core	0.228511	0.545824	-0.0571595	0.968118	-0.0499874	0.905364
KMXK_0H00480	Multi-Core	0.618993	0.54985	-1.07062	0.216135	1.9946	0.00013769
KMXK_0D05630	Multi-Core	0.171032	0.551088	-0.0742594	0.937899	-0.899473	9.3157e-06
KMXK_0C06380	Multi-Core	0.17947	0.556351	-0.019963	0.976727	-0.535633	0.000588045
KMXK_0D06130	Multi-Core	0.428401	0.566284	0.0936779	0.947076	-0.669551	0.103345
KMXK_0F00710	Multi-Core	-0.250136	0.568335	-0.075013	0.937666	0.101221	0.76628
KMXK_0E02560	Multi-Core	0.241067	0.571743	0.441737	0.145568	-0.00382139	0.994601
KMXK_0D00140	Multi-Core	0.493412	0.576502	0.322776	0.856269	0.838878	0.19465
KMXK_0G00640	Multi-Core	0.614241	0.576515	-0.0708716	0.977409	-1.94611	0.0396911
KMXK_0H00490	Multi-Core	-0.22052	0.58721	0.178317	0.686071	-0.155383	0.566924
KMXK_0G02060	Multi-Core	-0.262861	0.588094	0.233461	0.821278	-0.913402	0.076112
KMXK_0G01830	Multi-Core	-0.255339	0.599859	-0.156001	0.844819	-0.614531	0.0152265
KMXK_0A05530	Multi-Core	0.161835	0.601932	0.178136	0.632048	-0.0552709	0.829335
KMXK_0G00520	Multi-Core	-0.298815	0.60803	-0.449628	0.398047	-0.492362	0.0887705
KMXK_0C00180	Multi-Core	-0.268786	0.609366	-0.0859194	0.932265	0.42445	0.174096
KMXK_0F03780	Multi-Core	0.138198	0.613115	0.326239	0.117726	0.00231941	0.994617
KMXK_0B05330	Multi-Core	0.150414	0.619891	0.138337	0.68617	-0.228889	0.131896
KMXK_0D01770	Multi-Core	0.171273	0.63292	0.203234	0.656956	-0.741954	0.000339264
KMXK_0E02020	Multi-Core	0.206624	0.63292	0.346772	0.362931	-0.518396	0.0236593
KMXK_0A01910	Multi-Core	0.206582	0.635213	0.470281	0.0161091	0.512958	0.00123791
KMXK_0D00210	Multi-Core	-0.168547	0.637348	0.526168	0.29622	0.040466	0.919761
KMXK_0A05540	Multi-Core	0.19849	0.64017	0.947065	0.0531732	-0.604959	0.0271967
KMXK_0F00460	Multi-Core	-0.142967	0.640706	0.0817941	0.857958	0.287844	0.0536502
KMXK_0G00290	Multi-Core	0.123196	0.643347	0.104542	0.77035	0.141915	0.375117
KMXK_0B07060	Multi-Core	-0.14633	0.646026	0.0972744	0.810295	0.19654	0.222107
KMXK_0F02910	Multi-Core	-0.130431	0.658779	-0.18209	0.595366	-0.0513904	0.804364
KMXK_0B01820	Multi-Core	0.168782	0.668592	0.303267	0.293604	0.332691	0.0635945
KMXK_0D06270	Multi-Core	0.134141	0.672106	0.0146772	0.980778	-0.238163	0.133391
KMXK_0C04710	Multi-Core	0.142196	0.683068	0.235215	0.453285	-0.0511393	0.854121
KMXK_0A06310	Multi-Core	-0.153545	0.692823	0.0394806	0.95395	0.410675	0.0259046
KMXK_0D00620	Multi-Core	-0.15182	0.692823	0.15897	0.692134	-0.0188243	0.947941
KMXK_0B01320	Multi-Core	-0.190767	0.698554	-0.0712678	0.947076	-0.14114	0.74871
KMXK_0B00790	Multi-Core	-0.158561	0.699762	0.20278	0.688994	-0.346569	0.194203
KMXK_0E01420	Multi-Core	0.14126	0.701887	-0.0694016	0.918927	0.573817	0.00215968
KMXK_0C05970	Multi-Core	0.100273	0.719593	0.00815768	0.991351	0.354962	0.00751196
KMXK_0B04220	Multi-Core	-0.109043	0.721213	0.0291445	0.958558	-0.0649662	0.757667
KMXK_0A01870	Multi-Core	0.136265	0.721213	-0.0923444	0.90372	0.16033	0.523644
KMXK_0D02040	Multi-Core	-0.103507	0.723851	-0.245283	0.291879	-0.24828	0.127913
KMXK_0G03390	Multi-Core	-0.155534	0.723851	0.364718	0.641309	0.496453	0.0630517
KMXK_0H01860	Multi-Core	0.289226	0.730399	0.264988	0.877677	-0.373232	0.578256
KMXK_0C01650	Multi-Core	0.119714	0.745215	0.281802	0.372671	-0.134741	0.540334
KMXK_0A01620	Multi-Core	-0.116424	0.764368	0.949632	1.65736e-05	0.204575	0.386397
KMXK_0D06500	Multi-Core	-0.246949	0.76771	0.585888	0.350968	0.513152	0.293701
KMXK_0H00670	Multi-Core	-0.157019	0.773453	-0.33653	0.398492	-0.181545	0.540334
KMXK_0E05470	Multi-Core	-0.121534	0.775854	-0.187529	0.61453	-0.145083	0.491851
KMXK_0D01350	Multi-Core	-0.117928	0.776179	0.00480822	0.997123	-0.291036	0.189284
KMXK_0B00760	Multi-Core	-0.11076	0.777571	0.0410793	0.947076	0.0686159	0.800438
KMXK_0B01630	Multi-Core	0.117634	0.778619	-0.256538	0.524166	0.318049	0.16218
KMXK_0F04390	Multi-Core	-0.120307	0.778737	0.116586	0.831189	0.186767	0.411573
KMXK_0B06880	Multi-Core	0.126179	0.785391	0.729879	0.0440209	0.343479	0.254975
KMXK_0E00190	Multi-Core	0.124981	0.787572	-0.13645	0.844819	-0.118903	0.72672
KMXK_0A01040	Multi-Core	-0.0940194	0.806061	-0.234304	0.544337	-0.0420472	0.890873
KMXK_0F00270	Multi-Core	-0.123602	0.812524	0.0494511	0.965103	-0.143568	0.695546
KMXK_0C03050	Multi-Core	-0.0756964	0.828792	0.101201	0.849604	-0.634761	0.000583415
KMXK_0C02330	Multi-Core	0.087297	0.835184	0.107957	0.856269	-0.0997525	0.71138
KMXK_0A05230	Multi-Core	0.0912431	0.837469	0.06091	0.93458	-0.210893	0.344637
KMXK_0A02270	Multi-Core	0.108185	0.839193	-0.0141446	0.987828	-0.720953	0.00544404
KMXK_0G01420	Multi-Core	-0.0682481	0.839193	0.0870139	0.843186	-0.199748	0.222107
KMXK_0G02510	Multi-Core	0.104971	0.84137	-0.325608	0.336415	-0.725708	0.000108766
KMXK_0D01060	Multi-Core	0.137962	0.846238	0.472252	0.57209	-1.97241	3.19512e-10
KMXK_0F04300	Multi-Core	0.0944666	0.849192	0.765142	0.133002	-0.137105	0.663875
KMXK_0E03660	Multi-Core	0.20993	0.851856	1.35537	0.0465138	-4.01565	6.6311e-06
KMXK_0G04230	Multi-Core	0.056011	0.852428	-0.166208	0.627121	0.0514674	0.793756
KMXK_0D02430	Multi-Core	0.226488	0.854265	0.547119	0.713664	-1.04821	0.0198987
KMXK_0A07640	Multi-Core	0.065051	0.858035	-0.178529	0.633842	0.12276	0.617006
KMXK_0G03030	Multi-Core	-0.0629715	0.866013	0.0844488	0.888857	0.180267	0.303098
KMXK_0F01690	Multi-Core	-0.0613862	0.866857	0.573677	0.0169208	0.777281	9.23311e-09
KMXK_0A07490	Multi-Core	-0.064063	0.866933	-0.122811	0.779974	-0.398258	0.0250906
KMXK_0A06340	Multi-Core	0.0730064	0.867251	-0.06408	0.945688	0.0515592	0.868281
KMXK_0A05600	Multi-Core	-0.0610533	0.868501	0.129092	0.751915	-0.15361	0.45843
KMXK_0F02800	Multi-Core	0.0577212	0.872933	-0.256589	0.458512	0.169032	0.503359
KMXK_0E00560	Multi-Core	0.0694568	0.873342	0.0156128	0.98743	0.218093	0.45957
KMXK_0G02260	Multi-Core	0.069069	0.886713	0.409611	0.123252	0.00766548	0.982675
KMXK_0E05210	Multi-Core	0.0485346	0.88857	0.512262	0.00330563	0.260679	0.139896
KMXK_0H01680	Multi-Core	-0.0659325	0.898229	-0.0198899	0.980109	0.151511	0.591605
KMXK_0A01970	Multi-Core	0.0483307	0.898736	0.634031	0.0411571	0.228694	0.32579
KMXK_0F04890	Multi-Core	-0.0627709	0.898807	0.157864	0.817252	0.211954	0.341398
KMXK_0C03930	Multi-Core	0.0826839	0.900301	-0.300174	0.637458	-0.237191	0.37851
KMXK_0E05000	Multi-Core	-0.050169	0.905154	0.0637429	0.912402	0.00832502	0.978826
KMXK_0C05830	Multi-Core	0.0625497	0.906739	-0.340615	0.30914	-0.757736	7.22565e-06
KMXK_0C03430	Multi-Core	0.0388216	0.907325	-0.0660876	0.920483	-0.0257892	0.926364
KMXK_0C05960	Multi-Core	-0.0457073	0.909358	-0.0181138	0.975172	-0.234178	0.182414
KMXK_0E02580	Multi-Core	-0.0659328	0.909892	0.510582	0.157422	-0.00726347	0.99332
KMXK_0G00230	Multi-Core	-0.0634711	0.914654	-0.435038	0.275431	-1.50309	5.17771e-21
KMXK_0A07470	Multi-Core	0.0615573	0.914826	-0.281075	0.65778	-0.650774	0.0488031
KMXK_0F01020	Multi-Core	-0.0453656	0.92562	0.040344	0.951516	-0.280969	0.173393
KMXK_0A07960	Multi-Core	0.0338438	0.931546	-0.176335	0.70548	-0.100795	0.741056
KMXK_0B05400	Multi-Core	0.024064	0.942121	-0.0176733	0.971492	0.0451638	0.816789
KMXK_0B01970	Multi-Core	0.0571983	0.942881	0.46995	0.481214	0.683654	0.0538291
KMXK_0B00780	Multi-Core	0.029563	0.947953	0.0882506	0.939572	-0.108629	0.735271
KMXK_0A01990	Multi-Core	0.0210805	0.952458	0.0494328	0.944536	0.0311046	0.894198
KMXK_0A07530	Multi-Core	0.0278587	0.953651	-0.132521	0.865854	-0.513244	0.0592102
KMXK_0F00240	Multi-Core	0.0254544	0.957893	0.225499	0.573888	-0.0715976	0.812274
KMXK_0H00900	Multi-Core	-0.0208173	0.959583	0.522853	0.131925	0.528275	0.000229814
KMXK_0A05590	Multi-Core	-0.0323619	0.961703	0.375212	0.57209	0.374319	0.181891
KMXK_0F04980	Multi-Core	0.0188466	0.965825	0.203764	0.485988	-0.179368	0.411578
KMXK_0A07970	Multi-Core	0.015274	0.967688	0.0906349	0.849168	0.496283	0.000245139
KMXK_0E00800	Multi-Core	0.020704	0.968122	-0.0842229	0.947076	-0.408339	0.200072
KMXK_0A01590	Multi-Core	0.0110264	0.977165	0.16736	0.608013	-0.261981	0.119663
KMXK_0B02740	Multi-Core	0.0104513	0.978377	-0.0350135	0.959096	0.127057	0.5827
KMXK_0E02520	Multi-Core	0.0128657	0.978641	0.30399	0.403623	-0.475469	0.0211228
KMXK_0A00180	Multi-Core	-0.016891	0.984842	-0.557541	0.270605	0.267993	0.594494
KMXK_0E00110	Multi-Core	-0.0492621	0.984955	-0.431147	0.76378	1.37486	0.0195694
KMXK_0G02000	Multi-Core	-0.0129967	0.985774	0.116125	0.867464	-0.368837	0.122901
KMXK_0F01550	Multi-Core	0.0113206	0.985795	0.566579	0.0349025	0.235223	0.400552
KMXK_0A06290	Multi-Core	-0.010096	0.98608	-0.182209	0.57969	0.258808	0.185274
KMXK_0A06330	Multi-Core	0.00519103	0.991313	0.123573	0.849168	0.194087	0.464519
KMXK_0C06660	Multi-Core	-0.00581337	0.992425	-0.0932457	0.809302	-0.247028	0.10781
KMXK_0H00430	Multi-Core	0.00234992	0.994769	-0.0912799	0.844819	0.594617	0.00357496
KMXK_0D04930	Multi-Core	0.00128205	0.995943	-0.0570167	0.944536	0.304876	0.17434
KMXK_0H03560	Multi-Core	-0.00848948	0.99738	0.216796	0.891813	-0.163704	0.711347
KMXK_0A07480	Multi-Core	-0.00754027	1	-0.386655	0.736426	-0.422242	0.489338
KMXK_0G00150	Multi-Core	-0.0360542	1	2.29837	0.0133222	-0.755524	0.572682
KMXK_0H00120	Multi-Core	1.14548	1.22211e-07	0.266628	0.615312	0.0766889	0.820826
KMXK_0D01010	Multi-Core	0.626332	0.0593412	0.310089	0.656823	-0.0648467	0.852299
KMXK_0G00200	Multi-Core	-0.535707	0.12497	-0.615468	0.039979	-0.898772	1.83448e-05
KMXK_0D03150	Multi-Core	0.343146	0.256605	0.0183273	0.970887	-0.0318973	0.876801
KMXK_0D04840	Multi-Core	0.27548	0.335699	0.126481	0.732424	0.0950318	0.658104
KMXK_0F01530	Multi-Core	-0.19053	0.484444	0.156736	0.685733	0.196473	0.313074
KMXK_0B02370	Multi-Core	-0.222888	0.54639	-0.395404	0.258394	-0.480267	0.01304
KMXK_0D02280	Multi-Core	0.14351	0.592271	-0.0242507	0.969948	-0.00790592	0.978209
KMXK_0E04120	Multi-Core	-0.15371	0.614009	0.0076916	0.991519	-0.313743	0.0669892
KMXK_0B05480	Multi-Core	-0.15944	0.658471	-0.176684	0.677718	-0.249873	0.228485
KMXK_0E00570	Multi-Core	-0.105567	0.748311	-0.200405	0.677718	-0.000813879	1
KMXK_0A03720	Multi-Core	-0.129723	0.755081	-0.0628104	0.947076	0.118059	0.715877
KMXK_0H04330	Multi-Core	-0.246118	0.825947	1.86648	1.20308e-05	0.125126	0.921897
KMXK_0C05580	Multi-Core	-0.0323077	0.920443	0.0656205	0.898663	-0.060136	0.749491
KMXK_0G02430	Multi-Core	0.00558124	0.991411	0.0214139	0.983342	-0.282546	0.357609
KMXK_0D01390	Multi-Core	-0.505923	0.214382	1.87718	1.35344e-13	-2.4647	2.05701e-12
KMXK_0B02580	Multi-Core	0.565676	0.415813	-0.372817	0.778494	-0.047604	0.954885
KMXK_0G02910	Multi-Core	0.118393	0.73506	0.028535	0.968118	-0.131819	0.521672
KMXK_0D05340	Multi-Core	0.488109	0.022041	0.311371	0.189472	0.226992	0.127163
KMXK_0G02220	Multi-Core	0.338408	0.126933	0.144964	0.677718	-0.0187873	0.927082
KMXK_0A01510	Multi-Core	0.259952	0.29245	0.0617805	0.932096	0.122483	0.499361
KMXK_0A01920	Multi-Core	0.229921	0.482883	0.016111	0.983342	0.299385	0.102095
KMXK_0F04830	Multi-Core	0.183731	0.51377	0.160402	0.661089	0.259732	0.153006
KMXK_0C04600	Multi-Core	0.170804	0.579788	0.314284	0.332392	-0.0739144	0.800901
KMXK_0B03210	Multi-Core	-0.0930716	0.76771	-0.0885147	0.887319	0.0738255	0.717225
KMXK_0A01070	Multi-Core	0.0938282	0.778684	-0.119146	0.857277	0.529688	0.00014144
KMXK_0B05870	Multi-Core	0.100796	0.813011	0.253334	0.346713	-0.156025	0.382033
KMXK_0C00190	Non-Core	-2.85142	3.28032e-26	-0.451063	0.341645	1.35023	1.61981e-07
KMXK_0D06590	Non-Core	-2.68968	5.94208e-08	0.451842	0.658348	-2.47565	3.19501e-12
KMXK_0E06300	Non-Core	1.30762	5.58451e-05	0.577889	0.492519	2.19744	6.26526e-23
KMXK_0F03570	Non-Core	0.896593	6.32715e-05	-0.291161	0.497725	-0.856878	1.98324e-08
KMXK_0C01690	Non-Core	0.964654	7.56118e-05	-0.276654	0.431114	-0.312188	0.22699
KMXK_0F00450	Non-Core	2.20961	0.00140863	-0.141275	0.893748	3.6047	2.56801e-08
KMXK_0A07100	Non-Core	-1.36389	0.00183451	-0.122343	0.934522	0.542912	0.167765
KMXK_0B00720	Non-Core	1.53955	0.00438446	0.32479	0.144698	0.0626038	0.768429
KMXK_0A04650	Non-Core	0.743796	0.00736832	0.243612	0.662631	-0.177576	0.467206
KMXK_0B07200	Non-Core	-0.91581	0.00957262	-0.111542	0.882893	-0.826172	2.52242e-06
KMXK_0C00980	Non-Core	-1.17302	0.0116647	-0.0439846	0.976727	-0.668641	0.0544467
KMXK_0C04300	Non-Core	-0.615575	0.0140379	-0.0504368	0.947076	-0.054942	0.858228
KMXK_0F01470	Non-Core	0.677703	0.0143094	0.117916	0.865854	0.187682	0.410653
KMXK_0D00820	Non-Core	0.853143	0.0434492	-0.697375	0.227491	0.311836	0.800014
KMXK_0G02320	Non-Core	-0.417281	0.0462478	-0.062291	0.911688	-0.0503785	0.812065
KMXK_0B02250	Non-Core	0.696813	0.0553088	-0.397441	0.426542	0.846183	0.0560133
KMXK_0B01090	Non-Core	-0.473985	0.103611	0.278507	0.507991	-0.404257	0.003607
KMXK_0B01840	Non-Core	0.391899	0.116579	0.0597834	0.947076	0.108115	0.580441
KMXK_0B08460	Non-Core	0.690596	0.117203	0.584176	0.491189	1.73941	9.68965e-10
KMXK_0D00220	Non-Core	0.417042	0.12428	0.171314	0.75124	0.732731	0.000807483
KMXK_0B01180	Non-Core	-0.449622	0.148012	0.222452	0.416971	0.0127169	0.960861
KMXK_0H02020	Non-Core	-0.33018	0.160779	-0.014668	0.976305	-0.0487447	0.804833
KMXK_0F02590	Non-Core	0.385623	0.163864	0.061636	0.943346	0.303898	0.203856
KMXK_0E00180	Non-Core	-0.393054	0.16592	-0.0695889	0.91857	-0.303801	0.106146
KMXK_0C04940	Non-Core	0.658269	0.184453	-1.74048	5.45184e-05	0.417103	0.322808
KMXK_0C05340	Non-Core	-0.302757	0.215763	-0.0988351	0.851428	-0.0977338	0.647524
KMXK_0F05740	Non-Core	-0.467184	0.232898	0.276668	0.626926	-0.424761	0.127979
KMXK_0C01370	Non-Core	-0.792573	0.31981	-1.0366	0.157686	0.737854	0.217086
KMXK_0C06080	Non-Core	0.457528	0.324807	1.23181	1.89657e-09	0.222959	0.564417
KMXK_0D00690	Non-Core	0.304068	0.353256	0.194865	0.484883	-0.398045	0.0330312
KMXK_0H03190	Non-Core	0.244517	0.357986	0.105	0.765764	0.307359	0.0267911
KMXK_0E04570	Non-Core	-0.247973	0.36521	-0.0259705	0.968118	0.440143	0.0239525
KMXK_0A00590	Non-Core	0.347859	0.381318	0.329206	0.247326	0.309845	0.108759
KMXK_0A06160	Non-Core	0.406598	0.39098	-0.151944	0.857958	-0.335897	0.395908
KMXK_0G02410	Non-Core	0.230629	0.415813	0.25008	0.510635	0.159793	0.45957
KMXK_0G00160	Non-Core	-0.432045	0.419101	-0.5513	0.346713	-1.3609	1.42698e-05
KMXK_0G04270	Non-Core	0.621916	0.478419	1.54949	0.091011	1.37334	0.0572823
KMXK_0A03090	Non-Core	-0.30664	0.482716	-0.715769	0.017421	-0.346364	0.204356
KMXK_0D01460	Non-Core	0.364411	0.495727	1.29354	0.0646996	-0.257958	0.632254
KMXK_0E01000	Non-Core	0.189608	0.509108	0.0445027	0.959096	0.120731	0.593044
KMXK_0B01020	Non-Core	-0.34664	0.540245	-0.93597	0.0169208	-0.654197	0.0538291
KMXK_0H02550	Non-Core	0.444029	0.542914	-0.717112	0.487597	-4.14596	8.66965e-12
KMXK_0E04500	Non-Core	0.257624	0.547713	0.133254	0.882893	0.278958	0.404987
KMXK_0H04270	Non-Core	0.188099	0.560746	0.607568	0.0040778	0.453306	0.159873
KMXK_0C04250	Non-Core	0.166073	0.577162	-0.00481665	0.996894	-0.32201	0.105171
KMXK_0G03100	Non-Core	0.144921	0.579788	0.0269878	0.959096	-0.140425	0.378932
KMXK_0F01410	Non-Core	-0.206073	0.597151	0.0674726	0.926385	0.104299	0.699337
KMXK_0E05680	Non-Core	0.143651	0.604182	-0.149093	0.712918	0.274624	0.0627268
KMXK_0C02650	Non-Core	-0.219527	0.630984	0.161051	0.849604	-0.296849	0.378932
KMXK_0D01830	Non-Core	-0.181699	0.631253	-0.0115637	0.991519	0.0620758	0.852004
KMXK_0C04360	Non-Core	-0.17067	0.634136	0.294212	0.340526	0.253631	0.232755
KMXK_0F02560	Non-Core	-0.179349	0.641975	-0.263943	0.372215	-0.254727	0.0950312
KMXK_0E02130	Non-Core	-0.14145	0.648691	-0.114765	0.751334	0.0852626	0.665735
KMXK_0H02660	Non-Core	0.180141	0.662723	0.335873	0.676111	-0.402636	0.0770108
KMXK_0B05690	Non-Core	-0.12826	0.674145	-0.0135919	0.983342	-0.0893425	0.673223
KMXK_0E02350	Non-Core	-0.39361	0.68731	-0.295873	0.905438	-2.45264	3.52286e-10
KMXK_0E05850	Non-Core	0.343038	0.693158	-2.41758	5.45184e-05	0.350598	0.658104
KMXK_0H00400	Non-Core	0.111465	0.721213	0.0635958	0.908737	0.178425	0.313516
KMXK_0E02770	Non-Core	0.124488	0.74621	-0.0186884	0.980778	0.360228	0.0480975
KMXK_0A05770	Non-Core	0.139627	0.759366	-0.332503	0.31552	0.658277	0.000517097
KMXK_0A05810	Non-Core	-0.129528	0.778619	0.0453804	0.953052	-0.0567146	0.858484
KMXK_0A04690	Non-Core	0.0766518	0.798977	0.0688973	0.888936	-0.0523514	0.798955
KMXK_0A07790	Non-Core	-0.109999	0.799586	0.0607386	0.942062	-0.270392	0.229421
KMXK_0D04380	Non-Core	-0.0841283	0.799586	-0.156404	0.656956	-0.31111	0.0492875
KMXK_0A07810	Non-Core	-0.191992	0.825234	-0.948412	0.201343	-1.99147	8.32435e-06
KMXK_0D03960	Non-Core	0.0984905	0.832805	-0.343979	0.431114	-0.276149	0.344129
KMXK_0A08340	Non-Core	-0.0684998	0.842139	0.179422	0.615312	-0.128709	0.576424
KMXK_0E01110	Non-Core	0.0737551	0.857228	-0.229304	0.614689	-0.168927	0.555537
KMXK_0D04640	Non-Core	0.0580511	0.873342	0.176852	0.682057	-0.424259	0.0216145
KMXK_0C00150	Non-Core	0.0458393	0.925856	0.548485	0.307555	0.631522	0.0185131
KMXK_0E02820	Non-Core	-0.0445887	0.926768	-0.103003	0.911688	-0.121549	0.70557
KMXK_0F02900	Non-Core	0.0214874	0.951325	-0.180022	0.62925	0.310335	0.0665665
KMXK_0C02480	Non-Core	0.0168556	0.960741	-0.295496	0.609866	-1.23055	1.80627e-18
KMXK_0B06110	Non-Core	0.0138547	0.977165	-0.456489	0.022037	-0.0373267	0.875549
KMXK_0F03190	Non-Core	0.00855876	0.984955	0.0535745	0.947076	0.165914	0.507752
KMXK_0F02400	Non-Core	-4.65554	1.12929e-74	-1.18418	0.0590746	-6.0799	3.03498e-155
KMXK_0B03310	Non-Core	-3.3954	1.48096e-25	-0.43857	0.540342	-2.8629	5.83797e-31
KMXK_0F03060	Non-Core	4.95968	5.45997e-23	2.22496	0.000236934	0.318704	0.817049
KMXK_0G00120	Non-Core	-4.0835	4.37387e-22	-1.24472	0.111178	-7.21138	1.84785e-49
KMXK_0A04050	Non-Core	2.57598	7.30065e-21	-0.254695	0.636526	-0.333242	0.324806
KMXK_0D02960	Non-Core	1.54118	2.86539e-15	0.605231	0.00691622	-0.0337258	0.930423
KMXK_0A08360	Non-Core	3.321	9.4975e-14	1.11194	0.16448	2.41079	0.0102042
KMXK_0E02710	Non-Core	1.99302	1.20576e-12	0.150739	0.959096	2.36085	0.0147811
KMXK_0A00370	Non-Core	2.96942	1.63159e-12	1.50768	0.0550923	1.91001	0.107603
KMXK_0C00140	Non-Core	-2.58243	1.9303e-11	0.120641	0.947076	1.28755	7.52848e-07
KMXK_0C07380	Non-Core	-1.48799	1.36995e-10	0.0380338	0.968118	-0.944332	2.28529e-05
KMXK_0F05840	Non-Core	1.68244	5.48375e-10	0.666796	0.337293	1.23113	0.0227371
KMXK_0H02920	Non-Core	-2.05728	6.3648e-10	-1.59073	4.69821e-10	-1.42587	5.62208e-07
KMXK_0A01830	Non-Core	1.45752	7.75539e-10	1.49233	3.28157e-06	0.758089	3.01485e-05
KMXK_0A08370	Non-Core	5.50906	9.69726e-10	1.16809	0.117726	7.90241	3.91054e-33
KMXK_0D02910	Non-Core	1.11563	2.73799e-09	0.479183	0.0189268	-0.216951	0.222107
KMXK_0E05410	Non-Core	1.42526	3.90759e-09	0.497723	0.292708	-0.000260844	1
KMXK_0C00850	Non-Core	1.07658	1.15641e-08	0.702047	0.00420371	0.186312	0.425514
KMXK_0H01060	Non-Core	1.38407	1.29607e-08	-0.261727	0.636022	0.718426	0.0128493
KMXK_0C03100	Non-Core	2.14756	3.52534e-08	0.46939	0.60653	-0.585843	0.293285
KMXK_0C03250	Non-Core	-2.59043	3.5886e-08	-1.42877	0.0207408	-1.88846	1.12173e-06
KMXK_0G00220	Non-Core	-0.993043	4.07783e-08	-0.50115	0.000885736	-0.207658	0.156021
KMXK_0F02740	Non-Core	-1.81714	4.74488e-08	-1.26506	0.00645981	-0.323566	0.374258
KMXK_0B05890	Non-Core	1.053	6.1565e-08	0.571458	0.0270776	-0.115775	0.554886
KMXK_0H03460	Non-Core	1.06546	8.27572e-08	0.611631	0.00103253	0.7241	2.67246e-06
KMXK_0D02500	Non-Core	1.21151	1.1488e-07	0.742442	5.79796e-06	0.244987	0.567816
KMXK_0A02460	Non-Core	1.18456	1.15728e-07	-0.184267	0.647768	-1.2572	1.47314e-21
KMXK_0H03280	Non-Core	-1.33794	1.31941e-07	0.811893	4.93543e-05	0.446084	0.0300636
KMXK_0E06330	Non-Core	1.66058	1.39384e-07	0.301039	0.799528	1.46658	3.41303e-08
KMXK_0B03320	Non-Core	-2.65423	1.48619e-07	-0.847782	0.437468	-7.66462	2.44512e-89
KMXK_0B04680	Non-Core	-3.25231	1.6251e-07	-1.55072	0.0411571	-3.74906	1.7219e-18
KMXK_0C06410	Non-Core	1.01981	1.75629e-07	0.096772	0.891879	-0.104551	0.803742
KMXK_0B08280	Non-Core	1.17862	2.73637e-07	0.294868	0.615312	-0.0979395	0.640945
KMXK_0G04240	Non-Core	-2.89534	3.44568e-07	0.173303	0.901388	-1.45289	0.000421169
KMXK_0A06560	Non-Core	1.22156	4.0892e-07	0.559099	0.0342912	0.114818	0.765501
KMXK_0D01860	Non-Core	-1.91221	4.94091e-07	-0.655763	0.236896	-1.9099	2.54195e-14
KMXK_0F00970	Non-Core	-1.44001	6.69651e-07	-0.617405	0.00378502	-0.936727	2.813e-08
KMXK_0F05630	Non-Core	1.12841	7.72568e-07	-0.0341565	0.973327	-0.45858	0.172819
KMXK_0A06440	Non-Core	-1.1983	1.64723e-06	-0.769142	0.000100774	-0.523988	0.0106054
KMXK_0A01100	Non-Core	0.995738	1.95547e-06	0.0619435	0.944536	-0.128877	0.646031
KMXK_0A06730	Non-Core	1.0666	2.27035e-06	0.358787	0.221644	0.184167	0.44189
KMXK_0B02760	Non-Core	2.27953	2.27035e-06	1.13731	0.15129	0.861118	0.183308
KMXK_0B06000	Non-Core	1.13639	2.35899e-06	0.189999	0.849168	-0.832968	0.00363258
KMXK_0H03120	Non-Core	-1.42246	3.98899e-06	-0.344429	0.329558	0.182821	0.526417
KMXK_0E00270	Non-Core	1.80221	7.19375e-06	0.199887	0.82805	0.584739	0.000180225
KMXK_0D01560	Non-Core	1.87188	8.66871e-06	-0.0611464	0.950956	0.570946	0.000148608
KMXK_0A04960	Non-Core	1.10002	8.82043e-06	0.457957	0.10194	0.545847	0.0156202
KMXK_0B04730	Non-Core	1.43467	9.44329e-06	0.987412	0.0105314	0.568154	0.0855571
KMXK_0H03810	Non-Core	-2.38701	1.03262e-05	-3.02358	4.2242e-12	-0.499104	0.617614
KMXK_0H04310	Non-Core	1.02559	1.0542e-05	1.06698	8.04782e-11	-0.401393	0.00383604
KMXK_0A08330	Non-Core	1.13208	1.18e-05	-0.27494	0.677718	0.385177	0.581659
KMXK_0E06320	Non-Core	-2.76307	1.32705e-05	-2.3157	3.02023e-06	-1.26371	0.0113112
KMXK_0A08290	Non-Core	-1.50232	1.37718e-05	-0.398143	0.246157	-0.528143	0.014133
KMXK_0C00390	Non-Core	1.12335	1.46385e-05	0.59804	0.00655491	-0.0777023	0.741747
KMXK_0B05340	Non-Core	1.60114	1.48819e-05	1.52711	2.19142e-05	0.110719	0.873743
KMXK_0C04430	Non-Core	1.18179	1.91044e-05	0.972034	5.26383e-07	-0.39648	0.118651
KMXK_0A05080	Non-Core	1.16216	1.93693e-05	0.200224	0.827085	-0.293735	0.316991
KMXK_0A01670	Non-Core	1.54406	2.28148e-05	0.619867	0.343326	-0.665063	0.0358121
KMXK_0F03580	Non-Core	1.51436	2.33727e-05	-0.124797	0.934522	1.44361	3.07138e-05
KMXK_0B01360	Non-Core	1.15174	2.34096e-05	-0.0561206	0.974082	-0.806258	1.79408e-07
KMXK_0B06020	Non-Core	-1.28826	2.64022e-05	-0.195318	0.697488	-0.419359	0.139196
KMXK_0H04280	Non-Core	-0.90421	3.06068e-05	-0.855566	5.31115e-05	-0.303761	0.462046
KMXK_0A01380	Non-Core	-1.20542	3.11973e-05	-0.182215	0.74317	-0.289024	0.216403
KMXK_0A06810	Non-Core	0.794394	3.74499e-05	0.379609	0.0978168	0.256822	0.137205
KMXK_0C03390	Non-Core	-1.68775	4.39316e-05	-0.804756	0.0178108	-0.135719	0.734967
KMXK_0C06680	Non-Core	-0.94852	4.39316e-05	-0.127423	0.787827	-0.00358503	0.994617
KMXK_0B05620	Non-Core	1.1373	4.8432e-05	0.066975	0.962897	1.55235	9.11383e-16
KMXK_0A06710	Non-Core	0.840604	6.12431e-05	0.462097	0.0481529	-0.198014	0.270841
KMXK_0G03800	Non-Core	-1.03132	6.21974e-05	-0.425735	0.124278	-0.183158	0.56284
KMXK_0D04290	Non-Core	0.802264	6.37448e-05	-0.00125348	1	-0.162616	0.347122
KMXK_0B03940	Non-Core	1.21358	7.20825e-05	0.177476	0.905438	1.12677	0.000242312
KMXK_0C04790	Non-Core	-1.6457	7.44019e-05	-0.761518	0.0968167	-1.00047	0.000978686
KMXK_0E03530	Non-Core	0.965997	7.80464e-05	1.04323	1.10189e-07	-1.21753	8.27564e-12
KMXK_0F03300	Non-Core	0.794248	8.16515e-05	0.441856	0.00691622	-0.190197	0.286481
KMXK_0D00160	Non-Core	0.773879	8.79354e-05	0.742545	0.00187547	-0.145824	0.627276
KMXK_0A04940	Non-Core	0.931857	8.82195e-05	0.263866	0.700095	0.755673	0.00060698
KMXK_0H00100	Non-Core	1.21089	9.00485e-05	0.882425	0.000583955	-0.9136	0.000590726
KMXK_0A02310	Non-Core	1.1974	0.000111149	0.352484	0.521669	-0.326965	0.16443
KMXK_0F04470	Non-Core	1.19269	0.000121555	1.1139	0.133002	-1.26293	0.0874279
KMXK_0A00130	Non-Core	0.958754	0.000248406	0.314043	0.615312	-0.289436	0.367731
KMXK_0G01310	Non-Core	0.882962	0.000301672	0.352971	0.191631	-0.670508	0.00225909
KMXK_0G00390	Non-Core	-1.21014	0.000309689	-0.932664	0.00446623	-1.70719	9.58149e-11
KMXK_0E00620	Non-Core	0.947604	0.000338182	0.0602011	0.947076	0.217845	0.224812
KMXK_0B07600	Non-Core	0.852527	0.000382652	0.62411	0.00280077	-0.684686	5.11914e-05
KMXK_0B02000	Non-Core	-1.35617	0.00042859	-0.449692	0.314252	-0.37512	0.393379
KMXK_0F05510	Non-Core	0.968366	0.000434975	-0.196165	0.918093	0.659443	0.00343883
KMXK_0F03540	Non-Core	2.63729	0.000434975	0.285913	0.851428	0.552259	0.471014
KMXK_0A02020	Non-Core	1.8137	0.000434975	-1.32105	0.0133222	0.130858	0.918351
KMXK_0C00230	Non-Core	-2.09363	0.000504784	-2.75121	8.79678e-16	1.13553	0.0416078
KMXK_0E03720	Non-Core	0.904483	0.000646321	0.234646	0.53607	-0.515868	0.0147269
KMXK_0C04690	Non-Core	-0.754872	0.000697031	-0.132406	0.802641	-0.231731	0.199405
KMXK_0E05730	Non-Core	-0.709682	0.000806646	-0.188871	0.528484	-0.110197	0.530246
KMXK_0F02750	Non-Core	0.816063	0.000910577	0.0717149	0.93458	-0.355536	0.108836
KMXK_0B07250	Non-Core	0.951883	0.00091725	0.932743	0.00635208	0.303524	0.323101
KMXK_0A02800	Non-Core	-0.846033	0.000951871	-0.0665809	0.918927	0.175644	0.444672
KMXK_0A04470	Non-Core	-1.60334	0.00104028	-0.493773	0.5392	-1.01309	0.0123905
KMXK_0C03580	Non-Core	-0.727301	0.00107259	0.0813042	0.896774	-0.00971878	0.976648
KMXK_0B00150	Non-Core	0.868795	0.00112951	-0.183575	0.867915	0.227509	0.786351
KMXK_0C05260	Non-Core	0.835505	0.00119552	0.124991	0.856269	-0.165708	0.5848
KMXK_0D05400	Non-Core	0.709711	0.00119592	-0.265619	0.649858	-0.853905	9.15058e-08
KMXK_0F01440	Non-Core	1.5475	0.00119592	1.91329	5.326e-06	-3.86885	1.9703e-19
KMXK_0E03540	Non-Core	1.30553	0.00131353	1.10121	5.45184e-05	-1.75397	0.00298522
KMXK_0G04330	Non-Core	1.43091	0.00133324	-0.290413	0.861008	0.429903	0.749702
KMXK_0G02860	Non-Core	1.48549	0.00136509	-0.543274	0.629834	0.69533	0.29694
KMXK_0D05390	Non-Core	0.871767	0.00143499	0.282701	0.521669	0.468546	0.00714584
KMXK_0D06480	Non-Core	0.659397	0.00152763	0.18704	0.608013	0.1244	0.564781
KMXK_0A00750	Non-Core	-0.74772	0.00160091	-0.177176	0.654367	0.00952549	0.985118
KMXK_0D03830	Non-Core	0.774421	0.00178139	0.464814	0.0465138	0.408105	0.0350885
KMXK_0C03410	Non-Core	-1.04301	0.00192399	-0.16469	0.739921	-0.163856	0.521382
KMXK_0H01760	Non-Core	-0.899213	0.00198425	-0.504003	0.0372196	0.0189786	0.954384
KMXK_0E06130	Non-Core	-0.618171	0.00208755	-0.186708	0.572129	-0.192001	0.199094
KMXK_0B02980	Non-Core	1.05017	0.00219192	-0.944251	0.00625412	1.44706	0.0103406
KMXK_0D03630	Non-Core	1.7842	0.00233489	0.949676	0.114207	-1.90292	1.08171e-05
KMXK_0E03420	Non-Core	1.64054	0.00234621	1.809	1.96964e-05	-2.43712	1.42698e-05
KMXK_0C00170	Non-Core	-1.43753	0.00260207	2.36333	4.47349e-07	0.995344	0.0525345
KMXK_0F01070	Non-Core	-0.952515	0.00260207	0.108732	0.815445	0.0964618	0.719792
KMXK_0E02700	Non-Core	0.74032	0.00261263	0.71065	0.00605929	0.701706	0.000133642
KMXK_0H00170	Non-Core	-0.847637	0.00287872	-0.503878	0.091011	0.355285	0.214949
KMXK_0F02450	Non-Core	0.740922	0.00292835	0.851741	0.00483985	0.0551618	0.852004
KMXK_0G00210	Non-Core	-1.45424	0.00296034	-0.696698	0.237681	-1.20767	0.00146303
KMXK_0A03660	Non-Core	1.75587	0.0030206	0.2309	0.893748	-0.0581032	0.956252
KMXK_0H00270	Non-Core	0.704725	0.00343044	0.0894919	0.896993	0.0981157	0.675564
KMXK_0B08290	Non-Core	0.599389	0.00367365	0.305082	0.299872	0.109602	0.656281
KMXK_0A00900	Non-Core	1.01686	0.00407857	-0.36994	0.369391	-0.689519	0.00109733
KMXK_0H02880	Non-Core	-1.21927	0.00433164	-0.307924	0.343326	-0.637909	1.0193e-06
KMXK_0D00930	Non-Core	1.11347	0.00444109	1.21838	9.96365e-05	-0.740243	0.014133
KMXK_0C05520	Non-Core	0.893572	0.00455929	0.906831	0.00520321	-0.0813468	0.743392
KMXK_0A02550	Non-Core	-0.609701	0.00499548	-0.12058	0.785042	0.0159512	0.955527
KMXK_0B06090	Non-Core	0.943056	0.00503236	0.467132	0.314422	-0.00826746	0.993457
KMXK_0D03160	Non-Core	2.26384	0.00503236	-1.05854	0.156115	1.65694	0.11063
KMXK_0A07830	Non-Core	0.779345	0.00505962	0.727632	0.00233357	0.381023	0.136066
KMXK_0F04680	Non-Core	0.660696	0.00508186	0.0391749	0.969948	0.116289	0.676875
KMXK_0A03260	Non-Core	0.600808	0.0050902	-0.0572656	0.944808	-0.217813	0.244944
KMXK_0A04780	Non-Core	0.624269	0.00534703	-0.185819	0.618866	-0.0807521	0.749702
KMXK_0D06160	Non-Core	-0.661279	0.00548079	-0.445401	0.0503062	-0.625459	0.0004744
KMXK_0E01710	Non-Core	-0.761992	0.00552456	0.100959	0.898663	-0.285052	0.277046
KMXK_0E03150	Non-Core	0.683944	0.00552456	0.0164389	0.987362	0.478156	0.00225909
KMXK_0D00330	Non-Core	1.0138	0.00612601	0.190264	0.809076	-0.611671	0.085009
KMXK_0A03230	Non-Core	-1.5362	0.00666491	-0.270091	0.632048	-1.56064	0.000469945
KMXK_0F01560	Non-Core	1.0143	0.00745009	2.62215	2.88699e-11	-0.244064	0.361909
KMXK_0B02090	Non-Core	-0.662951	0.00755956	-0.173059	0.65654	-0.661084	0.000560713
KMXK_0F04690	Non-Core	1.08751	0.00786714	0.436979	0.248076	0.539875	0.0449184
KMXK_0A08260	Non-Core	0.776976	0.00802355	0.0383234	0.968118	0.000911684	1
KMXK_0B01960	Non-Core	-0.658096	0.00816911	-0.230638	0.530176	-0.214273	0.318843
KMXK_0F01970	Non-Core	0.922812	0.00842901	0.648407	0.103174	-0.121331	0.796959
KMXK_0A03240	Non-Core	-0.916889	0.00875931	-0.182364	0.712918	-0.365807	0.112897
KMXK_0C00380	Non-Core	0.765903	0.00893736	0.0759555	0.944929	0.280946	0.323733
KMXK_0C02410	Non-Core	0.813694	0.00928752	0.193181	0.763301	-0.380698	0.252848
KMXK_0C04410	Non-Core	0.560104	0.00940281	0.146491	0.713626	-0.125574	0.529734
KMXK_0G00740	Non-Core	-1.89087	0.00949371	-0.00587796	1	-4.66875	5.69026e-13
KMXK_0C06360	Non-Core	-0.783142	0.00957262	0.0512169	0.942062	-0.255151	0.108208
KMXK_0D04310	Non-Core	0.576495	0.00957262	-0.14454	0.77035	-0.189675	0.409873
KMXK_0B06390	Non-Core	0.762119	0.00987365	0.420292	0.120364	0.0616044	0.840613
KMXK_0A05220	Non-Core	-3.187	0.00990805	-1.92548	0.15838	-2.78585	0.0020493
KMXK_0A03680	Non-Core	-2.55182	0.00991772	-1.4654	0.215461	-1.72919	0.0230045
KMXK_0F00740	Non-Core	-0.710367	0.0100148	-0.276133	0.487185	-0.318939	0.195271
KMXK_0B06040	Non-Core	-0.650795	0.0104931	-0.0615407	0.947076	-0.183986	0.455392
KMXK_0B05220	Non-Core	0.698239	0.0106038	0.356824	0.353246	0.470403	0.0295762
KMXK_0D03540	Non-Core	0.718864	0.0106199	0.104992	0.888936	-0.110538	0.740013
KMXK_0F01570	Non-Core	0.985018	0.0111191	2.04182	5.09563e-12	0.303684	0.70645
KMXK_0C06230	Non-Core	-0.940033	0.0114558	-0.661065	0.0510549	-0.267679	0.460753
KMXK_0A05350	Non-Core	-0.573202	0.0118343	-0.114499	0.857958	0.169376	0.422248
KMXK_0E00230	Non-Core	1.17266	0.0126179	-0.463714	0.475902	-0.370859	0.429777
KMXK_0A00800	Non-Core	-0.567321	0.0129764	-0.43638	0.0441075	0.308475	0.0509708
KMXK_0B04540	Non-Core	0.707766	0.0133897	0.067732	0.905438	-0.0945788	0.717756
KMXK_0D02250	Non-Core	-1.47517	0.0136379	-0.539334	0.688987	-3.53228	1.21166e-14
KMXK_0D01050	Non-Core	1.15569	0.0140379	0.188351	0.856269	6.23814	1.14549e-17
KMXK_0A03920	Non-Core	1.44072	0.0143046	-0.486107	0.631438	1.97023	0.0211073
KMXK_0D03570	Non-Core	0.538732	0.0143624	0.658	6.90019e-06	0.965332	2.26232e-16
KMXK_0F02610	Non-Core	0.753925	0.0146791	0.524569	0.125651	1.08324	1.49603e-06
KMXK_0H00110	Non-Core	0.715901	0.0158877	0.403504	0.3099	-0.138325	0.663044
KMXK_0A02530	Non-Core	0.566294	0.0160341	0.209819	0.559601	0.368971	0.0502837
KMXK_0F01540	Non-Core	0.670482	0.0162212	0.991992	2.39248e-07	0.0494276	0.877434
KMXK_0G02990	Non-Core	-0.657544	0.0170985	0.125807	0.820096	-0.522406	0.00639626
KMXK_0A07260	Non-Core	0.515824	0.0175676	-0.117057	0.849604	0.315899	0.115506
KMXK_0A07400	Non-Core	0.836756	0.0179356	0.251666	0.570353	-0.0665704	0.867862
KMXK_0A01360	Non-Core	1.12206	0.0179356	-0.62796	0.188107	-0.33973	0.724697
KMXK_0A07950	Non-Core	-1.16303	0.0180303	-0.554187	0.372215	0.487844	0.241528
KMXK_0D04920	Non-Core	1.52253	0.0191662	-0.637865	0.242116	-0.0167175	0.985739
KMXK_0C03260	Non-Core	0.678675	0.01932	-0.290124	0.546249	-1.07103	5.42143e-07
KMXK_0D06320	Non-Core	0.571709	0.0201885	0.0541715	0.947076	0.0275803	0.923872
KMXK_0D06210	Non-Core	0.552142	0.0214386	0.318723	0.233091	0.161598	0.477052
KMXK_0E00650	Non-Core	0.552522	0.022667	0.0269969	0.973327	0.260652	0.242003
KMXK_0D04680	Non-Core	-0.963978	0.0227028	-0.19213	0.889431	-0.994274	0.00215968
KMXK_0G00720	Non-Core	1.60129	0.0227238	3.14769	3.45134e-07	-0.136789	0.935626
KMXK_0A01740	Non-Core	-0.703684	0.0239072	0.574379	0.039377	0.684585	0.000911618
KMXK_0C03570	Non-Core	-1.76689	0.0240922	0.109174	0.963264	-2.33249	8.14223e-05
KMXK_0F02720	Non-Core	0.599486	0.0247929	0.0112927	0.987828	0.333119	0.0452398
KMXK_0A02300	Non-Core	0.471319	0.0260499	0.301601	0.17993	-0.0979046	0.584309
KMXK_0D00170	Non-Core	1.12977	0.0260499	1.41779	0.0209225	1.4686	0.000329206
KMXK_0A04910	Non-Core	-0.659365	0.0269506	-0.053267	0.95395	-0.408796	0.0633045
KMXK_0B00850	Non-Core	0.649395	0.0270812	0.235561	0.647768	0.224538	0.471738
KMXK_0C07170	Non-Core	0.576046	0.028412	0.082929	0.877677	0.188172	0.33353
KMXK_0B05990	Non-Core	1.40274	0.028412	-0.366434	0.836949	-4.44021	1.20502e-09
KMXK_0A01430	Non-Core	-0.473778	0.0286614	-0.199561	0.685733	-1.21213	7.15769e-23
KMXK_0A05670	Non-Core	1.45534	0.028665	-0.41794	0.205346	1.17624	0.209993
KMXK_0H04240	Non-Core	0.874211	0.0290863	0.947764	0.000742676	-0.948941	0.000771697
KMXK_0B06120	Non-Core	0.603779	0.0294365	0.892821	2.345e-05	-0.301546	0.208775
KMXK_0H00920	Non-Core	-0.789745	0.0294389	-0.214349	0.64957	-0.348041	0.17597
KMXK_0C06810	Non-Core	0.69411	0.0296042	-0.74745	0.0352011	-0.951851	0.00236712
KMXK_0D05170	Non-Core	0.896604	0.0319063	0.163693	0.843246	0.568024	0.0690318
KMXK_0F01030	Non-Core	-0.507666	0.0321605	-0.261672	0.433993	-0.10771	0.685056
KMXK_0F01710	Non-Core	-0.71015	0.0321605	-0.296675	0.491675	-0.17744	0.525442
KMXK_0H01830	Non-Core	1.10784	0.0321605	-0.0512001	0.971492	2.31911	1.667e-10
KMXK_0E00690	Non-Core	0.594506	0.0324742	0.398032	0.0949	0.161443	0.455072
KMXK_0D02530	Non-Core	0.794938	0.0324853	0.972009	0.0901472	-0.0043514	0.996339
KMXK_0E02450	Non-Core	-0.604236	0.0329892	-0.162284	0.75124	-0.347218	0.207346
KMXK_0D01160	Non-Core	-0.490829	0.0331389	-0.394841	0.039979	0.0848755	0.663875
KMXK_0F02660	Non-Core	-1.43369	0.0341149	-0.584774	0.625642	-1.16119	0.0277014
KMXK_0H04030	Non-Core	-0.535417	0.0351236	0.167424	0.684148	0.00976093	0.983813
KMXK_0C03840	Non-Core	-0.984474	0.0357266	0.202608	0.80725	0.265526	0.541059
KMXK_0A07570	Non-Core	0.73259	0.0366178	0.315481	0.568798	-0.157873	0.69978
KMXK_0F04140	Non-Core	0.536182	0.0368568	-0.174952	0.652117	0.0210978	0.935564
KMXK_0A00840	Non-Core	0.509372	0.0371057	0.371523	0.200206	-0.218267	0.401269
KMXK_0E03950	Non-Core	0.457956	0.0378326	0.312662	0.415495	-0.246038	0.207715
KMXK_0A07390	Non-Core	0.556837	0.0379144	-0.094709	0.898663	0.0253646	0.947007
KMXK_0E03270	Non-Core	0.559883	0.0386407	0.0347033	0.971492	-0.387204	0.174519
KMXK_0D05840	Non-Core	1.20007	0.0388837	-0.44722	0.0565942	-0.116285	0.73916
KMXK_0B06660	Non-Core	0.569261	0.0395012	-0.167415	0.641866	0.222657	0.161636
KMXK_0E03880	Non-Core	0.841131	0.0417189	0.325905	0.572097	-0.0305051	0.958002
KMXK_0A00480	Non-Core	-0.59341	0.0418037	0.0898936	0.888936	-0.0798411	0.760193
KMXK_0E03030	Non-Core	-0.655027	0.0421445	0.0434079	0.944536	0.424065	0.0106467
KMXK_0G01090	Non-Core	-1.08456	0.0422421	0.0238094	0.974233	-0.34406	0.270983
KMXK_0D00310	Non-Core	0.507371	0.0423466	0.285974	0.359322	-0.192487	0.418205
KMXK_0G03140	Non-Core	0.576655	0.0431121	-0.223085	0.688994	-0.36425	0.182365
KMXK_0E06310	Non-Core	0.841626	0.0431409	0.454512	0.615312	2.43143	3.03815e-21
KMXK_0E03310	Non-Core	-0.641138	0.0440542	-0.604857	0.0266996	0.0558929	0.894198
KMXK_0A03170	Non-Core	1.2673	0.0441345	0.0855536	0.918927	1.6186	0.0301336
KMXK_0E01170	Non-Core	0.462161	0.044336	-0.0155886	0.984901	0.358503	0.0227898
KMXK_0F05070	Non-Core	-0.725579	0.044336	-0.352975	0.480382	-0.199004	0.538233
KMXK_0F03760	Non-Core	0.547775	0.0455547	0.21784	0.687351	0.485403	0.0291503
KMXK_0F04770	Non-Core	0.528137	0.0458595	0.0257383	0.973661	0.233091	0.379619
KMXK_0A01290	Non-Core	0.550421	0.04603	0.0783572	0.942062	0.238012	0.418205
KMXK_0F03750	Non-Core	1.16348	0.0464721	0.190698	0.900999	-2.03152	9.8432e-06
KMXK_0E00170	Non-Core	-0.53175	0.0465692	0.039076	0.95395	-0.21037	0.270326
KMXK_0E01210	Non-Core	0.463669	0.0472072	0.449302	0.0481529	0.649491	9.00279e-06
KMXK_0G02890	Non-Core	0.484109	0.0476417	-0.0131335	0.987205	-0.0433836	0.858593
KMXK_0C03770	Non-Core	1.00159	0.0480212	-0.0370624	0.970887	-0.577858	0.0868081
KMXK_0C07360	Non-Core	1.4354	0.0482597	-0.47088	0.0968167	0.224579	0.71095
KMXK_0E01650	Non-Core	1.65914	0.0506358	0.76654	0.299872	1.94305	7.9758e-05
KMXK_0H02440	Non-Core	0.668992	0.0517616	0.556889	0.00977943	-0.927804	1.05232e-06
KMXK_0B06070	Non-Core	-0.525111	0.0517616	-0.259928	0.304093	-0.352036	0.0359467
KMXK_0A06350	Non-Core	0.734291	0.0521302	-0.472451	0.42547	0.0702592	0.875764
KMXK_0G04210	Non-Core	0.555337	0.0525511	0.231501	0.629834	0.356549	0.179671
KMXK_0A04970	Non-Core	-0.473781	0.0525511	-0.432933	0.272756	-0.395726	0.0357198
KMXK_0F05360	Non-Core	0.831652	0.0531045	-0.0572394	0.959096	1.06562	4.88051e-06
KMXK_0A06010	Non-Core	0.529476	0.0541521	0.257842	0.494921	0.409547	0.0616837
KMXK_0A00650	Non-Core	-1.1094	0.0541913	-0.54457	0.505808	0.394724	0.437704
KMXK_0G00730	Non-Core	-0.955855	0.054319	-2.42026	9.83694e-13	-0.142725	0.795919
KMXK_0E00130	Non-Core	0.418686	0.0553088	0.329899	0.114787	0.331028	0.0167984
KMXK_0E04580	Non-Core	0.644359	0.0557923	1.086	0.00148623	-0.80727	0.0167488
KMXK_0B01170	Non-Core	-1.03493	0.0559824	-0.175538	0.947076	-1.09326	0.00685355
KMXK_0B03060	Non-Core	0.637815	0.0562905	0.498754	0.0594137	-0.00550616	0.99417
KMXK_0B07210	Non-Core	0.963419	0.056361	-1.02326	0.0944706	0.120538	0.899354
KMXK_0A04630	Non-Core	0.838701	0.0568012	0.404559	0.689605	1.55623	3.76923e-09
KMXK_0C03470	Non-Core	0.988854	0.0568495	-0.102324	0.947076	0.236171	0.663044
KMXK_0A05760	Non-Core	0.572036	0.0572461	0.0482653	0.963691	0.144758	0.698967
KMXK_0E01230	Non-Core	0.503098	0.0576381	-0.0802866	0.911264	-0.238823	0.310419
KMXK_0B02080	Non-Core	0.479165	0.0579912	0.943346	0.022037	-0.435852	0.0311164
KMXK_0B05170	Non-Core	-0.480859	0.0582225	-0.015634	0.983609	0.0447512	0.867112
KMXK_0D04170	Non-Core	-0.483533	0.0582225	-0.0352757	0.963264	-0.295335	0.171902
KMXK_0C07190	Non-Core	-0.609456	0.0582225	-0.153161	0.749465	-0.103752	0.727237
KMXK_0A04830	Non-Core	-0.476214	0.0593412	0.0937016	0.889208	-0.185395	0.457207
KMXK_0H00290	Non-Core	-0.511344	0.0602317	0.0818557	0.870906	0.125565	0.53093
KMXK_0F05320	Non-Core	-0.555508	0.064563	-0.756394	0.0032637	-0.858041	1.4457e-06
KMXK_0B05630	Non-Core	0.611604	0.0661431	-0.220183	0.511053	-0.387726	0.0480807
KMXK_0B01570	Non-Core	-0.477862	0.0690703	-0.171527	0.640981	-0.316235	0.0910362
KMXK_0C06170	Non-Core	-0.738577	0.069127	-0.0581922	0.964247	0.353079	0.270983
KMXK_0B06540	Non-Core	-0.443509	0.0697165	-0.151276	0.735541	-0.386475	0.0185898
KMXK_0C05740	Non-Core	0.444078	0.0704579	0.257193	0.418407	0.0296456	0.914797
KMXK_0D03050	Non-Core	0.441406	0.070859	0.275128	0.70548	1.31829	6.62946e-17
KMXK_0E04540	Non-Core	0.506765	0.070859	-0.17818	0.790558	0.851187	0.000320576
KMXK_0B07330	Non-Core	-0.808215	0.0716145	-0.617577	0.119538	-1.1839	0.000101866
KMXK_0F05170	Non-Core	0.413769	0.072574	-0.0961324	0.867182	0.353779	0.0666658
KMXK_0C00250	Non-Core	-1.19703	0.0740892	0.141902	0.947076	0.299675	0.667201
KMXK_0C04150	Non-Core	-0.389223	0.0764723	-0.196687	0.475902	0.0715541	0.742915
KMXK_0A01410	Non-Core	-0.454004	0.0765	-0.0227883	0.969636	0.170329	0.39239
KMXK_0A03250	Non-Core	1.63337	0.0784861	0.0419994	0.987828	-1.61566	0.037719
KMXK_0G03380	Non-Core	0.562298	0.079383	0.471286	0.195585	0.0894662	0.819572
KMXK_0C01950	Non-Core	0.440781	0.0797699	-0.103341	0.891813	0.326211	0.147877
KMXK_0A05720	Non-Core	-0.393139	0.0805214	-0.181137	0.517169	-0.155142	0.40064
KMXK_0C02050	Non-Core	0.520861	0.0832415	0.173919	0.831189	-0.338168	0.128578
KMXK_0F01130	Non-Core	-0.570706	0.0839877	-0.135386	0.862837	-0.564184	0.0156388
KMXK_0D05570	Non-Core	-1.31069	0.0843762	-0.244429	0.862837	-1.02028	0.113593
KMXK_0H00710	Non-Core	0.497286	0.0843762	0.523718	0.242784	-0.0239098	0.934467
KMXK_0G04200	Non-Core	-0.477069	0.0850989	0.0745934	0.918521	-0.0727936	0.807402
KMXK_0C02710	Non-Core	0.597102	0.0870505	0.383194	0.204116	0.391982	0.00504972
KMXK_0A01030	Non-Core	0.360676	0.088097	-0.0596343	0.905438	0.316102	0.0618841
KMXK_0G00190	Non-Core	-0.840802	0.0906645	-0.765478	0.0588346	-0.566947	0.0846086
KMXK_0D06560	Non-Core	-1.69845	0.0908912	-0.384371	0.849604	-2.27027	0.00379789
KMXK_0E05750	Non-Core	-0.415563	0.0910697	-0.321629	0.216135	0.0551932	0.831541
KMXK_0A00120	Non-Core	1.10036	0.0916598	0.396104	0.343326	0.0207033	0.960861
KMXK_0B05190	Non-Core	0.547345	0.0922275	0.358176	0.390945	0.320002	0.367502
KMXK_0D04590	Non-Core	0.59931	0.09246	-0.316734	0.474244	-0.0884569	0.834042
KMXK_0D01780	Non-Core	0.4118	0.092837	0.0120632	0.991519	-1.165	2.63774e-12
KMXK_0B07260	Non-Core	0.351634	0.0933534	0.184909	0.608013	0.161754	0.299488
KMXK_0B01540	Non-Core	-0.501487	0.093429	-0.0585775	0.943346	-0.458198	0.0113646
KMXK_0D01470	Non-Core	-0.444454	0.0983429	0.190848	0.572505	-0.410134	0.056722
KMXK_0F05670	Non-Core	0.467798	0.0988069	0.0172232	0.983342	-0.250203	0.336512
KMXK_0H02670	Non-Core	0.422827	0.100865	-0.12657	0.831189	-0.16932	0.471566
KMXK_0B02240	Non-Core	-0.409981	0.101178	-0.212703	0.572716	-0.0623611	0.815615
KMXK_0F05760	Non-Core	0.366096	0.101324	-0.162365	0.683974	0.0318744	0.895901
KMXK_0B07520	Non-Core	-0.454812	0.101563	0.0968006	0.865854	-0.328904	0.0770108
KMXK_0E04710	Non-Core	-0.381207	0.101563	-0.206113	0.501534	-0.0907646	0.661582
KMXK_0A00280	Non-Core	-0.446043	0.101747	-0.274717	0.441511	-0.187942	0.455392
KMXK_0A06390	Non-Core	-0.501857	0.102447	-0.0258455	0.973661	-0.0525856	0.869897
KMXK_0E01900	Non-Core	0.392506	0.102447	0.577024	0.0593307	0.363546	0.0431745
KMXK_0E02650	Non-Core	-0.536329	0.102941	0.00844441	0.994132	0.128371	0.711566
KMXK_0D05200	Non-Core	0.483674	0.105273	0.360061	0.0373497	0.145784	0.346742
KMXK_0H04300	Non-Core	0.466777	0.1053	0.02984	0.971492	-0.0551025	0.83824
KMXK_0F01430	Non-Core	1.50226	0.106549	-1.52199	0.245357	-0.77896	0.545089
KMXK_0B01330	Non-Core	0.378886	0.106752	-0.258644	0.517169	0.292576	0.0688138
KMXK_0F05780	Non-Core	0.4078	0.108393	-0.371274	0.653598	0.55229	0.0033235
KMXK_0A00870	Non-Core	0.407325	0.111579	0.230001	0.520528	0.0419115	0.864519
KMXK_0F03230	Non-Core	0.515762	0.113113	0.104103	0.902593	0.0901367	0.811529
KMXK_0G03280	Non-Core	0.366821	0.113901	0.0346965	0.959096	0.413124	0.017265
KMXK_0E00120	Non-Core	-0.486986	0.114365	-0.0841828	0.95395	1.25506	3.32157e-15
KMXK_0D00650	Non-Core	-1.10412	0.116579	-0.493831	0.786999	-2.0487	0.000383581
KMXK_0A03020	Non-Core	0.449931	0.117207	0.106256	0.888936	-0.330054	0.241366
KMXK_0C04010	Non-Core	0.595203	0.117207	0.346832	0.512149	0.123264	0.778669
KMXK_0E05110	Non-Core	-0.404213	0.117207	-0.375185	0.14586	-0.196675	0.343277
KMXK_0C02670	Non-Core	-0.404195	0.117207	-0.0813182	0.87026	-0.256782	0.152697
KMXK_0E02790	Non-Core	-0.541973	0.120292	-0.837972	0.000449187	-1.37954	4.65766e-12
KMXK_0D03720	Non-Core	-0.563515	0.122077	-0.158086	0.849604	0.203944	0.620725
KMXK_0B06950	Non-Core	-0.402391	0.12273	0.354761	0.199897	-0.74612	1.0193e-06
KMXK_0C06280	Non-Core	0.935132	0.123023	-1.20528	0.00394143	-3.73599	2.82703e-25
KMXK_0C03630	Non-Core	-0.515827	0.123874	-0.210083	0.620695	-0.187496	0.45957
KMXK_0A07740	Non-Core	0.490739	0.126054	0.601403	0.0465138	-1.55904	2.98849e-10
KMXK_0A04550	Non-Core	0.473915	0.129657	0.120207	0.836949	0.0420526	0.897966
KMXK_0D01660	Non-Core	0.36291	0.129743	-0.0639054	0.944929	0.426183	0.0375163
KMXK_0B00230	Non-Core	-0.335051	0.130783	-0.295799	0.343326	-0.460998	0.00343419
KMXK_0B01980	Non-Core	-0.990424	0.132742	-0.33063	0.824006	0.76295	0.0936751
KMXK_0B08400	Non-Core	0.374363	0.133005	0.115022	0.75124	0.0823625	0.68382
KMXK_0B07690	Non-Core	0.387075	0.134297	0.03134	0.964036	-0.118483	0.609039
KMXK_0B00120	Non-Core	0.615514	0.13563	1.07836	0.000159939	-1.13706	0.00052473
KMXK_0A02880	Non-Core	-0.408234	0.13563	-0.0691504	0.926385	0.0259931	0.932559
KMXK_0G00280	Non-Core	-0.428266	0.137062	0.0238099	0.973661	0.00098053	1
KMXK_0E00160	Non-Core	-0.414117	0.137314	-0.0824199	0.905438	-0.124729	0.614377
KMXK_0B00390	Non-Core	-0.581031	0.137752	-0.254999	0.849168	1.23696	5.29776e-09
KMXK_0D04090	Non-Core	0.550582	0.140726	-0.0894498	0.947076	0.362514	0.173982
KMXK_0D00630	Non-Core	-0.662394	0.141382	0.0225841	0.98743	-1.45112	2.18304e-10
KMXK_0D05580	Non-Core	-0.74779	0.141502	-0.583303	0.0825869	-0.831464	0.000978686
KMXK_0A06260	Non-Core	0.610397	0.143388	0.35505	0.236896	-0.483099	0.00719028
KMXK_0G01720	Non-Core	-0.448861	0.144457	-0.4242	0.133002	-0.376243	0.046454
KMXK_0A04500	Non-Core	-0.522463	0.145612	-0.0427084	0.968118	-0.222473	0.481782
KMXK_0B08190	Non-Core	-0.432352	0.146632	-0.239136	0.559164	0.0554852	0.86684
KMXK_0A01250	Non-Core	0.910988	0.146632	0.4285	0.279434	-0.915221	0.0240008
KMXK_0A03220	Non-Core	-0.998088	0.148012	-0.183403	0.918927	1.60154	0.00173693
KMXK_0B03700	Non-Core	-0.548471	0.150798	-0.135778	0.893438	-0.0873391	0.812065
KMXK_0C05710	Non-Core	0.352786	0.15115	0.072992	0.908737	-0.472557	0.0100072
KMXK_0D03350	Non-Core	0.419694	0.152114	0.225728	0.614849	0.35903	0.102798
KMXK_0C06130	Non-Core	-0.793368	0.152114	-0.0429106	0.973327	-0.357823	0.446513
KMXK_0A07070	Non-Core	0.337303	0.152281	0.00768563	0.991519	0.270793	0.0960404
KMXK_0E01630	Non-Core	0.348531	0.152534	0.12418	0.77676	-0.0483788	0.836623
KMXK_0C05560	Non-Core	0.586948	0.1526	-0.174524	0.893748	-0.754184	0.00239731
KMXK_0D04250	Non-Core	0.481735	0.15471	0.26822	0.600379	-0.159384	0.617614
KMXK_0H00200	Non-Core	-0.409564	0.15514	-0.0211568	0.973661	0.493071	0.00180059
KMXK_0F03630	Non-Core	0.47891	0.155881	0.329572	0.550311	-0.463944	0.103878
KMXK_0C01810	Non-Core	-0.346043	0.15603	0.264207	0.340526	0.330858	0.0532563
KMXK_0G00630	Non-Core	0.619043	0.158304	0.916369	0.0500361	0.420579	0.17597
KMXK_0H04500	Non-Core	1.29916	0.158365	-0.0835754	0.974082	-4.24493	2.59806e-07
KMXK_0B03900	Non-Core	0.80586	0.15869	-0.0940406	0.888936	-0.197975	0.417672
KMXK_0E05600	Non-Core	-0.318099	0.16006	0.0190311	0.973327	-0.190949	0.230693
KMXK_0F03460	Non-Core	-1.04595	0.160763	0.334238	0.750867	0.0950361	0.90209
KMXK_0B02350	Non-Core	0.369351	0.160779	0.0272846	0.969948	0.179555	0.529249
KMXK_0D03040	Non-Core	0.362929	0.160779	0.132879	0.780835	-0.167778	0.501402
KMXK_0A04490	Non-Core	-1.08128	0.161407	-0.597332	0.559164	-0.78758	0.183308
KMXK_0G00580	Non-Core	-0.413709	0.161473	0.174286	0.601559	0.420802	0.00488942
KMXK_0A05040	Non-Core	0.382541	0.162958	0.00863321	0.991519	0.0214343	0.929646
KMXK_0A08070	Non-Core	0.389748	0.162958	-0.0620206	0.937899	0.299524	0.199515
KMXK_0E02540	Non-Core	0.372105	0.163864	0.0762189	0.914909	-0.0606764	0.812065
KMXK_0A07780	Non-Core	-0.637846	0.163864	-0.436732	0.564416	-1.95466	5.03662e-12
KMXK_0G03330	Non-Core	-0.432113	0.163864	-0.248097	0.466435	0.127038	0.594274
KMXK_0C06970	Non-Core	0.369516	0.164136	0.0708995	0.944536	0.108672	0.707833
KMXK_0F01930	Non-Core	0.476275	0.16592	-0.0567656	0.953861	0.163005	0.608616
KMXK_0C03150	Non-Core	0.316577	0.166044	0.243836	0.36669	-0.0115417	0.96632
KMXK_0A02720	Non-Core	0.564117	0.16762	0.192068	0.86033	0.0817431	0.859614
KMXK_0B07010	Non-Core	0.347232	0.168124	0.366487	0.114207	0.174573	0.367544
KMXK_0F05750	Non-Core	-0.44037	0.16845	0.416843	0.279434	-0.105355	0.802752
KMXK_0E04770	Non-Core	-0.457527	0.17188	0.0415499	0.968118	0.00459944	0.994284
KMXK_0F01360	Non-Core	0.338043	0.173268	-0.0225999	0.973661	-0.0350158	0.894417
KMXK_0B02100	Non-Core	-0.576582	0.174615	0.0505003	0.963995	-0.847373	0.00223732
KMXK_0A01940	Non-Core	0.346237	0.175941	-0.174032	0.511053	0.0505685	0.800225
KMXK_0G00950	Non-Core	-0.336479	0.176069	0.0384344	0.951108	0.28485	0.0883432
KMXK_0G01890	Non-Core	0.389468	0.176451	-0.142068	0.843246	0.996969	0.00175468
KMXK_0C00280	Non-Core	-0.349878	0.17704	-0.170753	0.688994	0.0554158	0.846971
KMXK_0C00830	Non-Core	-0.352428	0.17704	-0.224065	0.506514	-0.0144427	0.960349
KMXK_0A01550	Non-Core	-0.477462	0.17704	-0.0685114	0.944536	-0.556077	0.0131596
KMXK_0B00130	Non-Core	0.658508	0.17704	0.0258297	0.969948	-1.21996	3.20888e-09
KMXK_0B00550	Non-Core	0.487843	0.177411	0.0485811	0.96183	0.411243	0.144977
KMXK_0A00170	Non-Core	-0.769069	0.177899	-0.119847	0.944929	0.509277	0.307773
KMXK_0A05650	Non-Core	0.573903	0.178476	-0.177247	0.886738	1.29539	0.00117954
KMXK_0D06450	Non-Core	0.307217	0.178943	-0.0835707	0.849335	-0.170425	0.285182
KMXK_0E00730	Non-Core	0.379143	0.179749	-0.128345	0.857958	0.405681	0.0582527
KMXK_0B01450	Non-Core	-0.701813	0.180582	-0.490406	0.484609	0.112099	0.845129
KMXK_0F02180	Non-Core	0.344837	0.180626	0.469091	0.0376314	0.522291	0.0216332
KMXK_0B02130	Non-Core	0.339728	0.180626	0.145562	0.748241	-0.349829	0.0987157
KMXK_0C04070	Non-Core	-0.509261	0.182391	-0.131823	0.879026	0.526056	0.0531359
KMXK_0A00200	Non-Core	0.748318	0.183305	0.723953	0.682057	5.13963	1.14549e-17
KMXK_0B08170	Non-Core	-0.530853	0.184679	-0.329033	0.547833	2.41214	4.39147e-19
KMXK_0A08220	Non-Core	-0.498131	0.184679	-0.524482	0.0537989	-0.121888	0.701366
KMXK_0C03740	Non-Core	0.420095	0.187507	0.0277026	0.973327	0.276152	0.220961
KMXK_0D04780	Non-Core	-0.400747	0.189217	0.0940229	0.895669	0.31889	0.149078
KMXK_0D05510	Non-Core	0.576807	0.190887	0.21581	0.901415	-0.534784	0.228079
KMXK_0B06340	Non-Core	-0.356157	0.193893	0.443665	0.0585003	-0.481837	0.00611654
KMXK_0E02890	Non-Core	0.417465	0.194403	0.208602	0.662632	0.152404	0.62676
KMXK_0B07890	Non-Core	0.440972	0.196047	0.0159332	0.983342	0.626883	1.42698e-05
KMXK_0C01080	Non-Core	-0.573412	0.19675	0.0328121	0.968118	-0.330065	0.131896
KMXK_0C07220	Non-Core	-0.395734	0.198788	0.123655	0.729709	0.456349	0.000239389
KMXK_0D04770	Non-Core	-0.428687	0.200058	0.0456302	0.95395	0.260442	0.19303
KMXK_0F01170	Non-Core	-0.402738	0.200058	-0.270683	0.395341	-0.396482	0.0402735
KMXK_0D04870	Non-Core	0.383433	0.200436	-0.0403397	0.965452	-0.133303	0.723895
KMXK_0G02740	Non-Core	0.390301	0.20136	0.13213	0.856269	0.294843	0.251065
KMXK_0G03760	Non-Core	0.350284	0.202914	0.331871	0.273995	-0.233948	0.323794
KMXK_0C07370	Non-Core	-0.632862	0.203294	0.469263	0.288321	-1.3256	5.62618e-05
KMXK_0B00840	Non-Core	0.308907	0.203294	0.140313	0.735898	0.621769	0.000108658
KMXK_0E03490	Non-Core	0.341807	0.203294	0.22031	0.75124	0.221763	0.234042
KMXK_0C05500	Non-Core	0.421117	0.203661	0.596103	0.0745481	-0.859718	0.000114153
KMXK_0F00960	Non-Core	0.444786	0.203661	0.23082	0.623953	-0.384959	0.0883432
KMXK_0B05310	Non-Core	0.277592	0.204751	0.0356409	0.949832	-0.0606103	0.760193
KMXK_0C05360	Non-Core	0.42476	0.205443	-0.102884	0.911688	0.0387141	0.92241
KMXK_0E05950	Non-Core	0.590178	0.207778	-0.074202	0.959096	0.11662	0.827385
KMXK_0D06360	Non-Core	0.379364	0.208505	0.0249067	0.977609	0.105628	0.778335
KMXK_0B06300	Non-Core	-0.349748	0.209517	-0.163214	0.712918	-0.117012	0.615851
KMXK_0D03370	Non-Core	0.37404	0.209552	0.131902	0.849868	0.24184	0.432005
KMXK_0E00370	Non-Core	1.11068	0.209804	-0.463231	0.707039	1.80157	6.28499e-06
KMXK_0C02720	Non-Core	-0.356769	0.210331	-0.0722089	0.932117	0.0528056	0.863325
KMXK_0B07450	Non-Core	-0.442282	0.210975	-0.0863447	0.929386	0.0620265	0.873743
KMXK_0D06410	Non-Core	0.317148	0.212536	0.448153	0.00595227	0.103646	0.548386
KMXK_0A05330	Non-Core	0.508147	0.212973	0.84464	0.00727866	0.549168	0.0633045
KMXK_0B07430	Non-Core	-0.380032	0.213523	0.0605079	0.918927	-0.374439	0.0254632
KMXK_0E00580	Non-Core	-0.307972	0.213745	-0.14242	0.687939	-0.204868	0.275591
KMXK_0D01810	Non-Core	-0.329849	0.214536	-0.0818231	0.902593	-0.148866	0.454652
KMXK_0B08060	Non-Core	0.323196	0.214536	0.591454	0.00303723	0.777379	1.03988e-06
KMXK_0H03890	Non-Core	-0.367141	0.214536	0.273629	0.459728	-0.419001	0.0498249
KMXK_0B02270	Non-Core	-0.313966	0.215034	0.0394296	0.947877	-0.0762086	0.729062
KMXK_0F00830	Non-Core	0.306451	0.215763	-0.0721422	0.918521	0.0189043	0.951021
KMXK_0E00970	Non-Core	0.485921	0.215763	0.19151	0.718941	0.594663	0.000301799
KMXK_0F04750	Non-Core	0.374998	0.216302	-0.0679862	0.947076	0.710365	0.000568203
KMXK_0C01700	Non-Core	0.485521	0.216374	-0.00670525	1	-0.0460722	0.925969
KMXK_0G00250	Non-Core	-0.52244	0.216897	0.177195	0.849168	-0.163133	0.717756
KMXK_0D02090	Non-Core	0.34207	0.218349	-0.0909842	0.918927	0.358212	0.0950303
KMXK_0H03320	Non-Core	0.393541	0.218773	0.00822429	0.995557	0.238674	0.373498
KMXK_0H02860	Non-Core	-0.33733	0.220943	-0.00268351	0.99945	0.0645735	0.815615
KMXK_0B02530	Non-Core	0.418811	0.22208	-0.0411801	0.969948	0.099151	0.799396
KMXK_0F03690	Non-Core	0.312177	0.222638	0.145695	0.814971	-0.158328	0.401952
KMXK_0H02750	Non-Core	-0.341319	0.223907	-0.159041	0.737976	-0.169936	0.483331
KMXK_0C02730	Non-Core	0.465322	0.227038	0.11112	0.896306	-0.126571	0.718184
KMXK_0B04150	Non-Core	-0.297621	0.227355	-0.262698	0.332823	-0.139359	0.479979
KMXK_0A04800	Non-Core	0.719678	0.228878	-0.925757	0.15129	0.300379	0.607657
KMXK_0F05330	Non-Core	-0.813374	0.23022	-1.29829	0.0497105	-0.900074	0.101956
KMXK_0F05790	Non-Core	0.358876	0.231902	-0.391647	0.641866	-0.0987276	0.796685
KMXK_0B02440	Non-Core	0.30646	0.234092	-0.0934546	0.878867	-0.16731	0.48901
KMXK_0G01910	Non-Core	0.656997	0.239391	-1.89981	1.28959e-05	0.534703	0.381504
KMXK_0B03770	Non-Core	-0.317936	0.239536	-0.0260945	0.969732	-0.124333	0.632254
KMXK_0C02400	Non-Core	0.430768	0.24676	0.0286639	0.977409	0.216834	0.576424
KMXK_0E00220	Non-Core	-0.455151	0.247076	0.0448311	0.958275	0.000995696	1
KMXK_0D00480	Non-Core	-0.309183	0.248451	-0.247355	0.418644	-0.307149	0.125689
KMXK_0D06460	Non-Core	-0.480808	0.252786	0.136245	0.703372	0.235508	0.201643
KMXK_0E03470	Non-Core	0.38344	0.254231	-0.253962	0.641309	0.0819389	0.823847
KMXK_0C04520	Non-Core	0.277446	0.256706	0.123877	0.774467	0.310512	0.0802816
KMXK_0E03170	Non-Core	0.263692	0.256797	0.0192943	0.971793	0.283451	0.0728087
KMXK_0B03070	Non-Core	0.312224	0.258193	-0.151055	0.791236	-0.125477	0.654734
KMXK_0E05790	Non-Core	-0.374321	0.258639	-0.0593005	0.947076	-0.0616594	0.853454
KMXK_0A03970	Non-Core	0.463018	0.258701	0.179995	0.86492	0.70847	0.0103016
KMXK_0H02430	Non-Core	-0.476307	0.263185	-0.127758	0.760032	-0.423634	0.00826548
KMXK_0A08320	Non-Core	0.457784	0.263185	-0.156923	0.902593	-0.0288323	0.960349
KMXK_0A06750	Non-Core	-0.375537	0.264511	-0.211418	0.615312	-0.186653	0.472846
KMXK_0H03030	Non-Core	-0.810166	0.265785	-0.491614	0.627415	-1.00563	0.0254632
KMXK_0D03460	Non-Core	-0.336007	0.269446	-0.506773	0.282777	-0.0535678	0.880163
KMXK_0C06640	Non-Core	0.27095	0.271037	-0.0205202	0.975369	0.198264	0.440402
KMXK_0E02330	Non-Core	0.4	0.272959	-0.208677	0.485988	0.290553	0.0871739
KMXK_0H00650	Non-Core	-0.375776	0.27333	0.158228	0.829223	0.0378209	0.923392
KMXK_0E03050	Non-Core	0.393653	0.273337	-0.280986	0.77035	0.566348	0.0103406
KMXK_0F02040	Non-Core	0.272024	0.274539	0.625344	0.00716418	-0.232996	0.321513
KMXK_0D00150	Non-Core	0.789059	0.274539	2.33132	8.70104e-07	-0.166379	0.831937
KMXK_0E04380	Non-Core	0.280326	0.27528	-0.0454604	0.964036	0.370202	0.0319604
KMXK_0D04460	Non-Core	0.421482	0.275889	0.550722	0.151362	0.318416	0.353766
KMXK_0B04640	Non-Core	-0.293169	0.276532	-0.0341258	0.95395	-0.113802	0.578256
KMXK_0D02150	Non-Core	-0.440689	0.276759	0.136942	0.875161	-0.0417902	0.923715
KMXK_0A03530	Non-Core	-0.722308	0.276759	0.250007	0.609067	-0.213941	0.617697
KMXK_0E05960	Non-Core	-0.343556	0.276907	-0.0600988	0.947076	-0.124134	0.729062
KMXK_0B06550	Non-Core	-0.400237	0.278844	-0.0059206	0.996821	-0.397914	0.0883166
KMXK_0E04140	Non-Core	0.337529	0.28134	0.232199	0.897988	1.32866	0.000150306
KMXK_0F05460	Non-Core	0.258559	0.283563	0.134703	0.677718	-0.0178714	0.935564
KMXK_0D02290	Non-Core	-0.302738	0.283563	-0.0801301	0.888857	-0.347411	0.027349
KMXK_0A07850	Non-Core	-0.69263	0.286727	-0.259416	0.788013	1.02418	0.00219133
KMXK_0C01380	Non-Core	0.332875	0.286972	-0.00437367	0.999116	-0.0252069	0.948077
KMXK_0G00360	Non-Core	-0.584471	0.288105	-0.0640469	0.963691	-0.129166	0.812065
KMXK_0H00860	Non-Core	0.454166	0.288219	-0.201313	0.854598	-0.277149	0.554183
KMXK_0C05770	Non-Core	-0.571574	0.288642	-0.753744	0.274235	0.848161	0.0159754
KMXK_0C05660	Non-Core	-0.327409	0.288961	0.205078	0.605942	0.162342	0.527303
KMXK_0A02680	Non-Core	-0.298471	0.29245	0.0010437	1	0.0635179	0.801755
KMXK_0B02020	Non-Core	0.288819	0.293707	-0.0882387	0.904633	0.281475	0.194203
KMXK_0B07930	Non-Core	0.52922	0.294292	0.625821	0.243216	0.978572	0.0034782
KMXK_0C07100	Non-Core	-0.438818	0.294292	-0.230005	0.737976	0.142686	0.717756
KMXK_0B06890	Non-Core	-0.378664	0.295186	-0.00754187	0.996681	0.192031	0.526365
KMXK_0B05440	Non-Core	0.262233	0.2959	-0.0271678	0.969155	0.019588	0.948077
KMXK_0E01850	Non-Core	0.304882	0.297153	0.357442	0.0797507	0.424639	0.0159754
KMXK_0B06620	Non-Core	0.464586	0.299543	-0.0942234	0.944536	0.409915	0.257023
KMXK_0C03380	Non-Core	0.740964	0.301398	-0.376271	0.713626	0.552438	0.253644
KMXK_0F01850	Non-Core	-0.293283	0.302569	-0.0311153	0.968118	-0.590856	0.00162148
KMXK_0F00640	Non-Core	0.265791	0.306438	0.234737	0.483185	-0.328396	0.134084
KMXK_0G03020	Non-Core	-0.85036	0.31048	-1.20258	0.12843	-0.996068	0.121884
KMXK_0A03150	Non-Core	0.342378	0.311363	0.143692	0.80725	-0.263644	0.417703
KMXK_0E04260	Non-Core	0.330829	0.311386	0.120989	0.865854	0.396598	0.103746
KMXK_0A05320	Non-Core	-0.46539	0.311386	-0.123951	0.911688	-0.259348	0.482256
KMXK_0B04430	Non-Core	-0.304127	0.311386	-0.0974876	0.91857	0.393944	0.0704065
KMXK_0C03760	Non-Core	-0.272308	0.312879	0.146121	0.736344	-0.0685057	0.787337
KMXK_0G01980	Non-Core	-0.580539	0.314978	-0.574311	0.40545	-1.75809	3.77873e-07
KMXK_0A06210	Non-Core	0.412006	0.315271	-0.249673	0.698683	0.126672	0.765578
KMXK_0B00210	Non-Core	0.512019	0.315391	-0.126888	0.923448	0.132862	0.773903
KMXK_0C03610	Non-Core	0.246076	0.316964	0.22101	0.422286	-0.0787206	0.69052
KMXK_0E05190	Non-Core	0.280646	0.31861	-0.0918473	0.91857	0.267407	0.111699
KMXK_0B08120	Non-Core	0.261072	0.320128	0.282686	0.208306	-0.514677	0.000236284
KMXK_0F05550	Non-Core	-0.394274	0.320132	0.143163	0.918521	-0.564865	0.039207
KMXK_0F05410	Non-Core	0.309088	0.320132	-0.143667	0.800449	0.481833	0.00323499
KMXK_0G02020	Non-Core	0.286389	0.320282	0.0586129	0.929832	-0.306186	0.181891
KMXK_0C06200	Non-Core	0.294472	0.322579	0.0652276	0.910529	0.31037	0.0685996
KMXK_0B00300	Non-Core	0.252922	0.324474	0.0446296	0.947076	0.083611	0.727237
KMXK_0G03560	Non-Core	0.329248	0.324516	-0.211808	0.728831	0.381681	0.127806
KMXK_0B06610	Non-Core	-0.304613	0.325567	-0.00296825	0.999621	0.108131	0.653428
KMXK_0A01240	Non-Core	0.25124	0.326854	-0.0398326	0.947877	0.0737333	0.820183
KMXK_0D06250	Non-Core	0.264677	0.327477	0.09041	0.827085	0.0982616	0.593171
KMXK_0H02070	Non-Core	0.25454	0.328347	0.193667	0.653591	0.087877	0.735271
KMXK_0D04130	Non-Core	-0.659753	0.331718	-0.75383	0.0352011	-0.958793	0.00069382
KMXK_0A04760	Non-Core	-0.318435	0.332449	-0.052168	0.945483	0.25079	0.181891
KMXK_0B07710	Non-Core	-0.391841	0.335226	-0.101734	0.857958	0.663646	0.00100265
KMXK_0H01180	Non-Core	-0.825166	0.335807	-1.02326	0.153522	-0.822946	0.141336
KMXK_0F02430	Non-Core	-0.292814	0.336203	-0.0841093	0.898663	-0.313858	0.149078
KMXK_0G03470	Non-Core	0.382804	0.336921	0.113071	0.86492	0.0462323	0.914797
KMXK_0A07770	Non-Core	-0.641079	0.340344	-0.556449	0.506792	-1.68256	2.52688e-05
KMXK_0B00190	Non-Core	0.392696	0.343075	0.0524034	0.968181	-0.128016	0.742782
KMXK_0C02750	Non-Core	-0.356208	0.34455	0.00757228	0.995955	0.112068	0.676875
KMXK_0H00520	Non-Core	0.244803	0.347411	0.102403	0.82805	-0.0126841	0.962586
KMXK_0B04320	Non-Core	-0.38413	0.348087	0.563955	0.0274915	0.0899518	0.779748
KMXK_0D05950	Non-Core	-0.426887	0.349774	-0.453925	0.345347	-0.0673915	0.889625
KMXK_0C02200	Non-Core	0.537418	0.349774	0.153002	0.870872	-0.267785	0.476266
KMXK_0C05550	Non-Core	0.503656	0.350242	-0.0584958	0.96326	0.172435	0.731925
KMXK_0A00150	Non-Core	0.514499	0.350242	-0.271927	0.783551	-1.12179	0.0076728
KMXK_0A07820	Non-Core	0.34749	0.353256	0.689181	0.0274915	0.177135	0.5848
KMXK_0G03850	Non-Core	-0.253865	0.353256	0.0386795	0.947076	-0.199592	0.323208
KMXK_0C06090	Non-Core	0.277123	0.354021	0.419632	0.172265	-0.569495	0.017265
KMXK_0C00460	Non-Core	-0.301354	0.354605	-0.145018	0.778494	-0.157604	0.502917
KMXK_0B07290	Non-Core	0.249809	0.356298	0.274581	0.374559	-0.00355277	0.993791
KMXK_0H03490	Non-Core	-0.238902	0.356651	0.252279	0.487127	0.166996	0.375309
KMXK_0B03100	Non-Core	-0.352107	0.360052	-0.160997	0.765603	-0.00713895	0.993457
KMXK_0B01770	Non-Core	-0.349875	0.360241	0.308632	0.57969	0.248331	0.440528
KMXK_0F05310	Non-Core	-0.550504	0.36047	-0.987491	0.212489	-0.546252	0.199676
KMXK_0D02740	Non-Core	0.843332	0.36047	-0.563028	0.626877	0.93524	0.278511
KMXK_0B00220	Non-Core	-0.38992	0.36047	-0.341381	0.62985	-0.191224	0.615648
KMXK_0D02340	Non-Core	0.237103	0.36047	0.220671	0.383329	-0.126188	0.461414
KMXK_0C06800	Non-Core	0.318449	0.361886	0.0503316	0.955617	0.189648	0.576424
KMXK_0C03130	Non-Core	0.239193	0.362563	0.281162	0.260723	-0.340423	0.0194793
KMXK_0B04890	Non-Core	-0.267247	0.362738	0.042551	0.95395	0.127578	0.614504
KMXK_0A08160	Non-Core	-0.327716	0.36521	-0.0155241	0.986623	-0.609186	0.000469945
KMXK_0F05800	Non-Core	0.364384	0.367215	0.81636	0.119334	-0.407751	0.193705
KMXK_0D05310	Non-Core	-0.283647	0.368672	0.00213447	0.999621	-0.046323	0.877356
KMXK_0E02070	Non-Core	-0.43732	0.369698	-0.412481	0.414578	-0.231924	0.564784
KMXK_0F02200	Non-Core	0.491865	0.369919	0.581685	0.614444	-0.366572	0.491851
KMXK_0B05530	Non-Core	-0.275957	0.369919	-0.206015	0.59979	-0.177563	0.442477
KMXK_0E00590	Non-Core	0.271853	0.370029	0.153666	0.677718	0.325769	0.0643241
KMXK_0E00290	Non-Core	-0.295829	0.37021	-0.104336	0.911264	-0.18746	0.40396
KMXK_0E05920	Non-Core	0.231634	0.371393	0.130548	0.814971	-0.0943647	0.685831
KMXK_0C00920	Non-Core	-0.261532	0.372908	0.225706	0.506474	0.16943	0.459864
KMXK_0G02500	Non-Core	-0.234729	0.375796	-0.185189	0.512149	0.27038	0.129535
KMXK_0B04750	Non-Core	-0.226248	0.377287	0.0649973	0.901388	-0.0889122	0.664331
KMXK_0A05400	Non-Core	-0.297045	0.378302	-0.121031	0.852725	-0.157436	0.647591
KMXK_0B05020	Non-Core	-0.22981	0.383299	-0.142187	0.750207	0.562805	0.00241821
KMXK_0E06000	Non-Core	-0.250163	0.384638	0.0569824	0.926385	-0.224686	0.205463
KMXK_0C02020	Non-Core	-0.259361	0.384638	0.165268	0.653598	-0.127707	0.569279
KMXK_0D00190	Non-Core	0.424086	0.384965	0.951676	0.0997001	0.424716	0.32325
KMXK_0G02810	Non-Core	-0.223591	0.385364	-0.312374	0.136727	0.197633	0.295363
KMXK_0D03950	Non-Core	0.257244	0.385766	0.177154	0.782005	-0.225445	0.339287
KMXK_0H00570	Non-Core	0.336998	0.386701	-0.131138	0.844819	0.442121	0.0817201
KMXK_0F04080	Non-Core	0.322888	0.388311	-0.168255	0.77676	0.329587	0.4143
KMXK_0E02830	Non-Core	-0.315303	0.390247	-0.222121	0.660851	0.0682127	0.853873
KMXK_0H00250	Non-Core	-0.228093	0.393038	-0.151456	0.735898	0.130203	0.495281
KMXK_0H02940	Non-Core	0.253839	0.393052	-0.0662397	0.937101	0.182387	0.466029
KMXK_0D06550	Non-Core	-0.520596	0.393122	-0.388777	0.656243	0.0346151	0.955455
KMXK_0G03040	Non-Core	0.225762	0.394198	-0.051966	0.944255	0.144327	0.444454
KMXK_0A06220	Non-Core	0.765354	0.396737	-0.477749	0.325672	0.200255	0.724266
KMXK_0D00940	Non-Core	0.784721	0.396825	1.02571	0.157686	2.35453	1.28337e-08
KMXK_0H02950	Non-Core	0.241212	0.397216	-0.107202	0.879779	0.268496	0.338743
KMXK_0H01230	Non-Core	-0.257037	0.399037	0.012127	0.986623	0.101089	0.615016
KMXK_0C04780	Non-Core	-0.210794	0.401944	-0.0450903	0.944929	-0.0541363	0.799396
KMXK_0D00750	Non-Core	0.70083	0.402689	-2.33836	1.8982e-06	0.945679	0.384155
KMXK_0G00980	Non-Core	0.299983	0.40724	0.231913	0.558038	0.390236	0.11586
KMXK_0F01700	Non-Core	-0.205739	0.413674	0.298955	0.347159	-0.664708	1.04095e-05
KMXK_0A03120	Non-Core	0.253776	0.413788	0.287637	0.372215	-0.141403	0.599586
KMXK_0B06510	Non-Core	0.435501	0.416538	-0.125692	0.875141	-0.33315	0.294507
KMXK_0F00470	Non-Core	-0.376524	0.416907	-0.697432	0.0840072	-0.346501	0.349337
KMXK_0C03500	Non-Core	-0.2903	0.417518	-0.204605	0.685733	-0.0880785	0.803742
KMXK_0A02610	Non-Core	0.308733	0.418543	0.0783976	0.947076	-0.0355268	0.931796
KMXK_0F03490	Non-Core	-0.578018	0.421062	-0.922768	0.175019	-0.198998	0.76644
KMXK_0F03020	Non-Core	0.796462	0.421246	0.254811	0.878225	1.4288	0.0466912
KMXK_0C03530	Non-Core	0.257398	0.422431	0.103865	0.830141	-0.403338	0.00889825
KMXK_0H01800	Non-Core	0.28619	0.422675	-0.0232634	0.977772	0.00417206	0.994601
KMXK_0A05830	Non-Core	-0.255419	0.423637	-0.108798	0.84818	-0.0632683	0.796685
KMXK_0B00880	Non-Core	0.260775	0.426225	0.416986	0.162144	0.0395594	0.907888
KMXK_0H01420	Non-Core	0.364562	0.433938	0.652743	0.0075869	0.0874	0.831992
KMXK_0A01440	Non-Core	-0.362739	0.434606	-0.892722	0.0135539	-1.28006	4.55108e-06
KMXK_0C04350	Non-Core	-0.225416	0.440686	0.0335812	0.959096	0.0681058	0.760193
KMXK_0G02770	Non-Core	0.631929	0.443642	-1.44449	0.104905	0.00761943	1
KMXK_0C01340	Non-Core	-0.251738	0.443827	-0.197918	0.682057	0.190268	0.457806
KMXK_0B06750	Non-Core	0.279478	0.447517	-0.201391	0.745808	-0.192247	0.619747
KMXK_0E01860	Non-Core	-0.199458	0.449318	-0.156921	0.656956	-0.316157	0.037719
KMXK_0C00650	Non-Core	-0.450172	0.449318	-0.100318	0.947076	0.424608	0.267607
KMXK_0H01550	Non-Core	-0.285488	0.45175	0.120886	0.875161	-0.260921	0.364941
KMXK_0G03290	Non-Core	-0.235662	0.452587	-0.0168755	0.981705	-0.0321307	0.905479
KMXK_0D04220	Non-Core	0.221263	0.452696	-0.0324695	0.959096	0.145766	0.43606
KMXK_0C06070	Non-Core	-0.243759	0.454282	0.206765	0.507673	0.194795	0.299488
KMXK_0D03750	Non-Core	-0.28318	0.457941	0.66204	0.0179297	0.232731	0.471014
KMXK_0H02400	Non-Core	-0.380957	0.463199	-0.176325	0.854598	-0.309631	0.448422
KMXK_0H00690	Non-Core	-0.398561	0.464715	-0.25171	0.745387	0.141834	0.762333
KMXK_0G03880	Non-Core	0.22833	0.469025	0.274709	0.41354	-0.155323	0.541059
KMXK_0D02220	Non-Core	-0.220088	0.470308	-0.0804005	0.90372	-0.0899063	0.678679
KMXK_0A01790	Non-Core	-0.190476	0.470494	-0.103473	0.802469	-0.0020327	0.995986
KMXK_0E03450	Non-Core	0.194329	0.472661	-0.0607608	0.928974	0.195216	0.35462
KMXK_0F03360	Non-Core	-0.246943	0.474725	0.322241	0.292903	0.351383	0.197054
KMXK_0E01310	Non-Core	0.262014	0.475337	-0.00902411	0.991519	0.670223	0.000587421
KMXK_0E01290	Non-Core	0.261658	0.475433	0.154269	0.798591	-0.889266	0.000167742
KMXK_0G02590	Non-Core	-0.202506	0.478776	0.0943535	0.841882	-0.170438	0.351618
KMXK_0B07320	Non-Core	0.504803	0.480568	-0.887124	0.343625	-2.5086	1.35066e-07
KMXK_0A00140	Non-Core	0.349721	0.483417	1.11962	0.0763783	0.17533	0.747309
KMXK_0C03920	Non-Core	0.178842	0.484062	0.354201	0.0518235	-0.00981865	0.968034
KMXK_0A04060	Non-Core	0.194174	0.484633	-0.129175	0.718269	0.605589	6.56538e-05
KMXK_0E03940	Non-Core	-0.190693	0.485189	0.178831	0.565471	-0.126962	0.479979
KMXK_0C03320	Non-Core	-0.247242	0.485189	-0.253674	0.696771	-0.198934	0.592546
KMXK_0C02630	Non-Core	0.598005	0.489	0.0471561	0.970887	0.105428	0.83128
KMXK_0F04210	Non-Core	0.240621	0.489259	-0.216756	0.665775	-0.0777882	0.812065
KMXK_0H00180	Non-Core	0.192885	0.489336	0.122713	0.800449	-0.0973048	0.666044
KMXK_0C04730	Non-Core	0.215546	0.489461	-0.124379	0.835101	0.0955144	0.73039
KMXK_0H04020	Non-Core	0.29193	0.492047	-0.318214	0.575283	-0.0318887	0.945335
KMXK_0F00250	Non-Core	0.189534	0.493557	0.190905	0.52185	0.0859625	0.685056
KMXK_0A03030	Non-Core	0.184667	0.494025	0.491013	0.00425943	0.187103	0.284788
KMXK_0A03390	Non-Core	0.242519	0.506387	0.00952478	0.992979	0.32359	0.219616
KMXK_0G03300	Non-Core	0.239859	0.509744	0.107455	0.894799	0.122354	0.682239
KMXK_0C01150	Non-Core	0.232545	0.513891	-0.0892659	0.916031	0.0157277	0.967434
KMXK_0A05450	Non-Core	0.241451	0.516984	0.148601	0.815445	0.10696	0.762136
KMXK_0C04800	Non-Core	0.192744	0.51711	0.0448177	0.947076	-0.100036	0.651072
KMXK_0G03190	Non-Core	0.23045	0.51711	0.0279127	0.973327	0.0807471	0.81423
KMXK_0G00480	Non-Core	-0.292824	0.518727	0.121092	0.918927	0.884087	0.00369421
KMXK_0C06950	Non-Core	-0.188049	0.518743	-0.0212456	0.969948	-0.124918	0.511885
KMXK_0D03820	Non-Core	0.267966	0.518918	-0.0560329	0.959096	0.253693	0.437254
KMXK_0G00840	Non-Core	-0.638431	0.518918	-0.770957	0.587661	0.180482	0.852004
KMXK_0F02080	Non-Core	-0.244627	0.522022	-0.0371457	0.958375	-0.260858	0.105892
KMXK_0F05830	Non-Core	0.346667	0.523986	-0.128513	0.908737	-0.165943	0.753177
KMXK_0E01020	Non-Core	0.272273	0.528623	0.0172895	0.987828	0.127534	0.760283
KMXK_0C04060	Non-Core	-0.274957	0.528623	-0.261578	0.735898	-0.10188	0.819412
KMXK_0D04450	Non-Core	0.267852	0.528623	0.0189905	0.974597	0.387376	0.0135206
KMXK_0D04610	Non-Core	0.344845	0.532228	0.174094	0.850818	0.0653623	0.887262
KMXK_0G02310	Non-Core	-0.234902	0.532444	0.310503	0.381904	0.30567	0.225596
KMXK_0A05050	Non-Core	0.17993	0.532444	0.438706	0.116449	-0.0626342	0.804387
KMXK_0D03420	Non-Core	-0.194633	0.532938	-0.37894	0.167686	-0.156543	0.449021
KMXK_0D01340	Non-Core	0.181086	0.533377	0.115954	0.800449	0.0279634	0.924684
KMXK_0F05640	Non-Core	0.186079	0.533696	0.0477626	0.947076	-0.472019	0.00560234
KMXK_0C00130	Non-Core	0.419073	0.536348	0.122592	0.814971	1.32376	9.41851e-10
KMXK_0A01760	Non-Core	-0.160295	0.538061	-0.10113	0.800449	-0.0332729	0.868281
KMXK_0B05230	Non-Core	0.161402	0.538245	0.494092	0.00332904	0.242351	0.109157
KMXK_0B04580	Non-Core	-0.181519	0.539835	0.065627	0.924227	-0.0505636	0.860859
KMXK_0C07250	Non-Core	-0.345485	0.539835	-0.193866	0.844819	-0.459191	0.256048
KMXK_0F02570	Non-Core	0.458292	0.540245	-1.04877	0.0944706	-0.350489	0.529635
KMXK_0D02370	Non-Core	-0.453756	0.541541	-0.875923	0.247636	0.199236	0.637479
KMXK_0E03500	Non-Core	0.189033	0.541541	0.351982	0.516072	0.24737	0.296716
KMXK_0D01250	Non-Core	0.248607	0.545094	-0.942208	0.00115106	-0.46784	0.0532563
KMXK_0B00340	Non-Core	0.222172	0.545094	-0.0198823	0.987205	0.475372	0.0509708
KMXK_0G00830	Non-Core	0.32302	0.54639	-0.116137	0.888936	0.223155	0.684155
KMXK_0E04450	Non-Core	-0.189689	0.546977	-0.236593	0.51013	-0.0601925	0.831992
KMXK_0E01060	Non-Core	0.419211	0.547517	-0.46838	0.636526	0.397763	0.4958
KMXK_0D05360	Non-Core	-0.245677	0.547663	-0.0219283	0.969948	0.245521	0.18797
KMXK_0E03770	Non-Core	-0.180082	0.548569	0.279387	0.305896	-0.130484	0.589177
KMXK_0B00580	Non-Core	0.230166	0.548847	-0.0486212	0.957616	-0.271736	0.33289
KMXK_0F01680	Non-Core	0.251859	0.548978	0.0245069	0.983342	-0.523585	0.0797668
KMXK_0G03750	Non-Core	-0.2687	0.55026	-0.0287069	0.977772	-0.115219	0.791439
KMXK_0C04080	Non-Core	-0.20752	0.552279	-0.185958	0.731697	0.353346	0.0529344
KMXK_0G00650	Non-Core	-0.587743	0.552464	-0.785949	0.278306	-1.3123	0.00292758
KMXK_0D01980	Non-Core	0.24224	0.55267	0.1467	0.83327	0.367891	0.156455
KMXK_0F03660	Non-Core	-0.275949	0.553947	-0.231657	0.718753	0.212996	0.58139
KMXK_0F00370	Non-Core	-0.161239	0.559326	-0.269553	0.398492	0.0427483	0.875549
KMXK_0E05040	Non-Core	0.185419	0.560108	0.144984	0.713857	-0.0914941	0.680615
KMXK_0E03870	Non-Core	-0.181108	0.560481	0.196626	0.736916	0.509227	0.00257968
KMXK_0E01010	Non-Core	-0.177624	0.560645	-0.196147	0.652426	0.12708	0.595041
KMXK_0G00590	Non-Core	-0.167948	0.562844	-0.0066568	0.992416	-0.327299	0.0469958
KMXK_0B02810	Non-Core	0.204338	0.565639	0.322107	0.414705	0.390537	0.0689239
KMXK_0A08120	Non-Core	-0.22545	0.565639	0.0375588	0.968118	-0.433202	0.128578
KMXK_0E04370	Non-Core	0.179913	0.567516	0.132517	0.726455	0.185789	0.327017
KMXK_0C06220	Non-Core	-0.267527	0.572012	0.135468	0.713857	-0.030687	0.888159
KMXK_0A06900	Non-Core	-0.176746	0.572668	-0.0656285	0.918927	0.28807	0.146424
KMXK_0B05510	Non-Core	0.164701	0.572947	0.328827	0.240776	-0.26738	0.12279
KMXK_0B01800	Non-Core	-0.183073	0.573126	0.309388	0.430501	-0.0696331	0.793784
KMXK_0C03080	Non-Core	0.173363	0.577287	0.0450547	0.94855	-0.167798	0.48901
KMXK_0C02120	Non-Core	0.158246	0.577287	0.483683	0.125877	-0.0765183	0.749491
KMXK_0A04340	Non-Core	-0.283652	0.578283	-0.166394	0.893674	-0.297282	0.458425
KMXK_0D01410	Non-Core	0.308461	0.579625	0.341764	0.674851	-0.143556	0.787555
KMXK_0D00830	Non-Core	-0.157981	0.579788	-0.111884	0.791367	0.0680899	0.754042
KMXK_0B06010	Non-Core	0.212022	0.579788	0.205416	0.782005	0.214445	0.538233
KMXK_0E01640	Non-Core	-0.17928	0.579864	-0.247442	0.520528	0.29616	0.131337
KMXK_0B02540	Non-Core	-0.320203	0.580557	-0.568903	0.0520707	-0.821038	4.91415e-05
KMXK_0A00730	Non-Core	0.160857	0.584088	0.0619622	0.93458	0.292598	0.14153
KMXK_0B01780	Non-Core	-0.645721	0.585054	-0.821001	0.398047	-4.7553	1.69978e-10
KMXK_0A08230	Non-Core	0.210673	0.585657	0.192203	0.68771	0.0485358	0.880474
KMXK_0E00640	Non-Core	-0.162329	0.585769	0.248406	0.400032	0.35231	0.170459
KMXK_0A04570	Non-Core	0.198498	0.588094	-0.0662616	0.947076	0.244618	0.401578
KMXK_0D02330	Non-Core	0.180454	0.589123	0.109989	0.851428	0.372806	0.0814566
KMXK_0D01990	Non-Core	-0.177522	0.592606	-0.470684	0.106362	-0.110865	0.686416
KMXK_0D05680	Non-Core	0.270999	0.592606	-0.0734424	0.95395	-0.15484	0.74871
KMXK_0B01250	Non-Core	-0.154277	0.593432	-0.141801	0.729856	0.0283749	0.897696
KMXK_0G02980	Non-Core	-0.182247	0.598181	0.443753	0.366396	0.0482373	0.889078
KMXK_0C01540	Non-Core	0.15983	0.598832	0.350662	0.212993	0.39278	0.0114257
KMXK_0C06310	Non-Core	-0.189862	0.599859	-0.354644	0.325672	-0.230555	0.351415
KMXK_0H02620	Non-Core	0.151197	0.601932	-0.0779131	0.882701	-0.243389	0.17719
KMXK_0A03980	Non-Core	0.227026	0.601932	0.152598	0.856269	0.134453	0.706803
KMXK_0A05790	Non-Core	-0.27901	0.603989	-0.397946	0.354173	0.145202	0.704524
KMXK_0B03760	Non-Core	-0.195819	0.60803	-0.126386	0.745387	0.155691	0.435266
KMXK_0B07940	Non-Core	0.207777	0.60803	0.0528857	0.947076	-0.191492	0.446551
KMXK_0E00830	Non-Core	0.436531	0.608891	-1.33886	0.194976	2.01761	0.082097
KMXK_0E01720	Non-Core	0.158339	0.609048	0.172882	0.656956	-0.137649	0.608616
KMXK_0D06110	Non-Core	-0.446571	0.613358	-0.628925	0.508736	-0.0822586	0.925969
KMXK_0E02170	Non-Core	-0.172059	0.616465	-0.179626	0.687351	0.0511516	0.85415
KMXK_0D04600	Non-Core	0.152236	0.616465	0.116213	0.893674	0.362403	0.0492897
KMXK_0E02220	Non-Core	-0.362017	0.617502	-0.960025	0.16448	-0.94688	0.0328296
KMXK_0E04390	Non-Core	0.173388	0.619891	-0.02667	0.973661	-0.112532	0.723752
KMXK_0F05770	Non-Core	0.294388	0.628231	0.0336799	0.986765	1.18522	0.000358129
KMXK_0F03520	Non-Core	0.307134	0.629985	0.671176	0.325672	0.0659546	0.883985
KMXK_0B01580	Non-Core	0.173801	0.630984	0.10593	0.873199	-0.0817499	0.803742
KMXK_0A00770	Non-Core	-0.192439	0.63292	0.0605866	0.947076	-0.0541515	0.868281
KMXK_0C01880	Non-Core	-0.145256	0.633569	-0.0883124	0.854261	0.00270863	0.994617
KMXK_0B05940	Non-Core	0.163416	0.634712	-0.134953	0.790724	-0.00492816	0.99417
KMXK_0C02610	Non-Core	-0.1441	0.635213	0.0462944	0.95395	0.00249259	0.99697
KMXK_0B01340	Non-Core	-0.179395	0.64046	0.119762	0.849604	0.0996943	0.722106
KMXK_0C05930	Non-Core	-0.168197	0.6434	0.342239	0.260723	0.121338	0.617614
KMXK_0E02780	Non-Core	0.209865	0.644991	0.0623848	0.95395	-0.464397	0.138834
KMXK_0G00300	Non-Core	-0.200741	0.647296	0.0303459	0.968118	0.488659	0.0156257
KMXK_0B06290	Non-Core	0.142274	0.647296	0.242911	0.431114	0.262938	0.208303
KMXK_0B05300	Non-Core	-0.173034	0.65158	-0.171405	0.80725	-0.40566	0.118258
KMXK_0B07720	Non-Core	0.145012	0.65158	-0.0124377	0.987362	0.0696912	0.774428
KMXK_0B03220	Non-Core	0.177593	0.652064	-0.0535433	0.95395	0.140988	0.668925
KMXK_0B03950	Non-Core	0.559478	0.653095	-0.172383	0.942062	-0.348167	0.695546
KMXK_0F01400	Non-Core	0.191584	0.654885	-0.0689642	0.947076	0.133607	0.724621
KMXK_0E04360	Non-Core	0.131678	0.65802	0.00152387	1	0.0977847	0.63127
KMXK_0G01300	Non-Core	-0.209177	0.658042	-0.219409	0.707067	-0.094189	0.805216
KMXK_0B01190	Non-Core	-0.274731	0.658779	-0.106694	0.947076	-0.193671	0.720587
KMXK_0G00800	Non-Core	0.125766	0.660573	0.333601	0.146755	0.00307044	0.994617
KMXK_0B03810	Non-Core	-0.18966	0.66271	-0.0903114	0.929572	-0.00608063	0.993791
KMXK_0H03550	Non-Core	-0.200785	0.663054	-0.212125	0.721719	-0.11175	0.775975
KMXK_0E00740	Non-Core	-0.417804	0.669512	-0.577021	0.754559	0.885207	0.230693
KMXK_0B01010	Non-Core	0.12562	0.669903	0.349746	0.149763	0.801557	7.53147e-05
KMXK_0B03530	Non-Core	-0.150754	0.671917	-0.117912	0.866887	-0.0501622	0.880868
KMXK_0D03110	Non-Core	0.125215	0.672106	0.190967	0.698683	1.01729	1.23959e-15
KMXK_0C04560	Non-Core	0.358076	0.672106	-0.552907	0.656956	-0.0442605	0.977821
KMXK_0B01460	Non-Core	0.145241	0.674145	0.375692	0.133002	0.156428	0.481416
KMXK_0E04660	Non-Core	-0.170462	0.676872	-0.27501	0.386026	0.156003	0.443318
KMXK_0A02970	Non-Core	0.149013	0.678112	-0.178392	0.756212	-0.0812959	0.801755
KMXK_0C03460	Non-Core	-0.141341	0.678112	0.00988534	0.991519	-0.200966	0.399473
KMXK_0E00310	Non-Core	-0.133256	0.678112	0.0750867	0.894799	0.0863223	0.715877
KMXK_0B00160	Non-Core	-0.145422	0.679143	-0.228014	0.501757	0.0195357	0.947007
KMXK_0F02650	Non-Core	-0.147271	0.679143	0.377396	0.179004	-0.169651	0.517148
KMXK_0E03980	Non-Core	-0.163258	0.680756	-0.0512485	0.95395	0.0822444	0.81235
KMXK_0G00570	Non-Core	0.135169	0.680756	0.176999	0.578321	-0.411065	0.00456417
KMXK_0E05250	Non-Core	0.2038	0.68333	0.316033	0.500914	0.291163	0.484665
KMXK_0H01030	Non-Core	-0.268188	0.683535	-0.262739	0.77035	-0.376602	0.474368
KMXK_0D05230	Non-Core	0.176827	0.684046	-0.183815	0.686071	0.0458444	0.894198
KMXK_0A03410	Non-Core	0.11801	0.684718	-0.188277	0.615312	-0.0913487	0.68382
KMXK_0A04480	Non-Core	-0.191552	0.686294	0.473844	0.32177	0.331026	0.398516
KMXK_0F05500	Non-Core	-0.124011	0.687663	-0.0754688	0.918927	0.21616	0.205463
KMXK_0E01160	Non-Core	0.112169	0.687663	-0.0267977	0.963264	0.0403221	0.850122
KMXK_0A01020	Non-Core	-0.185234	0.689104	-0.303009	0.631438	0.0809951	0.843212
KMXK_0B00750	Non-Core	0.124372	0.689104	0.019519	0.974597	0.215914	0.218724
KMXK_0B07000	Non-Core	-0.198818	0.690964	-0.322885	0.573888	-0.684318	0.0257336
KMXK_0E01770	Non-Core	-0.128243	0.690964	-0.024481	0.969884	0.119727	0.627815
KMXK_0C05000	Non-Core	-0.121094	0.692823	-0.0180615	0.974597	0.130885	0.478669
KMXK_0A00190	Non-Core	0.140308	0.692958	-0.261547	0.656956	0.829811	0.00136601
KMXK_0E04850	Non-Core	-0.2197	0.693158	-0.031249	0.974597	-0.261742	0.438736
KMXK_0E00850	Non-Core	0.133427	0.69513	0.119643	0.821907	0.362771	0.045664
KMXK_0A01560	Non-Core	0.133226	0.695132	-0.148358	0.758514	-0.0117939	0.966487
KMXK_0D02610	Non-Core	-0.148685	0.695184	-0.284749	0.282252	-0.291299	0.0901537
KMXK_0G01180	Non-Core	0.163705	0.696416	-0.124886	0.882893	0.467182	0.0669892
KMXK_0C03330	Non-Core	-0.285873	0.696573	-0.926982	0.0378551	0.279863	0.623288
KMXK_0E00500	Non-Core	0.298667	0.696759	-1.5927	0.00453048	0.503019	0.426575
KMXK_0A00570	Non-Core	0.163681	0.696759	0.230714	0.500914	0.205302	0.418205
KMXK_0B01900	Non-Core	-0.129927	0.697348	-0.0250554	0.971492	0.248649	0.27825
KMXK_0D01330	Non-Core	0.134801	0.697883	0.20301	0.716842	-0.0245344	0.931796
KMXK_0B06320	Non-Core	-0.106223	0.698721	-0.043518	0.947076	-0.248826	0.0782736
KMXK_0E02810	Non-Core	-0.210424	0.698792	-0.107339	0.928974	-0.218953	0.607657
KMXK_0C05800	Non-Core	-0.138686	0.698792	0.0345163	0.967539	-0.169953	0.530246
KMXK_0E04490	Non-Core	-0.112972	0.699762	0.215381	0.372215	0.185757	0.234042
KMXK_0A08310	Non-Core	0.131232	0.699762	-0.119292	0.893674	0.30243	0.295363
KMXK_0A06120	Non-Core	0.13276	0.700792	0.0810893	0.91857	-0.00107509	1
KMXK_0B01060	Non-Core	0.226123	0.701887	0.162141	0.898386	0.494546	0.218724
KMXK_0D03650	Non-Core	-0.192092	0.702453	-0.0109977	0.992979	0.264958	0.473615
KMXK_0H01620	Non-Core	-0.127889	0.702477	-0.0527049	0.947076	0.394693	0.0556994
KMXK_0A03370	Non-Core	0.14851	0.702659	-0.190338	0.700587	-0.0681481	0.858528
KMXK_0D03290	Non-Core	0.501836	0.704292	-2.30962	0.158105	-3.28824	0.00170086
KMXK_0B01670	Non-Core	-0.132627	0.70549	0.234287	0.42547	-0.289745	0.125035
KMXK_0F05810	Non-Core	-0.214154	0.706039	-0.270944	0.707039	-0.359809	0.311231
KMXK_0E04830	Non-Core	-0.139854	0.706304	-0.252433	0.682057	0.107649	0.736786
KMXK_0D02020	Non-Core	0.152909	0.706304	0.0522909	0.947076	-0.274525	0.26356
KMXK_0B00560	Non-Core	0.162732	0.707471	-0.0256957	0.980778	0.0963572	0.800014
KMXK_0B01140	Non-Core	0.137846	0.708719	0.263466	0.372215	0.220273	0.199405
KMXK_0B06640	Non-Core	0.110596	0.709163	0.0706019	0.898663	0.244015	0.131337
KMXK_0F03640	Non-Core	-0.110571	0.710312	-0.0209774	0.969732	-0.0488342	0.830455
KMXK_0A00460	Non-Core	-0.199137	0.711871	0.193094	0.803347	-0.341331	0.386365
KMXK_0D04790	Non-Core	-0.255072	0.711871	0.777127	0.236615	0.0459263	0.93975
KMXK_0A01720	Non-Core	0.148077	0.712542	-0.170165	0.829223	-0.0327981	0.942549
KMXK_0B00610	Non-Core	0.124165	0.713135	-0.051117	0.947076	-0.062717	0.834042
KMXK_0B05360	Non-Core	-0.159779	0.713415	0.225893	0.802099	-0.464467	0.133036
KMXK_0E01070	Non-Core	0.114668	0.716027	-0.166635	0.636022	0.0311959	0.897329
KMXK_0A02770	Non-Core	-0.127741	0.719593	-0.091277	0.888936	0.0637781	0.827385
KMXK_0B08450	Non-Core	0.223595	0.72014	-0.188214	0.805795	0.527706	0.0134047
KMXK_0H01320	Non-Core	-0.186574	0.72039	-0.277339	0.247636	-0.110317	0.526876
KMXK_0B02460	Non-Core	0.17166	0.721552	-0.1564	0.898663	0.0720803	0.874124
KMXK_0F02010	Non-Core	-0.120652	0.723851	-0.20703	0.587754	-0.163746	0.479979
KMXK_0F00770	Non-Core	0.132605	0.725659	0.430925	0.240605	0.52739	0.0203885
KMXK_0F05450	Non-Core	-0.175323	0.726388	-0.353258	0.405323	0.375005	0.19957
KMXK_0F03830	Non-Core	-0.131147	0.726388	-0.280419	0.512149	-0.0423628	0.880868
KMXK_0E04980	Non-Core	-0.126574	0.730225	-0.356613	0.195585	-0.356016	0.0769938
KMXK_0D03900	Non-Core	-0.106688	0.73146	-0.182307	0.615412	0.101751	0.663044
KMXK_0G02700	Non-Core	0.126825	0.736875	-0.211819	0.652426	-0.168404	0.576424
KMXK_0F05350	Non-Core	0.101033	0.737506	0.294881	0.247326	0.0455271	0.867862
KMXK_0D00740	Non-Core	0.145469	0.737861	-0.31269	0.512149	-0.11176	0.832096
KMXK_0C00900	Non-Core	-0.121632	0.739338	-0.130004	0.835101	-0.0951214	0.743642
KMXK_0H02530	Non-Core	-0.231173	0.739338	-0.202111	0.861863	-0.0106124	1
KMXK_0D03560	Non-Core	-0.0989045	0.739713	0.104731	0.767817	-0.0572039	0.768843
KMXK_0C01590	Non-Core	-0.11733	0.740051	-0.0502515	0.945483	-0.182797	0.439095
KMXK_0D06020	Non-Core	0.131552	0.743932	0.0304832	0.968118	0.144748	0.616243
KMXK_0C05300	Non-Core	-0.113306	0.745215	-0.0314361	0.968118	0.0720708	0.793756
KMXK_0A05490	Non-Core	-0.097997	0.746805	-0.0322202	0.95395	-0.0208624	0.922912
KMXK_0B06150	Non-Core	0.108992	0.747664	0.137208	0.754559	-0.0721132	0.766981
KMXK_0B00690	Non-Core	0.153554	0.747664	0.93017	0.0677974	0.131549	0.746134
KMXK_0E00210	Non-Core	0.125911	0.747664	0.0226373	0.974983	0.179193	0.497207
KMXK_0F03910	Non-Core	0.100682	0.747664	-0.177137	0.636022	0.00908154	0.977225
KMXK_0C06910	Non-Core	-0.142289	0.753707	0.0225185	0.987362	0.0288019	0.953197
KMXK_0A06180	Non-Core	-0.180376	0.755441	-0.120865	0.888936	-0.191782	0.583989
KMXK_0B08340	Non-Core	-0.164613	0.760788	0.845667	0.0826405	0.482841	0.0782736
KMXK_0D03970	Non-Core	-0.196767	0.760788	-0.166217	0.849604	0.291395	0.425153
KMXK_0F01050	Non-Core	0.112408	0.760788	0.0858964	0.918927	0.335199	0.150251
KMXK_0B06310	Non-Core	-0.116854	0.760902	0.0328697	0.959096	0.07068	0.753336
KMXK_0A04990	Non-Core	0.103661	0.762729	0.00713292	0.994322	-0.448791	0.00616838
KMXK_0E06290	Non-Core	0.105245	0.764199	0.404969	0.0540325	0.658529	4.60681e-06
KMXK_0C06850	Non-Core	0.118246	0.765398	-0.263472	0.54365	0.0589517	0.868281
KMXK_0B01240	Non-Core	0.109777	0.765398	-0.0173256	0.983342	0.396395	0.0353158
KMXK_0D04530	Non-Core	0.28139	0.766583	-0.116828	0.962897	-0.201153	0.817049
KMXK_0F00930	Non-Core	-0.33342	0.766583	-0.658746	0.530494	0.573565	0.391546
KMXK_0C03280	Non-Core	-0.0969825	0.766795	0.0202699	0.973327	0.00944654	0.973556
KMXK_0D06570	Non-Core	-0.187563	0.766795	0.0858023	0.947076	0.122606	0.796685
KMXK_0A04420	Non-Core	-0.109954	0.767628	-0.181881	0.725682	0.275915	0.201643
KMXK_0E00870	Non-Core	-0.124923	0.76771	0.119525	0.849182	-0.0880817	0.792399
KMXK_0D05670	Non-Core	0.108956	0.76771	-0.119605	0.829223	0.0168989	0.949273
KMXK_0F05700	Non-Core	0.091734	0.768992	-0.0945981	0.867998	-0.409664	0.00853031
KMXK_0F00840	Non-Core	0.0943361	0.770611	0.146433	0.741294	-0.296377	0.0942891
KMXK_0H00980	Non-Core	0.0990309	0.771062	0.016475	0.983342	0.260332	0.10536
KMXK_0C06830	Non-Core	-0.0987377	0.771422	0.0792149	0.882701	0.0620163	0.767909
KMXK_0E05480	Non-Core	0.112494	0.773453	0.0503595	0.947076	-0.0311979	0.924461
KMXK_0G00540	Non-Core	-0.0890374	0.773718	-0.255877	0.343326	0.195197	0.251269
KMXK_0B04310	Non-Core	0.192349	0.775296	-0.521835	0.457867	-1.02233	0.0145029
KMXK_0F03080	Non-Core	-0.117821	0.775296	0.317193	0.185632	-0.684107	0.00040183
KMXK_0C01260	Non-Core	-0.142181	0.776436	0.0611779	0.947076	-0.13091	0.729693
KMXK_0D04900	Non-Core	0.144416	0.778651	-0.190264	0.615412	0.165198	0.48921
KMXK_0C04240	Non-Core	0.108152	0.778737	-0.0709776	0.911204	0.143729	0.503269
KMXK_0A00880	Non-Core	0.124452	0.781593	-0.0323671	0.975779	-0.712498	0.0103824
KMXK_0F01100	Non-Core	-0.116268	0.781593	0.188949	0.712587	-0.0745791	0.823664
KMXK_0C04860	Non-Core	0.103076	0.781619	-0.183804	0.608013	0.234409	0.202036
KMXK_0B07870	Non-Core	-0.288508	0.782301	-0.506341	0.475902	-2.309	1.96499e-23
KMXK_0B00240	Non-Core	0.0845025	0.782347	0.332916	0.123252	0.454227	0.000595858
KMXK_0D04060	Non-Core	0.146093	0.783483	0.104799	0.907884	0.118518	0.77574
KMXK_0E05060	Non-Core	0.130359	0.787421	0.00476926	0.999181	0.226029	0.509297
KMXK_0B01760	Non-Core	-0.222604	0.791113	-0.650236	0.374055	-0.372699	0.514938
KMXK_0G03130	Non-Core	0.116592	0.791251	-0.0698574	0.904614	-0.889125	3.19501e-12
KMXK_0C05400	Non-Core	0.0880563	0.791769	-0.158314	0.621228	0.13827	0.563603
KMXK_0F01520	Non-Core	0.0829574	0.796085	0.129618	0.736916	0.510855	0.000206315
KMXK_0F04760	Non-Core	-0.101517	0.796794	-0.264522	0.572716	0.0923662	0.749787
KMXK_0A06320	Non-Core	-0.0878115	0.796973	-0.014597	0.98743	0.0974361	0.698384
KMXK_0A04070	Non-Core	-0.116225	0.799299	0.237668	0.626537	0.385895	0.0382586
KMXK_0G00880	Non-Core	0.100889	0.799586	0.164047	0.768404	0.220573	0.417484
KMXK_0H01200	Non-Core	0.100867	0.800514	0.0627339	0.944808	0.203899	0.462626
KMXK_0B00270	Non-Core	0.0824696	0.800695	0.10291	0.838858	0.255868	0.171902
KMXK_0D03250	Non-Core	-0.154851	0.800695	-0.00987897	0.995955	-0.483939	0.173984
KMXK_0A02070	Non-Core	-0.0836556	0.801307	0.0451277	0.947076	0.173281	0.350657
KMXK_0D01730	Non-Core	-0.161608	0.801901	-0.363268	0.677718	0.437102	0.230263
KMXK_0B04390	Non-Core	-0.0940613	0.805431	-0.0521779	0.947076	-0.0523985	0.872205
KMXK_0C01450	Non-Core	0.0754421	0.806763	0.0247032	0.967585	-0.0558663	0.787337
KMXK_0D02930	Non-Core	0.213798	0.807269	0.262991	0.918927	0.425205	0.48825
KMXK_0D01650	Non-Core	-0.0811261	0.807392	0.0074572	0.99122	-0.100756	0.653779
KMXK_0D06430	Non-Core	0.0795543	0.807392	0.105484	0.845183	0.163513	0.437704
KMXK_0D03810	Non-Core	-0.138427	0.807773	0.0113138	0.999116	0.34284	0.337656
KMXK_0H04200	Non-Core	-0.124145	0.807773	0.241227	0.636022	-0.0625459	0.887554
KMXK_0E02080	Non-Core	-0.146331	0.807788	0.536018	0.301689	-0.165329	0.734967
KMXK_0D04240	Non-Core	-0.0755039	0.812416	-0.0512476	0.942062	0.171552	0.457806
KMXK_0E04080	Non-Core	-0.104858	0.813017	0.093649	0.898663	0.64684	0.00462887
KMXK_0A07160	Non-Core	0.0836193	0.814539	0.0191464	0.974985	-0.11909	0.564417
KMXK_0A05000	Non-Core	-0.0771343	0.815357	-0.0130493	0.987362	0.0998539	0.657891
KMXK_0G04180	Non-Core	0.0985431	0.821476	0.201837	0.569175	-0.197242	0.365277
KMXK_0A02560	Non-Core	0.0798121	0.825064	-0.0571689	0.947076	-0.0928803	0.727237
KMXK_0C05120	Non-Core	0.0742081	0.825879	-0.240264	0.539269	0.103064	0.619857
KMXK_0G02400	Non-Core	-0.100575	0.827165	-0.0554967	0.944929	0.409456	0.0193358
KMXK_0E04590	Non-Core	-0.131936	0.828792	-1.49796	0.000465929	0.653296	0.279478
KMXK_0D01620	Non-Core	-0.0750677	0.829886	-0.185676	0.615312	0.265508	0.103947
KMXK_0H00220	Non-Core	0.0846208	0.832805	0.438247	0.0345052	-0.58468	0.0209607
KMXK_0E02260	Non-Core	0.0978518	0.832805	0.0205766	0.973721	-0.230572	0.240261
KMXK_0D03940	Non-Core	0.0721724	0.836741	-0.128469	0.774467	0.152766	0.648799
KMXK_0A06620	Non-Core	0.116012	0.837425	0.112272	0.923099	0.174461	0.657142
KMXK_0C01320	Non-Core	0.110763	0.83781	0.150701	0.893748	0.0360257	0.942549
KMXK_0H01570	Non-Core	-0.091769	0.838613	-0.601798	0.068084	-0.418119	0.0369966
KMXK_0D01920	Non-Core	-0.103382	0.838802	0.143338	0.809302	0.0341567	0.919667
KMXK_0C06030	Non-Core	-0.0908373	0.83897	-0.0245865	0.974597	-0.310741	0.172882
KMXK_0H03240	Non-Core	0.0663929	0.839051	0.16288	0.615312	-0.17218	0.332378
KMXK_0B00320	Non-Core	0.0714515	0.841359	0.0186858	0.976739	-0.0264051	0.926608
KMXK_0G03370	Non-Core	0.124673	0.84137	0.201956	0.827085	0.395941	0.326112
KMXK_0B06530	Non-Core	0.0778891	0.84137	-0.179415	0.693312	0.224312	0.280167
KMXK_0F03970	Non-Core	0.0842971	0.841896	-0.211081	0.705985	-0.0998274	0.751163
KMXK_0B07050	Non-Core	-0.0668056	0.842139	0.141057	0.683974	0.044657	0.849827
KMXK_0C05020	Non-Core	-0.0915259	0.844736	0.0651285	0.942062	-0.269745	0.240395
KMXK_0E01240	Non-Core	0.0692642	0.846418	-0.0840212	0.894349	0.0196023	0.955455
KMXK_0E05380	Non-Core	0.211413	0.847093	0.349948	0.805795	-0.880636	0.236479
KMXK_0F01630	Non-Core	-0.185038	0.851472	-0.498958	0.643088	-0.62547	0.268027
KMXK_0E02970	Non-Core	0.0925696	0.853608	-0.77236	0.022037	0.380151	0.540179
KMXK_0F03650	Non-Core	-0.093905	0.856824	0.058446	0.957549	0.109442	0.804364
KMXK_0G03870	Non-Core	0.069929	0.857904	-0.216226	0.372215	-0.630894	2.9364e-07
KMXK_0B05600	Non-Core	-0.0607537	0.859066	-0.0471112	0.945483	0.041766	0.846248
KMXK_0A00420	Non-Core	-0.0653461	0.859072	-0.0257906	0.968118	0.337977	0.0186179
KMXK_0D06220	Non-Core	0.0700379	0.860224	0.242239	0.350968	-0.0111403	0.963802
KMXK_0B06050	Non-Core	0.0910414	0.865716	0.0888524	0.898663	0.695219	0.000340988
KMXK_0F04950	Non-Core	-0.0822509	0.86635	-0.208784	0.757847	-0.108463	0.760193
KMXK_0G02680	Non-Core	-0.0752087	0.866857	-0.138063	0.74065	0.00397578	0.993791
KMXK_0H00630	Non-Core	-0.0995911	0.870611	-0.28621	0.647768	0.234683	0.534547
KMXK_0H04180	Non-Core	-0.081294	0.872016	-0.115878	0.882701	-0.236521	0.41276
KMXK_0C02920	Non-Core	-0.0655721	0.872933	-0.271383	0.352078	-0.0821845	0.749702
KMXK_0G00170	Non-Core	0.0772073	0.873226	-0.184885	0.737976	0.118879	0.73966
KMXK_0D01840	Non-Core	0.0578249	0.873226	-0.34334	0.211168	0.292529	0.115212
KMXK_0D01790	Non-Core	-0.0559423	0.873342	0.115283	0.766545	-0.216171	0.311231
KMXK_0C01470	Non-Core	-0.135642	0.874874	-0.564354	0.491664	-0.124366	0.867862
KMXK_0H02980	Non-Core	0.0534193	0.875123	-0.0970012	0.856269	-0.0528229	0.843827
KMXK_0F00750	Non-Core	0.0721642	0.876448	-0.0338004	0.968118	0.0570435	0.85415
KMXK_0B02050	Non-Core	0.0492766	0.882243	-0.0680232	0.905438	0.299084	0.0554272
KMXK_0H03200	Non-Core	-0.0637738	0.882243	0.138835	0.826878	0.032122	0.922457
KMXK_0A05690	Non-Core	-0.0499854	0.882243	0.0389374	0.947076	0.160097	0.378932
KMXK_0A04090	Non-Core	-0.0925426	0.882243	0.234129	0.639231	0.0728274	0.855768
KMXK_0B01440	Non-Core	-0.0952125	0.882243	0.637024	0.303114	0.446345	0.140879
KMXK_0A02500	Non-Core	0.0551089	0.885384	-0.110327	0.849604	-0.276757	0.180238
KMXK_0B08370	Non-Core	0.054996	0.887869	-0.0257776	0.973661	0.119359	0.605374
KMXK_0A04080	Non-Core	-0.0843166	0.888329	0.243715	0.493803	0.418679	0.0230729
KMXK_0B04450	Non-Core	-0.0557663	0.888329	-0.284373	0.391182	0.277668	0.102829
KMXK_0E00330	Non-Core	0.0454434	0.88857	0.0867998	0.851439	-0.123495	0.495759
KMXK_0H04190	Non-Core	-0.0661795	0.88857	-0.205277	0.674851	-0.256618	0.37424
KMXK_0B02640	Non-Core	0.0550729	0.88857	0.180201	0.702592	0.306269	0.187026
KMXK_0C05190	Non-Core	-0.062568	0.88857	-0.156499	0.752084	0.0340894	0.902553
KMXK_0B07990	Non-Core	0.0517285	0.88857	0.0382766	0.962633	0.211929	0.269578
KMXK_0A07680	Non-Core	-0.0552818	0.891296	-0.122591	0.831189	0.290574	0.152697
KMXK_0E00240	Non-Core	-0.0529651	0.89401	-0.281511	0.474547	0.0272639	0.927859
KMXK_0F00430	Non-Core	-0.0519563	0.89401	-0.0666125	0.918927	0.126839	0.571028
KMXK_0F00120	Non-Core	0.10944	0.894219	-0.788343	0.079987	0.486576	0.106146
KMXK_0D03300	Non-Core	0.0750948	0.894822	-0.118448	0.908737	-0.443855	0.172819
KMXK_0A07210	Non-Core	-0.0559814	0.894822	-0.270794	0.464428	0.016928	0.960861
KMXK_0B01310	Non-Core	0.0958541	0.895931	-0.254608	0.774714	0.407083	0.269238
KMXK_0G00790	Non-Core	-0.0481138	0.897152	0.660036	0.00261706	-0.0398262	0.87088
KMXK_0F01610	Non-Core	0.170936	0.897152	-0.94575	0.453285	0.468463	0.680417
KMXK_0F03500	Non-Core	0.0484311	0.8972	-0.291302	0.355871	-0.191485	0.375435
KMXK_0F05600	Non-Core	-0.0693847	0.898145	-0.0270552	0.968118	0.359125	0.0265601
KMXK_0H02520	Non-Core	0.046171	0.898229	0.31093	0.405323	0.165315	0.504238
KMXK_0E02550	Non-Core	0.0671384	0.898742	0.52512	0.167882	0.923708	0.000142682
KMXK_0B06600	Non-Core	-0.0506355	0.89909	-0.0450193	0.954675	-0.0336589	0.900636
KMXK_0F05580	Non-Core	-0.0756065	0.900301	-0.0925443	0.947076	0.133497	0.741747
KMXK_0D04340	Non-Core	-0.0871784	0.900301	-0.434894	0.587411	-0.639404	0.0834551
KMXK_0B06200	Non-Core	0.0618294	0.900885	-0.269091	0.641309	0.384495	0.204356
KMXK_0F04090	Non-Core	-0.0527341	0.9028	-0.0497978	0.947076	0.314654	0.0532433
KMXK_0F01810	Non-Core	-0.0507675	0.9028	-0.0732527	0.921694	-0.0666227	0.827174
KMXK_0A01930	Non-Core	-0.0612567	0.9028	-0.208236	0.660102	-0.0185763	0.956526
KMXK_0G02520	Non-Core	-0.0424024	0.904697	-0.104543	0.834353	-0.163961	0.365791
KMXK_0D05910	Non-Core	0.0438424	0.907325	0.195533	0.512149	0.0419959	0.858228
KMXK_0A03890	Non-Core	-0.0422907	0.907325	-0.14597	0.677718	0.0117243	0.962406
KMXK_0F00160	Non-Core	-0.0507526	0.907633	0.561482	0.0149231	0.932137	2.23369e-08
KMXK_0A00230	Non-Core	0.0406097	0.907828	0.00113606	1	0.162628	0.440402
KMXK_0A08190	Non-Core	0.0521978	0.910735	0.205427	0.718941	0.10002	0.76606
KMXK_0C04490	Non-Core	-0.0483925	0.911215	0.0453513	0.95395	0.0256924	0.942549
KMXK_0C06390	Non-Core	-0.0554965	0.911236	0.846999	0.0148028	-0.257098	0.238826
KMXK_0A07080	Non-Core	-0.0607797	0.911292	0.0223848	0.977772	0.114656	0.71138
KMXK_0B01290	Non-Core	0.0492069	0.911292	-0.270504	0.439201	-0.553237	0.00384784
KMXK_0D06140	Non-Core	-0.0531958	0.912178	0.115266	0.837376	-0.289647	0.185274
KMXK_0C01940	Non-Core	-0.0407725	0.91244	-0.192928	0.745387	-0.180207	0.448947
KMXK_0H01340	Non-Core	0.0426877	0.914324	0.18988	0.537286	-0.234679	0.133391
KMXK_0H03640	Non-Core	-0.0547323	0.914599	0.0653101	0.947076	0.396665	0.130882
KMXK_0C04170	Non-Core	-0.0410828	0.914654	0.165302	0.615312	-0.216684	0.223594
KMXK_0A06500	Non-Core	0.0444025	0.915195	0.125716	0.84127	-0.0269348	0.94208
KMXK_0B05380	Non-Core	-0.0494071	0.915533	-0.409931	0.100218	-0.0944848	0.675539
KMXK_0B07310	Non-Core	0.0360716	0.91675	-0.0803852	0.898663	0.0157039	0.956526
KMXK_0B07390	Non-Core	-0.0368528	0.918037	-0.0355571	0.957616	0.0862973	0.67937
KMXK_0C07210	Non-Core	-0.0671691	0.918281	-0.48397	0.361288	-0.725708	0.0323917
KMXK_0D05290	Non-Core	0.0350326	0.919249	0.176676	0.647768	0.0888082	0.740542
KMXK_0G04130	Non-Core	0.0697971	0.91978	0.183383	0.896993	0.268243	0.484919
KMXK_0D05430	Non-Core	0.0502838	0.920443	-0.418262	0.257306	0.0983977	0.760193
KMXK_0A03190	Non-Core	-0.118924	0.921884	-0.905353	0.332392	4.63077	5.96914e-15
KMXK_0G02150	Non-Core	-0.0618314	0.923806	-0.358667	0.477131	-0.121851	0.773425
KMXK_0C01180	Non-Core	-0.0502899	0.923806	-0.206194	0.765764	0.266715	0.378932
KMXK_0B01470	Non-Core	0.0427763	0.924147	-0.206321	0.714885	0.223551	0.461878
KMXK_0C03660	Non-Core	0.0298722	0.926287	-0.0277106	0.964314	0.107732	0.537916
KMXK_0A02870	Non-Core	0.0676171	0.927564	0.0933606	0.948503	0.245786	0.615035
KMXK_0F00230	Non-Core	-0.0330081	0.927564	-0.0498393	0.947076	-0.0480018	0.864519
KMXK_0E02680	Non-Core	-0.0350944	0.928588	0.199695	0.684148	0.233025	0.246608
KMXK_0E00960	Non-Core	-0.0419719	0.928671	-0.135537	0.70548	-0.0457827	0.85415
KMXK_0B01650	Non-Core	0.0349653	0.928671	-0.0817629	0.91857	-0.0551503	0.855531
KMXK_0G00990	Non-Core	-0.0356159	0.930028	-0.470422	0.376781	-0.54658	0.0874279
KMXK_0D00440	Non-Core	-0.0471417	0.930028	-0.296612	0.656956	0.065887	0.868281
KMXK_0B04060	Non-Core	0.038165	0.931523	-0.31237	0.230282	-0.0090524	0.976951
KMXK_0C03980	Non-Core	0.0295898	0.931871	0.115215	0.800449	0.104608	0.658773
KMXK_0B04300	Non-Core	-0.0407478	0.931871	-0.0246458	0.976739	-0.18587	0.492036
KMXK_0D00660	Non-Core	-0.0588063	0.93362	-0.427314	0.390945	-0.336458	0.260712
KMXK_0D05210	Non-Core	0.0353771	0.933788	-0.206506	0.564416	0.256353	0.144977
KMXK_0B04670	Non-Core	-0.0279488	0.935459	0.135729	0.714402	0.289075	0.0680463
KMXK_0C04910	Non-Core	-0.043572	0.938985	-0.178692	0.816302	-0.00288815	1
KMXK_0B06520	Non-Core	0.0548143	0.941149	-0.615473	0.336415	-0.279779	0.597536
KMXK_0F00340	Non-Core	-0.0423678	0.943141	0.163831	0.786068	-0.274455	0.40998
KMXK_0C05330	Non-Core	0.0371299	0.944687	-0.559789	0.405117	-0.0611162	0.922477
KMXK_0F05850	Non-Core	0.03785	0.946038	-0.264463	0.745881	0.540204	0.12886
KMXK_0C02450	Non-Core	-0.0261924	0.946917	0.116463	0.809265	0.0939398	0.648168
KMXK_0H02310	Non-Core	0.0733653	0.947785	-2.00679	0.00326709	-0.0536776	0.955455
KMXK_0G04310	Non-Core	-0.033125	0.947953	0.198504	0.657088	0.4868	0.0957968
KMXK_0E03120	Non-Core	0.0383301	0.947953	0.136437	0.80725	0.904102	0.000171193
KMXK_0G02440	Non-Core	-0.025213	0.948595	-0.0750814	0.888936	-0.256539	0.196744
KMXK_0A05510	Non-Core	0.0318116	0.94909	-0.124062	0.898663	-0.175127	0.663682
KMXK_0B02260	Non-Core	-0.0278423	0.951023	-0.0333913	0.968118	-0.0731745	0.80922
KMXK_0B03800	Non-Core	0.0260762	0.951023	-0.0312883	0.968118	0.264602	0.198432
KMXK_0D02390	Non-Core	0.0246352	0.951325	0.0338054	0.958275	-0.105573	0.596906
KMXK_0F05160	Non-Core	-0.0554197	0.952609	-0.622435	0.305896	-1.03546	0.0109096
KMXK_0C06730	Non-Core	0.0228549	0.952609	0.0973855	0.893161	-0.307026	0.131918
KMXK_0A02820	Non-Core	0.0276033	0.952609	-0.0335879	0.965452	0.422555	0.012426
KMXK_0A04260	Non-Core	-0.0224034	0.952609	-0.130499	0.696771	0.197258	0.216956
KMXK_0H02910	Non-Core	0.0229922	0.952912	0.169649	0.745348	0.0641033	0.830455
KMXK_0F02420	Non-Core	-0.0267554	0.95414	0.0344509	0.965497	-0.0125549	0.973556
KMXK_0C03860	Non-Core	0.0213655	0.954322	-0.119826	0.837376	0.34775	0.0712192
KMXK_0B00200	Non-Core	-0.0334114	0.954991	0.0331193	0.965452	-0.124165	0.629976
KMXK_0F00290	Non-Core	0.0243772	0.957189	-0.0942387	0.911688	0.0442343	0.901015
KMXK_0A03700	Non-Core	-0.0395523	0.957971	-0.0355531	0.973661	0.0902517	0.843341
KMXK_0A01470	Non-Core	-0.0231214	0.958253	-0.059681	0.898663	-0.0344035	0.862174
KMXK_0C01140	Non-Core	-0.0235765	0.958565	-0.000232326	1	0.218232	0.322808
KMXK_0B00920	Non-Core	-0.0209203	0.960752	0.0234895	0.970887	0.0886781	0.757047
KMXK_0A06060	Non-Core	0.0177092	0.961761	0.0317941	0.968118	0.264995	0.204107
KMXK_0D04320	Non-Core	0.0197306	0.962332	0.261645	0.541735	0.0442834	0.894513
KMXK_0A03040	Non-Core	-0.0196357	0.965632	0.30854	0.622448	-0.168444	0.479979
KMXK_0E05720	Non-Core	-0.0276688	0.965633	-0.057328	0.968118	-0.346636	0.344729
KMXK_0H02090	Non-Core	-0.0211953	0.965825	0.316432	0.63044	-0.197489	0.420345
KMXK_0B01660	Non-Core	-0.023377	0.966429	0.0342098	0.968118	0.0887009	0.745994
KMXK_0A01660	Non-Core	-0.0169787	0.968767	0.21045	0.577489	-0.0663646	0.768843
KMXK_0E03330	Non-Core	-0.0289184	0.968767	1.56723	1.6495e-08	-0.431328	0.216403
KMXK_0D04000	Non-Core	0.0155851	0.96938	-0.0471767	0.95395	-0.427669	0.0687246
KMXK_0F05660	Non-Core	-0.0149885	0.969428	-0.169918	0.712587	0.29611	0.0352606
KMXK_0G03250	Non-Core	0.0170079	0.970267	0.0591166	0.945483	-0.155623	0.509434
KMXK_0A05440	Non-Core	-0.0169893	0.970267	0.0466076	0.95395	0.0251148	0.931995
KMXK_0D01510	Non-Core	0.016619	0.971445	0.596346	0.0901472	0.339376	0.201149
KMXK_0B05520	Non-Core	-0.0204643	0.974701	0.119162	0.882341	-0.166685	0.631137
KMXK_0D01040	Non-Core	0.0127649	0.974701	-0.00814359	0.995557	0.783991	2.67246e-06
KMXK_0E00520	Non-Core	-0.0227773	0.974896	-0.269242	0.656956	-0.106922	0.811529
KMXK_0E05570	Non-Core	-0.0518226	0.975132	-0.139241	0.953926	-0.935632	0.148247
KMXK_0C05130	Non-Core	-0.0136247	0.976441	0.120931	0.763105	0.291361	0.0671941
KMXK_0B03430	Non-Core	0.0622363	0.976441	-0.377437	0.74983	0.297291	0.676875
KMXK_0G03340	Non-Core	0.0116352	0.977732	0.0235054	0.972604	-0.0646548	0.812065
KMXK_0B05800	Non-Core	0.0130794	0.977802	-0.149952	0.803522	0.0839633	0.802752
KMXK_0C07060	Non-Core	-0.0157415	0.978048	-0.00387015	0.999181	-0.116701	0.736786
KMXK_0F03590	Non-Core	-0.0265703	0.978133	-0.0400884	0.955004	0.280903	0.139466
KMXK_0H02220	Non-Core	0.0101184	0.978133	0.0843965	0.864071	-0.431117	0.00148542
KMXK_0A06370	Non-Core	0.0128763	0.979554	0.0456803	0.963264	0.534165	0.023282
KMXK_0H00340	Non-Core	0.0141182	0.980019	-0.0519821	0.962633	0.381986	0.199094
KMXK_0C03950	Non-Core	0.0141012	0.980984	-0.33185	0.359322	0.028431	0.934017
KMXK_0A03840	Non-Core	0.00905056	0.984183	-0.0650703	0.935014	0.428099	0.0195679
KMXK_0H01040	Non-Core	0.0190034	0.984856	-0.943846	0.00946543	-1.97817	4.56261e-08
KMXK_0B04490	Non-Core	-0.0160638	0.984856	0.0568612	0.95395	0.428028	0.108467
KMXK_0H00870	Non-Core	0.00810496	0.984856	0.00886148	0.99122	0.0299229	0.90555
KMXK_0B05740	Non-Core	0.00869907	0.984856	-0.125145	0.800449	-0.154623	0.462896
KMXK_0H00350	Non-Core	-0.0156117	0.985643	0.142743	0.827757	0.603851	0.00321102
KMXK_0F02880	Non-Core	0.00714498	0.985643	-0.199041	0.59979	-0.208575	0.368256
KMXK_0C01100	Non-Core	0.00856315	0.985795	0.28395	0.463093	0.642296	0.0896282
KMXK_0F01390	Non-Core	0.0192387	0.985795	-0.359042	0.713857	-0.15021	0.811529
KMXK_0F05150	Non-Core	-0.00794741	0.985795	0.0527699	0.918927	-0.0570711	0.805943
KMXK_0C00160	Non-Core	-0.0125608	0.986001	1.02905	9.21865e-06	-0.134273	0.669443
KMXK_0C01410	Non-Core	-0.0188417	0.987488	-0.160587	0.870508	0.534806	0.0678736
KMXK_0A05380	Non-Core	-0.0101358	0.987488	0.0448315	0.95395	0.427952	0.0234604
KMXK_0D03550	Non-Core	-0.0121045	0.990047	0.0706307	0.944536	-0.186732	0.631255
KMXK_0B00940	Non-Core	-0.00835985	0.991755	-0.116133	0.847841	0.147549	0.524536
KMXK_0F05530	Non-Core	0.00452724	0.992425	-0.0321962	0.968118	-0.593945	0.00354031
KMXK_0F04200	Non-Core	-0.0112637	0.992425	-0.090482	0.937101	0.214745	0.521196
KMXK_0D03270	Non-Core	0.00379817	0.992425	-0.0714594	0.882701	-0.0861145	0.637369
KMXK_0A06850	Non-Core	0.00540271	0.992822	-0.218961	0.776726	0.163065	0.661582
KMXK_0C05370	Non-Core	-0.00682634	0.992998	0.214889	0.51613	-0.356005	0.0812984
KMXK_0F03700	Non-Core	-0.0122707	0.994769	0.12757	0.91797	-0.58081	0.0999526
KMXK_0H00830	Non-Core	-0.00752996	0.995162	0.191176	0.698683	-0.145793	0.645329
KMXK_0C01030	Non-Core	-0.00436525	0.995343	0.0649314	0.893438	-0.289895	0.047022
KMXK_0E03390	Non-Core	-0.0101468	0.996869	-0.854593	0.0259043	-0.0494036	0.927859
KMXK_0C07300	Non-Core	-0.00388513	0.997191	0.0552928	0.93458	-0.375274	0.0240981
KMXK_0A04680	Non-Core	-0.00143032	0.998879	-0.145625	0.893748	-0.992927	0.00175245
KMXK_0B04950	Non-Core	-0.00700887	0.999063	0.0154059	0.993853	-0.430175	0.242003
KMXK_0D05270	Non-Core	-0.00727626	1	-0.134483	0.936421	-0.63837	0.116675
KMXK_0G03910	Non-Core	-0.00284317	1	-0.0581321	0.947076	0.212091	0.410471
KMXK_0A04270	Non-Core	-0.00519599	1	-0.0780233	0.949154	-0.0775916	0.887502
KMXK_0H01490	Non-Core	-0.00238743	1	-0.298135	0.305896	0.0366267	0.885206
KMXK_0B07850	Non-Core	-0.00198634	1	-0.0711647	0.942062	-0.253167	0.373498
KMXK_0A01530	Non-Core	-0.00154049	1	-0.101117	0.872911	0.202121	0.345514
KMXK_0H00460	Non-Core	-0.00127686	1	-0.328754	0.278306	0.112142	0.619747
KMXK_0E05500	Non-Core	-0.000542945	1	0.137094	0.782005	0.0379957	0.892141
KMXK_0B04400	Non-Core	1.99125	1.74509e-09	0.8776	0.049852	0.0131499	0.989339
KMXK_0H00910	Non-Core	-2.25084	3.85735e-09	-0.511765	0.310918	-1.35978	9.03245e-07
KMXK_0G01040	Non-Core	0.655553	0.000516868	0.202589	0.523934	-0.164126	0.410965
KMXK_0E00600	Non-Core	0.593112	0.00424855	0.309236	0.0999068	0.372017	0.00601099
KMXK_0H00260	Non-Core	0.492168	0.0429064	0.265672	0.451273	0.232584	0.128578
KMXK_0C05790	Non-Core	-0.41715	0.0467553	-0.174968	0.508736	-0.860599	1.05345e-09
KMXK_0C00270	Non-Core	-0.607227	0.0510963	0.099586	0.870491	0.493563	0.020322
KMXK_0C06290	Non-Core	0.413176	0.06035	0.347547	0.0670044	-0.164789	0.446551
KMXK_0B02900	Non-Core	0.456773	0.0641392	0.0811096	0.882701	-0.921444	2.9461e-09
KMXK_0D05880	Non-Core	1.56777	0.0857145	-1.91608	0.0440251	2.31606	0.194817
KMXK_0D00910	Non-Core	-0.313581	0.179659	0.0663238	0.882701	-0.476278	0.000105083
KMXK_0C07240	Non-Core	-0.326445	0.222638	-0.298132	0.16448	-0.340971	0.0348517
KMXK_0A02570	Non-Core	0.306231	0.239325	0.11775	0.831189	-0.244188	0.234172
KMXK_0E02190	Non-Core	0.461599	0.283472	0.0899885	0.918071	-0.892074	6.00219e-05
KMXK_0F04870	Non-Core	0.333862	0.31386	-0.157559	0.840292	-0.202026	0.509297
KMXK_0G02880	Non-Core	-0.247844	0.424064	0.124712	0.796155	-0.328429	0.0690318
KMXK_0B02320	Non-Core	0.177226	0.53853	0.262101	0.228542	-0.235412	0.154586
KMXK_0F02170	Non-Core	-0.515827	0.616465	-1.08945	0.244572	1.42392	0.108406
KMXK_0C06940	Non-Core	0.127244	0.680756	-0.0666944	0.898994	0.101693	0.578948
KMXK_0A02780	Non-Core	-0.133149	0.761062	0.27182	0.414946	-0.00549832	0.99162
KMXK_0F04250	Non-Core	-0.0896327	0.835184	0.275754	0.372671	-0.120698	0.686565
KMXK_0B06910	Non-Core	0.0185579	0.958573	0.0208587	0.973327	0.112436	0.610859
KMXK_0G02530	Non-Core	-1.03343	9.4532e-07	-0.391649	0.0763783	-0.0949325	0.686565
KMXK_0A03950	Non-Core	2.02307	1.95547e-06	0.628206	0.5392	-1.77188	0.000517097
KMXK_0C06240	Non-Core	-1.13734	4.0041e-06	-0.315593	0.336014	-0.106921	0.715877
KMXK_0D02710	Non-Core	0.967529	0.000234283	0.169796	0.859069	1.1896	1.66287e-16
KMXK_0B08090	Non-Core	-0.805811	0.000362535	-0.277868	0.373447	-0.17886	0.349337
KMXK_0H00950	Non-Core	-1.07845	0.000602532	-0.35045	0.439319	0.351448	0.243947
KMXK_0F00620	Non-Core	0.568609	0.00363383	0.467051	0.0208987	-0.00738881	0.977482
KMXK_0B05370	Non-Core	0.886078	0.00444109	-0.203686	0.834238	-0.74282	0.017265
KMXK_0A08280	Non-Core	-0.575471	0.00591585	-0.262315	0.258394	-0.20352	0.287521
KMXK_0B04590	Non-Core	0.52243	0.00905226	0.382005	0.215461	-0.107256	0.576424
KMXK_0A02760	Non-Core	0.547637	0.0115401	0.200348	0.617252	0.264665	0.184511
KMXK_0E00410	Non-Core	-0.581352	0.0143046	-0.191009	0.505971	-0.207381	0.243416
KMXK_0A04030	Non-Core	0.603154	0.0175836	0.350452	0.164271	0.26473	0.122061
KMXK_0E03080	Non-Core	-0.595574	0.0186149	-0.546008	0.00655491	0.118611	0.578256
KMXK_0E05980	Non-Core	0.613776	0.0201885	0.209201	0.615312	0.0579546	0.842017
KMXK_0B05880	Non-Core	0.802215	0.0303057	0.38576	0.0688881	-0.0881716	0.703469
KMXK_0E05800	Non-Core	-0.480423	0.0338014	-0.0430411	0.95395	-0.0524155	0.827174
KMXK_0B05460	Non-Core	0.534687	0.0382238	0.302459	0.414578	0.516848	0.0415374
KMXK_0A03470	Non-Core	0.491698	0.0467553	-0.111679	0.862578	0.27933	0.259909
KMXK_0C06120	Non-Core	0.496202	0.0525511	0.00354064	0.999181	0.155852	0.496001
KMXK_0E04630	Non-Core	-0.541614	0.0576381	0.0216089	0.974213	0.0123048	0.970438
KMXK_0F02030	Non-Core	0.572658	0.071274	0.537292	0.346713	-0.0853541	0.820826
KMXK_0C01270	Non-Core	0.465325	0.0751376	-0.151667	0.774467	-0.155328	0.533866
KMXK_0D00640	Non-Core	-0.428848	0.0815462	-0.131504	0.732424	-0.514142	0.000469945
KMXK_0E03920	Non-Core	-0.409535	0.0868136	0.112246	0.79136	-0.299675	0.077942
KMXK_0F02390	Non-Core	-0.732625	0.0871564	-0.268783	0.658348	0.239423	0.533087
KMXK_0H01820	Non-Core	-0.432442	0.0923567	-0.0567585	0.947076	0.074364	0.77737
KMXK_0H02340	Non-Core	0.367843	0.121504	0.319627	0.211775	0.0638027	0.769503
KMXK_0B06060	Non-Core	0.446884	0.122077	-0.137812	0.763421	0.201629	0.384155
KMXK_0C01830	Non-Core	-0.401041	0.129622	0.0533558	0.947076	-0.00219277	1
KMXK_0D03850	Non-Core	0.385439	0.141098	-0.0646924	0.908737	1.00273	8.7777e-07
KMXK_0F00870	Non-Core	0.421372	0.145147	-0.0621191	0.947076	0.469828	0.0509708
KMXK_0H00450	Non-Core	0.399753	0.156141	-0.0144159	0.987362	0.222155	0.43606
KMXK_0D04370	Non-Core	0.34684	0.156942	-0.291991	0.387639	0.117924	0.545324
KMXK_0D04050	Non-Core	0.37498	0.164224	0.10884	0.833644	-0.0665481	0.764628
KMXK_0E00680	Non-Core	0.411712	0.176208	-0.296278	0.299872	0.385634	0.0230904
KMXK_0B05810	Non-Core	-0.328212	0.179507	0.0936236	0.857958	-0.133155	0.526876
KMXK_0A02980	Non-Core	0.508696	0.251808	0.283397	0.786199	-0.143993	0.761327
KMXK_0C00820	Non-Core	0.301699	0.255362	0.0634373	0.923266	0.00754858	0.98254
KMXK_0A03180	Non-Core	-0.668079	0.256797	-0.428787	0.626926	-0.306698	0.52984
KMXK_0A02840	Non-Core	-0.289085	0.271312	-0.125407	0.736133	0.298329	0.103283
KMXK_0D03730	Non-Core	0.395859	0.27805	-0.0393491	0.968118	0.239749	0.411573
KMXK_0G02640	Non-Core	-0.275023	0.284487	-0.0904859	0.838858	0.0386661	0.861721
KMXK_0A07350	Non-Core	0.301546	0.29245	-0.25033	0.677718	0.263381	0.292684
KMXK_0A06840	Non-Core	0.278542	0.2959	0.144975	0.756693	0.301151	0.134399
KMXK_0B07230	Non-Core	-0.348632	0.30558	-0.183224	0.758312	-0.0508371	0.882418
KMXK_0A04360	Non-Core	-0.252263	0.331855	-0.0762057	0.896993	-0.205782	0.365159
KMXK_0A04150	Non-Core	-0.277974	0.332978	0.225593	0.475902	0.0667901	0.782235
KMXK_0A01120	Non-Core	0.30031	0.341717	-0.0021878	1	0.194751	0.441231
KMXK_0A02740	Non-Core	-0.328339	0.355689	-0.212516	0.68617	-0.233169	0.417808
KMXK_0E01520	Non-Core	-0.245678	0.369698	0.0281218	0.967094	0.398333	0.0166055
KMXK_0C02240	Non-Core	0.219969	0.369698	-0.0197267	0.971492	0.00370158	0.993457
KMXK_0A01900	Non-Core	-0.432577	0.372854	-0.0553753	0.967094	-0.0345459	0.948077
KMXK_0H04090	Non-Core	-0.427112	0.377358	0.0495278	0.963691	0.762793	0.00551085
KMXK_0E04720	Non-Core	0.205807	0.382685	0.190695	0.47499	0.132002	0.43606
KMXK_0G01650	Non-Core	0.222033	0.384461	-0.0677964	0.911688	0.142262	0.501402
KMXK_0D01110	Non-Core	-0.350749	0.392925	0.189598	0.688994	0.189651	0.545042
KMXK_0A04210	Non-Core	-0.229739	0.394349	-0.0044265	0.996821	0.191536	0.263481
KMXK_0E01780	Non-Core	-0.234831	0.416551	-0.104657	0.843744	0.0511642	0.842215
KMXK_0F01720	Non-Core	0.416455	0.417259	-0.095431	0.947076	-0.0969048	0.882672
KMXK_0F02640	Non-Core	0.246848	0.437774	-0.111837	0.87026	-0.022245	0.947779
KMXK_0A07270	Non-Core	-0.275966	0.452962	-0.0629966	0.944536	-0.199197	0.479979
KMXK_0A02370	Non-Core	0.283328	0.457523	0.285796	0.572174	0.119494	0.740787
KMXK_0D05320	Non-Core	0.208186	0.471356	0.178096	0.663519	0.0253661	0.926364
KMXK_0D01700	Non-Core	-0.289214	0.471356	-0.469675	0.17325	-0.33316	0.251269
KMXK_0F03860	Non-Core	0.211029	0.471582	0.173407	0.658477	0.174525	0.480917
KMXK_0B00410	Non-Core	0.175538	0.474385	0.131507	0.701008	0.162109	0.336613
KMXK_0E05160	Non-Core	-0.241091	0.475694	0.150997	0.911688	-0.0693763	0.822979
KMXK_0C03360	Non-Core	-0.213501	0.478566	-0.292006	0.373447	-0.248226	0.260492
KMXK_0A04880	Non-Core	0.206456	0.480497	0.371591	0.274114	-0.0545451	0.849022
KMXK_0F02230	Non-Core	0.180369	0.503611	0.106201	0.812365	-0.153449	0.446143
KMXK_0B03370	Non-Core	0.182351	0.508041	-0.278733	0.325724	-0.0999874	0.637479
KMXK_0D05460	Non-Core	0.225695	0.511547	-0.015485	0.987362	0.149459	0.615851
KMXK_0C06540	Non-Core	0.217841	0.511547	0.49614	0.0527964	0.406993	0.0387935
KMXK_0E00340	Non-Core	0.261286	0.516697	-0.00576028	0.996821	0.460755	0.00236712
KMXK_0A06400	Non-Core	0.18364	0.520204	-0.0900323	0.890648	-0.110985	0.646291
KMXK_0F04510	Non-Core	-0.245977	0.524383	-0.059931	0.947076	0.200442	0.427642
KMXK_0H01110	Non-Core	-0.197229	0.531488	-0.0112457	0.987828	-0.104332	0.662926
KMXK_0B07280	Non-Core	-0.176693	0.542127	-0.229608	0.453285	-0.102477	0.593615
KMXK_0D05240	Non-Core	-0.327216	0.543752	0.111714	0.948175	-0.319562	0.460797
KMXK_0A07320	Non-Core	-0.155642	0.550235	-0.115713	0.737976	-0.0712802	0.716392
KMXK_0D02400	Non-Core	0.212628	0.558062	-0.0271173	0.970887	-0.0124638	0.973556
KMXK_0A03830	Non-Core	-0.179758	0.565121	-0.196529	0.632048	0.0874337	0.720587
KMXK_0G02460	Non-Core	0.165204	0.573675	0.168054	0.674851	-0.497956	0.00627848
KMXK_0E05140	Non-Core	0.167008	0.573709	-0.0885211	0.907945	0.192011	0.414904
KMXK_0D05750	Non-Core	-0.204888	0.57565	-0.30957	0.114207	0.244998	0.128227
KMXK_0E06220	Non-Core	0.174245	0.587182	-0.137535	0.800449	-0.0459352	0.875764
KMXK_0A06030	Non-Core	-0.385598	0.60803	-0.38024	0.718941	-0.604169	0.259758
KMXK_0A07860	Non-Core	0.152917	0.616465	0.153589	0.673755	0.204043	0.205463
KMXK_0E04950	Non-Core	-0.182388	0.625372	0.0854394	0.896641	-0.278685	0.187452
KMXK_0B01590	Non-Core	0.159646	0.643733	0.149164	0.745025	-0.293368	0.22969
KMXK_0A07150	Non-Core	0.149606	0.669512	-0.101747	0.905438	0.428516	0.0539819
KMXK_0A07250	Non-Core	-0.120053	0.689879	-0.0659065	0.91857	0.14122	0.464474
KMXK_0C02300	Non-Core	-0.132965	0.690964	0.150003	0.714885	-0.199587	0.32579
KMXK_0B04020	Non-Core	-0.113611	0.697883	-0.201297	0.513443	0.000391166	1
KMXK_0C01760	Non-Core	0.130193	0.702453	-0.0263428	0.973327	0.187113	0.411573
KMXK_0E05150	Non-Core	-0.127632	0.70549	-0.226827	0.511053	-0.0403809	0.885206
KMXK_0G03200	Non-Core	0.126265	0.706304	-0.2817	0.415676	0.348982	0.0313241
KMXK_0D03980	Non-Core	0.123532	0.707471	-0.0549688	0.931795	-0.292361	0.0669652
KMXK_0H02630	Non-Core	0.102857	0.719182	0.0342793	0.95395	0.0643923	0.757921
KMXK_0A05020	Non-Core	-0.139683	0.723784	-0.142544	0.86492	-0.312566	0.205837
KMXK_0H02700	Non-Core	0.133611	0.730992	0.548967	0.114697	0.104468	0.771027
KMXK_0B07470	Non-Core	0.14962	0.743984	0.1741	0.821278	0.192941	0.562705
KMXK_0F04630	Non-Core	0.105803	0.745215	-0.110233	0.855477	-0.165832	0.44189
KMXK_0A03780	Non-Core	-0.0976698	0.747664	-0.0352162	0.947076	0.24923	0.0871785
KMXK_0B07740	Non-Core	0.173526	0.747664	0.0896717	0.955004	0.0627518	0.89522
KMXK_0C06350	Non-Core	0.105896	0.766795	0.0351884	0.971492	0.354056	0.0950878
KMXK_0D02590	Non-Core	-0.096426	0.76771	0.106249	0.843246	0.205076	0.219557
KMXK_0G01560	Non-Core	0.0829998	0.796794	0.0905628	0.861863	-0.246436	0.209921
KMXK_0G03820	Non-Core	-0.0842456	0.796794	0.0688788	0.885819	-0.241112	0.152697
KMXK_0B01890	Non-Core	-0.127578	0.813544	-0.0834873	0.947076	0.127393	0.755223
KMXK_0B08010	Non-Core	-0.0777899	0.815355	-0.138085	0.745348	-0.17396	0.477052
KMXK_0B01910	Non-Core	0.0995837	0.823775	-0.0762415	0.938226	0.462158	0.0685127
KMXK_0A00350	Non-Core	-0.0783405	0.833414	-0.209006	0.57209	0.43521	0.0168301
KMXK_0H03250	Non-Core	0.145913	0.833553	0.0475947	0.971492	-0.10889	0.852004
KMXK_0B03960	Non-Core	0.0665268	0.839193	0.277998	0.236423	0.266786	0.0980529
KMXK_0C01250	Non-Core	-0.101658	0.84137	0.237734	0.674189	0.117592	0.762333
KMXK_0A07340	Non-Core	0.086748	0.873342	-0.29741	0.621228	0.249143	0.507752
KMXK_0H04140	Non-Core	0.116568	0.87597	-0.224957	0.851972	-0.813176	0.0790202
KMXK_0D04970	Non-Core	0.119109	0.876495	0.033678	0.986623	-0.403566	0.456572
KMXK_0G00350	Non-Core	-0.0779182	0.883749	-0.134965	0.876325	0.0216311	0.960904
KMXK_0D05560	Non-Core	-0.0839103	0.885787	-0.209212	0.598367	-0.29358	0.205056
KMXK_0H03530	Non-Core	-0.189825	0.894251	0.269571	0.929386	-1.00705	0.192194
KMXK_0E04240	Non-Core	-0.0498799	0.894738	-0.133078	0.744902	-0.0896347	0.706803
KMXK_0A06040	Non-Core	0.0470735	0.904697	-0.0149463	0.98743	0.222221	0.365642
KMXK_0G00780	Non-Core	-0.0430951	0.907095	0.344654	0.178078	-0.22439	0.27784
KMXK_0B00620	Non-Core	0.0659641	0.908808	0.148806	0.91857	-0.593193	0.0974623
KMXK_0G02470	Non-Core	0.0338951	0.918037	0.137541	0.70548	0.0249189	0.923236
KMXK_0B02600	Non-Core	-0.0432195	0.921884	-0.101571	0.898386	-0.0194724	0.956526
KMXK_0D05250	Non-Core	0.03753	0.925362	-0.166633	0.643101	0.138148	0.445894
KMXK_0G04000	Non-Core	0.0381005	0.929408	0.185301	0.744902	0.0342759	0.927519
KMXK_0A00990	Non-Core	-0.0311201	0.946874	0.00483798	0.999116	-0.0995696	0.749787
KMXK_0C06210	Non-Core	0.019393	0.951325	-0.250618	0.258394	0.283162	0.0375509
KMXK_0C06520	Non-Core	0.0215315	0.952912	0.00693967	0.995557	0.0128381	0.970438
KMXK_0H04260	Non-Core	-0.0299517	0.963185	-0.0284611	0.968118	-0.0668594	0.773253
KMXK_0B04630	Non-Core	-0.0297822	0.964762	-0.130488	0.882893	-0.381462	0.346042
KMXK_0C04450	Non-Core	0.0174593	0.966841	0.0426698	0.953052	0.153237	0.539209
KMXK_0H03870	Non-Core	-0.0134999	0.992425	0.177353	0.882893	0.0915639	0.867862
KMXK_0A06910	Non-Core	-0.00487832	0.994877	-0.214054	0.614849	0.0999423	0.625017
KMXK_0H03660	Non-Core	0.00150766	1	-0.355532	0.51013	-0.239854	0.551385
KMXK_0A07600	Non-Core	-0.0043752	1	-0.00449717	0.999181	-0.140256	0.714636
KMXK_0A02180	Single-Core	-1.17564	1.26007e-06	-0.0917877	0.947076	-1.10562	2.79073e-11
KMXK_0E04560	Single-Core	-0.902528	0.000112629	-0.066738	0.893438	-0.27824	0.174447
KMXK_0F03530	Single-Core	1.60717	0.00469835	0.371675	0.709456	1.18684	0.0198452
KMXK_0B08020	Single-Core	-0.592194	0.00562338	-0.00264987	0.999181	-0.706273	2.66602e-05
KMXK_0C02810	Single-Core	-1.00651	0.00633993	-0.348316	0.48642	-1.52377	9.69785e-10
KMXK_0D02410	Single-Core	0.693551	0.0158317	0.813427	0.00175411	-0.100024	0.730859
KMXK_0C03870	Single-Core	-0.501559	0.020851	-0.134974	0.707067	-0.0420902	0.840416
KMXK_0B00950	Single-Core	0.740424	0.032469	0.427855	0.256749	0.670854	0.00120779
KMXK_0B05350	Single-Core	-0.453794	0.0432563	-0.28563	0.178208	-0.250773	0.132195
KMXK_0C05760	Single-Core	-0.505142	0.0464721	-0.66988	0.00351778	-1.05769	5.49244e-11
KMXK_0H03150	Single-Core	0.436367	0.061434	-0.138475	0.707464	-0.195837	0.344637
KMXK_0C01790	Single-Core	1.20796	0.0620192	0.112278	0.947871	-0.706543	0.0659347
KMXK_0F04590	Single-Core	-0.490658	0.0628637	-0.273703	0.345347	-0.069772	0.787968
KMXK_0G01730	Single-Core	-0.417274	0.0739229	-0.200807	0.432429	-0.00610453	0.982256
KMXK_0D05300	Single-Core	0.416942	0.0843832	-0.0193977	0.983342	0.268686	0.231372
KMXK_0A01820	Single-Core	-0.539875	0.0920463	0.454229	0.0636434	0.295078	0.173481
KMXK_0F04010	Single-Core	-0.550699	0.101317	0.069142	0.909465	-0.415102	0.0478597
KMXK_0D03620	Single-Core	-0.520647	0.107314	-0.137976	0.83836	-0.45197	0.0367971
KMXK_0B05110	Single-Core	-0.373307	0.126933	-0.0642139	0.898663	-0.105189	0.583989
KMXK_0G02080	Single-Core	-0.574985	0.128858	0.0873126	0.901401	0.222301	0.364941
KMXK_0A02110	Single-Core	0.306572	0.150747	0.131324	0.738114	0.257737	0.0782195
KMXK_0C06000	Single-Core	0.409127	0.16456	0.401164	0.191135	-0.638726	0.000108766
KMXK_0E05880	Single-Core	-0.55263	0.165228	-0.0370778	0.969636	-0.31855	0.292766
KMXK_0A04640	Single-Core	0.402361	0.167523	0.0387949	0.966814	0.157585	0.668189
KMXK_0B07560	Single-Core	0.374148	0.186361	0.512821	0.0275729	0.571688	0.0027234
KMXK_0F02930	Single-Core	0.299958	0.20698	-0.0742468	0.911264	0.117574	0.522113
KMXK_0A06780	Single-Core	-0.337738	0.210745	0.043081	0.947076	-0.55545	0.000135407
KMXK_0G01160	Single-Core	-0.399398	0.247076	0.402627	0.244572	0.282341	0.308367
KMXK_0F05200	Single-Core	0.322433	0.256706	0.121539	0.837376	0.25955	0.243416
KMXK_0C03210	Single-Core	0.35609	0.271312	0.174525	0.587754	-0.287528	0.0410887
KMXK_0A06690	Single-Core	-0.576527	0.299886	-0.463919	0.0694996	-0.791727	9.08441e-05
KMXK_0B01700	Single-Core	-0.356862	0.313188	0.220245	0.577017	-0.102299	0.720834
KMXK_0G01880	Single-Core	-0.462296	0.323206	-0.0756487	0.957616	-0.445505	0.201497
KMXK_0A05420	Single-Core	-0.400446	0.327897	0.00370278	0.999116	-0.328692	0.121884
KMXK_0G01820	Single-Core	0.28398	0.340344	0.196329	0.700585	0.282401	0.204356
KMXK_0F03740	Single-Core	0.299478	0.348491	0.286847	0.310711	-0.288856	0.124667
KMXK_0C04090	Single-Core	-0.238066	0.3571	-0.0576315	0.937101	-0.296764	0.0729115
KMXK_0E05660	Single-Core	0.251754	0.372193	-0.279804	0.291712	-0.191757	0.278511
KMXK_0D04860	Single-Core	0.215218	0.403903	0.194257	0.512796	-0.146667	0.39239
KMXK_0A01810	Single-Core	-0.296074	0.410231	0.0380182	0.962633	0.214211	0.454505
KMXK_0C03060	Single-Core	-0.305664	0.426105	-0.256056	0.52185	-0.462548	0.0260401
KMXK_0E00630	Single-Core	-0.295093	0.442335	0.120657	0.912028	-0.0160695	0.964638
KMXK_0C05510	Single-Core	0.341558	0.44741	0.315679	0.484609	-0.31225	0.284143
KMXK_0H04230	Single-Core	0.233677	0.463077	-0.0240292	0.970887	0.188289	0.308794
KMXK_0F01000	Single-Core	0.174663	0.508041	-0.0734689	0.902163	-0.092448	0.633743
KMXK_0A04440	Single-Core	-0.201057	0.508414	0.152785	0.692099	-0.617704	1.18193e-05
KMXK_0A07020	Single-Core	-0.238584	0.508414	-0.138375	0.870004	-0.38038	0.116596
KMXK_0A01280	Single-Core	0.222905	0.547713	-0.282125	0.258394	0.0624503	0.820826
KMXK_0A05120	Single-Core	0.212711	0.550227	-0.0884742	0.928566	-0.590731	0.0182656
KMXK_0A04540	Single-Core	0.168868	0.55703	0.435182	0.025366	0.365067	0.0559656
KMXK_0A04290	Single-Core	0.154592	0.577287	0.184079	0.620224	0.189853	0.326079
KMXK_0G02160	Single-Core	-0.206424	0.592765	-0.0405117	0.955413	-0.358615	0.0883432
KMXK_0E04420	Single-Core	0.149566	0.593432	-0.243271	0.59979	-0.0530795	0.80662
KMXK_0A04560	Single-Core	0.169649	0.615781	0.107077	0.838858	0.164346	0.422248
KMXK_0E03360	Single-Core	0.252375	0.636942	-0.454701	0.551796	-1.80777	2.09433e-09
KMXK_0F00190	Single-Core	0.19496	0.640462	0.521268	0.12843	-0.257769	0.443155
KMXK_0C01930	Single-Core	-0.207501	0.64972	-0.0676681	0.944808	-0.171751	0.565344
KMXK_0E02590	Single-Core	-0.309986	0.68333	-1.6613	0.0300989	-0.574842	0.230592
KMXK_0C02860	Single-Core	-0.135331	0.694895	-0.272487	0.372671	-0.333568	0.0724888
KMXK_0A01450	Single-Core	0.221533	0.698266	0.0486726	0.947076	0.30196	0.135352
KMXK_0A03460	Single-Core	-0.129039	0.702669	-0.291985	0.244437	-0.248425	0.112781
KMXK_0F04460	Single-Core	0.151515	0.723726	0.158156	0.851972	0.192985	0.53628
KMXK_0B04270	Single-Core	-0.10393	0.731544	0.032045	0.959096	0.116145	0.548386
KMXK_0G02760	Single-Core	-0.0917617	0.745215	-0.0461413	0.939572	-0.18275	0.24677
KMXK_0C02740	Single-Core	0.135561	0.750744	0.204931	0.658477	0.219177	0.381504
KMXK_0F04720	Single-Core	0.100681	0.758211	-0.0491636	0.937666	-0.217711	0.182193
KMXK_0C00620	Single-Core	-0.106459	0.781807	-0.087215	0.877626	0.0787746	0.749787
KMXK_0F05420	Single-Core	0.124275	0.785391	-0.110511	0.908737	-0.540167	0.0330312
KMXK_0D05890	Single-Core	0.0931752	0.804734	0.103705	0.856269	-0.32053	0.135965
KMXK_0D06520	Single-Core	0.140741	0.807599	0.0594642	0.968118	-0.57883	0.124289
KMXK_0H03020	Single-Core	-0.113266	0.836741	-0.309922	0.57237	-0.742185	0.000667605
KMXK_0B01640	Single-Core	0.0579555	0.866857	0.231885	0.439319	0.143582	0.45372
KMXK_0B06700	Single-Core	0.0527871	0.895264	0.233759	0.430631	-0.00384367	0.993457
KMXK_0A07130	Single-Core	-0.05406	0.898229	0.151218	0.684829	0.0129659	0.960861
KMXK_0E01350	Single-Core	-0.0428994	0.9028	0.0512886	0.92942	-0.0440212	0.821914
KMXK_0F00700	Single-Core	-0.0233778	0.946311	-0.0511713	0.921694	-0.0867913	0.627433
KMXK_0C03090	Single-Core	0.858493	0.000132719	0.39651	0.215461	0.110945	0.755223
KMXK_0B02110	Single-Core	-0.891651	0.000303579	-0.216211	0.591674	-0.537519	0.00505927
KMXK_0E02480	Single-Core	-0.921981	0.0050902	-0.162281	0.803373	-0.200475	0.507006
KMXK_0A06230	Single-Core	0.559232	0.0216354	-0.176952	0.686086	-0.0260751	0.933041
KMXK_0A05930	Single-Core	-0.671617	0.028412	-0.216014	0.706983	0.018353	0.956526
KMXK_0D02780	Single-Core	-0.630978	0.0430986	-0.138149	0.849168	0.100604	0.747309
KMXK_0H02650	Single-Core	-0.456953	0.0557923	-0.048148	0.947076	-0.50963	2.65675e-05
KMXK_0B05180	Single-Core	-0.460206	0.0798779	-0.0513981	0.947076	-0.444803	0.00758003
KMXK_0H01440	Single-Core	-0.414257	0.094922	0.113099	0.766545	-0.331384	0.0238254
KMXK_0H03860	Single-Core	-0.578444	0.11875	-0.294128	0.601798	-0.192171	0.603525
KMXK_0A00550	Single-Core	-0.515277	0.128858	-0.0655013	0.947076	-0.0992612	0.752687
KMXK_0C06900	Single-Core	0.379342	0.156141	0.0591791	0.943346	0.216439	0.270326
KMXK_0D03530	Single-Core	-0.324222	0.210449	-0.127957	0.70548	-0.0751019	0.736786
KMXK_0G04160	Single-Core	-0.334743	0.258639	0.373943	0.248077	-0.432248	0.0113112
KMXK_0A05190	Single-Core	-0.289696	0.332862	-0.0492263	0.947871	-0.00417367	0.995715
KMXK_0A01600	Single-Core	0.284502	0.341404	0.23547	0.434858	-0.188776	0.357282
KMXK_0B05590	Single-Core	0.679961	0.356458	-0.0944919	0.968118	-0.108861	0.897696
KMXK_0A03770	Single-Core	0.234883	0.375413	0.147666	0.901388	-0.838144	5.00705e-08
KMXK_0A02690	Single-Core	0.303772	0.511547	-0.00879288	1	0.154826	0.749491
KMXK_0C02100	Single-Core	-0.234026	0.520522	-0.0246883	0.969948	0.22542	0.345218
KMXK_0A01730	Single-Core	-0.186841	0.543623	-0.107079	0.857958	0.216647	0.323991
KMXK_0C06320	Single-Core	-0.336658	0.547663	-0.214508	0.800449	0.0609376	0.900636
KMXK_0B02960	Single-Core	0.184335	0.54796	0.0524749	0.947076	-0.0528929	0.867112
KMXK_0A02330	Single-Core	-0.15379	0.609776	-0.154996	0.641866	0.0180166	0.937338
KMXK_0C07280	Single-Core	0.145036	0.619891	0.149948	0.647768	-0.43342	0.00402963
KMXK_0A04710	Single-Core	-0.155706	0.6243	-0.149431	0.803277	-0.388368	0.0104335
KMXK_0A06790	Single-Core	-0.129747	0.629256	-0.126833	0.707067	-0.27703	0.0689239
KMXK_0G01350	Single-Core	0.160023	0.643127	0.0375305	0.968118	0.360805	0.0677271
KMXK_0B06790	Single-Core	-0.142446	0.657664	0.0280157	0.969732	0.184807	0.450212
KMXK_0H01390	Single-Core	0.12178	0.676872	-0.159692	0.703331	0.084373	0.711347
KMXK_0B05930	Single-Core	0.131953	0.678112	0.164159	0.608013	-0.274394	0.0755684
KMXK_0E02160	Single-Core	-0.235196	0.690964	0.128087	0.944157	-0.326132	0.447329
KMXK_0H04110	Single-Core	-0.129871	0.716007	0.0690731	0.912543	0.00344255	0.99417
KMXK_0B03560	Single-Core	0.0995328	0.727265	-0.00540163	0.99532	-0.159113	0.345514
KMXK_0E04990	Single-Core	-0.116911	0.737952	0.18517	0.615312	-0.221855	0.343223
KMXK_0B04970	Single-Core	0.108831	0.767168	0.0792286	0.893674	-0.0371061	0.887283
KMXK_0F00210	Single-Core	0.0877923	0.782267	0.0935811	0.849604	0.113576	0.576018
KMXK_0H00390	Single-Core	-0.167558	0.796794	-0.0468126	0.973661	-0.125999	0.799396
KMXK_0D01310	Single-Core	0.0774677	0.807773	0.0570801	0.947076	0.654103	2.47114e-07
KMXK_0D03200	Single-Core	0.120207	0.839051	-0.375035	0.0988768	-0.51195	0.00114394
KMXK_0B02840	Single-Core	0.0927506	0.843318	0.0307302	0.969732	0.444641	0.017265
KMXK_0A00260	Single-Core	0.0686861	0.859066	0.0686227	0.944536	-0.034251	0.915111
KMXK_0B04760	Single-Core	-0.0606493	0.872933	0.337717	0.175019	-0.139238	0.479979
KMXK_0A00930	Single-Core	-0.0564684	0.873226	-0.0537214	0.947076	-0.29775	0.075908
KMXK_0D02750	Single-Core	-0.0985138	0.873708	0.20197	0.879026	-0.223364	0.576568
KMXK_0B04870	Single-Core	0.0564549	0.882243	0.104885	0.852725	-0.0260655	0.929228
KMXK_0G02670	Single-Core	-0.13543	0.896302	0.0755614	0.968118	0.439075	0.481782
KMXK_0E05690	Single-Core	-0.0555057	0.912248	-0.0749538	0.934522	0.367131	0.13851
KMXK_0F00560	Single-Core	-0.044369	0.914654	0.0361223	0.95395	0.0101528	0.970567
KMXK_0F00150	Single-Core	0.0372532	0.914826	-0.10675	0.795635	0.474411	0.00180752
KMXK_0D03990	Single-Core	-0.0860177	0.928588	-0.226181	0.901388	-0.570136	0.304789
KMXK_0F04740	Single-Core	0.0330464	0.947953	-0.323572	0.587661	0.120997	0.741176
KMXK_0B04830	Single-Core	0.00476175	0.991411	0.350274	0.156902	0.133601	0.616839
KMXK_0C03420	Single-Core	-2.91021	1.43097e-45	-1.2366	0.00128925	-5.99175	2.02293e-35
KMXK_0D01300	Single-Core	1.6345	4.87517e-14	0.864783	0.00181825	0.33378	0.288887
KMXK_0F03310	Single-Core	1.33929	1.82426e-12	0.631939	0.000213408	-0.00651351	0.987423
KMXK_0H01000	Single-Core	1.36537	6.30392e-11	0.613592	0.0914944	0.125735	0.76308
KMXK_0H02210	Single-Core	-2.95496	1.48337e-09	-0.796462	0.314252	-1.34521	0.0685996
KMXK_0D01520	Single-Core	4.84835	5.23316e-09	-0.372907	0.86033	-0.289762	0.758811
KMXK_0D04670	Single-Core	-1.29598	1.49068e-07	-0.405088	0.120364	-0.108398	0.68382
KMXK_0A04140	Single-Core	1.33777	2.61886e-07	0.566754	0.000726865	-1.28543	9.51782e-11
KMXK_0E00250	Single-Core	-2.59015	3.32908e-05	0.0303105	0.988552	-0.499096	0.382033
KMXK_0D03400	Single-Core	0.9803	9.16476e-05	0.318733	0.340526	-1.03229	1.51357e-10
KMXK_0G03980	Single-Core	0.896128	0.000144376	0.400871	0.106496	-0.140835	0.594269
KMXK_0A02350	Single-Core	0.68842	0.000207459	0.391642	0.0177928	-0.327333	0.0123904
KMXK_0D02880	Single-Core	0.86735	0.00023096	0.441844	0.043116	0.105116	0.633743
KMXK_0H02410	Single-Core	-0.748488	0.000555097	-0.0870451	0.856328	-0.280576	0.10536
KMXK_0E02660	Single-Core	-0.946233	0.000695203	-0.183581	0.800449	-0.0536643	0.879316
KMXK_0A05150	Single-Core	-0.783792	0.000733421	-0.214978	0.575054	-0.977768	5.40217e-07
KMXK_0G02940	Single-Core	0.727236	0.000733421	-0.14524	0.803503	-0.264229	0.206351
KMXK_0B02780	Single-Core	-1.40805	0.000753079	-0.663335	0.0813899	-0.253392	0.510566
KMXK_0A07560	Single-Core	-0.804604	0.000801419	0.45371	0.050695	0.0341365	0.907888
KMXK_0A06250	Single-Core	1.49048	0.000951174	0.227677	0.821482	-1.15213	0.00172936
KMXK_0E04860	Single-Core	-0.871947	0.00109067	-0.389875	0.209003	-0.166449	0.556179
KMXK_0B02660	Single-Core	-0.760223	0.00131646	0.211092	0.512149	-0.523318	0.00115379
KMXK_0A05160	Single-Core	-0.837205	0.00136509	-0.128356	0.800449	-0.190893	0.400285
KMXK_0F00630	Single-Core	0.776693	0.00143866	0.402714	0.0988768	0.102811	0.663875
KMXK_0C07320	Single-Core	-0.719425	0.00247026	-0.714529	0.000114938	-0.281423	0.0662601
KMXK_0A00580	Single-Core	0.925762	0.00269125	-0.477386	0.270938	-1.21136	0.0253281
KMXK_0D03860	Single-Core	-0.663042	0.00293172	0.355675	0.0814058	-0.46217	0.00215968
KMXK_0C00800	Single-Core	-0.593387	0.00298816	-0.092834	0.810285	-6.81984e-05	1
KMXK_0B00860	Single-Core	0.802055	0.00381075	0.0783572	0.944929	0.157949	0.603075
KMXK_0B08080	Single-Core	-0.763056	0.0043645	0.0149941	0.99122	-0.845079	3.47681e-05
KMXK_0E05430	Single-Core	-0.577673	0.00498222	-0.071174	0.911688	0.0311609	0.887315
KMXK_0E04030	Single-Core	1.08856	0.00507594	0.28154	0.707067	0.474807	0.232755
KMXK_0F01910	Single-Core	1.45416	0.00518517	-0.519511	0.480382	-1.8842	1.68545e-08
KMXK_0B05080	Single-Core	-0.955565	0.00701852	-0.251996	0.656304	-0.191381	0.572769
KMXK_0E05830	Single-Core	-1.45183	0.0071003	-0.972675	0.0440251	0.199936	0.738096
KMXK_0F03070	Single-Core	-0.758406	0.00736832	0.151193	0.745387	0.205259	0.480536
KMXK_0C01120	Single-Core	-0.587058	0.00870392	0.0839208	0.852725	-0.254167	0.0997226
KMXK_0A05260	Single-Core	-0.626062	0.010362	0.240276	0.379915	0.648565	8.32435e-06
KMXK_0F02110	Single-Core	0.567133	0.0110846	0.231559	0.564416	-0.0624	0.770387
KMXK_0G02300	Single-Core	-0.700533	0.0125136	-0.132426	0.802469	-0.0964313	0.700768
KMXK_0F04570	Single-Core	0.611713	0.0132399	0.0888272	0.872911	0.26326	0.131524
KMXK_0D02170	Single-Core	-0.708673	0.0133897	-0.121518	0.815624	-0.122389	0.629589
KMXK_0E02430	Single-Core	-0.706911	0.0136379	-0.0227917	0.974597	0.169153	0.540577
KMXK_0B04860	Single-Core	-0.83921	0.0143028	0.0118969	0.989798	-0.395681	0.135564
KMXK_0E05010	Single-Core	0.791214	0.0149798	0.360306	0.240006	2.78545	5.39743e-11
KMXK_0A01400	Single-Core	-0.782154	0.0156936	-0.0837085	0.935014	-0.0344591	0.924461
KMXK_0F00350	Single-Core	-0.775156	0.0162923	-0.11076	0.898386	-0.187973	0.540334
KMXK_0C06330	Single-Core	-0.764688	0.0164779	-0.341901	0.395341	0.0202595	0.953809
KMXK_0D02270	Single-Core	0.728808	0.017229	-0.723677	0.00261706	0.58882	0.00608467
KMXK_0G02840	Single-Core	0.878048	0.0192172	0.0868771	0.932117	0.324294	0.455392
KMXK_0B02560	Single-Core	-1.08321	0.0200781	-0.534722	0.216135	0.388345	0.24911
KMXK_0E04510	Single-Core	-0.653473	0.0226247	0.133917	0.84818	-0.508151	0.0230729
KMXK_0A04870	Single-Core	-0.728165	0.0236412	-0.116125	0.896993	-0.00485814	0.993879
KMXK_0A07650	Single-Core	-0.513108	0.0239072	0.0748213	0.905438	0.201258	0.231372
KMXK_0C00940	Single-Core	-0.655244	0.0239072	-0.00130909	1	-0.151652	0.509297
KMXK_0B03340	Single-Core	-0.713502	0.0241823	-0.0814885	0.928601	-0.0300833	0.927859
KMXK_0A06760	Single-Core	0.682215	0.0244532	-0.112705	0.854922	1.50027	4.59433e-15
KMXK_0F02690	Single-Core	-0.625187	0.024709	-0.376102	0.0944706	0.105412	0.655979
KMXK_0C06160	Single-Core	0.666258	0.024709	0.102828	0.870508	1.15918	5.68274e-08
KMXK_0A01880	Single-Core	-0.622227	0.0268729	-0.0504403	0.947076	-0.0872509	0.724866
KMXK_0D01630	Single-Core	-0.777172	0.0270183	-0.342861	0.431431	0.128943	0.712639
KMXK_0H01530	Single-Core	-0.729926	0.0273911	-0.129499	0.866887	-0.172532	0.576424
KMXK_0A05310	Single-Core	-0.540298	0.028412	0.0762367	0.89343	0.336563	0.049505
KMXK_0D02000	Single-Core	-0.658689	0.0303057	-0.392335	0.230014	-0.287826	0.231448
KMXK_0B05050	Single-Core	-0.681148	0.0306593	-0.123424	0.865854	0.0934288	0.753177
KMXK_0C02230	Single-Core	-0.550061	0.0341545	-0.261814	0.409013	-0.335036	0.0881447
KMXK_0H02600	Single-Core	-0.613071	0.0348082	0.133864	0.723982	-0.091657	0.679054
KMXK_0G01760	Single-Core	0.496246	0.0350799	0.0979602	0.880797	-0.00376374	0.99417
KMXK_0F02950	Single-Core	-0.473056	0.0350799	-0.0693761	0.889588	-0.322593	0.036288
KMXK_0F00420	Single-Core	-0.566931	0.0363295	-0.108996	0.833687	-0.242091	0.246584
KMXK_0C03110	Single-Core	0.999598	0.0366879	-0.796022	0.181721	0.362557	0.658104
KMXK_0D03100	Single-Core	0.628345	0.03798	0.889628	0.000943274	-0.279297	0.304785
KMXK_0H01050	Single-Core	-0.617708	0.0412861	-0.133304	0.849604	-0.0564873	0.869863
KMXK_0E02670	Single-Core	-0.723026	0.0420774	-0.161917	0.829223	-0.146015	0.663875
KMXK_0F04800	Single-Core	-0.659367	0.0431845	0.147643	0.831465	0.28284	0.36624
KMXK_0E02930	Single-Core	-0.626671	0.0432563	-0.0691501	0.93291	0.120875	0.654097
KMXK_0A03440	Single-Core	0.595807	0.0438135	0.844243	0.00101471	-0.12992	0.565416
KMXK_0G01700	Single-Core	0.566937	0.0439292	0.295556	0.510635	-0.608175	0.00124408
KMXK_0G03120	Single-Core	-0.811204	0.044631	-0.314743	0.267044	-0.180703	0.426575
KMXK_0D06100	Single-Core	-0.70154	0.0451627	-0.130241	0.871439	-0.101863	0.791439
KMXK_0F01230	Single-Core	0.772107	0.0454064	0.18442	0.843186	-0.0669768	0.897696
KMXK_0F03890	Single-Core	0.772552	0.0472302	1.25126	2.7988e-05	2.68085	6.62129e-24
KMXK_0C01190	Single-Core	0.49463	0.0482597	-0.0145083	0.9846	0.291808	0.118258
KMXK_0E04940	Single-Core	-0.84534	0.051746	0.2049	0.623482	-0.0392997	0.890597
KMXK_0E04750	Single-Core	-0.761748	0.0517616	-0.0873622	0.944929	-0.0293349	0.948171
KMXK_0D02350	Single-Core	-0.558939	0.0519658	0.00318918	0.999116	-0.156389	0.474882
KMXK_0A04520	Single-Core	-0.686292	0.0530041	-0.182612	0.765764	-0.114132	0.724697
KMXK_0C06630	Single-Core	-0.721806	0.053391	-0.115789	0.90372	-0.22206	0.520928
KMXK_0C03000	Single-Core	0.628165	0.0547996	0.0190892	0.987362	0.109248	0.793784
KMXK_0H01910	Single-Core	-0.652514	0.0561746	-0.116329	0.893438	-0.213171	0.479979
KMXK_0A03800	Single-Core	-0.804926	0.0568495	0.409081	0.414578	-0.0964617	0.83399
KMXK_0F03040	Single-Core	-0.622068	0.0579912	-0.235184	0.611867	0.38151	0.118538
KMXK_0C02440	Single-Core	-0.852493	0.0604859	-0.775357	0.129957	-0.38868	0.328569
KMXK_0G02360	Single-Core	-0.415479	0.0701355	0.0503828	0.947076	-0.137327	0.425153
KMXK_0A02360	Single-Core	0.451307	0.070859	0.393459	0.1279	0.392862	0.0155086
KMXK_0A02200	Single-Core	0.572933	0.0716145	0.142809	0.849234	-0.0820485	0.83824
KMXK_0C00600	Single-Core	0.762316	0.0716534	0.105254	0.944929	0.0694263	0.897806
KMXK_0A07310	Single-Core	-0.429447	0.0719365	-0.163755	0.625642	-0.222475	0.161948
KMXK_0C01050	Single-Core	-0.660525	0.0733142	-0.1246	0.857277	-0.47322	0.046454
KMXK_0H03290	Single-Core	-0.468561	0.0776568	0.570017	0.0060997	0.353199	0.0421015
KMXK_0C01350	Single-Core	0.43922	0.0777478	0.167041	0.687368	0.220159	0.366157
KMXK_0G03640	Single-Core	0.502377	0.0782312	0.37757	0.207659	0.0681722	0.802752
KMXK_0G03690	Single-Core	0.410941	0.0782615	0.443721	0.0170469	-0.136129	0.447804
KMXK_0D04650	Single-Core	-0.539696	0.0830642	-0.0609501	0.942062	-0.0416837	0.877878
KMXK_0B04930	Single-Core	-0.913345	0.0839343	-0.47466	0.445454	-1.97674	7.34033e-10
KMXK_0H03500	Single-Core	-0.540605	0.0873551	-0.10015	0.861863	-0.0782062	0.771027
KMXK_0E02140	Single-Core	-0.550436	0.0906461	-0.0119878	0.988795	-0.0297574	0.929646
KMXK_0F00220	Single-Core	-0.475318	0.0906645	-0.109621	0.803522	-0.0840867	0.715877
KMXK_0E01760	Single-Core	-0.600857	0.0916598	-0.0955326	0.91857	-0.0475375	0.898934
KMXK_0H01080	Single-Core	-0.573005	0.100119	0.173101	0.744902	-0.0889644	0.737763
KMXK_0C02470	Single-Core	-0.516805	0.102408	0.298865	0.526306	-3.92835	1.70452e-63
KMXK_0D04740	Single-Core	-0.520734	0.104123	-0.132218	0.843246	-0.135013	0.619857
KMXK_0D02100	Single-Core	0.487215	0.110016	-0.00376108	0.999116	0.524733	0.00657094
KMXK_0B05610	Single-Core	0.343129	0.114705	0.403132	0.0440251	0.0894957	0.62676
KMXK_0B05750	Single-Core	-0.55021	0.117203	-0.0169586	0.987362	-0.0791136	0.827174
KMXK_0C01130	Single-Core	0.343325	0.117203	0.0546597	0.920483	0.14727	0.39753
KMXK_0A04530	Single-Core	-0.51848	0.117558	-0.00698477	0.995955	-0.124636	0.663875
KMXK_0D05540	Single-Core	0.377087	0.11875	0.0682991	0.911264	0.194597	0.277046
KMXK_0C02820	Single-Core	-0.720124	0.11941	-0.140301	0.824006	-0.228693	0.366827
KMXK_0B04160	Single-Core	0.418059	0.123874	0.544132	0.299872	-0.252438	0.336512
KMXK_0F00940	Single-Core	-0.595117	0.12497	-0.464189	0.0594135	-0.440851	0.0145719
KMXK_0E01990	Single-Core	-0.486026	0.126479	-0.003513	0.999116	0.0549285	0.85415
KMXK_0G03580	Single-Core	0.440288	0.126933	-0.143468	0.821482	0.230371	0.419734
KMXK_0A06700	Single-Core	0.465951	0.128858	0.259452	0.346713	-0.273611	0.0782085
KMXK_0A05210	Single-Core	-0.375889	0.131657	-0.0143972	0.983342	-0.172261	0.396966
KMXK_0F00650	Single-Core	-0.409375	0.134367	-0.0271002	0.968118	-0.412023	0.0226761
KMXK_0C04820	Single-Core	0.47033	0.139228	0.575975	0.103767	-0.0967054	0.729693
KMXK_0E03280	Single-Core	-0.47228	0.142149	-0.0470035	0.95395	-0.00362516	0.994601
KMXK_0H00420	Single-Core	-0.635233	0.143143	-0.234579	0.565471	-0.927696	9.11897e-05
KMXK_0C00720	Single-Core	-0.456304	0.145392	-0.0464052	0.95395	-0.0447015	0.875549
KMXK_0F00570	Single-Core	-0.434798	0.146953	-0.222766	0.587661	-0.0925267	0.749491
KMXK_0B00660	Single-Core	-0.481069	0.150403	-0.0314909	0.970389	-0.0564259	0.867862
KMXK_0A01390	Single-Core	-0.471291	0.159724	0.0109732	0.991519	0.0440698	0.887502
KMXK_0A00700	Single-Core	-0.509587	0.160233	0.0155619	0.987828	-0.0825961	0.820686
KMXK_0D02210	Single-Core	0.420409	0.16748	-0.0962191	0.843246	-0.269414	0.11586
KMXK_0C04720	Single-Core	-0.339407	0.167523	-0.149307	0.65654	-0.352134	0.0330056
KMXK_0H01880	Single-Core	0.325957	0.169314	0.218403	0.438429	0.0728677	0.754152
KMXK_0F04240	Single-Core	-0.585633	0.169314	-0.495582	0.100218	-0.607729	0.00679357
KMXK_0G01640	Single-Core	-0.352698	0.17188	0.0151062	0.979814	-0.285841	0.0986558
KMXK_0C01290	Single-Core	0.354538	0.176951	0.0805096	0.86492	0.122003	0.645771
KMXK_0B07880	Single-Core	-0.553438	0.177536	-0.131168	0.876864	-1.04685	1.45497e-05
KMXK_0F02850	Single-Core	0.294562	0.179342	0.0938296	0.803503	0.0104751	0.963802
KMXK_0H03610	Single-Core	0.371981	0.182473	0.0100892	0.98743	0.0633714	0.79282
KMXK_0B07950	Single-Core	-0.509469	0.182913	-0.00774147	0.996495	-0.115159	0.7693
KMXK_0H03180	Single-Core	-0.37001	0.182913	0.358414	0.343326	0.464644	0.00643034
KMXK_0F01830	Single-Core	-0.363571	0.183305	-0.0445795	0.947076	0.112304	0.635896
KMXK_0F03120	Single-Core	0.371828	0.184453	0.332495	0.129442	0.284522	0.113141
KMXK_0B07380	Single-Core	-0.321582	0.184679	-0.0250065	0.968118	-0.0319514	0.897329
KMXK_0H01540	Single-Core	0.394073	0.187498	-0.0203611	0.983342	-0.216257	0.411964
KMXK_0F03320	Single-Core	-0.3069	0.188402	0.0890697	0.882701	-0.169439	0.278511
KMXK_0H02970	Single-Core	-0.483822	0.188734	-0.0381812	0.968118	-0.196294	0.527303
KMXK_0H00770	Single-Core	-0.416702	0.190461	-0.106585	0.875161	0.231085	0.36252
KMXK_0H01470	Single-Core	-0.330179	0.194403	0.0259341	0.965452	-0.321009	0.0264367
KMXK_0D00970	Single-Core	-0.406369	0.200363	-0.0156449	0.983342	0.00253418	0.995325
KMXK_0E04960	Single-Core	-0.480476	0.200436	0.0373089	0.96183	0.211187	0.357609
KMXK_0H00840	Single-Core	-0.561042	0.201036	-0.100108	0.947076	-0.746286	0.019828
KMXK_0E02750	Single-Core	0.328854	0.211477	0.0221544	0.969155	-0.0664333	0.747309
KMXK_0E01880	Single-Core	-0.403882	0.212622	-0.232027	0.652426	0.203471	0.420636
KMXK_0D06060	Single-Core	-0.465506	0.212791	-0.126298	0.882893	-0.189381	0.563603
KMXK_0A03200	Single-Core	-0.427395	0.212982	-0.0274248	0.972836	0.00985617	0.981658
KMXK_0B04180	Single-Core	-0.38555	0.223372	0.00371799	0.999304	-0.353294	0.113085
KMXK_0G00270	Single-Core	-1.12583	0.22935	-1.50173	0.0352011	-1.40299	0.0075599
KMXK_0C04580	Single-Core	0.28935	0.229583	-0.0178202	0.973661	-0.140611	0.482256
KMXK_0H03540	Single-Core	-0.421806	0.237512	-0.0700349	0.947076	-0.106315	0.753336
KMXK_0D03790	Single-Core	0.305147	0.238696	0.0929889	0.876216	-0.0779009	0.737248
KMXK_0B07700	Single-Core	0.324137	0.241848	0.0367071	0.965754	-0.204836	0.37045
KMXK_0B05640	Single-Core	0.347317	0.245267	0.225654	0.452176	-0.165948	0.426845
KMXK_0A04610	Single-Core	-0.324351	0.246604	-0.17803	0.615312	-0.146417	0.481363
KMXK_0B04210	Single-Core	0.30237	0.248451	0.281197	0.36669	-0.698662	6.4763e-06
KMXK_0C04870	Single-Core	-0.27993	0.253771	-0.0713509	0.891813	-0.0352989	0.869298
KMXK_0H02790	Single-Core	-0.401076	0.258847	-0.125911	0.888936	-0.19067	0.4894
KMXK_0B06710	Single-Core	-0.397611	0.259656	0.345559	0.216135	-0.434569	0.0179852
KMXK_0E04020	Single-Core	-0.345839	0.260557	-0.192388	0.682057	-0.102652	0.73053
KMXK_0F03770	Single-Core	-0.281708	0.26514	0.0134988	0.984707	-0.0750611	0.762275
KMXK_0C01010	Single-Core	-0.271987	0.267702	-0.0932428	0.834238	-0.423397	0.00347503
KMXK_0B01490	Single-Core	0.283776	0.274539	0.22697	0.466435	-0.0218599	0.92241
KMXK_0E01910	Single-Core	-0.305624	0.275741	-0.142239	0.735541	-0.071977	0.76248
KMXK_0D03880	Single-Core	0.641397	0.278783	-0.631709	0.540342	0.0961513	0.925796
KMXK_0H00760	Single-Core	-0.268218	0.278783	-0.0121226	0.983342	-0.0777419	0.680867
KMXK_0B02430	Single-Core	-0.28214	0.279693	0.0368362	0.955073	-0.209596	0.230693
KMXK_0E00710	Single-Core	0.261928	0.281849	0.0616915	0.922153	0.173902	0.376527
KMXK_0C02930	Single-Core	-0.304474	0.284762	-0.0961821	0.80725	-0.310903	0.0336174
KMXK_0E01940	Single-Core	0.267614	0.286727	0.0273649	0.968118	-0.146049	0.497821
KMXK_0D00810	Single-Core	0.375162	0.286972	0.190565	0.758466	-0.264177	0.460753
KMXK_0C01280	Single-Core	0.374147	0.288384	0.0488143	0.947871	-0.175998	0.484665
KMXK_0C03650	Single-Core	0.279073	0.29293	0.26723	0.205688	-0.141429	0.429777
KMXK_0B03780	Single-Core	0.325143	0.293127	-0.119179	0.857277	-0.153457	0.572456
KMXK_0C05220	Single-Core	0.312484	0.294445	0.15501	0.641866	-0.00277636	0.994601
KMXK_0D05810	Single-Core	-0.2504	0.300906	-0.248646	0.271316	-0.222297	0.145262
KMXK_0G04190	Single-Core	0.273775	0.302374	-0.0020863	0.999304	-0.133402	0.515386
KMXK_0G03610	Single-Core	0.304439	0.302569	-0.0745528	0.901388	-0.274497	0.0728087
KMXK_0C07200	Single-Core	0.283519	0.311386	-0.204626	0.431114	-0.0894819	0.637479
KMXK_0F01500	Single-Core	-0.404708	0.314173	-0.15824	0.854598	-0.529394	0.0504967
KMXK_0C05450	Single-Core	-0.538615	0.320132	-0.255958	0.815445	-0.50111	0.239519
KMXK_0A01520	Single-Core	0.309423	0.320132	-0.0709522	0.923266	0.141612	0.563603
KMXK_0F02350	Single-Core	-0.370254	0.326854	-0.0550385	0.965452	-0.1642	0.615035
KMXK_0A04460	Single-Core	-0.255692	0.327913	-0.151776	0.685733	-0.0359798	0.875764
KMXK_0C03750	Single-Core	-0.375172	0.329387	0.293425	0.29622	-0.299007	0.139305
KMXK_0F03470	Single-Core	-0.249004	0.338322	0.0686011	0.893674	-0.455582	0.000978686
KMXK_0H02870	Single-Core	-0.416366	0.343487	0.37787	0.3786	-0.644065	0.00530821
KMXK_0E01330	Single-Core	0.481953	0.344306	-0.0757977	0.920483	-0.394073	0.0402426
KMXK_0A07760	Single-Core	-0.261276	0.346915	-0.0649531	0.908737	-0.296037	0.057696
KMXK_0A01800	Single-Core	0.224822	0.349035	-0.194319	0.519127	0.311741	0.111184
KMXK_0B07960	Single-Core	0.240499	0.349035	0.57227	0.000445622	-0.178977	0.360723
KMXK_0H01900	Single-Core	-0.309568	0.34991	0.27019	0.484609	-0.314941	0.139466
KMXK_0A06130	Single-Core	-0.259883	0.349992	-0.123348	0.745216	-0.0393189	0.86316
KMXK_0G02720	Single-Core	-0.45121	0.356618	-0.384622	0.466226	-0.367102	0.298811
KMXK_0G04170	Single-Core	-0.375455	0.36033	-0.122986	0.893674	-0.061705	0.875552
KMXK_0B07620	Single-Core	-0.282936	0.367299	0.0946643	0.844819	-0.236872	0.204603
KMXK_0B03580	Single-Core	-0.352955	0.367648	0.0581772	0.944536	0.107586	0.710812
KMXK_0C02800	Single-Core	-0.514871	0.368292	-0.500372	0.178078	-1.15731	1.53931e-07
KMXK_0B05550	Single-Core	0.255974	0.373134	0.213614	0.532762	0.278325	0.138404
KMXK_0C02770	Single-Core	-0.231783	0.375413	-0.222169	0.332392	-0.171352	0.278666
KMXK_0A04160	Single-Core	-0.239515	0.377637	-0.191661	0.565471	0.219583	0.201497
KMXK_0G03210	Single-Core	-0.272628	0.37998	-0.0945964	0.857277	-0.0230081	0.933041
KMXK_0F04810	Single-Core	0.241838	0.383086	0.0176702	0.977772	0.177566	0.324472
KMXK_0C06500	Single-Core	-0.221901	0.388311	-0.0893808	0.854672	0.0098562	0.971402
KMXK_0D01710	Single-Core	0.328649	0.391204	-0.192564	0.685572	-0.849699	5.98965e-05
KMXK_0C01800	Single-Core	-0.203341	0.396825	0.078078	0.854598	-0.27312	0.0458255
KMXK_0D00580	Single-Core	-0.422686	0.402689	0.26152	0.6002	0.16887	0.583989
KMXK_0G00410	Single-Core	-0.218267	0.408076	0.0576536	0.917662	0.0314353	0.885247
KMXK_0F05380	Single-Core	0.238704	0.408376	-0.0802072	0.877677	0.773014	1.83456e-07
KMXK_0C04000	Single-Core	-0.262563	0.40961	0.232793	0.561264	-0.296678	0.137264
[truncated: 2,919 more rows]
