# Supplementary material for: Stress-induced expression is enriched for evolutionarily young genes in diverse budding yeasts
Source: Nat Commun. 2020 May 1;11:2144. doi: 10.1038/s41467-020-16073-3 (PMC7195364; doi:10.1038/s41467-020-16073-3)
Supplement: Supplementary file 5 — Supplementary Data 1-6 [file 41467_2020_16073_MOESM5_ESM.zip › Supplementary_Data/Supplementary_Data_5.xlsx]

## Sheet: K.marxianus_RNA_DE
Measurements used for analysis in Figure 3 for K. marxianus
Protein-coding Genes	Gene Group (conservation)	High Temp log2FC	High Temp FDR	Low pH log2FC	Low pH FDR	Osmotic log2FC	Osmotic FDR
KMXK_0C00210	Group I	1.29427	4.35484e-08	0.173274	0.865854	0.799137	0.000324265
KMXK_0G01260	Group I	-0.948244	0.00136509	0.0189352	0.982475	-0.0683935	0.827174
KMXK_0E03000	Group I	-0.38547	0.139228	0.0523687	0.947076	-0.360545	0.0115979
KMXK_0C00320	Group I	0.375829	0.177536	0.258786	0.388607	-0.000844655	1
KMXK_0B02190	Group I	-0.287359	0.252786	-0.289109	0.405323	-0.0316482	0.894198
KMXK_0B02730	Group I	-0.671661	0.279363	0.337471	0.332392	-0.642343	0.00120779
KMXK_0C03170	Group I	0.344363	0.284007	0.772931	0.00021932	-0.622688	0.000891066
KMXK_0D00200	Group I	0.360473	0.290117	0.538167	0.0917522	0.306112	0.185731			High Temperature Results
KMXK_0C03180	Group I	-0.312559	0.29277	-0.0813795	0.893438	-0.167965	0.411964				Group I	Group II	Group III	Group IV	Group V	Total
KMXK_0G00560	Group I	-0.284166	0.294619	0.0669311	0.937101	0.0343633	0.883705			Total mRNAs	3179	326	987	221	204	4917
KMXK_0C02620	Group I	-0.183884	0.470308	0.104023	0.774714	-0.0233487	0.91601			DE mRNAs	75	11	61	31	31	209
KMXK_0F00280	Group I	-0.220106	0.473283	-0.0216598	0.971492	-0.144489	0.467536			Percent	2.35923	3.37423	6.18034	14.0271	15.1961	4.25056
KMXK_0F04410	Group I	-0.278392	0.487294	0.0789771	0.916086	-0.16163	0.556231			Adjusted	0.55504	0.793833	1.45401	3.30007	3.57508	1
KMXK_0C06380	Group I	0.17947	0.556351	-0.019963	0.976727	-0.535633	0.000588045
KMXK_0D00140	Group I	0.493412	0.576502	0.322776	0.856269	0.838878	0.19465
KMXK_0H00490	Group I	-0.22052	0.58721	0.178317	0.686071	-0.155383	0.566924
KMXK_0D01770	Group I	0.171273	0.63292	0.203234	0.656956	-0.741954	0.000339264			Low pH Results
KMXK_0D06500	Group I	-0.246949	0.76771	0.585888	0.350968	0.513152	0.293701				Group I	Group II	Group III	Group IV	Group V	Total
KMXK_0A01040	Group I	-0.0940194	0.806061	-0.234304	0.544337	-0.0420472	0.890873			Total mRNAs	3179	326	987	221	204	4917
KMXK_0G03030	Group I	-0.0629715	0.866013	0.0844488	0.888857	0.180267	0.303098			DE mRNAs	14	3	22	11	15	65
KMXK_0A07530	Group I	0.0278587	0.953651	-0.132521	0.865854	-0.513244	0.0592102			Percent	0.44039	0.920245	2.22898	4.97738	7.35294	1.32194
KMXK_0A01590	Group I	0.0110264	0.977165	0.16736	0.608013	-0.261981	0.119663			Adjusted	0.333138	0.69613	1.68614	3.76519	5.56222	1
KMXK_0H00120	Group I	1.14548	1.22211e-07	0.266628	0.615312	0.0766889	0.820826
KMXK_0F01530	Group I	-0.19053	0.484444	0.156736	0.685733	0.196473	0.313074
KMXK_0D02280	Group I	0.14351	0.592271	-0.0242507	0.969948	-0.00790592	0.978209
KMXK_0D01390	Group I	-0.505923	0.214382	1.87718	1.35344e-13	-2.4647	2.05701e-12			Osmotic Stress Results
KMXK_0B02580	Group I	0.565676	0.415813	-0.372817	0.778494	-0.047604	0.954885				Group I	Group II	Group III	Group IV	Group V	Total
KMXK_0D05340	Group I	0.488109	0.022041	0.311371	0.189472	0.226992	0.127163			Total mRNAs	3179	326	987	221	204	4917
KMXK_0G02220	Group I	0.338408	0.126933	0.144964	0.677718	-0.0187873	0.927082			DE mRNAs	68	8	44	22	37	179
KMXK_0A01510	Group I	0.259952	0.29245	0.0617805	0.932096	0.122483	0.499361			Percent	2.13904	2.45399	4.45795	9.95475	18.1373	3.64043
KMXK_0A01920	Group I	0.229921	0.482883	0.016111	0.983342	0.299385	0.102095			Adjusted	0.587578	0.674093	1.22457	2.7345	4.98217	1
KMXK_0F04830	Group I	0.183731	0.51377	0.160402	0.661089	0.259732	0.153006
KMXK_0C04600	Group I	0.170804	0.579788	0.314284	0.332392	-0.0739144	0.800901
KMXK_0A01070	Group I	0.0938282	0.778684	-0.119146	0.857277	0.529688	0.00014144
KMXK_0B05870	Group I	0.100796	0.813011	0.253334	0.346713	-0.156025	0.382033
KMXK_0B00720	Group I	1.53955	0.00438446	0.32479	0.144698	0.0626038	0.768429
KMXK_0D00220	Group I	0.417042	0.12428	0.171314	0.75124	0.732731	0.000807483
KMXK_0E00180	Group I	-0.393054	0.16592	-0.0695889	0.91857	-0.303801	0.106146
KMXK_0E05680	Group I	0.143651	0.604182	-0.149093	0.712918	0.274624	0.0627268
KMXK_0F02900	Group I	0.0214874	0.951325	-0.180022	0.62925	0.310335	0.0665665
KMXK_0C00140	Group I	-2.58243	1.9303e-11	0.120641	0.947076	1.28755	7.52848e-07
KMXK_0A01830	Group I	1.45752	7.75539e-10	1.49233	3.28157e-06	0.758089	3.01485e-05
KMXK_0G00220	Group I	-0.993043	4.07783e-08	-0.50115	0.000885736	-0.207658	0.156021
KMXK_0D02500	Group I	1.21151	1.1488e-07	0.742442	5.79796e-06	0.244987	0.567816
KMXK_0B04680	Group I	-3.25231	1.6251e-07	-1.55072	0.0411571	-3.74906	1.7219e-18
KMXK_0A06560	Group I	1.22156	4.0892e-07	0.559099	0.0342912	0.114818	0.765501
KMXK_0A06440	Group I	-1.1983	1.64723e-06	-0.769142	0.000100774	-0.523988	0.0106054
KMXK_0H03120	Group I	-1.42246	3.98899e-06	-0.344429	0.329558	0.182821	0.526417
KMXK_0E00270	Group I	1.80221	7.19375e-06	0.199887	0.82805	0.584739	0.000180225
KMXK_0B04730	Group I	1.43467	9.44329e-06	0.987412	0.0105314	0.568154	0.0855571
KMXK_0C00390	Group I	1.12335	1.46385e-05	0.59804	0.00655491	-0.0777023	0.741747
KMXK_0B05340	Group I	1.60114	1.48819e-05	1.52711	2.19142e-05	0.110719	0.873743
KMXK_0F03300	Group I	0.794248	8.16515e-05	0.441856	0.00691622	-0.190197	0.286481
KMXK_0A00130	Group I	0.958754	0.000248406	0.314043	0.615312	-0.289436	0.367731
KMXK_0G01310	Group I	0.882962	0.000301672	0.352971	0.191631	-0.670508	0.00225909
KMXK_0F05510	Group I	0.968366	0.000434975	-0.196165	0.918093	0.659443	0.00343883
KMXK_0C05260	Group I	0.835505	0.00119552	0.124991	0.856269	-0.165708	0.5848
KMXK_0G04330	Group I	1.43091	0.00133324	-0.290413	0.861008	0.429903	0.749702
KMXK_0D03830	Group I	0.774421	0.00178139	0.464814	0.0465138	0.408105	0.0350885
KMXK_0F02450	Group I	0.740922	0.00292835	0.851741	0.00483985	0.0551618	0.852004
KMXK_0G00210	Group I	-1.45424	0.00296034	-0.696698	0.237681	-1.20767	0.00146303
KMXK_0H00270	Group I	0.704725	0.00343044	0.0894919	0.896993	0.0981157	0.675564
KMXK_0A03230	Group I	-1.5362	0.00666491	-0.270091	0.632048	-1.56064	0.000469945
KMXK_0F01970	Group I	0.922812	0.00842901	0.648407	0.103174	-0.121331	0.796959
KMXK_0B06040	Group I	-0.650795	0.0104931	-0.0615407	0.947076	-0.183986	0.455392
KMXK_0B04540	Group I	0.707766	0.0133897	0.067732	0.905438	-0.0945788	0.717756
KMXK_0D03570	Group I	0.538732	0.0143624	0.658	6.90019e-06	0.965332	2.26232e-16
KMXK_0F02610	Group I	0.753925	0.0146791	0.524569	0.125651	1.08324	1.49603e-06
KMXK_0H00110	Group I	0.715901	0.0158877	0.403504	0.3099	-0.138325	0.663044
KMXK_0D00170	Group I	1.12977	0.0260499	1.41779	0.0209225	1.4686	0.000329206
KMXK_0B06120	Group I	0.603779	0.0294365	0.892821	2.345e-05	-0.301546	0.208775
KMXK_0H01830	Group I	1.10784	0.0321605	-0.0512001	0.971492	2.31911	1.667e-10
KMXK_0C03840	Group I	-0.984474	0.0357266	0.202608	0.80725	0.265526	0.541059
KMXK_0E03880	Group I	0.841131	0.0417189	0.325905	0.572097	-0.0305051	0.958002
KMXK_0G01090	Group I	-1.08456	0.0422421	0.0238094	0.974233	-0.34406	0.270983
KMXK_0G03140	Group I	0.576655	0.0431121	-0.223085	0.688994	-0.36425	0.182365
KMXK_0E03310	Group I	-0.641138	0.0440542	-0.604857	0.0266996	0.0558929	0.894198
KMXK_0A06010	Group I	0.529476	0.0541521	0.257842	0.494921	0.409547	0.0616837
KMXK_0A00650	Group I	-1.1094	0.0541913	-0.54457	0.505808	0.394724	0.437704
KMXK_0B03060	Group I	0.637815	0.0562905	0.498754	0.0594137	-0.00550616	0.99417
KMXK_0A04630	Group I	0.838701	0.0568012	0.404559	0.689605	1.55623	3.76923e-09
KMXK_0A05760	Group I	0.572036	0.0572461	0.0482653	0.963691	0.144758	0.698967
KMXK_0B02080	Group I	0.479165	0.0579912	0.943346	0.022037	-0.435852	0.0311164
KMXK_0C07190	Group I	-0.609456	0.0582225	-0.153161	0.749465	-0.103752	0.727237
KMXK_0B05630	Group I	0.611604	0.0661431	-0.220183	0.511053	-0.387726	0.0480807
KMXK_0E04540	Group I	0.506765	0.070859	-0.17818	0.790558	0.851187	0.000320576
KMXK_0A03250	Group I	1.63337	0.0784861	0.0419994	0.987828	-1.61566	0.037719
KMXK_0A01030	Group I	0.360676	0.088097	-0.0596343	0.905438	0.316102	0.0618841
KMXK_0G00190	Group I	-0.840802	0.0906645	-0.765478	0.0588346	-0.566947	0.0846086
KMXK_0A00120	Group I	1.10036	0.0916598	0.396104	0.343326	0.0207033	0.960861
KMXK_0D04590	Group I	0.59931	0.09246	-0.316734	0.474244	-0.0884569	0.834042
KMXK_0A06390	Group I	-0.501857	0.102447	-0.0258455	0.973661	-0.0525856	0.869897
KMXK_0E02650	Group I	-0.536329	0.102941	0.00844441	0.994132	0.128371	0.711566
KMXK_0D05200	Group I	0.483674	0.105273	0.360061	0.0373497	0.145784	0.346742
KMXK_0B01330	Group I	0.378886	0.106752	-0.258644	0.517169	0.292576	0.0688138
KMXK_0F05780	Group I	0.4078	0.108393	-0.371274	0.653598	0.55229	0.0033235
KMXK_0E00120	Group I	-0.486986	0.114365	-0.0841828	0.95395	1.25506	3.32157e-15
KMXK_0B08400	Group I	0.374363	0.133005	0.115022	0.75124	0.0823625	0.68382
KMXK_0G01720	Group I	-0.448861	0.144457	-0.4242	0.133002	-0.376243	0.046454
KMXK_0A04500	Group I	-0.522463	0.145612	-0.0427084	0.968118	-0.222473	0.481782
KMXK_0C05710	Group I	0.352786	0.15115	0.072992	0.908737	-0.472557	0.0100072
KMXK_0D04250	Group I	0.481735	0.15471	0.26822	0.600379	-0.159384	0.617614
KMXK_0G00580	Group I	-0.413709	0.161473	0.174286	0.601559	0.420802	0.00488942
KMXK_0A07780	Group I	-0.637846	0.163864	-0.436732	0.564416	-1.95466	5.03662e-12
KMXK_0E04770	Group I	-0.457527	0.17188	0.0415499	0.968118	0.00459944	0.994284
KMXK_0B02100	Group I	-0.576582	0.174615	0.0505003	0.963995	-0.847373	0.00223732
KMXK_0A05650	Group I	0.573903	0.178476	-0.177247	0.886738	1.29539	0.00117954
KMXK_0B02130	Group I	0.339728	0.180626	0.145562	0.748241	-0.349829	0.0987157
KMXK_0A00200	Group I	0.748318	0.183305	0.723953	0.682057	5.13963	1.14549e-17
KMXK_0B08170	Group I	-0.530853	0.184679	-0.329033	0.547833	2.41214	4.39147e-19
KMXK_0G03760	Group I	0.350284	0.202914	0.331871	0.273995	-0.233948	0.323794
KMXK_0C07370	Group I	-0.632862	0.203294	0.469263	0.288321	-1.3256	5.62618e-05
KMXK_0E03490	Group I	0.341807	0.203294	0.22031	0.75124	0.221763	0.234042
KMXK_0C05500	Group I	0.421117	0.203661	0.596103	0.0745481	-0.859718	0.000114153
KMXK_0E05950	Group I	0.590178	0.207778	-0.074202	0.959096	0.11662	0.827385
KMXK_0D06410	Group I	0.317148	0.212536	0.448153	0.00595227	0.103646	0.548386
KMXK_0B08060	Group I	0.323196	0.214536	0.591454	0.00303723	0.777379	1.03988e-06
KMXK_0B02270	Group I	-0.313966	0.215034	0.0394296	0.947877	-0.0762086	0.729062
KMXK_0D02090	Group I	0.34207	0.218349	-0.0909842	0.918927	0.358212	0.0950303
KMXK_0C02730	Group I	0.465322	0.227038	0.11112	0.896306	-0.126571	0.718184
KMXK_0A08320	Group I	0.457784	0.263185	-0.156923	0.902593	-0.0288323	0.960349
KMXK_0A06750	Group I	-0.375537	0.264511	-0.211418	0.615312	-0.186653	0.472846
KMXK_0D03460	Group I	-0.336007	0.269446	-0.506773	0.282777	-0.0535678	0.880163
KMXK_0C06640	Group I	0.27095	0.271037	-0.0205202	0.975369	0.198264	0.440402
KMXK_0H00650	Group I	-0.375776	0.27333	0.158228	0.829223	0.0378209	0.923392
KMXK_0E04380	Group I	0.280326	0.27528	-0.0454604	0.964036	0.370202	0.0319604
KMXK_0D04460	Group I	0.421482	0.275889	0.550722	0.151362	0.318416	0.353766
KMXK_0F05460	Group I	0.258559	0.283563	0.134703	0.677718	-0.0178714	0.935564
KMXK_0C01380	Group I	0.332875	0.286972	-0.00437367	0.999116	-0.0252069	0.948077
KMXK_0B06890	Group I	-0.378664	0.295186	-0.00754187	0.996681	0.192031	0.526365
KMXK_0B05440	Group I	0.262233	0.2959	-0.0271678	0.969155	0.019588	0.948077
KMXK_0F00640	Group I	0.265791	0.306438	0.234737	0.483185	-0.328396	0.134084
KMXK_0B00210	Group I	0.512019	0.315391	-0.126888	0.923448	0.132862	0.773903
KMXK_0H02070	Group I	0.25454	0.328347	0.193667	0.653591	0.087877	0.735271
KMXK_0A04760	Group I	-0.318435	0.332449	-0.052168	0.945483	0.25079	0.181891
KMXK_0G03470	Group I	0.382804	0.336921	0.113071	0.86492	0.0462323	0.914797
KMXK_0B00190	Group I	0.392696	0.343075	0.0524034	0.968181	-0.128016	0.742782
KMXK_0F05800	Group I	0.364384	0.367215	0.81636	0.119334	-0.407751	0.193705
KMXK_0D05310	Group I	-0.283647	0.368672	0.00213447	0.999621	-0.046323	0.877356
KMXK_0E00590	Group I	0.271853	0.370029	0.153666	0.677718	0.325769	0.0643241
KMXK_0C00920	Group I	-0.261532	0.372908	0.225706	0.506474	0.16943	0.459864
KMXK_0B04750	Group I	-0.226248	0.377287	0.0649973	0.901388	-0.0889122	0.664331
KMXK_0D00190	Group I	0.424086	0.384965	0.951676	0.0997001	0.424716	0.32325
KMXK_0H00570	Group I	0.336998	0.386701	-0.131138	0.844819	0.442121	0.0817201
KMXK_0C04780	Group I	-0.210794	0.401944	-0.0450903	0.944929	-0.0541363	0.799396
KMXK_0F01700	Group I	-0.205739	0.413674	0.298955	0.347159	-0.664708	1.04095e-05
KMXK_0F03490	Group I	-0.578018	0.421062	-0.922768	0.175019	-0.198998	0.76644
KMXK_0C03530	Group I	0.257398	0.422431	0.103865	0.830141	-0.403338	0.00889825
KMXK_0B00880	Group I	0.260775	0.426225	0.416986	0.162144	0.0395594	0.907888
KMXK_0H01420	Group I	0.364562	0.433938	0.652743	0.0075869	0.0874	0.831992
KMXK_0A01440	Group I	-0.362739	0.434606	-0.892722	0.0135539	-1.28006	4.55108e-06
KMXK_0B06750	Group I	0.279478	0.447517	-0.201391	0.745808	-0.192247	0.619747
KMXK_0C06070	Group I	-0.243759	0.454282	0.206765	0.507673	0.194795	0.299488
KMXK_0H02400	Group I	-0.380957	0.463199	-0.176325	0.854598	-0.309631	0.448422
KMXK_0A01790	Group I	-0.190476	0.470494	-0.103473	0.802469	-0.0020327	0.995986
KMXK_0C03920	Group I	0.178842	0.484062	0.354201	0.0518235	-0.00981865	0.968034
KMXK_0A04060	Group I	0.194174	0.484633	-0.129175	0.718269	0.605589	6.56538e-05
KMXK_0F00250	Group I	0.189534	0.493557	0.190905	0.52185	0.0859625	0.685056
KMXK_0A05450	Group I	0.241451	0.516984	0.148601	0.815445	0.10696	0.762136
KMXK_0G00480	Group I	-0.292824	0.518727	0.121092	0.918927	0.884087	0.00369421
KMXK_0G00840	Group I	-0.638431	0.518918	-0.770957	0.587661	0.180482	0.852004
KMXK_0C04060	Group I	-0.274957	0.528623	-0.261578	0.735898	-0.10188	0.819412
KMXK_0D04610	Group I	0.344845	0.532228	0.174094	0.850818	0.0653623	0.887262
KMXK_0F05640	Group I	0.186079	0.533696	0.0477626	0.947076	-0.472019	0.00560234
KMXK_0C00130	Group I	0.419073	0.536348	0.122592	0.814971	1.32376	9.41851e-10
KMXK_0G00830	Group I	0.32302	0.54639	-0.116137	0.888936	0.223155	0.684155
KMXK_0D05360	Group I	-0.245677	0.547663	-0.0219283	0.969948	0.245521	0.18797
KMXK_0B00580	Group I	0.230166	0.548847	-0.0486212	0.957616	-0.271736	0.33289
KMXK_0G00650	Group I	-0.587743	0.552464	-0.785949	0.278306	-1.3123	0.00292758
KMXK_0F00370	Group I	-0.161239	0.559326	-0.269553	0.398492	0.0427483	0.875549
KMXK_0E03870	Group I	-0.181108	0.560481	0.196626	0.736916	0.509227	0.00257968
KMXK_0D00830	Group I	-0.157981	0.579788	-0.111884	0.791367	0.0680899	0.754042
KMXK_0E01640	Group I	-0.17928	0.579864	-0.247442	0.520528	0.29616	0.131337
KMXK_0C01540	Group I	0.15983	0.598832	0.350662	0.212993	0.39278	0.0114257
KMXK_0A05790	Group I	-0.27901	0.603989	-0.397946	0.354173	0.145202	0.704524
KMXK_0B07940	Group I	0.207777	0.60803	0.0528857	0.947076	-0.191492	0.446551
KMXK_0F05770	Group I	0.294388	0.628231	0.0336799	0.986765	1.18522	0.000358129
KMXK_0F03520	Group I	0.307134	0.629985	0.671176	0.325672	0.0659546	0.883985
KMXK_0G00300	Group I	-0.200741	0.647296	0.0303459	0.968118	0.488659	0.0156257
KMXK_0B06290	Group I	0.142274	0.647296	0.242911	0.431114	0.262938	0.208303
KMXK_0F01400	Group I	0.191584	0.654885	-0.0689642	0.947076	0.133607	0.724621
KMXK_0B01190	Group I	-0.274731	0.658779	-0.106694	0.947076	-0.193671	0.720587
KMXK_0E00850	Group I	0.133427	0.69513	0.119643	0.821907	0.362771	0.045664
KMXK_0A00570	Group I	0.163681	0.696759	0.230714	0.500914	0.205302	0.418205
KMXK_0D01330	Group I	0.134801	0.697883	0.20301	0.716842	-0.0245344	0.931796
KMXK_0B01060	Group I	0.226123	0.701887	0.162141	0.898386	0.494546	0.218724
KMXK_0B00610	Group I	0.124165	0.713135	-0.051117	0.947076	-0.062717	0.834042
KMXK_0E01070	Group I	0.114668	0.716027	-0.166635	0.636022	0.0311959	0.897329
KMXK_0B02460	Group I	0.17166	0.721552	-0.1564	0.898663	0.0720803	0.874124
KMXK_0C00900	Group I	-0.121632	0.739338	-0.130004	0.835101	-0.0951214	0.743642
KMXK_0H02530	Group I	-0.231173	0.739338	-0.202111	0.861863	-0.0106124	1
KMXK_0D03560	Group I	-0.0989045	0.739713	0.104731	0.767817	-0.0572039	0.768843
KMXK_0B06150	Group I	0.108992	0.747664	0.137208	0.754559	-0.0721132	0.766981
KMXK_0B00690	Group I	0.153554	0.747664	0.93017	0.0677974	0.131549	0.746134
KMXK_0E06290	Group I	0.105245	0.764199	0.404969	0.0540325	0.658529	4.60681e-06
KMXK_0D06570	Group I	-0.187563	0.766795	0.0858023	0.947076	0.122606	0.796685
KMXK_0E00870	Group I	-0.124923	0.76771	0.119525	0.849182	-0.0880817	0.792399
KMXK_0D05670	Group I	0.108956	0.76771	-0.119605	0.829223	0.0168989	0.949273
KMXK_0F05700	Group I	0.091734	0.768992	-0.0945981	0.867998	-0.409664	0.00853031
KMXK_0H00980	Group I	0.0990309	0.771062	0.016475	0.983342	0.260332	0.10536
KMXK_0D04900	Group I	0.144416	0.778651	-0.190264	0.615412	0.165198	0.48921
KMXK_0B07870	Group I	-0.288508	0.782301	-0.506341	0.475902	-2.309	1.96499e-23
KMXK_0G03130	Group I	0.116592	0.791251	-0.0698574	0.904614	-0.889125	3.19501e-12
KMXK_0G00880	Group I	0.100889	0.799586	0.164047	0.768404	0.220573	0.417484
KMXK_0B00270	Group I	0.0824696	0.800695	0.10291	0.838858	0.255868	0.171902
KMXK_0B04390	Group I	-0.0940613	0.805431	-0.0521779	0.947076	-0.0523985	0.872205
KMXK_0C01450	Group I	0.0754421	0.806763	0.0247032	0.967585	-0.0558663	0.787337
KMXK_0D06430	Group I	0.0795543	0.807392	0.105484	0.845183	0.163513	0.437704
KMXK_0E02080	Group I	-0.146331	0.807788	0.536018	0.301689	-0.165329	0.734967
KMXK_0A07160	Group I	0.0836193	0.814539	0.0191464	0.974985	-0.11909	0.564417
KMXK_0E05380	Group I	0.211413	0.847093	0.349948	0.805795	-0.880636	0.236479
KMXK_0F01630	Group I	-0.185038	0.851472	-0.498958	0.643088	-0.62547	0.268027
KMXK_0F03650	Group I	-0.093905	0.856824	0.058446	0.957549	0.109442	0.804364
KMXK_0G02680	Group I	-0.0752087	0.866857	-0.138063	0.74065	0.00397578	0.993791
KMXK_0F00120	Group I	0.10944	0.894219	-0.788343	0.079987	0.486576	0.106146
KMXK_0G00790	Group I	-0.0481138	0.897152	0.660036	0.00261706	-0.0398262	0.87088
KMXK_0D04340	Group I	-0.0871784	0.900301	-0.434894	0.587411	-0.639404	0.0834551
KMXK_0F04090	Group I	-0.0527341	0.9028	-0.0497978	0.947076	0.314654	0.0532433
KMXK_0G02520	Group I	-0.0424024	0.904697	-0.104543	0.834353	-0.163961	0.365791
KMXK_0D05910	Group I	0.0438424	0.907325	0.195533	0.512149	0.0419959	0.858228
KMXK_0F00160	Group I	-0.0507526	0.907633	0.561482	0.0149231	0.932137	2.23369e-08
KMXK_0A08190	Group I	0.0521978	0.910735	0.205427	0.718941	0.10002	0.76606
KMXK_0B05380	Group I	-0.0494071	0.915533	-0.409931	0.100218	-0.0944848	0.675539
KMXK_0C07210	Group I	-0.0671691	0.918281	-0.48397	0.361288	-0.725708	0.0323917
KMXK_0D05430	Group I	0.0502838	0.920443	-0.418262	0.257306	0.0983977	0.760193
KMXK_0C01180	Group I	-0.0502899	0.923806	-0.206194	0.765764	0.266715	0.378932
KMXK_0B01650	Group I	0.0349653	0.928671	-0.0817629	0.91857	-0.0551503	0.855531
KMXK_0B04670	Group I	-0.0279488	0.935459	0.135729	0.714402	0.289075	0.0680463
KMXK_0B06520	Group I	0.0548143	0.941149	-0.615473	0.336415	-0.279779	0.597536
KMXK_0C02450	Group I	-0.0261924	0.946917	0.116463	0.809265	0.0939398	0.648168
KMXK_0B02260	Group I	-0.0278423	0.951023	-0.0333913	0.968118	-0.0731745	0.80922
KMXK_0A02820	Group I	0.0276033	0.952609	-0.0335879	0.965452	0.422555	0.012426
KMXK_0F02420	Group I	-0.0267554	0.95414	0.0344509	0.965497	-0.0125549	0.973556
KMXK_0A03040	Group I	-0.0196357	0.965632	0.30854	0.622448	-0.168444	0.479979
KMXK_0E05720	Group I	-0.0276688	0.965633	-0.057328	0.968118	-0.346636	0.344729
KMXK_0F03700	Group I	-0.0122707	0.994769	0.12757	0.91797	-0.58081	0.0999526
KMXK_0A04680	Group I	-0.00143032	0.998879	-0.145625	0.893748	-0.992927	0.00175245
KMXK_0H01490	Group I	-0.00238743	1	-0.298135	0.305896	0.0366267	0.885206
KMXK_0B04400	Group I	1.99125	1.74509e-09	0.8776	0.049852	0.0131499	0.989339
KMXK_0H00910	Group I	-2.25084	3.85735e-09	-0.511765	0.310918	-1.35978	9.03245e-07
KMXK_0E00600	Group I	0.593112	0.00424855	0.309236	0.0999068	0.372017	0.00601099
KMXK_0H00260	Group I	0.492168	0.0429064	0.265672	0.451273	0.232584	0.128578
KMXK_0C00270	Group I	-0.607227	0.0510963	0.099586	0.870491	0.493563	0.020322
KMXK_0C07240	Group I	-0.326445	0.222638	-0.298132	0.16448	-0.340971	0.0348517
KMXK_0F04870	Group I	0.333862	0.31386	-0.157559	0.840292	-0.202026	0.509297
KMXK_0B06910	Group I	0.0185579	0.958573	0.0208587	0.973327	0.112436	0.610859
KMXK_0D02710	Group I	0.967529	0.000234283	0.169796	0.859069	1.1896	1.66287e-16
KMXK_0F00620	Group I	0.568609	0.00363383	0.467051	0.0208987	-0.00738881	0.977482
KMXK_0B05370	Group I	0.886078	0.00444109	-0.203686	0.834238	-0.74282	0.017265
KMXK_0A08280	Group I	-0.575471	0.00591585	-0.262315	0.258394	-0.20352	0.287521
KMXK_0E05980	Group I	0.613776	0.0201885	0.209201	0.615312	0.0579546	0.842017
KMXK_0C06120	Group I	0.496202	0.0525511	0.00354064	0.999181	0.155852	0.496001
KMXK_0C01270	Group I	0.465325	0.0751376	-0.151667	0.774467	-0.155328	0.533866
KMXK_0B05810	Group I	-0.328212	0.179507	0.0936236	0.857958	-0.133155	0.526876
KMXK_0A03180	Group I	-0.668079	0.256797	-0.428787	0.626926	-0.306698	0.52984
KMXK_0A02840	Group I	-0.289085	0.271312	-0.125407	0.736133	0.298329	0.103283
KMXK_0G02640	Group I	-0.275023	0.284487	-0.0904859	0.838858	0.0386661	0.861721
KMXK_0A04360	Group I	-0.252263	0.331855	-0.0762057	0.896993	-0.205782	0.365159
KMXK_0A02740	Group I	-0.328339	0.355689	-0.212516	0.68617	-0.233169	0.417808
KMXK_0E04720	Group I	0.205807	0.382685	0.190695	0.47499	0.132002	0.43606
KMXK_0D01110	Group I	-0.350749	0.392925	0.189598	0.688994	0.189651	0.545042
KMXK_0A04210	Group I	-0.229739	0.394349	-0.0044265	0.996821	0.191536	0.263481
KMXK_0E01780	Group I	-0.234831	0.416551	-0.104657	0.843744	0.0511642	0.842215
KMXK_0F01720	Group I	0.416455	0.417259	-0.095431	0.947076	-0.0969048	0.882672
KMXK_0F02640	Group I	0.246848	0.437774	-0.111837	0.87026	-0.022245	0.947779
KMXK_0E05160	Group I	-0.241091	0.475694	0.150997	0.911688	-0.0693763	0.822979
KMXK_0C06540	Group I	0.217841	0.511547	0.49614	0.0527964	0.406993	0.0387935
KMXK_0A07320	Group I	-0.155642	0.550235	-0.115713	0.737976	-0.0712802	0.716392
KMXK_0D05750	Group I	-0.204888	0.57565	-0.30957	0.114207	0.244998	0.128227
KMXK_0A06030	Group I	-0.385598	0.60803	-0.38024	0.718941	-0.604169	0.259758
KMXK_0A07860	Group I	0.152917	0.616465	0.153589	0.673755	0.204043	0.205463
KMXK_0B04020	Group I	-0.113611	0.697883	-0.201297	0.513443	0.000391166	1
KMXK_0H02630	Group I	0.102857	0.719182	0.0342793	0.95395	0.0643923	0.757921
KMXK_0H02700	Group I	0.133611	0.730992	0.548967	0.114697	0.104468	0.771027
KMXK_0B07470	Group I	0.14962	0.743984	0.1741	0.821278	0.192941	0.562705
KMXK_0G03820	Group I	-0.0842456	0.796794	0.0688788	0.885819	-0.241112	0.152697
KMXK_0A00350	Group I	-0.0783405	0.833414	-0.209006	0.57209	0.43521	0.0168301
KMXK_0B03960	Group I	0.0665268	0.839193	0.277998	0.236423	0.266786	0.0980529
KMXK_0D04970	Group I	0.119109	0.876495	0.033678	0.986623	-0.403566	0.456572
KMXK_0H03530	Group I	-0.189825	0.894251	0.269571	0.929386	-1.00705	0.192194
KMXK_0A06040	Group I	0.0470735	0.904697	-0.0149463	0.98743	0.222221	0.365642
KMXK_0G00780	Group I	-0.0430951	0.907095	0.344654	0.178078	-0.22439	0.27784
KMXK_0G04000	Group I	0.0381005	0.929408	0.185301	0.744902	0.0342759	0.927519
KMXK_0A00990	Group I	-0.0311201	0.946874	0.00483798	0.999116	-0.0995696	0.749787
KMXK_0E04560	Group I	-0.902528	0.000112629	-0.066738	0.893438	-0.27824	0.174447
KMXK_0C02810	Group I	-1.00651	0.00633993	-0.348316	0.48642	-1.52377	9.69785e-10
KMXK_0C03870	Group I	-0.501559	0.020851	-0.134974	0.707067	-0.0420902	0.840416
KMXK_0B00950	Group I	0.740424	0.032469	0.427855	0.256749	0.670854	0.00120779
KMXK_0B05350	Group I	-0.453794	0.0432563	-0.28563	0.178208	-0.250773	0.132195
KMXK_0H03150	Group I	0.436367	0.061434	-0.138475	0.707464	-0.195837	0.344637
KMXK_0F04590	Group I	-0.490658	0.0628637	-0.273703	0.345347	-0.069772	0.787968
KMXK_0D05300	Group I	0.416942	0.0843832	-0.0193977	0.983342	0.268686	0.231372
KMXK_0F04010	Group I	-0.550699	0.101317	0.069142	0.909465	-0.415102	0.0478597
KMXK_0B05110	Group I	-0.373307	0.126933	-0.0642139	0.898663	-0.105189	0.583989
KMXK_0A02110	Group I	0.306572	0.150747	0.131324	0.738114	0.257737	0.0782195
KMXK_0F02930	Group I	0.299958	0.20698	-0.0742468	0.911264	0.117574	0.522113
KMXK_0A06690	Group I	-0.576527	0.299886	-0.463919	0.0694996	-0.791727	9.08441e-05
KMXK_0A05420	Group I	-0.400446	0.327897	0.00370278	0.999116	-0.328692	0.121884
KMXK_0G01820	Group I	0.28398	0.340344	0.196329	0.700585	0.282401	0.204356
KMXK_0F03740	Group I	0.299478	0.348491	0.286847	0.310711	-0.288856	0.124667
KMXK_0C04090	Group I	-0.238066	0.3571	-0.0576315	0.937101	-0.296764	0.0729115
KMXK_0D04860	Group I	0.215218	0.403903	0.194257	0.512796	-0.146667	0.39239
KMXK_0A01810	Group I	-0.296074	0.410231	0.0380182	0.962633	0.214211	0.454505
KMXK_0E00630	Group I	-0.295093	0.442335	0.120657	0.912028	-0.0160695	0.964638
KMXK_0F01000	Group I	0.174663	0.508041	-0.0734689	0.902163	-0.092448	0.633743
KMXK_0A04440	Group I	-0.201057	0.508414	0.152785	0.692099	-0.617704	1.18193e-05
KMXK_0A04290	Group I	0.154592	0.577287	0.184079	0.620224	0.189853	0.326079
KMXK_0A04560	Group I	0.169649	0.615781	0.107077	0.838858	0.164346	0.422248
KMXK_0C01930	Group I	-0.207501	0.64972	-0.0676681	0.944808	-0.171751	0.565344
KMXK_0C02860	Group I	-0.135331	0.694895	-0.272487	0.372671	-0.333568	0.0724888
KMXK_0A03460	Group I	-0.129039	0.702669	-0.291985	0.244437	-0.248425	0.112781
KMXK_0F04460	Group I	0.151515	0.723726	0.158156	0.851972	0.192985	0.53628
KMXK_0B04270	Group I	-0.10393	0.731544	0.032045	0.959096	0.116145	0.548386
KMXK_0G02760	Group I	-0.0917617	0.745215	-0.0461413	0.939572	-0.18275	0.24677
KMXK_0C00620	Group I	-0.106459	0.781807	-0.087215	0.877626	0.0787746	0.749787
KMXK_0D06520	Group I	0.140741	0.807599	0.0594642	0.968118	-0.57883	0.124289
KMXK_0H03020	Group I	-0.113266	0.836741	-0.309922	0.57237	-0.742185	0.000667605
KMXK_0B06700	Group I	0.0527871	0.895264	0.233759	0.430631	-0.00384367	0.993457
KMXK_0A07130	Group I	-0.05406	0.898229	0.151218	0.684829	0.0129659	0.960861
KMXK_0E01350	Group I	-0.0428994	0.9028	0.0512886	0.92942	-0.0440212	0.821914
KMXK_0F00700	Group I	-0.0233778	0.946311	-0.0511713	0.921694	-0.0867913	0.627433
KMXK_0C03090	Group I	0.858493	0.000132719	0.39651	0.215461	0.110945	0.755223
KMXK_0B02110	Group I	-0.891651	0.000303579	-0.216211	0.591674	-0.537519	0.00505927
KMXK_0E02480	Group I	-0.921981	0.0050902	-0.162281	0.803373	-0.200475	0.507006
KMXK_0A06230	Group I	0.559232	0.0216354	-0.176952	0.686086	-0.0260751	0.933041
KMXK_0A05930	Group I	-0.671617	0.028412	-0.216014	0.706983	0.018353	0.956526
KMXK_0B05180	Group I	-0.460206	0.0798779	-0.0513981	0.947076	-0.444803	0.00758003
KMXK_0H01440	Group I	-0.414257	0.094922	0.113099	0.766545	-0.331384	0.0238254
KMXK_0H03860	Group I	-0.578444	0.11875	-0.294128	0.601798	-0.192171	0.603525
KMXK_0A00550	Group I	-0.515277	0.128858	-0.0655013	0.947076	-0.0992612	0.752687
KMXK_0D03530	Group I	-0.324222	0.210449	-0.127957	0.70548	-0.0751019	0.736786
KMXK_0G04160	Group I	-0.334743	0.258639	0.373943	0.248077	-0.432248	0.0113112
KMXK_0A01600	Group I	0.284502	0.341404	0.23547	0.434858	-0.188776	0.357282
KMXK_0B05590	Group I	0.679961	0.356458	-0.0944919	0.968118	-0.108861	0.897696
KMXK_0A02690	Group I	0.303772	0.511547	-0.00879288	1	0.154826	0.749491
KMXK_0C02100	Group I	-0.234026	0.520522	-0.0246883	0.969948	0.22542	0.345218
KMXK_0A01730	Group I	-0.186841	0.543623	-0.107079	0.857958	0.216647	0.323991
KMXK_0A02330	Group I	-0.15379	0.609776	-0.154996	0.641866	0.0180166	0.937338
KMXK_0C07280	Group I	0.145036	0.619891	0.149948	0.647768	-0.43342	0.00402963
KMXK_0A06790	Group I	-0.129747	0.629256	-0.126833	0.707067	-0.27703	0.0689239
KMXK_0G01350	Group I	0.160023	0.643127	0.0375305	0.968118	0.360805	0.0677271
KMXK_0B06790	Group I	-0.142446	0.657664	0.0280157	0.969732	0.184807	0.450212
KMXK_0H01390	Group I	0.12178	0.676872	-0.159692	0.703331	0.084373	0.711347
KMXK_0B05930	Group I	0.131953	0.678112	0.164159	0.608013	-0.274394	0.0755684
KMXK_0E02160	Group I	-0.235196	0.690964	0.128087	0.944157	-0.326132	0.447329
KMXK_0B03560	Group I	0.0995328	0.727265	-0.00540163	0.99532	-0.159113	0.345514
KMXK_0E04990	Group I	-0.116911	0.737952	0.18517	0.615312	-0.221855	0.343223
KMXK_0B04970	Group I	0.108831	0.767168	0.0792286	0.893674	-0.0371061	0.887283
KMXK_0F00210	Group I	0.0877923	0.782267	0.0935811	0.849604	0.113576	0.576018
KMXK_0H00390	Group I	-0.167558	0.796794	-0.0468126	0.973661	-0.125999	0.799396
KMXK_0D01310	Group I	0.0774677	0.807773	0.0570801	0.947076	0.654103	2.47114e-07
KMXK_0D03200	Group I	0.120207	0.839051	-0.375035	0.0988768	-0.51195	0.00114394
KMXK_0B04760	Group I	-0.0606493	0.872933	0.337717	0.175019	-0.139238	0.479979
KMXK_0B04870	Group I	0.0564549	0.882243	0.104885	0.852725	-0.0260655	0.929228
KMXK_0E05690	Group I	-0.0555057	0.912248	-0.0749538	0.934522	0.367131	0.13851
KMXK_0F00560	Group I	-0.044369	0.914654	0.0361223	0.95395	0.0101528	0.970567
KMXK_0D03990	Group I	-0.0860177	0.928588	-0.226181	0.901388	-0.570136	0.304789
KMXK_0B04830	Group I	0.00476175	0.991411	0.350274	0.156902	0.133601	0.616839
KMXK_0C03420	Group I	-2.91021	1.43097e-45	-1.2366	0.00128925	-5.99175	2.02293e-35
KMXK_0F03310	Group I	1.33929	1.82426e-12	0.631939	0.000213408	-0.00651351	0.987423
KMXK_0H01000	Group I	1.36537	6.30392e-11	0.613592	0.0914944	0.125735	0.76308
KMXK_0H02210	Group I	-2.95496	1.48337e-09	-0.796462	0.314252	-1.34521	0.0685996
KMXK_0D04670	Group I	-1.29598	1.49068e-07	-0.405088	0.120364	-0.108398	0.68382
KMXK_0A04140	Group I	1.33777	2.61886e-07	0.566754	0.000726865	-1.28543	9.51782e-11
KMXK_0E00250	Group I	-2.59015	3.32908e-05	0.0303105	0.988552	-0.499096	0.382033
KMXK_0D03400	Group I	0.9803	9.16476e-05	0.318733	0.340526	-1.03229	1.51357e-10
KMXK_0A02350	Group I	0.68842	0.000207459	0.391642	0.0177928	-0.327333	0.0123904
KMXK_0D02880	Group I	0.86735	0.00023096	0.441844	0.043116	0.105116	0.633743
KMXK_0H02410	Group I	-0.748488	0.000555097	-0.0870451	0.856328	-0.280576	0.10536
KMXK_0E02660	Group I	-0.946233	0.000695203	-0.183581	0.800449	-0.0536643	0.879316
KMXK_0A05150	Group I	-0.783792	0.000733421	-0.214978	0.575054	-0.977768	5.40217e-07
KMXK_0G02940	Group I	0.727236	0.000733421	-0.14524	0.803503	-0.264229	0.206351
KMXK_0B02780	Group I	-1.40805	0.000753079	-0.663335	0.0813899	-0.253392	0.510566
KMXK_0A07560	Group I	-0.804604	0.000801419	0.45371	0.050695	0.0341365	0.907888
KMXK_0A06250	Group I	1.49048	0.000951174	0.227677	0.821482	-1.15213	0.00172936
KMXK_0E04860	Group I	-0.871947	0.00109067	-0.389875	0.209003	-0.166449	0.556179
KMXK_0B02660	Group I	-0.760223	0.00131646	0.211092	0.512149	-0.523318	0.00115379
KMXK_0A05160	Group I	-0.837205	0.00136509	-0.128356	0.800449	-0.190893	0.400285
KMXK_0F00630	Group I	0.776693	0.00143866	0.402714	0.0988768	0.102811	0.663875
KMXK_0C07320	Group I	-0.719425	0.00247026	-0.714529	0.000114938	-0.281423	0.0662601
KMXK_0A00580	Group I	0.925762	0.00269125	-0.477386	0.270938	-1.21136	0.0253281
KMXK_0D03860	Group I	-0.663042	0.00293172	0.355675	0.0814058	-0.46217	0.00215968
KMXK_0C00800	Group I	-0.593387	0.00298816	-0.092834	0.810285	-6.81984e-05	1
KMXK_0B00860	Group I	0.802055	0.00381075	0.0783572	0.944929	0.157949	0.603075
KMXK_0B08080	Group I	-0.763056	0.0043645	0.0149941	0.99122	-0.845079	3.47681e-05
KMXK_0E05430	Group I	-0.577673	0.00498222	-0.071174	0.911688	0.0311609	0.887315
KMXK_0E04030	Group I	1.08856	0.00507594	0.28154	0.707067	0.474807	0.232755
KMXK_0F01910	Group I	1.45416	0.00518517	-0.519511	0.480382	-1.8842	1.68545e-08
KMXK_0B05080	Group I	-0.955565	0.00701852	-0.251996	0.656304	-0.191381	0.572769
KMXK_0E05830	Group I	-1.45183	0.0071003	-0.972675	0.0440251	0.199936	0.738096
KMXK_0F03070	Group I	-0.758406	0.00736832	0.151193	0.745387	0.205259	0.480536
KMXK_0C01120	Group I	-0.587058	0.00870392	0.0839208	0.852725	-0.254167	0.0997226
KMXK_0A05260	Group I	-0.626062	0.010362	0.240276	0.379915	0.648565	8.32435e-06
KMXK_0F02110	Group I	0.567133	0.0110846	0.231559	0.564416	-0.0624	0.770387
KMXK_0G02300	Group I	-0.700533	0.0125136	-0.132426	0.802469	-0.0964313	0.700768
KMXK_0F04570	Group I	0.611713	0.0132399	0.0888272	0.872911	0.26326	0.131524
KMXK_0D02170	Group I	-0.708673	0.0133897	-0.121518	0.815624	-0.122389	0.629589
KMXK_0E02430	Group I	-0.706911	0.0136379	-0.0227917	0.974597	0.169153	0.540577
KMXK_0B04860	Group I	-0.83921	0.0143028	0.0118969	0.989798	-0.395681	0.135564
KMXK_0E05010	Group I	0.791214	0.0149798	0.360306	0.240006	2.78545	5.39743e-11
KMXK_0A01400	Group I	-0.782154	0.0156936	-0.0837085	0.935014	-0.0344591	0.924461
KMXK_0F00350	Group I	-0.775156	0.0162923	-0.11076	0.898386	-0.187973	0.540334
KMXK_0C06330	Group I	-0.764688	0.0164779	-0.341901	0.395341	0.0202595	0.953809
KMXK_0D02270	Group I	0.728808	0.017229	-0.723677	0.00261706	0.58882	0.00608467
KMXK_0G02840	Group I	0.878048	0.0192172	0.0868771	0.932117	0.324294	0.455392
KMXK_0B02560	Group I	-1.08321	0.0200781	-0.534722	0.216135	0.388345	0.24911
KMXK_0E04510	Group I	-0.653473	0.0226247	0.133917	0.84818	-0.508151	0.0230729
KMXK_0A04870	Group I	-0.728165	0.0236412	-0.116125	0.896993	-0.00485814	0.993879
KMXK_0A07650	Group I	-0.513108	0.0239072	0.0748213	0.905438	0.201258	0.231372
KMXK_0C00940	Group I	-0.655244	0.0239072	-0.00130909	1	-0.151652	0.509297
KMXK_0B03340	Group I	-0.713502	0.0241823	-0.0814885	0.928601	-0.0300833	0.927859
KMXK_0A06760	Group I	0.682215	0.0244532	-0.112705	0.854922	1.50027	4.59433e-15
KMXK_0F02690	Group I	-0.625187	0.024709	-0.376102	0.0944706	0.105412	0.655979
KMXK_0C06160	Group I	0.666258	0.024709	0.102828	0.870508	1.15918	5.68274e-08
KMXK_0A01880	Group I	-0.622227	0.0268729	-0.0504403	0.947076	-0.0872509	0.724866
KMXK_0D01630	Group I	-0.777172	0.0270183	-0.342861	0.431431	0.128943	0.712639
KMXK_0H01530	Group I	-0.729926	0.0273911	-0.129499	0.866887	-0.172532	0.576424
KMXK_0D02000	Group I	-0.658689	0.0303057	-0.392335	0.230014	-0.287826	0.231448
KMXK_0B05050	Group I	-0.681148	0.0306593	-0.123424	0.865854	0.0934288	0.753177
KMXK_0C02230	Group I	-0.550061	0.0341545	-0.261814	0.409013	-0.335036	0.0881447
KMXK_0H02600	Group I	-0.613071	0.0348082	0.133864	0.723982	-0.091657	0.679054
KMXK_0F02950	Group I	-0.473056	0.0350799	-0.0693761	0.889588	-0.322593	0.036288
KMXK_0F00420	Group I	-0.566931	0.0363295	-0.108996	0.833687	-0.242091	0.246584
KMXK_0C03110	Group I	0.999598	0.0366879	-0.796022	0.181721	0.362557	0.658104
KMXK_0D03100	Group I	0.628345	0.03798	0.889628	0.000943274	-0.279297	0.304785
KMXK_0H01050	Group I	-0.617708	0.0412861	-0.133304	0.849604	-0.0564873	0.869863
KMXK_0E02670	Group I	-0.723026	0.0420774	-0.161917	0.829223	-0.146015	0.663875
KMXK_0F04800	Group I	-0.659367	0.0431845	0.147643	0.831465	0.28284	0.36624
KMXK_0E02930	Group I	-0.626671	0.0432563	-0.0691501	0.93291	0.120875	0.654097
KMXK_0A03440	Group I	0.595807	0.0438135	0.844243	0.00101471	-0.12992	0.565416
KMXK_0G01700	Group I	0.566937	0.0439292	0.295556	0.510635	-0.608175	0.00124408
KMXK_0G03120	Group I	-0.811204	0.044631	-0.314743	0.267044	-0.180703	0.426575
KMXK_0D06100	Group I	-0.70154	0.0451627	-0.130241	0.871439	-0.101863	0.791439
KMXK_0F01230	Group I	0.772107	0.0454064	0.18442	0.843186	-0.0669768	0.897696
KMXK_0F03890	Group I	0.772552	0.0472302	1.25126	2.7988e-05	2.68085	6.62129e-24
KMXK_0C01190	Group I	0.49463	0.0482597	-0.0145083	0.9846	0.291808	0.118258
KMXK_0E04750	Group I	-0.761748	0.0517616	-0.0873622	0.944929	-0.0293349	0.948171
KMXK_0D02350	Group I	-0.558939	0.0519658	0.00318918	0.999116	-0.156389	0.474882
KMXK_0A04520	Group I	-0.686292	0.0530041	-0.182612	0.765764	-0.114132	0.724697
KMXK_0C06630	Group I	-0.721806	0.053391	-0.115789	0.90372	-0.22206	0.520928
KMXK_0C03000	Group I	0.628165	0.0547996	0.0190892	0.987362	0.109248	0.793784
KMXK_0H01910	Group I	-0.652514	0.0561746	-0.116329	0.893438	-0.213171	0.479979
KMXK_0A03800	Group I	-0.804926	0.0568495	0.409081	0.414578	-0.0964617	0.83399
KMXK_0F03040	Group I	-0.622068	0.0579912	-0.235184	0.611867	0.38151	0.118538
KMXK_0C02440	Group I	-0.852493	0.0604859	-0.775357	0.129957	-0.38868	0.328569
KMXK_0G02360	Group I	-0.415479	0.0701355	0.0503828	0.947076	-0.137327	0.425153
KMXK_0A02360	Group I	0.451307	0.070859	0.393459	0.1279	0.392862	0.0155086
KMXK_0C00600	Group I	0.762316	0.0716534	0.105254	0.944929	0.0694263	0.897806
KMXK_0A07310	Group I	-0.429447	0.0719365	-0.163755	0.625642	-0.222475	0.161948
KMXK_0C01050	Group I	-0.660525	0.0733142	-0.1246	0.857277	-0.47322	0.046454
KMXK_0H03290	Group I	-0.468561	0.0776568	0.570017	0.0060997	0.353199	0.0421015
KMXK_0C01350	Group I	0.43922	0.0777478	0.167041	0.687368	0.220159	0.366157
KMXK_0G03640	Group I	0.502377	0.0782312	0.37757	0.207659	0.0681722	0.802752
KMXK_0D04650	Group I	-0.539696	0.0830642	-0.0609501	0.942062	-0.0416837	0.877878
KMXK_0B04930	Group I	-0.913345	0.0839343	-0.47466	0.445454	-1.97674	7.34033e-10
KMXK_0H03500	Group I	-0.540605	0.0873551	-0.10015	0.861863	-0.0782062	0.771027
KMXK_0E02140	Group I	-0.550436	0.0906461	-0.0119878	0.988795	-0.0297574	0.929646
KMXK_0F00220	Group I	-0.475318	0.0906645	-0.109621	0.803522	-0.0840867	0.715877
KMXK_0E01760	Group I	-0.600857	0.0916598	-0.0955326	0.91857	-0.0475375	0.898934
KMXK_0H01080	Group I	-0.573005	0.100119	0.173101	0.744902	-0.0889644	0.737763
KMXK_0C02470	Group I	-0.516805	0.102408	0.298865	0.526306	-3.92835	1.70452e-63
KMXK_0D04740	Group I	-0.520734	0.104123	-0.132218	0.843246	-0.135013	0.619857
KMXK_0D02100	Group I	0.487215	0.110016	-0.00376108	0.999116	0.524733	0.00657094
KMXK_0B05610	Group I	0.343129	0.114705	0.403132	0.0440251	0.0894957	0.62676
KMXK_0B05750	Group I	-0.55021	0.117203	-0.0169586	0.987362	-0.0791136	0.827174
KMXK_0C01130	Group I	0.343325	0.117203	0.0546597	0.920483	0.14727	0.39753
KMXK_0A04530	Group I	-0.51848	0.117558	-0.00698477	0.995955	-0.124636	0.663875
KMXK_0D05540	Group I	0.377087	0.11875	0.0682991	0.911264	0.194597	0.277046
KMXK_0C02820	Group I	-0.720124	0.11941	-0.140301	0.824006	-0.228693	0.366827
KMXK_0B04160	Group I	0.418059	0.123874	0.544132	0.299872	-0.252438	0.336512
KMXK_0F00940	Group I	-0.595117	0.12497	-0.464189	0.0594135	-0.440851	0.0145719
KMXK_0E01990	Group I	-0.486026	0.126479	-0.003513	0.999116	0.0549285	0.85415
KMXK_0A06700	Group I	0.465951	0.128858	0.259452	0.346713	-0.273611	0.0782085
KMXK_0A05210	Group I	-0.375889	0.131657	-0.0143972	0.983342	-0.172261	0.396966
KMXK_0F00650	Group I	-0.409375	0.134367	-0.0271002	0.968118	-0.412023	0.0226761
KMXK_0C04820	Group I	0.47033	0.139228	0.575975	0.103767	-0.0967054	0.729693
KMXK_0E03280	Group I	-0.47228	0.142149	-0.0470035	0.95395	-0.00362516	0.994601
KMXK_0H00420	Group I	-0.635233	0.143143	-0.234579	0.565471	-0.927696	9.11897e-05
KMXK_0C00720	Group I	-0.456304	0.145392	-0.0464052	0.95395	-0.0447015	0.875549
KMXK_0F00570	Group I	-0.434798	0.146953	-0.222766	0.587661	-0.0925267	0.749491
KMXK_0B00660	Group I	-0.481069	0.150403	-0.0314909	0.970389	-0.0564259	0.867862
KMXK_0A01390	Group I	-0.471291	0.159724	0.0109732	0.991519	0.0440698	0.887502
KMXK_0A00700	Group I	-0.509587	0.160233	0.0155619	0.987828	-0.0825961	0.820686
KMXK_0D02210	Group I	0.420409	0.16748	-0.0962191	0.843246	-0.269414	0.11586
KMXK_0H01880	Group I	0.325957	0.169314	0.218403	0.438429	0.0728677	0.754152
KMXK_0F04240	Group I	-0.585633	0.169314	-0.495582	0.100218	-0.607729	0.00679357
KMXK_0G01640	Group I	-0.352698	0.17188	0.0151062	0.979814	-0.285841	0.0986558
KMXK_0C01290	Group I	0.354538	0.176951	0.0805096	0.86492	0.122003	0.645771
KMXK_0B07880	Group I	-0.553438	0.177536	-0.131168	0.876864	-1.04685	1.45497e-05
KMXK_0F02850	Group I	0.294562	0.179342	0.0938296	0.803503	0.0104751	0.963802
KMXK_0H03610	Group I	0.371981	0.182473	0.0100892	0.98743	0.0633714	0.79282
KMXK_0B07950	Group I	-0.509469	0.182913	-0.00774147	0.996495	-0.115159	0.7693
KMXK_0H03180	Group I	-0.37001	0.182913	0.358414	0.343326	0.464644	0.00643034
KMXK_0F01830	Group I	-0.363571	0.183305	-0.0445795	0.947076	0.112304	0.635896
KMXK_0F03120	Group I	0.371828	0.184453	0.332495	0.129442	0.284522	0.113141
KMXK_0B07380	Group I	-0.321582	0.184679	-0.0250065	0.968118	-0.0319514	0.897329
KMXK_0H01540	Group I	0.394073	0.187498	-0.0203611	0.983342	-0.216257	0.411964
KMXK_0F03320	Group I	-0.3069	0.188402	0.0890697	0.882701	-0.169439	0.278511
KMXK_0H02970	Group I	-0.483822	0.188734	-0.0381812	0.968118	-0.196294	0.527303
KMXK_0H00770	Group I	-0.416702	0.190461	-0.106585	0.875161	0.231085	0.36252
KMXK_0H01470	Group I	-0.330179	0.194403	0.0259341	0.965452	-0.321009	0.0264367
KMXK_0D00970	Group I	-0.406369	0.200363	-0.0156449	0.983342	0.00253418	0.995325
KMXK_0E04960	Group I	-0.480476	0.200436	0.0373089	0.96183	0.211187	0.357609
KMXK_0H00840	Group I	-0.561042	0.201036	-0.100108	0.947076	-0.746286	0.019828
KMXK_0E02750	Group I	0.328854	0.211477	0.0221544	0.969155	-0.0664333	0.747309
KMXK_0E01880	Group I	-0.403882	0.212622	-0.232027	0.652426	0.203471	0.420636
KMXK_0D06060	Group I	-0.465506	0.212791	-0.126298	0.882893	-0.189381	0.563603
KMXK_0A03200	Group I	-0.427395	0.212982	-0.0274248	0.972836	0.00985617	0.981658
KMXK_0B04180	Group I	-0.38555	0.223372	0.00371799	0.999304	-0.353294	0.113085
KMXK_0G00270	Group I	-1.12583	0.22935	-1.50173	0.0352011	-1.40299	0.0075599
KMXK_0H03540	Group I	-0.421806	0.237512	-0.0700349	0.947076	-0.106315	0.753336
KMXK_0D03790	Group I	0.305147	0.238696	0.0929889	0.876216	-0.0779009	0.737248
KMXK_0B05640	Group I	0.347317	0.245267	0.225654	0.452176	-0.165948	0.426845
KMXK_0A04610	Group I	-0.324351	0.246604	-0.17803	0.615312	-0.146417	0.481363
KMXK_0B04210	Group I	0.30237	0.248451	0.281197	0.36669	-0.698662	6.4763e-06
KMXK_0C04870	Group I	-0.27993	0.253771	-0.0713509	0.891813	-0.0352989	0.869298
KMXK_0H02790	Group I	-0.401076	0.258847	-0.125911	0.888936	-0.19067	0.4894
KMXK_0B06710	Group I	-0.397611	0.259656	0.345559	0.216135	-0.434569	0.0179852
KMXK_0E04020	Group I	-0.345839	0.260557	-0.192388	0.682057	-0.102652	0.73053
KMXK_0F03770	Group I	-0.281708	0.26514	0.0134988	0.984707	-0.0750611	0.762275
KMXK_0C01010	Group I	-0.271987	0.267702	-0.0932428	0.834238	-0.423397	0.00347503
KMXK_0B01490	Group I	0.283776	0.274539	0.22697	0.466435	-0.0218599	0.92241
KMXK_0E01910	Group I	-0.305624	0.275741	-0.142239	0.735541	-0.071977	0.76248
KMXK_0D03880	Group I	0.641397	0.278783	-0.631709	0.540342	0.0961513	0.925796
KMXK_0H00760	Group I	-0.268218	0.278783	-0.0121226	0.983342	-0.0777419	0.680867
KMXK_0C02930	Group I	-0.304474	0.284762	-0.0961821	0.80725	-0.310903	0.0336174
KMXK_0E01940	Group I	0.267614	0.286727	0.0273649	0.968118	-0.146049	0.497821
KMXK_0D00810	Group I	0.375162	0.286972	0.190565	0.758466	-0.264177	0.460753
KMXK_0C01280	Group I	0.374147	0.288384	0.0488143	0.947871	-0.175998	0.484665
KMXK_0C03650	Group I	0.279073	0.29293	0.26723	0.205688	-0.141429	0.429777
KMXK_0B03780	Group I	0.325143	0.293127	-0.119179	0.857277	-0.153457	0.572456
KMXK_0C05220	Group I	0.312484	0.294445	0.15501	0.641866	-0.00277636	0.994601
KMXK_0D05810	Group I	-0.2504	0.300906	-0.248646	0.271316	-0.222297	0.145262
KMXK_0G04190	Group I	0.273775	0.302374	-0.0020863	0.999304	-0.133402	0.515386
KMXK_0G03610	Group I	0.304439	0.302569	-0.0745528	0.901388	-0.274497	0.0728087
KMXK_0C07200	Group I	0.283519	0.311386	-0.204626	0.431114	-0.0894819	0.637479
KMXK_0F01500	Group I	-0.404708	0.314173	-0.15824	0.854598	-0.529394	0.0504967
KMXK_0C05450	Group I	-0.538615	0.320132	-0.255958	0.815445	-0.50111	0.239519
KMXK_0F02350	Group I	-0.370254	0.326854	-0.0550385	0.965452	-0.1642	0.615035
KMXK_0A04460	Group I	-0.255692	0.327913	-0.151776	0.685733	-0.0359798	0.875764
KMXK_0C03750	Group I	-0.375172	0.329387	0.293425	0.29622	-0.299007	0.139305
KMXK_0F03470	Group I	-0.249004	0.338322	0.0686011	0.893674	-0.455582	0.000978686
KMXK_0E01330	Group I	0.481953	0.344306	-0.0757977	0.920483	-0.394073	0.0402426
KMXK_0A07760	Group I	-0.261276	0.346915	-0.0649531	0.908737	-0.296037	0.057696
KMXK_0A01800	Group I	0.224822	0.349035	-0.194319	0.519127	0.311741	0.111184
KMXK_0B07960	Group I	0.240499	0.349035	0.57227	0.000445622	-0.178977	0.360723
KMXK_0H01900	Group I	-0.309568	0.34991	0.27019	0.484609	-0.314941	0.139466
KMXK_0A06130	Group I	-0.259883	0.349992	-0.123348	0.745216	-0.0393189	0.86316
KMXK_0G04170	Group I	-0.375455	0.36033	-0.122986	0.893674	-0.061705	0.875552
KMXK_0B03580	Group I	-0.352955	0.367648	0.0581772	0.944536	0.107586	0.710812
KMXK_0C02800	Group I	-0.514871	0.368292	-0.500372	0.178078	-1.15731	1.53931e-07
KMXK_0B05550	Group I	0.255974	0.373134	0.213614	0.532762	0.278325	0.138404
KMXK_0C02770	Group I	-0.231783	0.375413	-0.222169	0.332392	-0.171352	0.278666
KMXK_0A04160	Group I	-0.239515	0.377637	-0.191661	0.565471	0.219583	0.201497
KMXK_0G03210	Group I	-0.272628	0.37998	-0.0945964	0.857277	-0.0230081	0.933041
KMXK_0F04810	Group I	0.241838	0.383086	0.0176702	0.977772	0.177566	0.324472
KMXK_0C06500	Group I	-0.221901	0.388311	-0.0893808	0.854672	0.0098562	0.971402
KMXK_0D01710	Group I	0.328649	0.391204	-0.192564	0.685572	-0.849699	5.98965e-05
KMXK_0C01800	Group I	-0.203341	0.396825	0.078078	0.854598	-0.27312	0.0458255
KMXK_0D00580	Group I	-0.422686	0.402689	0.26152	0.6002	0.16887	0.583989
KMXK_0G00410	Group I	-0.218267	0.408076	0.0576536	0.917662	0.0314353	0.885247
KMXK_0F05380	Group I	0.238704	0.408376	-0.0802072	0.877677	0.773014	1.83456e-07
KMXK_0C04000	Group I	-0.262563	0.40961	0.232793	0.561264	-0.296678	0.137264
KMXK_0C04320	Group I	0.22692	0.413674	-0.0830696	0.891813	0.116459	0.643574
KMXK_0F03550	Group I	-0.392937	0.429193	-0.216018	0.544882	-0.122471	0.60748
KMXK_0C03640	Group I	-0.263149	0.436858	-0.0766686	0.902593	-0.854724	5.29776e-09
KMXK_0F03440	Group I	0.263487	0.436986	-0.0662116	0.918927	-0.0939598	0.680615
KMXK_0D00980	Group I	0.20956	0.448247	-0.136079	0.685572	-0.0422313	0.827385
KMXK_0D00590	Group I	0.206985	0.452696	0.00533908	0.995955	-0.0843337	0.760901
KMXK_0G01250	Group I	0.242981	0.463077	0.104003	0.882893	-0.0666072	0.850124
KMXK_0A02810	Group I	0.215356	0.463077	0.399075	0.145893	-0.172534	0.460753
KMXK_0G01680	Group I	-0.303862	0.466803	-0.098812	0.844792	-0.20614	0.2894
KMXK_0A03610	Group I	0.185562	0.475308	0.00932129	0.987828	0.177178	0.347273
KMXK_0C01740	Group I	-0.200568	0.475337	0.111303	0.821482	-0.162339	0.335911
KMXK_0C06250	Group I	0.199485	0.482672	-0.21293	0.390945	-0.243905	0.152132
KMXK_0A04410	Group I	-0.397397	0.482716	-0.575852	0.0901472	-0.596974	0.0272242
KMXK_0B06140	Group I	0.215169	0.485034	0.108979	0.786068	-0.560331	3.20553e-05
KMXK_0D06470	Group I	0.202081	0.489461	0.135061	0.687701	0.064498	0.740722
KMXK_0G03900	Group I	-0.197965	0.497162	0.0157878	0.975868	-0.233182	0.114782
KMXK_0B01680	Group I	0.289143	0.516159	-0.222805	0.685733	-1.04674	6.36822e-06
KMXK_0C01560	Group I	-0.298266	0.52431	-0.164074	0.826878	-0.397217	0.180558
KMXK_0A02600	Group I	-0.172923	0.527858	0.000889367	1	-0.0279695	0.897988
KMXK_0F00850	Group I	0.198505	0.5287	-0.132664	0.849172	-0.206302	0.361835
KMXK_0F01580	Group I	-0.50695	0.52986	0.93352	0.0352686	-0.608722	0.135564
KMXK_0H01930	Group I	0.171608	0.52999	0.214939	0.3786	0.170841	0.263325
KMXK_0C00500	Group I	0.46945	0.532938	-0.575633	0.568906	0.562942	0.375236
KMXK_0D00520	Group I	0.158944	0.532938	0.242935	0.27385	0.223214	0.121193
KMXK_0C00490	Group I	-0.187125	0.539908	-0.0318261	0.96183	-0.167165	0.392271
KMXK_0G00380	Group I	-0.242781	0.543752	0.294475	0.305896	-0.37332	0.0314536
KMXK_0B05960	Group I	-0.269802	0.546286	0.0106089	0.990663	-0.22903	0.411964
KMXK_0F03260	Group I	0.188031	0.547663	-0.143814	0.682057	0.0307565	0.897696
KMXK_0G03770	Group I	-0.168346	0.548569	-0.187017	0.483816	0.0208384	0.927281
KMXK_0A08380	Group I	-0.303934	0.550678	1.38469	3.62678e-07	-0.781884	0.0303962
KMXK_0F00900	Group I	0.364826	0.55632	0.689944	0.0159704	0.271187	0.380409
KMXK_0F00800	Group I	0.171373	0.562977	-0.106481	0.782005	0.0837665	0.675842
KMXK_0B03300	Group I	0.171357	0.571743	-0.00692972	0.992979	0.398561	0.0166055
KMXK_0D00670	Group I	0.282465	0.572668	-0.103694	0.914909	0.369753	0.17114
KMXK_0B01690	Group I	0.21054	0.577287	0.407786	0.121221	0.0197502	0.947007
KMXK_0B02990	Group I	-0.424245	0.579421	-0.888308	0.130242	-2.64431	1.42883e-06
KMXK_0C01640	Group I	-0.211701	0.58134	0.0420697	0.947691	-0.0866671	0.708113
KMXK_0D06510	Group I	-0.153023	0.599859	-0.191856	0.520528	-0.0427254	0.828519
KMXK_0B07910	Group I	0.166155	0.608343	0.239989	0.475859	0.107382	0.619347
KMXK_0A07700	Group I	-0.161104	0.609366	0.040751	0.947691	-0.0369127	0.887502
KMXK_0F05340	Group I	-0.14729	0.612809	0.144644	0.633282	-0.057067	0.793784
KMXK_0D04660	Group I	-0.317609	0.623751	0.02782	0.987828	-0.42374	0.355119
KMXK_0B05570	Group I	0.15425	0.623966	0.0123637	0.987362	0.0724384	0.768429
KMXK_0A00330	Group I	-0.127443	0.635213	-0.109745	0.750337	0.119802	0.464243
KMXK_0F02620	Group I	0.126696	0.643347	0.141873	0.641866	-0.124435	0.495759
KMXK_0D06090	Group I	0.134378	0.647296	0.0422427	0.944929	-0.0388404	0.846445
KMXK_0E03300	Group I	0.138842	0.648345	0.152708	0.661885	-0.130843	0.526417
KMXK_0B05010	Group I	0.127586	0.651404	-0.0940577	0.809302	0.0879033	0.619283
KMXK_0A04040	Group I	-0.146666	0.653095	0.0589728	0.937101	-0.164303	0.34335
KMXK_0A05240	Group I	-0.164763	0.659735	0.223372	0.517679	-0.268821	0.198664
KMXK_0B02950	Group I	-0.181522	0.660197	0.0347626	0.965452	0.192632	0.471566
KMXK_0A08030	Group I	0.179502	0.663054	0.0628951	0.918927	-0.329916	0.0669892
KMXK_0A05990	Group I	-0.252317	0.664769	-0.149126	0.882701	-0.918148	0.00530443
KMXK_0G03660	Group I	0.218139	0.672106	0.254377	0.726005	-0.142165	0.665735
KMXK_0C04930	Group I	0.197304	0.674145	-0.406771	0.303114	-0.0262148	0.946132
KMXK_0D00350	Group I	0.131535	0.676872	0.0324942	0.959096	0.247107	0.116918
KMXK_0D00380	Group I	0.122572	0.681842	0.144007	0.682668	-0.114873	0.523644
KMXK_0F02050	Group I	0.134176	0.688359	0.188162	0.604381	0.0373669	0.882594
KMXK_0G00450	Group I	0.123271	0.689104	0.000766759	1	-0.123513	0.539209
KMXK_0E01220	Group I	-0.141147	0.692823	-0.0216942	0.971492	-0.255754	0.186141
KMXK_0C03450	Group I	0.117464	0.702209	-0.094046	0.844805	-0.00381289	0.993791
KMXK_0H01090	Group I	0.12565	0.702209	0.0713289	0.882893	0.038668	0.856342
KMXK_0G00600	Group I	-0.123495	0.702669	-0.206637	0.464428	-0.146399	0.429777
KMXK_0H02680	Group I	0.145447	0.706304	0.347283	0.230282	-0.314455	0.119245
KMXK_0D05410	Group I	0.110395	0.707471	-0.0322288	0.95395	-0.388071	0.00173535
KMXK_0A01110	Group I	-0.125927	0.710312	-0.137231	0.700159	-0.156396	0.433342
KMXK_0A03930	Group I	0.109113	0.711871	-0.14564	0.77035	0.363134	0.0113646
KMXK_0B01430	Group I	0.135445	0.72039	0.17977	0.615312	-0.00418135	0.993457
KMXK_0C02210	Group I	-0.155464	0.723851	0.0743938	0.911264	-0.0101823	0.970567
KMXK_0D03010	Group I	-0.119033	0.730628	-0.108791	0.836427	0.153774	0.497089
KMXK_0B04070	Group I	-0.132931	0.73146	0.21899	0.512149	-0.538256	0.00327741
KMXK_0E02250	Group I	0.112627	0.737506	0.170573	0.647768	0.0377069	0.884785
KMXK_0C00670	Group I	0.0943954	0.738484	0.129387	0.698577	-0.0166232	0.943682
KMXK_0B04770	Group I	-0.136994	0.741076	-0.137285	0.745387	-0.403795	0.045664
KMXK_0C05700	Group I	0.242962	0.745215	-0.270513	0.63044	-0.719355	0.00634399
KMXK_0A00560	Group I	0.126567	0.745937	0.149302	0.752084	-0.111759	0.667745
KMXK_0A08010	Group I	0.216393	0.74621	-0.0694649	0.947871	-0.443743	0.0488767
KMXK_0A02520	Group I	0.0995909	0.7521	0.13618	0.721661	-0.103706	0.565416
KMXK_0G01850	Group I	-0.182137	0.753052	1.34883	0.00716418	0.756631	0.00505927
KMXK_0B08040	Group I	0.128485	0.75823	-0.0894166	0.882893	-0.160378	0.520928
KMXK_0G04150	Group I	0.101532	0.760788	0.345733	0.227491	-0.446331	0.0300636
KMXK_0G03510	Group I	-0.104559	0.761817	-0.0215536	0.968118	-0.0296094	0.890722
KMXK_0F05000	Group I	0.155836	0.766583	-0.170232	0.684148	-0.641642	0.00228853
KMXK_0G03490	Group I	-0.0955304	0.767628	-0.111378	0.820513	-0.102832	0.623288
KMXK_0F02780	Group I	-0.0918776	0.778619	-0.149802	0.688987	0.0992316	0.656897
KMXK_0A03690	Group I	0.157997	0.778683	0.269799	0.491189	0.459314	0.0421015
KMXK_0C04750	Group I	0.122902	0.794731	-0.128065	0.882893	-0.241847	0.417672
KMXK_0D03780	Group I	-0.0770333	0.796794	-0.0233617	0.968118	-0.114665	0.53093
KMXK_0G03240	Group I	0.0736302	0.797	-0.102133	0.844819	0.399811	0.00115844
KMXK_0B00510	Group I	-0.103345	0.799299	0.221993	0.503799	-0.317314	0.0843321
KMXK_0E03860	Group I	-0.0874417	0.799586	-0.130859	0.69859	-0.0460831	0.811529
KMXK_0B05540	Group I	0.0969681	0.799949	0.190901	0.671622	0.319517	0.141705
KMXK_0C01170	Group I	-0.108222	0.801901	-0.259403	0.532762	-0.0956344	0.769503
KMXK_0F04700	Group I	0.0786479	0.807773	0.0637719	0.911688	0.197156	0.295807
KMXK_0C00770	Group I	0.0857179	0.80996	0.232492	0.372215	-0.0211545	0.927859
KMXK_0E04210	Group I	-0.0771288	0.80996	0.0537476	0.923099	0.0657086	0.741939
KMXK_0D03070	Group I	-0.0862121	0.811073	-0.0623008	0.92708	-0.0477538	0.839644
KMXK_0B07160	Group I	0.0767822	0.81536	-0.0399281	0.947076	-0.103089	0.584874
KMXK_0H02770	Group I	-0.0939573	0.824599	-0.233518	0.532876	-0.179808	0.440402
KMXK_0D05650	Group I	0.0918819	0.826208	-0.163972	0.71784	-0.0491442	0.864519
KMXK_0E01660	Group I	-0.181575	0.838613	0.0764104	0.95395	0.66963	0.0509708
KMXK_0E02370	Group I	-0.0852932	0.839719	0.23729	0.696771	0.071613	0.80045
KMXK_0E05780	Group I	-0.0715293	0.841896	0.0500406	0.944808	-0.0261253	0.913996
KMXK_0A01320	Group I	-0.0945512	0.841896	-0.043776	0.95395	-0.229538	0.371274
KMXK_0D01800	Group I	0.0688349	0.851902	0.104684	0.777088	0.0218935	0.923147
KMXK_0A03270	Group I	-0.0791336	0.851902	0.0900974	0.870906	0.229233	0.329508
KMXK_0D01530	Group I	-0.0614238	0.857743	-0.00396627	0.996821	-0.0742748	0.714574
KMXK_0E01890	Group I	0.111769	0.858313	-0.315707	0.484609	0.175323	0.585251
KMXK_0F01820	Group I	-0.0776434	0.859072	-0.109911	0.87026	-0.145869	0.569279
KMXK_0B07980	Group I	-0.0588075	0.859327	0.122341	0.740141	-0.198101	0.228079
KMXK_0D05940	Group I	-0.0885565	0.861338	-0.0470769	0.955413	0.0855694	0.796745
KMXK_0B04000	Group I	-0.0586261	0.86739	-0.0721994	0.889208	0.020721	0.927082
KMXK_0C00930	Group I	-0.104701	0.872016	0.0678012	0.95395	0.20133	0.595904
KMXK_0E01100	Group I	0.0706024	0.872016	-0.233387	0.575374	0.0219493	0.946132
KMXK_0B06350	Group I	0.0660734	0.87597	-0.0945095	0.90372	-0.29116	0.243981
KMXK_0F00140	Group I	0.048589	0.880146	-0.19432	0.57209	0.0877962	0.642057
KMXK_0A06860	Group I	-0.0625296	0.882243	-0.231693	0.553142	0.265268	0.178549
KMXK_0D03280	Group I	-0.0498726	0.887689	-0.000347186	1	-0.0232764	0.916544
KMXK_0A05850	Group I	-0.0635118	0.888301	-0.382821	0.336316	0.109478	0.729693
KMXK_0F01060	Group I	-0.109183	0.88857	-0.0838643	0.939522	-0.233728	0.463612
KMXK_0E04290	Group I	0.0477095	0.889377	0.301747	0.200206	0.0157458	0.95763
KMXK_0D05350	Group I	-0.0477341	0.891744	-0.0402742	0.947076	-0.0941561	0.594461
KMXK_0E01730	Group I	0.0425272	0.895547	-0.13789	0.684148	0.101791	0.568101
KMXK_0A01010	Group I	0.0421602	0.895931	0.0512924	0.928574	-0.0133555	0.955155
KMXK_0A08140	Group I	0.0436317	0.89606	0.15565	0.626877	0.585924	1.04095e-05
KMXK_0D02580	Group I	-0.0471133	0.9028	-0.123545	0.842876	0.706386	3.59964e-07
KMXK_0H01280	Group I	-0.0426187	0.904988	0.00561017	0.995557	-0.222549	0.180558
KMXK_0C02430	Group I	-0.0413897	0.905154	0.536664	0.01101	-0.054881	0.811529
KMXK_0A01580	Group I	-0.0496406	0.906862	-0.0367018	0.947691	-0.483232	0.000639774
KMXK_0B07170	Group I	0.0409931	0.914599	-0.201908	0.587661	-0.315653	0.0954236
KMXK_0A07730	Group I	-0.0536143	0.914654	-0.0619146	0.942062	-0.452968	0.027349
KMXK_0D05190	Group I	0.0327318	0.918037	0.0925499	0.855477	0.036008	0.880828
KMXK_0A08090	Group I	-0.0956505	0.918037	-1.19005	0.00865725	0.611338	0.154001
KMXK_0B03820	Group I	0.0332926	0.925362	-0.187041	0.50147	-0.165103	0.39239
KMXK_0F00590	Group I	-0.036208	0.935199	0.122285	0.768145	-0.140029	0.51582
KMXK_0F04270	Group I	0.0272998	0.935669	0.0618217	0.918071	-0.0267114	0.908991
KMXK_0H02540	Group I	0.0327903	0.936901	0.223749	0.483816	0.0998822	0.683903
KMXK_0E00470	Group I	0.0347259	0.939412	-0.27893	0.398294	-0.0317222	0.923392
KMXK_0F05430	Group I	0.0238352	0.942594	0.162643	0.613652	-0.449024	0.00169841
KMXK_0E01490	Group I	0.0269256	0.944133	-0.0268112	0.968118	-0.148287	0.455392
KMXK_0C03340	Group I	0.0255869	0.944133	-0.112988	0.718941	0.0262872	0.905364
KMXK_0H02190	Group I	0.0266087	0.946874	0.269939	0.325574	-0.214702	0.255235
KMXK_0B05920	Group I	-0.0224743	0.947953	0.396659	0.0901472	-0.0777491	0.71421
KMXK_0A04900	Group I	0.0254326	0.951023	-0.148566	0.751263	0.320691	0.0876792
KMXK_0B05560	Group I	0.0428472	0.952609	0.0118529	0.995955	0.0739367	0.90209
KMXK_0C06890	Group I	0.0249627	0.960247	-0.240635	0.451273	-0.597957	3.07138e-05
KMXK_0A06020	Group I	0.0151756	0.965825	0.149428	0.700585	-0.167356	0.367544
KMXK_0H02290	Group I	-0.0177144	0.974701	-0.12051	0.791236	0.362773	0.101956
KMXK_0B04620	Group I	-0.0166349	0.974701	0.220049	0.44883	0.103754	0.633743
KMXK_0A04370	Group I	0.00828873	0.980984	0.0848458	0.849168	0.0289202	0.897329
KMXK_0D04830	Group I	0.00725205	0.985795	-0.13438	0.745387	-0.104711	0.671683
KMXK_0C01840	Group I	0.00309268	0.993002	-0.00465709	0.996821	-0.0109972	0.959227
KMXK_0C02840	Group I	-0.00525773	0.994572	-0.133441	0.707067	-0.490437	0.000106563
KMXK_0C03240	Group I	-0.00563422	0.996092	-0.240436	0.513586	-0.319546	0.128578
KMXK_0F04350	Group I	-0.000714333	1	0.0331714	0.967345	-0.00803895	0.98571
KMXK_0A00300	Group I	-0.00112051	1	0.0106756	0.987828	0.00189051	0.997329
KMXK_0F02790	Group I	-7.25784	3.37916e-19	-4.76885	6.25722e-13	0.241491	0.816737
KMXK_0D03410	Group I	1.86567	1.253e-17	-0.065166	0.90372	0.27934	0.192394
KMXK_0C07260	Group I	1.3683	3.20316e-13	0.162828	0.693879	0.00943965	0.979091
KMXK_0D01720	Group I	-2.4593	1.9303e-11	-0.557812	0.311147	-1.01012	2.78974e-07
KMXK_0E04050	Group I	1.92829	5.36924e-10	-0.40185	0.569175	-0.000458348	1
KMXK_0E04920	Group I	3.48305	1.56116e-09	0.186071	0.924227	3.52429	0.000849027
KMXK_0F00540	Group I	1.13552	3.95566e-08	0.173607	0.707067	0.33478	0.169966
KMXK_0E00610	Group I	1.21527	4.18995e-08	0.014474	0.987286	0.111403	0.591537
KMXK_0C04390	Group I	0.983182	5.29388e-08	0.42546	0.215461	-0.292566	0.0886119
KMXK_0E04790	Group I	1.30557	5.37938e-08	-0.302093	0.556899	0.0995448	0.827385
KMXK_0B06260	Group I	1.66943	1.03459e-07	1.00329	0.0207205	0.31369	0.616726
KMXK_0H04430	Group I	-1.39851	1.49068e-07	-0.657368	0.200206	-1.67324	9.7034e-21
KMXK_0E02690	Group I	0.961003	2.63198e-07	0.355245	0.142928	-0.407085	0.0348196
KMXK_0F02060	Group I	0.964282	2.63198e-07	0.749103	3.28157e-06	0.684892	0.000529818
KMXK_0F04730	Group I	1.65235	4.88326e-07	0.77328	0.049852	0.77317	0.00066232
KMXK_0F00530	Group I	1.12229	9.97243e-07	0.0796503	0.885099	0.0606524	0.76644
KMXK_0E00700	Group I	1.20369	1.19463e-06	0.328812	0.181164	0.675263	1.76444e-08
KMXK_0A05070	Group I	1.58237	1.42728e-06	0.00575451	0.996821	0.330393	0.0949921
KMXK_0D01260	Group I	-1.33675	1.87773e-06	-0.300524	0.410243	-0.383177	0.086473
KMXK_0G01500	Group I	1.12367	3.43591e-06	0.551625	0.108248	-0.693248	0.000810615
KMXK_0B04980	Group I	-1.12936	5.51094e-06	-0.116934	0.843186	-0.0911988	0.745184
KMXK_0C02570	Group I	0.873996	6.04959e-06	-0.12347	0.829428	0.036076	0.901525
KMXK_0D04300	Group I	1.07008	1.03732e-05	0.078217	0.889208	0.503357	0.00469911
KMXK_0B00590	Group I	0.932744	1.09834e-05	0.450713	0.0440251	0.178455	0.43606
KMXK_0C05200	Group I	-1.00471	1.25491e-05	-0.258946	0.385057	0.0561086	0.825502
KMXK_0D00710	Group I	0.960576	1.37718e-05	0.427291	0.0901472	-0.215988	0.385988
KMXK_0C00360	Group I	-1.2316	1.38881e-05	-0.137867	0.887319	-0.386118	0.127913
KMXK_0F03920	Group I	1.34707	1.75268e-05	-0.228151	0.713626	-0.493135	0.110462
KMXK_0C05010	Group I	0.896578	2.34209e-05	0.20844	0.53607	-0.109805	0.629034
KMXK_0G00180	Group I	-2.1072	2.69759e-05	-0.648976	0.551429	-2.49167	2.05701e-12
KMXK_0C00370	Group I	-1.07211	3.2171e-05	-0.150637	0.72681	-0.00633969	0.987076
KMXK_0G03350	Group I	0.84187	3.69835e-05	0.0608307	0.947076	0.492909	0.00225909
KMXK_0C04210	Group I	0.976061	4.02484e-05	0.267662	0.247636	0.577934	2.92218e-06
KMXK_0D05700	Group I	0.830947	4.99622e-05	0.303298	0.408581	0.0913307	0.731767
KMXK_0G03090	Group I	-1.11475	7.03897e-05	-0.0981408	0.904614	0.0661212	0.840744
KMXK_0A03210	Group I	-1.22292	0.000128226	0.09464	0.902593	-1.17163	3.46745e-11
KMXK_0D06310	Group I	0.905138	0.000132679	0.353472	0.223734	-0.0234905	0.94417
KMXK_0B01350	Group I	0.866445	0.000153361	0.426023	0.103767	-0.349611	0.0909274
KMXK_0A00250	Group I	0.85116	0.000155138	0.87196	0.000129455	0.451314	0.0548375
KMXK_0B08200	Group I	0.87947	0.000225212	-0.1341	0.947076	0.678739	0.000426345
KMXK_0D04010	Group I	1.01187	0.000229355	-0.420192	0.306375	-0.111211	0.755223
KMXK_0C03480	Group I	1.03202	0.00023096	0.766023	0.00115106	-0.757536	0.00323215
KMXK_0G03010	Group I	-0.775118	0.000253483	-0.0415526	0.947076	0.131403	0.452733
KMXK_0E04600	Group I	1.14938	0.000253483	0.683624	0.0718774	0.685603	0.0216031
KMXK_0E02410	Group I	-0.733686	0.000256197	-0.211946	0.475917	-0.409856	0.00347503
KMXK_0D01220	Group I	-0.937456	0.000310478	-0.780541	0.00280077	-0.290961	0.326112
KMXK_0H03880	Group I	-1.15288	0.000310933	-0.668506	0.0268595	0.314002	0.250545
KMXK_0F02510	Group I	0.687082	0.000325873	0.12559	0.744902	0.396429	0.00435812
KMXK_0G02800	Group I	1.02104	0.000346136	-0.0416974	0.965472	0.374728	0.19934
KMXK_0E00280	Group I	0.896971	0.000442876	0.231043	0.484609	0.0570746	0.812065
KMXK_0D01880	Group I	-0.806796	0.000594864	-0.417559	0.0829412	-0.270318	0.162993
KMXK_0A06270	Group I	0.821473	0.000616792	1.4525	8.64376e-16	-0.625512	5.20587e-05
KMXK_0G03440	Group I	0.684223	0.000618781	-0.0508489	0.946225	0.499112	0.000495354
KMXK_0A04590	Group I	0.882243	0.000663933	0.043178	0.947076	0.197664	0.235377
KMXK_0D02940	Group I	1.06828	0.00068815	0.0388398	0.968118	0.162449	0.524825
KMXK_0H02470	Group I	0.755025	0.000711283	0.381288	0.0313333	-0.239202	0.153452
KMXK_0G00670	Group I	0.916252	0.000788646	0.317556	0.433766	0.178049	0.521382
KMXK_0B06470	Group I	0.769781	0.000810264	0.0319246	0.968181	0.19139	0.432687
KMXK_0B01550	Group I	0.78773	0.000874653	0.0718063	0.928574	0.207974	0.395419
KMXK_0B02770	Group I	-1.068	0.00089211	-0.413615	0.207659	-0.272332	0.311085
KMXK_0D05040	Group I	-0.743912	0.000918289	-0.0537181	0.947076	0.391948	0.0238692
KMXK_0H03360	Group I	0.688279	0.000974139	0.198232	0.656956	-0.273942	0.180558
KMXK_0A02830	Group I	0.778351	0.0010569	0.67185	0.00303197	-0.184696	0.459629
KMXK_0D06280	Group I	0.676144	0.00107259	-0.0525869	0.944929	0.0697991	0.759938
KMXK_0A03520	Group I	-0.886589	0.00110347	-0.485195	0.259117	-0.917564	1.7292e-10
KMXK_0H03900	Group I	-0.848824	0.00131646	-0.022269	0.975868	-0.381575	0.0631428
KMXK_0C05870	Group I	-0.915212	0.00136509	-0.476429	0.111269	-0.324848	0.200968
KMXK_0B02910	Group I	-0.981112	0.00141388	-0.298828	0.466226	-0.0944204	0.764628
KMXK_0A00530	Group I	-1.09377	0.00143499	-0.359637	0.540342	-1.74313	4.23658e-17
KMXK_0A06580	Group I	-1.02573	0.00143499	-0.239051	0.75528	-0.595756	0.0311744
KMXK_0C01530	Group I	-0.878359	0.00147444	-0.150117	0.821056	-0.597294	0.022394
KMXK_0F03150	Group I	-1.25395	0.00149509	0.0547161	0.958347	0.320736	0.339887
KMXK_0B02340	Group I	-1.12366	0.001497	-0.45396	0.0527964	-0.0830024	0.769503
KMXK_0D02920	Group I	0.640494	0.00150245	0.564429	0.000742676	0.0821537	0.709394
KMXK_0E04530	Group I	-0.733725	0.00152846	-0.332063	0.453285	0.265447	0.0712192
KMXK_0C05600	Group I	0.724522	0.0016227	0.371677	0.120399	0.604327	6.79292e-06
KMXK_0E05990	Group I	0.692299	0.00164259	0.254734	0.325721	0.0689244	0.732671
KMXK_0F05730	Group I	0.709359	0.00175783	-0.171275	0.748958	0.0529241	0.864843
KMXK_0A05900	Group I	-1.10498	0.00177547	0.204456	0.512149	-0.0808743	0.737248
KMXK_0B04960	Group I	-0.973311	0.00179868	-0.105134	0.918927	-0.108091	0.75627
KMXK_0E00760	Group I	0.697107	0.00189334	0.0300224	0.968118	0.656497	0.00263213
KMXK_0C01070	Group I	0.712563	0.00198425	0.0316089	0.974469	0.540269	0.0190832
KMXK_0A06830	Group I	-0.60644	0.00219192	-0.130291	0.686071	-0.165727	0.35168
KMXK_0E02060	Group I	-1.07847	0.00235177	-0.125436	0.882701	-0.38324	0.157789
KMXK_0B06180	Group I	0.780424	0.00247531	0.629652	0.00103253	0.629915	5.17308e-05
KMXK_0C04500	Group I	0.771492	0.00255925	-0.465077	0.137382	0.0148979	0.976648
KMXK_0D01600	Group I	0.801972	0.00275162	-0.0909376	0.905438	-0.253056	0.367502
KMXK_0G01410	Group I	-0.707442	0.00296034	-0.110255	0.851806	-0.223736	0.253644
KMXK_0A05550	Group I	0.642096	0.00301978	0.210345	0.585589	-0.00575564	0.993457
KMXK_0F01270	Group I	-0.920901	0.00301978	-0.0938992	0.898663	-0.315683	0.205056
KMXK_0E02730	Group I	-0.605119	0.003111	-0.380578	0.0511623	-0.349875	0.0117068
KMXK_0C00950	Group I	-1.27331	0.0031202	-0.694542	0.145893	-0.778745	0.0203279
KMXK_0E05330	Group I	-0.854139	0.0031202	-0.132177	0.774114	-0.217344	0.306941
KMXK_0F02990	Group I	0.635299	0.00312437	-0.00443567	0.999116	0.225889	0.354343
KMXK_0A06770	Group I	0.657833	0.00312437	0.143291	0.765764	-0.395871	0.00982338
KMXK_0C04230	Group I	1.22872	0.00315081	0.176993	0.562189	-0.0803544	0.658104
KMXK_0D06530	Group I	0.662115	0.00331291	0.107994	0.842061	0.218116	0.270131
KMXK_0G01390	Group I	-0.839782	0.00341315	-0.0670402	0.944808	0.113289	0.707959
KMXK_0E03520	Group I	0.699915	0.00363253	-0.0335986	0.96107	0.926577	3.8664e-09
KMXK_0F04780	Group I	0.75629	0.00379665	0.210154	0.653598	-0.0697128	0.787337
KMXK_0C06420	Group I	-0.68784	0.0042597	-0.308893	0.232251	0.518812	0.000435926
KMXK_0F04670	Group I	0.575031	0.00469835	0.070347	0.918927	0.415087	0.00331854
KMXK_0A01160	Group I	-0.900257	0.00471884	-0.354171	0.280228	-0.15755	0.624608
KMXK_0F01090	Group I	0.656735	0.00471884	0.44233	0.0629505	-0.297054	0.135564
KMXK_0C05690	Group I	0.647406	0.00472199	0.0520049	0.947076	-0.0982396	0.749491
KMXK_0E02300	Group I	-0.707383	0.00475895	0.219486	0.420228	-0.114515	0.553519
KMXK_0F02190	Group I	0.570593	0.00498222	-0.111989	0.843246	-0.355919	0.0142454
KMXK_0D05850	Group I	-0.932105	0.00498222	-0.0907579	0.927843	-0.131049	0.675842
KMXK_0B00980	Group I	-0.558079	0.00503236	-0.25459	0.29622	-0.0837512	0.658773
KMXK_0A07690	Group I	-0.788705	0.00505962	-0.19127	0.614689	0.0588203	0.827385
KMXK_0C03720	Group I	0.560897	0.0050902	0.131886	0.80725	0.230753	0.156777
KMXK_0D01890	Group I	-0.68616	0.0050902	-0.362492	0.17993	-0.389976	0.0415374
KMXK_0E00150	Group I	-0.903378	0.0050902	-0.157735	0.821278	-0.110536	0.756961
KMXK_0E06050	Group I	-0.590263	0.0050902	-0.103766	0.778086	0.0979685	0.596602
KMXK_0B00680	Group I	0.589131	0.00517754	0.0190157	0.974937	0.454698	0.00139578
KMXK_0F00730	Group I	-0.89032	0.00518517	-0.0321222	0.972581	-0.459421	0.0689239
KMXK_0E04320	Group I	-0.80019	0.00518517	-0.290821	0.334647	-0.755291	6.00219e-05
KMXK_0A02120	Group I	0.850796	0.00523827	-0.0175614	0.987362	0.147071	0.576424
KMXK_0B01790	Group I	-0.778057	0.00548079	-0.254425	0.323479	0.0198901	0.934017
KMXK_0C05720	Group I	0.663299	0.00552456	-0.286148	0.508919	-0.872036	5.51364e-05
KMXK_0D06170	Group I	-0.589103	0.00554888	-0.0495345	0.947076	-0.697816	9.03329e-07
KMXK_0G01370	Group I	1.98554	0.00587883	-0.348095	0.821278	0.468744	0.792674
KMXK_0D06300	Group I	0.588156	0.00618863	0.304278	0.227491	-0.388519	0.00504972
KMXK_0C06370	Group I	0.560935	0.0065458	0.172369	0.658348	0.382099	0.0339563
KMXK_0G03500	Group I	0.644115	0.00663095	0.0557114	0.944536	0.32793	0.114628
KMXK_0E01320	Group I	0.858879	0.0068114	0.225638	0.361288	0.393353	0.00504972
KMXK_0E05940	Group I	-0.690932	0.00681155	-0.0806419	0.928974	-0.155857	0.513873
KMXK_0B06100	Group I	-0.706486	0.00681155	-0.0938998	0.877629	-0.0578415	0.825664
KMXK_0B05030	Group I	-0.590734	0.0071003	-0.189114	0.60653	-0.105237	0.605952
KMXK_0A05710	Group I	0.64727	0.00710361	0.0201163	0.986289	0.619439	0.000383581
KMXK_0C01680	Group I	0.708131	0.00736832	0.247205	0.575054	0.199421	0.454092
KMXK_0H02200	Group I	-1.03212	0.00776254	-0.312784	0.372215	-0.564534	0.00120779
KMXK_0C03300	Group I	0.517885	0.00809607	0.29049	0.191416	0.103556	0.576424
KMXK_0B04330	Group I	0.671191	0.00816643	0.425871	0.123536	-0.049622	0.854667
KMXK_0B05200	Group I	0.676846	0.00842901	0.525641	0.0256654	0.117744	0.663682
KMXK_0G03920	Group I	0.571265	0.00850067	0.0690449	0.915252	0.217052	0.219921
KMXK_0A01180	Group I	0.739313	0.00854748	0.933981	1.14691e-08	-0.245173	0.348127
KMXK_0G03450	Group I	-0.685643	0.00872922	-0.141568	0.796631	-0.120761	0.654734
KMXK_0F05100	Group I	0.547912	0.00905226	0.244284	0.337293	-0.382289	0.013572
KMXK_0G03540	Group I	0.525047	0.00908307	0.212277	0.398294	0.179505	0.255783
KMXK_0C00860	Group I	0.5718	0.00908307	0.343296	0.137382	-0.333867	0.0371197
KMXK_0A03510	Group I	0.644266	0.00928752	0.254592	0.445454	0.327936	0.256388
KMXK_0A00860	Group I	0.667665	0.00937057	0.213305	0.537293	-0.0836962	0.76606
KMXK_0C02580	Group I	-0.644356	0.00945095	-0.0127306	0.983655	0.0938613	0.68382
KMXK_0D01140	Group I	-0.924278	0.00946068	-0.248592	0.674851	-0.0996773	0.799396
KMXK_0D06030	Group I	0.704545	0.00957262	0.313915	0.285205	0.253585	0.247223
KMXK_0C06260	Group I	0.566108	0.00957262	-0.0219525	0.968118	-0.16183	0.376445
KMXK_0C00570	Group I	-0.582563	0.0097781	-0.070689	0.900999	-0.10213	0.662926
KMXK_0C06920	Group I	0.520598	0.00987365	0.303719	0.258394	0.0863539	0.628175
KMXK_0H02050	Group I	0.628098	0.00988164	-0.143831	0.777088	0.138441	0.531017
KMXK_0E03460	Group I	-0.827306	0.00988164	0.150488	0.754559	-0.339075	0.0938059
KMXK_0B04100	Group I	-0.814153	0.0100476	-0.00027969	1	0.559066	0.0024812
KMXK_0C05230	Group I	-0.608683	0.0100998	-0.589929	0.0248975	0.0440305	0.868281
KMXK_0H01270	Group I	0.623383	0.0105011	-0.337779	0.414578	0.23358	0.306686
KMXK_0C07290	Group I	-0.751603	0.0106038	0.0433502	0.947877	-1.11916	2.12323e-12
KMXK_0C01960	Group I	1.17922	0.0110846	0.294468	0.508736	-0.17915	0.270253
KMXK_0A06630	Group I	1.69084	0.0111784	1.57843	1.57361e-06	-1.77942	0.00504972
KMXK_0A00740	Group I	-0.790242	0.0115401	-0.0347677	0.960452	0.102354	0.704524
KMXK_0C05990	Group I	-1.16309	0.0116267	1.40741	4.02825e-07	0.732911	0.0129413
KMXK_0E05580	Group I	-0.856757	0.0117733	-0.101321	0.924227	-0.787751	0.00195897
KMXK_0C01090	Group I	0.852712	0.0120035	0.147574	0.857958	0.36974	0.240261
KMXK_0G02290	Group I	-0.518599	0.0120035	-0.0489267	0.959096	-0.0957365	0.663875
KMXK_0B04170	Group I	-0.805423	0.0120447	-0.0654528	0.947076	-0.141378	0.645329
KMXK_0C06650	Group I	0.546317	0.0122818	-0.268401	0.393812	-0.181492	0.443318
KMXK_0D00250	Group I	0.563145	0.0125136	0.207228	0.636022	-0.0224215	0.941858
KMXK_0E04820	Group I	-0.531685	0.012563	-0.194454	0.432778	-0.0472149	0.832888
KMXK_0B04710	Group I	-0.674995	0.012563	-0.340549	0.305481	0.0473228	0.894198
KMXK_0E03430	Group I	-0.615239	0.0126747	-0.0104318	0.989933	0.372751	0.056722
KMXK_0C00990	Group I	-1.35299	0.0132326	-0.390456	0.672702	-1.39581	4.58352e-05
KMXK_0B02880	Group I	0.991634	0.0132399	0.0316333	0.974082	0.325385	0.530046
KMXK_0G00960	Group I	0.643123	0.0136379	-0.432934	0.0133222	0.110922	0.680234
KMXK_0D03020	Group I	0.586463	0.0136379	-0.0304811	0.968118	0.0126059	0.977091
KMXK_0B02200	Group I	0.52709	0.0136379	0.274211	0.346713	0.246341	0.201497
KMXK_0E06280	Group I	0.512214	0.0138108	0.113651	0.849234	0.17518	0.314696
KMXK_0E00400	Group I	0.499897	0.013838	-0.0333871	0.958275	-0.460078	0.000715662
KMXK_0E02380	Group I	0.565493	0.0139966	0.314078	0.278306	-8.11897e-05	1
KMXK_0C02490	Group I	0.634067	0.0143028	0.0505205	0.94855	0.364978	0.0535612
KMXK_0B07660	Group I	-0.566049	0.0144324	0.0530939	0.926385	0.407758	0.00272369
KMXK_0E02400	Group I	-0.700345	0.0145319	-0.020621	0.973327	0.12925	0.580441
KMXK_0F05180	Group I	0.681385	0.0146312	0.144002	0.850389	0.49656	0.0556994
KMXK_0G03550	Group I	-0.783689	0.0148304	-0.188565	0.66948	-0.232445	0.360906
KMXK_0H02850	Group I	-0.605333	0.015001	-0.192249	0.653598	-0.24636	0.325592
KMXK_0H02240	Group I	-0.587117	0.0155829	-0.298825	0.340526	-0.293912	0.162662
KMXK_0F03560	Group I	0.64392	0.0156936	-0.627757	0.0259588	-0.358825	0.140252
KMXK_0H03010	Group I	-0.639424	0.0162212	-0.42493	0.372215	-0.76062	0.000140388
KMXK_0B02570	Group I	-0.842639	0.0167308	-0.363237	0.416638	-0.192043	0.562705
KMXK_0A02060	Group I	-0.784259	0.0167782	-0.348477	0.3099	-0.643897	0.000382675
KMXK_0H02030	Group I	-0.605617	0.0168592	-0.254392	0.512149	0.0392388	0.899302
KMXK_0B00650	Group I	-0.80358	0.0170985	-0.0714671	0.947076	-0.126011	0.734321
KMXK_0B05290	Group I	0.486627	0.0176561	-0.129374	0.716842	-0.185363	0.260968
KMXK_0G01960	Group I	0.689256	0.0176745	0.316583	0.355871	-0.125538	0.630069
KMXK_0B02870	Group I	0.547614	0.0178382	0.575285	0.00214913	-0.0929773	0.661582
KMXK_0A00310	Group I	0.563658	0.0179545	0.221117	0.466226	0.219971	0.199094
KMXK_0C05090	Group I	0.522852	0.0187575	0.126637	0.758312	0.255366	0.130929
KMXK_0B04280	Group I	-0.631941	0.0191133	-0.0817786	0.901388	-0.245923	0.260573
KMXK_0H03260	Group I	0.604174	0.0191178	0.422296	0.0542003	-0.235773	0.331841
KMXK_0E03440	Group I	-0.519237	0.0192927	-0.153189	0.656956	-0.2945	0.0926888
KMXK_0B00260	Group I	-0.688127	0.01932	-0.275959	0.583691	-0.362532	0.102916
KMXK_0C03400	Group I	0.716618	0.0193911	0.0409295	0.969948	-0.115108	0.771027
KMXK_0C01520	Group I	-0.633923	0.0195083	0.114777	0.891813	0.861614	6.66085e-05
KMXK_0E03760	Group I	0.480243	0.0203636	0.103889	0.809302	0.145903	0.394915
KMXK_0D04400	Group I	-0.6354	0.0206848	0.306781	0.362931	0.162308	0.558071
KMXK_0H03580	Group I	-0.580277	0.0207338	0.140128	0.855914	-0.753923	7.05625e-07
KMXK_0C06620	Group I	-0.599587	0.0207642	-0.344808	0.285205	-0.377695	0.0671319
KMXK_0B06280	Group I	0.598379	0.020851	0.451114	0.0349025	-0.123034	0.607415
KMXK_0A03300	Group I	0.529266	0.02093	0.119397	0.84445	0.371359	0.031036
KMXK_0F04900	Group I	-0.716069	0.02093	-0.356191	0.397952	-0.346538	0.0624924
KMXK_0F00180	Group I	0.587877	0.0209361	0.204826	0.685733	1.07879	2.93523e-09
KMXK_0D04330	Group I	0.524044	0.0214386	-0.0775876	0.888936	0.690486	8.1716e-07
KMXK_0C01210	Group I	-0.711416	0.021502	-0.077786	0.93291	0.0100005	0.977482
KMXK_0A02030	Group I	0.566107	0.0215951	0.120454	0.849868	0.172759	0.48901
KMXK_0E03480	Group I	0.695579	0.0215951	0.203207	0.57209	0.452721	0.0106677
KMXK_0E05300	Group I	0.597203	0.0217264	0.153203	0.6864	0.105505	0.647524
KMXK_0D01280	Group I	0.582256	0.0217264	0.159471	0.658348	0.687614	6.2883e-06
KMXK_0H04490	Group I	-0.537649	0.0217592	-0.127622	0.74253	0.111481	0.553682
KMXK_0D04730	Group I	-0.560185	0.0223617	0.367657	0.457867	-0.0833254	0.775975
KMXK_0G02170	Group I	-0.562837	0.0226051	-0.0519477	0.942062	-0.276459	0.164743
KMXK_0H03440	Group I	-0.517747	0.0229349	-0.124482	0.734452	0.101849	0.604879
KMXK_0A04220	Group I	0.496853	0.0234916	0.18219	0.682057	0.237739	0.337655
KMXK_0D05030	Group I	-0.506013	0.0236412	-0.10424	0.802641	-0.331872	0.022848
KMXK_0D04270	Group I	-0.658208	0.0239072	-0.180617	0.626877	-0.0259409	0.923392
KMXK_0F01280	Group I	-0.497682	0.0240594	0.129397	0.862578	-0.0845679	0.668189
KMXK_0D05520	Group I	-0.839069	0.0244532	-0.51167	0.0189135	-0.608691	0.000693014
KMXK_0A01130	Group I	-0.498627	0.0252265	-0.220043	0.545648	0.0879026	0.662477
KMXK_0B01300	Group I	-0.499433	0.0252867	-0.0364349	0.95395	0.100741	0.649001
KMXK_0B03670	Group I	0.726964	0.0253437	0.229691	0.779974	-0.169285	0.720834
KMXK_0H01380	Group I	-0.738365	0.0268732	-0.0515061	0.953421	-0.190864	0.523644
KMXK_0C07310	Group I	-1.04148	0.0269548	-0.928399	0.00605929	-0.575676	0.0352127
KMXK_0F02470	Group I	0.46842	0.02704	0.0213413	0.972257	0.313565	0.0581848
KMXK_0A04950	Group I	-0.559882	0.0270978	0.013319	0.987362	-0.0560575	0.8384
KMXK_0B07570	Group I	-0.682093	0.0276068	-0.0504463	0.95395	-0.0662366	0.830455
KMXK_0B02610	Group I	-0.530491	0.028412	-0.438728	0.123252	-0.412523	0.0340127
KMXK_0H03840	Group I	0.539918	0.028412	-0.00996336	0.987362	-0.0716841	0.729693
KMXK_0A05200	Group I	0.741631	0.028412	0.347859	0.551429	-0.113284	0.791925
KMXK_0C03140	Group I	0.469422	0.0285483	0.25979	0.294119	-0.261405	0.0609088
KMXK_0C06770	Group I	-0.552624	0.0286614	-0.23056	0.460327	-0.14867	0.45957
KMXK_0F01350	Group I	-0.544689	0.028665	-0.0826759	0.849613	-0.373801	0.00543545
KMXK_0G00440	Group I	0.484756	0.0290863	-0.0364147	0.95395	-0.064852	0.773903
KMXK_0G00310	Group I	0.956046	0.0290863	0.393043	0.434858	0.339644	0.302765
KMXK_0F04910	Group I	-0.525945	0.0294217	-0.294013	0.302773	-0.276615	0.080543
KMXK_0C07090	Group I	0.486605	0.0295838	0.182827	0.615412	-0.0297298	0.914715
KMXK_0D01190	Group I	0.739483	0.0296687	-0.0360641	0.969948	0.150366	0.705964
KMXK_0E04250	Group I	-0.556195	0.0298505	-0.16918	0.69961	-0.226149	0.121193
KMXK_0F02770	Group I	-0.533015	0.0300835	-0.506499	0.0313333	-0.241653	0.177837
KMXK_0H00280	Group I	0.555778	0.0302837	0.436546	0.133781	-0.350097	0.0359982
KMXK_0H01400	Group I	0.540741	0.0303057	-0.0387307	0.947076	0.202825	0.279035
KMXK_0G04140	Group I	0.477523	0.0303057	0.336915	0.272756	0.00879144	0.973115
KMXK_0A03350	Group I	0.458044	0.0306593	0.29815	0.53607	0.0573605	0.78751
KMXK_0D01420	Group I	0.640429	0.0307991	-0.0116596	0.995557	0.363819	0.219481
KMXK_0A02450	Group I	0.448671	0.0307991	0.215477	0.418644	0.210932	0.146695
KMXK_0G02120	Group I	0.51533	0.0308883	-0.0278054	0.967854	0.252351	0.162179
KMXK_0C00970	Group I	-0.761829	0.031133	-0.0860724	0.944157	-0.123764	0.758647
KMXK_0A02160	Group I	-0.86518	0.0311719	-0.439431	0.483185	0.402042	0.251269
KMXK_0E03250	Group I	-1.20416	0.0313598	-0.375718	0.682057	0.950988	0.0495826
KMXK_0A06420	Group I	-0.864393	0.0319245	-0.0499811	0.959096	0.607564	0.0190832
KMXK_0E02910	Group I	0.474213	0.0321605	0.191735	0.524931	-0.101413	0.5827
KMXK_0E05220	Group I	0.572701	0.0321605	0.317923	0.409292	0.417515	0.0700165
KMXK_0G01470	Group I	0.463899	0.0324877	0.349498	0.087222	-0.0310958	0.890722
KMXK_0A05340	Group I	0.57618	0.0326447	0.00683901	0.995557	-0.156636	0.468501
KMXK_0D00960	Group I	-0.64242	0.0329678	-0.0703762	0.934522	-0.10818	0.684317
KMXK_0H03730	Group I	0.61773	0.0332407	0.388644	0.167878	0.0921832	0.734543
KMXK_0C05050	Group I	-0.824207	0.0337643	-0.242953	0.445454	-0.362754	0.0640726
KMXK_0G01530	Group I	0.462816	0.0338033	-0.180761	0.566537	-0.135452	0.43031
KMXK_0B06360	Group I	-0.524585	0.0341545	-0.102009	0.843246	-0.198913	0.2894
KMXK_0E04730	Group I	-0.6177	0.0343184	-0.0661239	0.937101	-0.0987209	0.715877
KMXK_0B00540	Group I	0.580652	0.0348082	-0.270475	0.459728	0.0517356	0.875764
KMXK_0H02120	Group I	-0.552079	0.0351632	-0.00108961	1	-0.00583424	0.993457
KMXK_0A05880	Group I	-0.54802	0.0357266	-0.187176	0.559826	-0.148213	0.481782
KMXK_0G03400	Group I	0.506686	0.0363285	0.274749	0.385221	0.0988255	0.664624
KMXK_0B07830	Group I	0.634075	0.0365778	0.137139	0.693312	0.493765	0.00198074
KMXK_0A06990	Group I	-0.453889	0.0366178	-0.334201	0.0901472	-0.22277	0.167537
KMXK_0G04090	Group I	0.543698	0.0366777	0.0125626	0.983342	0.139907	0.436957
KMXK_0B04190	Group I	-0.563818	0.0368568	0.1308	0.809302	-0.14972	0.578191
KMXK_0B02510	Group I	0.445711	0.0376687	-0.0444845	0.95395	0.189892	0.24677
KMXK_0A07230	Group I	-0.460746	0.0386014	-0.0177853	0.983342	0.418383	0.00853031
KMXK_0B07100	Group I	-0.535657	0.0386407	-0.15864	0.68771	-0.0339114	0.900636
KMXK_0E02960	Group I	-0.652731	0.0395012	0.129005	0.935014	-0.291523	0.287571
KMXK_0D04480	Group I	0.490829	0.0397114	0.0110534	0.987828	0.0340426	0.887554
KMXK_0B04040	Group I	0.443256	0.0403453	0.134698	0.727683	0.150663	0.384742
KMXK_0C00680	Group I	0.476707	0.0406687	0.298131	0.266359	-0.109519	0.653779
KMXK_0B06080	Group I	-0.414224	0.0414252	-0.0668849	0.893438	0.0448337	0.812065
KMXK_0E05540	Group I	-0.466712	0.0414346	0.106681	0.849234	-0.301502	0.080009
KMXK_0B01280	Group I	0.645884	0.041539	0.0347061	0.969948	0.313991	0.297827
KMXK_0C05530	Group I	0.584199	0.0417189	0.455461	0.167619	0.360986	0.0504967
KMXK_0H03220	Group I	0.431226	0.0427483	0.0876323	0.857277	0.225435	0.13851
KMXK_0E06010	Group I	-0.621679	0.0427882	-0.172286	0.686071	0.642575	0.00014705
KMXK_0A02910	Group I	-0.427625	0.0430986	-0.109792	0.745348	0.0260222	0.900004
KMXK_0D00530	Group I	-0.59242	0.0432563	-0.135737	0.768565	-0.139904	0.540514
KMXK_0C05280	Group I	0.836635	0.0434077	0.159887	0.840627	0.472208	0.147075
KMXK_0C01570	Group I	-0.608635	0.0434629	-0.161046	0.740141	-0.366817	0.0669892
KMXK_0A06950	Group I	-0.513636	0.0438936	-0.0945637	0.849604	-0.298408	0.0620826
KMXK_0C06930	Group I	-0.735533	0.0440008	-0.391213	0.247083	-0.214356	0.466977
KMXK_0F05290	Group I	-0.519772	0.0440542	-0.0503767	0.947076	-0.170051	0.48581
KMXK_0H03130	Group I	-0.935123	0.0441345	-0.261836	0.778494	0.0814669	0.875552
KMXK_0C05460	Group I	0.99145	0.0441345	0.21026	0.889208	0.0625209	0.927859
KMXK_0E03630	Group I	0.433293	0.044631	0.0601396	0.91857	-0.285802	0.0689239
KMXK_0F02020	Group I	-0.607676	0.044631	0.182076	0.65654	0.496514	0.00747814
KMXK_0B00910	Group I	0.456529	0.0446586	-0.0615804	0.932385	-0.064831	0.802752
KMXK_0G02110	Group I	0.422628	0.0448736	0.346587	0.125651	0.0208074	0.929646
KMXK_0C06040	Group I	-0.744322	0.0450009	0.353755	0.653598	-0.694095	0.0190639
KMXK_0E04440	Group I	0.459528	0.0450009	-0.0630787	0.947076	0.454436	0.00182729
KMXK_0G01620	Group I	0.454987	0.0465718	0.367789	0.0465138	0.223851	0.121193
KMXK_0F04290	Group I	-0.447445	0.0472509	-0.0476739	0.937101	0.036133	0.861563
KMXK_0E05560	Group I	-0.670605	0.0476417	-0.132527	0.854598	0.136662	0.675842
KMXK_0E01590	Group I	-0.629635	0.0476417	-0.202677	0.729856	-0.576726	0.00343883
KMXK_0G03740	Group I	-0.576633	0.0476417	-0.162226	0.758514	-0.382254	0.12619
KMXK_0H03060	Group I	-0.641034	0.0476417	-0.0244245	0.971492	0.0896203	0.749787
KMXK_0C03040	Group I	-0.462594	0.0477097	-0.00210783	0.999181	-0.140943	0.442718
KMXK_0G04260	Group I	0.435264	0.0482597	0.107635	0.850818	0.0679492	0.787337
KMXK_0F03940	Group I	-0.436422	0.0486836	0.0954683	0.829223	-0.378719	0.00814887
KMXK_0C02950	Group I	-0.630004	0.0503645	-0.2373	0.633842	-0.343583	0.142954
KMXK_0C05920	Group I	-0.558551	0.0508	-0.0667291	0.926385	-0.0492541	0.868281
KMXK_0D02830	Group I	-0.648952	0.0510244	-0.109433	0.887319	-0.0367054	0.919307
KMXK_0A06980	Group I	0.460507	0.0515436	-0.0407884	0.958347	0.00709552	0.986159
KMXK_0A02750	Group I	0.4489	0.0515436	-0.170103	0.677332	-0.00440403	0.993879
KMXK_0B03190	Group I	-0.552291	0.0517616	-0.0733604	0.902593	0.133282	0.554515
KMXK_0H03620	Group I	-0.453619	0.051847	-0.0293743	0.964247	-0.10054	0.570502
KMXK_0B03440	Group I	0.460687	0.0521306	-0.0870519	0.889208	-0.0429775	0.87712
KMXK_0B01030	Group I	-0.57175	0.0525227	-0.133543	0.774467	0.0844026	0.756961
KMXK_0A06000	Group I	-0.570811	0.0527252	0.158257	0.64957	-0.107101	0.614377
KMXK_0F01250	Group I	-0.596159	0.0528561	-0.106725	0.870906	-0.122196	0.657474
KMXK_0B06820	Group I	0.419991	0.0530007	-0.101518	0.806832	-0.448578	0.000309299
KMXK_0A05470	Group I	0.566654	0.0530041	0.327965	0.409013	-0.0133322	0.978321
KMXK_0G01810	Group I	0.687402	0.0530041	0.48444	0.527112	0.100405	0.842017
KMXK_0D02760	Group I	-0.538337	0.0535294	0.0834888	0.849168	0.0356507	0.868281
KMXK_0D06230	Group I	0.430227	0.053588	-0.076314	0.918071	-0.51975	0.000247552
KMXK_0B04340	Group I	0.433739	0.054319	0.36168	0.0468314	-0.0746412	0.68424
KMXK_0H03420	Group I	0.444613	0.0549543	-0.164868	0.609069	-0.0784588	0.719155
KMXK_0B00820	Group I	0.553192	0.0551855	0.253406	0.600853	0.139906	0.688737
KMXK_0G01690	Group I	-0.461383	0.0560347	0.00881071	0.989933	-0.129212	0.540896
KMXK_0B03180	Group I	0.620832	0.0568495	0.194284	0.686086	-0.254765	0.220961
KMXK_0E04780	Group I	-0.708173	0.0571052	-0.150473	0.744902	-0.100493	0.698384
KMXK_0G00770	Group I	-0.763274	0.0572461	0.0769135	0.935014	-0.716407	0.000101127
KMXK_0D04580	Group I	0.479247	0.0576381	0.295888	0.352078	0.426662	0.00503386
KMXK_0H04250	Group I	-0.817861	0.0576381	-0.337182	0.253787	-0.184787	0.48812
KMXK_0D02480	Group I	0.872353	0.0580879	0.00253233	0.999304	-0.137275	0.526107
KMXK_0C02180	Group I	1.17512	0.06035	-0.121155	0.879597	0.103062	0.747309
KMXK_0D04550	Group I	0.447878	0.0604558	0.275728	0.326854	0.111265	0.652362
KMXK_0D04230	Group I	0.501187	0.0620192	-0.187245	0.682057	0.276943	0.194203
KMXK_0H02580	Group I	-0.473077	0.0620192	0.172287	0.615312	-0.16265	0.421257
KMXK_0H04040	Group I	0.396129	0.0620422	-0.0257764	0.963995	-1.07208	9.25659e-19
KMXK_0E00350	Group I	-0.504213	0.0622059	0.161975	0.677718	-0.147066	0.489461
KMXK_0D05640	Group I	0.421795	0.062227	0.830328	8.51048e-05	-0.508856	0.00747814
KMXK_0E05460	Group I	0.460627	0.0628745	-0.0649111	0.918927	0.113818	0.662477
KMXK_0E02630	Group I	-0.936256	0.0634284	-0.786483	0.189399	-1.89073	1.40035e-10
KMXK_0D03220	Group I	0.498485	0.0635391	0.073366	0.944929	0.501884	0.022848
KMXK_0B00730	Group I	0.494706	0.0636114	-0.0786254	0.923573	0.420162	0.056092
KMXK_0A03960	Group I	0.450106	0.0636965	-0.10289	0.86033	0.25053	0.17976
KMXK_0D05710	Group I	0.446144	0.0637871	-0.264483	0.512149	0.088689	0.753168
KMXK_0C05640	Group I	0.419583	0.0645798	0.230494	0.500927	0.158775	0.411573
KMXK_0E03370	Group I	0.572375	0.064713	0.0304322	0.959096	0.477721	0.00324622
KMXK_0A04300	Group I	0.478581	0.0648416	0.396875	0.172265	0.471778	0.0155621
KMXK_0E00670	Group I	0.403862	0.065269	-0.112412	0.758514	0.0622059	0.774663
KMXK_0C01870	Group I	0.500819	0.065271	0.367042	0.333353	-0.338175	0.118538
KMXK_0C03800	Group I	0.535701	0.0654453	1.53278	6.7432e-14	-0.669072	0.00451517
KMXK_0E03820	Group I	0.421346	0.0655321	-0.0931357	0.885099	0.22668	0.245175
KMXK_0C01110	Group I	-0.504184	0.0660322	-0.165128	0.692099	-0.123944	0.615016
KMXK_0A00890	Group I	0.585334	0.0661431	0.580929	0.0409103	-0.0550229	0.876851
KMXK_0C00260	Group I	-0.56066	0.0665455	-0.276304	0.570821	0.283803	0.300547
KMXK_0C06530	Group I	-0.594804	0.0671233	0.190109	0.691685	-1.12103	7.2155e-10
KMXK_0G03570	Group I	0.418606	0.0677903	0.0625004	0.928934	0.133766	0.526107
KMXK_0D04690	Group I	-0.539911	0.0678229	0.0994596	0.882701	-0.375085	0.086473
KMXK_0G02570	Group I	-0.456416	0.0686375	-0.048487	0.941638	0.181409	0.287563
KMXK_0A00710	Group I	-0.592357	0.0689743	-0.0598729	0.96183	-0.150027	0.638105
KMXK_0F04170	Group I	-0.549114	0.0689743	-0.0402407	0.95395	-0.0608156	0.828558
KMXK_0A01200	Group I	-0.618177	0.0690775	-0.163657	0.802099	-0.124714	0.7341
KMXK_0A06090	Group I	-0.577876	0.0691628	-0.330519	0.484609	-0.610914	0.00812351
KMXK_0E03730	Group I	-0.454458	0.0698386	0.0134965	0.981705	-0.293317	0.0490373
KMXK_0G02630	Group I	0.420801	0.0706354	-0.00990667	0.987828	-0.235959	0.174808
KMXK_0G00760	Group I	-0.620404	0.0707197	0.208414	0.686086	0.578626	0.00957126
KMXK_0A07910	Group I	0.472051	0.0716145	-0.101331	0.883785	0.0924755	0.75859
KMXK_0E00300	Group I	0.80697	0.0716444	0.304218	0.658348	-0.124351	0.815634
KMXK_0A07900	Group I	0.41514	0.0732561	0.236688	0.422323	-0.149925	0.422248
KMXK_0B04030	Group I	0.426306	0.0733142	-0.00475397	0.999116	0.243991	0.220961
KMXK_0A00400	Group I	-0.631613	0.0740328	0.0269652	0.9846	-0.0451771	0.917063
KMXK_0E02270	Group I	-0.673028	0.0740663	0.0992003	0.944929	-0.0252769	0.948257
KMXK_0B04660	Group I	-0.467059	0.0740663	-0.0384363	0.965103	0.181391	0.456439
KMXK_0C03670	Group I	0.38509	0.0743311	0.27598	0.409013	0.103818	0.578256
KMXK_0G03960	Group I	-0.45267	0.0755128	-0.0953569	0.845183	-0.0695068	0.749491
KMXK_0A03900	Group I	-0.407919	0.07552	0.008504	0.989303	-0.134965	0.457092
KMXK_0C05390	Group I	-0.413759	0.0779152	-0.267697	0.372215	-0.127069	0.545747
KMXK_0B07920	Group I	-0.47792	0.0779666	0.0412478	0.955004	0.363099	0.0897846
KMXK_0E05870	Group I	0.573672	0.0782312	0.108851	0.902593	0.398734	0.189891
KMXK_0A02340	Group I	0.449266	0.0795104	-0.0236758	0.974182	0.0484907	0.863325
KMXK_0B06900	Group I	0.522784	0.0813724	0.431883	0.475902	-0.0797871	0.830266
KMXK_0A02050	Group I	-0.648804	0.0813875	-0.345644	0.501534	-0.819024	4.49991e-05
KMXK_0E00990	Group I	0.413042	0.081435	0.326558	0.0831574	-0.0745953	0.720587
KMXK_0A07050	Group I	0.403992	0.0818523	-0.100947	0.888936	0.129548	0.504296
KMXK_0F00610	Group I	0.41783	0.0830681	0.123428	0.729177	0.104281	0.577682
KMXK_0A03130	Group I	0.42551	0.0831024	0.0712666	0.918071	0.166742	0.446143
KMXK_0G03170	Group I	0.405042	0.0841688	0.292704	0.29622	-0.381425	0.0361117
KMXK_0D02130	Group I	0.358751	0.0842728	-0.0322877	0.955413	0.139901	0.418205
KMXK_0A04770	Group I	0.404686	0.0844415	-0.0657796	0.902593	0.0813204	0.680615
KMXK_0C02170	Group I	0.423381	0.0850867	0.0279275	0.967345	-0.079598	0.685056
KMXK_0B04370	Group I	-0.41169	0.0857145	-0.144808	0.662632	-0.0869754	0.691468
KMXK_0G00550	Group I	0.410033	0.0868136	0.682176	1.35458e-05	-0.970634	2.0183e-07
KMXK_0A06410	Group I	-0.467245	0.0872946	0.149351	0.683974	-0.0994694	0.663044
KMXK_0A00360	Group I	0.390001	0.088097	-0.112414	0.800449	0.372583	0.0128381
KMXK_0B07510	Group I	0.418219	0.0883632	-0.0574646	0.947076	0.338654	0.0689239
KMXK_0A04120	Group I	-0.415746	0.0888345	0.138091	0.855477	-0.0044742	0.991976
KMXK_0A01170	Group I	-0.576742	0.089346	-0.0880051	0.894467	-0.0927922	0.757667
KMXK_0B03360	Group I	-0.71084	0.0898616	-0.224203	0.81863	-0.450191	0.172915
KMXK_0A00910	Group I	-0.393311	0.0910697	-0.128917	0.720141	-0.256424	0.080009
KMXK_0C00300	Group I	-0.451184	0.0916598	0.139512	0.686071	0.242369	0.144977
KMXK_0B04550	Group I	0.372052	0.0920463	-0.0010054	1	-0.117945	0.529215
KMXK_0B03990	Group I	0.425582	0.0923567	-0.112162	0.855477	0.115087	0.664536
KMXK_0C02250	Group I	-0.423517	0.0923567	-0.0828035	0.866887	0.126726	0.56016
KMXK_0C00450	Group I	-0.36304	0.0923567	0.144036	0.713857	-0.0407623	0.831937
KMXK_0E03750	Group I	0.405928	0.0923619	1.05885	5.26383e-07	1.96748	1.17858e-15
KMXK_0A06930	Group I	0.388603	0.09246	0.0929949	0.850818	0.290953	0.0525345
KMXK_0G02200	Group I	-0.532425	0.0926031	0.26136	0.552825	0.145044	0.607657
KMXK_0C01770	Group I	0.484607	0.0937793	0.304157	0.32299	-0.254784	0.216956
KMXK_0D05110	Group I	0.421022	0.0939803	0.0984332	0.865698	0.0430333	0.889078
KMXK_0D05180	Group I	-0.591282	0.0954499	-0.0622302	0.947076	-0.256743	0.411573
KMXK_0H01460	Group I	-0.57797	0.0954499	-0.141533	0.810285	-0.0799434	0.811492
KMXK_0D03180	Group I	0.35169	0.0957631	-0.099116	0.800449	0.033205	0.881819
KMXK_0H00320	Group I	0.475809	0.0964638	-0.191617	0.735541	-0.19452	0.481782
KMXK_0B08260	Group I	0.85376	0.0965098	-0.199762	0.653598	0.446395	0.481782
KMXK_0A06470	Group I	-0.368852	0.0976782	-0.208941	0.433993	-0.281801	0.0529344
KMXK_0D04150	Group I	-0.531205	0.0977389	-0.0687353	0.939572	0.0111296	0.976648
KMXK_0C01400	Group I	-0.407559	0.0977579	0.254633	0.636526	0.14309	0.484665
KMXK_0E03990	Group I	-0.485543	0.0990075	-0.328164	0.337293	-0.049206	0.873743
KMXK_0A02890	Group I	0.455085	0.0990075	0.444362	0.0527964	0.130779	0.589543
KMXK_0A01090	Group I	0.364901	0.0991936	0.0214378	0.969948	0.079003	0.717756
KMXK_0A03380	Group I	-0.385325	0.0991936	-0.00974578	0.987828	-0.0728748	0.727237
KMXK_0B04480	Group I	-0.444147	0.0991936	0.224707	0.484609	0.0440234	0.867472
KMXK_0D05050	Group I	-0.53566	0.100305	-0.00224892	0.999621	-0.0373596	0.902553
KMXK_0H01950	Group I	0.649588	0.10055	0.0696971	0.95395	-0.00385052	1
KMXK_0F02530	Group I	0.403288	0.101088	0.0685882	0.936421	-0.0504551	0.842497
KMXK_0B04130	Group I	0.373921	0.101097	-0.0977041	0.841047	-0.144839	0.460753
KMXK_0B05430	Group I	0.454305	0.101097	0.278254	0.273702	0.259963	0.145014
KMXK_0A06280	Group I	-0.411394	0.101317	0.170538	0.673755	-0.566519	0.000556567
KMXK_0A03500	Group I	0.402975	0.101317	0.0855711	0.899877	-0.00685265	0.990565
KMXK_0E02090	Group I	-0.380118	0.101563	0.160664	0.617284	-0.244318	0.127913
KMXK_0G02970	Group I	0.442516	0.101813	-0.149677	0.778494	-0.224981	0.428274
KMXK_0A01950	Group I	-0.377899	0.102796	-0.162166	0.693312	0.020349	0.927859
KMXK_0A04000	Group I	-0.409171	0.102796	0.0246956	0.969948	-0.130665	0.533044
KMXK_0E02100	Group I	0.547295	0.103651	-0.335728	0.415495	-0.391167	0.241366
KMXK_0B02470	Group I	-0.393057	0.103827	0.341908	0.16448	-0.102293	0.615851
KMXK_0C04400	Group I	0.377696	0.104123	0.10455	0.86492	-0.274695	0.111543
KMXK_0C02190	Group I	0.539073	0.104967	0.237319	0.767817	-0.495533	0.0642903
KMXK_0B03260	Group I	-0.369225	0.105123	-0.0779004	0.880797	0.146745	0.402671
KMXK_0G01490	Group I	0.401527	0.1053	-0.146035	0.718878	0.153669	0.4694
KMXK_0C04920	Group I	0.374289	0.1053	0.0201141	0.973661	0.434794	0.0185131
KMXK_0F05720	Group I	-0.390845	0.105579	-0.278883	0.366684	-0.0842405	0.681655
KMXK_0D05720	Group I	-0.385985	0.105868	-0.203273	0.42547	0.0391365	0.852004
KMXK_0H00500	Group I	0.384112	0.106393	0.266	0.402728	-0.014633	0.960861
KMXK_0A03670	Group I	0.447967	0.106894	-0.296903	0.532832	-0.0869424	0.831294
KMXK_0E03090	Group I	-0.599469	0.107162	-0.183638	0.77035	-1.00838	4.28964e-06
KMXK_0B02970	Group I	0.579099	0.109399	-0.314727	0.172453	0.24888	0.246986
KMXK_0H02900	Group I	-0.401929	0.109399	-0.00608203	0.995255	-0.071916	0.753177
KMXK_0D06200	Group I	0.372316	0.109399	-0.00935389	0.987828	-0.287858	0.0590343
KMXK_0G01870	Group I	-0.741248	0.109827	-0.0388073	0.968118	-0.255993	0.369266
KMXK_0B05840	Group I	-0.449806	0.110315	0.258744	0.380817	0.42321	0.0176783
KMXK_0B00330	Group I	0.912365	0.110315	0.013704	0.983342	0.437715	0.0630517
KMXK_0C04120	Group I	-0.401789	0.110378	-0.103206	0.845183	0.042465	0.862614
KMXK_0A07870	Group I	-0.532011	0.111337	-0.164041	0.809275	-0.0313377	0.929646
KMXK_0C04190	Group I	0.371573	0.111337	-0.0596202	0.940743	0.275754	0.0587605
KMXK_0B02400	Group I	-0.376821	0.111337	0.058048	0.918093	0.292657	0.0473302
KMXK_0F02260	Group I	-0.398443	0.111342	-0.11518	0.785309	-0.291098	0.0794411
KMXK_0C07070	Group I	-0.523181	0.111597	-0.0573932	0.947076	-0.0407138	0.903481
KMXK_0G03710	Group I	-0.583892	0.112234	-0.0654794	0.947076	-0.123748	0.715877
KMXK_0C00840	Group I	0.384765	0.113676	0.0982219	0.854598	-0.000209802	1
KMXK_0F03790	Group I	0.362566	0.113933	-0.0280021	0.968118	-0.354866	0.0302356
KMXK_0E01610	Group I	-0.605853	0.113986	-0.227503	0.598367	0.562406	0.100168
KMXK_0B03280	Group I	-0.463772	0.114095	-0.303672	0.417977	0.745741	2.61892e-06
KMXK_0H00960	Group I	-0.437618	0.114194	0.107503	0.843246	-0.303826	0.0759443
KMXK_0B02830	Group I	-0.619668	0.114365	-0.0908558	0.935014	-0.193317	0.617614
KMXK_0C02310	Group I	0.485366	0.114394	-0.0907681	0.90372	-0.0941261	0.793756
KMXK_0B08100	Group I	-0.40215	0.115465	-0.367523	0.0944706	-0.461448	0.00215968
KMXK_0H03350	Group I	-0.437584	0.116579	-0.247316	0.587661	-0.133154	0.653428
KMXK_0G03790	Group I	0.377841	0.116579	-0.0781895	0.893674	0.11793	0.575001
KMXK_0E03740	Group I	0.580044	0.11707	0.152625	0.888936	0.00839153	0.994601
KMXK_0D06440	Group I	0.506072	0.117202	-0.148113	0.849168	0.0241107	0.955455
KMXK_0G01100	Group I	-0.394558	0.117203	0.0124505	0.983342	-0.130568	0.474214
KMXK_0D00800	Group I	-0.541563	0.117207	-0.0739583	0.901388	-0.0199917	0.947007
KMXK_0A00220	Group I	-0.389824	0.117724	-0.0409631	0.947076	0.0211226	0.929646
KMXK_0C01580	Group I	-0.419268	0.117949	0.186639	0.744407	-0.151348	0.534299
KMXK_0D02870	Group I	-0.378597	0.118029	-0.255429	0.346713	-0.290595	0.106146
KMXK_0C01500	Group I	-0.451733	0.118466	-0.223669	0.489269	0.0359784	0.887554
KMXK_0D03680	Group I	-0.466315	0.118667	-0.369846	0.223485	0.160272	0.523644
KMXK_0F00920	Group I	-0.436387	0.118667	-0.169319	0.686086	0.189927	0.481782
KMXK_0A00390	Group I	-0.463724	0.11875	-0.15124	0.752084	-0.203398	0.400352
KMXK_0B01620	Group I	-0.399289	0.11875	-0.0597032	0.937101	0.0926026	0.695546
KMXK_0H00360	Group I	-0.544135	0.11875	-0.0754387	0.942062	-0.0276244	0.93219
KMXK_0C02510	Group I	-0.532696	0.121375	-0.235676	0.641866	-0.571882	0.00421656
KMXK_0C03540	Group I	-0.870753	0.121496	0.619069	0.0250208	0.674256	0.0038883
KMXK_0F02600	Group I	-0.59712	0.121998	-0.170241	0.831189	0.0432191	0.918576
KMXK_0A00240	Group I	0.340418	0.122077	0.170345	0.615312	0.257002	0.0718491
KMXK_0D06290	Group I	0.381477	0.123001	-0.030938	0.965452	0.0554578	0.852004
KMXK_0F00480	Group I	0.341953	0.12319	-0.0345093	0.95435	-0.531644	0.000502153
KMXK_0C04050	Group I	-0.396984	0.123874	-0.162276	0.658348	-0.223911	0.197842
KMXK_0H04370	Group I	0.331465	0.123874	-0.0231513	0.968118	0.08084	0.667745
KMXK_0F05390	Group I	0.359886	0.123874	-0.075819	0.893438	0.212595	0.227011
KMXK_0C02680	Group I	-0.428857	0.124568	-0.00821305	0.992979	0.0977474	0.727237
KMXK_0C00760	Group I	-0.435678	0.124736	0.0123134	0.989933	0.286888	0.20071
KMXK_0H00700	Group I	-0.421662	0.126933	-0.086033	0.849335	-0.159048	0.415265
KMXK_0F03000	Group I	-0.441569	0.126933	-0.0698272	0.902593	0.145327	0.522047
KMXK_0A05910	Group I	-0.367483	0.126933	-0.164084	0.608013	-0.276051	0.085364
KMXK_0C02660	Group I	-0.581546	0.126933	-0.117072	0.86492	-0.179831	0.509337
KMXK_0G02210	Group I	0.474173	0.127657	0.0224297	0.987828	0.147135	0.627551
KMXK_0G02490	Group I	0.355121	0.127822	0.106493	0.791236	-0.317104	0.070555
KMXK_0E06060	Group I	-0.457573	0.128858	-0.0887403	0.882893	-0.0345733	0.906994
KMXK_0E05340	Group I	-1.8035	0.128858	0.295634	0.86033	-0.263651	0.737139
KMXK_0C00870	Group I	-0.426088	0.129594	-0.00485418	0.998198	0.140969	0.576424
KMXK_0B04600	Group I	0.494978	0.129693	0.208107	0.716842	-0.05584	0.880828
KMXK_0B01830	Group I	0.363784	0.13115	-0.00114386	1	0.163367	0.402098
KMXK_0G01580	Group I	-0.354627	0.131657	-0.176954	0.585589	-0.131444	0.440402
KMXK_0F05030	Group I	-0.369683	0.13265	0.0470856	0.963264	-0.029437	0.914715
KMXK_0A01050	Group I	-0.49025	0.132686	0.0890858	0.947076	-0.142088	0.658104
KMXK_0G02730	Group I	-0.581439	0.133723	0.0541041	0.947076	-0.123316	0.612996
KMXK_0G00810	Group I	-0.374445	0.134844	0.153443	0.707039	-0.723037	1.77137e-05
KMXK_0A06050	Group I	-0.584593	0.134844	-0.167942	0.80725	-0.0949668	0.796959
KMXK_0B03600	Group I	0.730883	0.135133	0.604782	0.00597168	0.905332	1.09184e-08
KMXK_0F05540	Group I	0.366145	0.135192	0.320561	0.123063	0.129879	0.491851
KMXK_0B01510	Group I	-0.408264	0.135488	-0.0650042	0.936421	-0.055498	0.833047
KMXK_0F00600	Group I	-0.524874	0.13563	-0.161138	0.805795	-0.223244	0.454505
KMXK_0B06830	Group I	0.507211	0.13563	0.0582283	0.955004	0.592901	0.0260582
KMXK_0G02370	Group I	0.422869	0.1362	0.381858	0.191416	0.354959	0.107603
KMXK_0F02580	Group I	0.391215	0.136247	0.0981535	0.862578	0.114952	0.615035
KMXK_0F03410	Group I	-0.66321	0.136964	-0.630791	0.0547734	-0.925207	1.15678e-05
KMXK_0B00870	Group I	-0.35379	0.137298	-0.146763	0.658477	0.210767	0.242003
KMXK_0B03540	Group I	-0.56594	0.13867	-0.0705714	0.947076	-0.0780312	0.842032
KMXK_0C00640	Group I	-1.05175	0.139091	0.186596	0.947076	-1.06706	0.0522672
KMXK_0F00520	Group I	-0.42123	0.139228	-0.271646	0.288321	-0.0106418	0.970567
KMXK_0D04500	Group I	-0.440411	0.139376	-0.16567	0.683974	-0.125709	0.60187
KMXK_0B02750	Group I	0.345704	0.139848	0.379081	0.0531732	0.0614361	0.787337
KMXK_0F02150	Group I	-0.340098	0.140726	-0.283975	0.198847	-0.128997	0.45957
KMXK_0E04340	Group I	0.483509	0.141207	0.0441049	0.965452	0.22853	0.533866
KMXK_0H03650	Group I	0.478431	0.141382	-0.0172748	0.987828	0.466735	0.0827926
KMXK_0C05170	Group I	0.353944	0.141382	0.000600499	1	-0.0432285	0.875552
KMXK_0F04840	Group I	-0.357845	0.141912	-0.261434	0.36093	-0.31023	0.0517404
KMXK_0E05700	Group I	-0.367953	0.14245	-0.1416	0.728831	-0.117084	0.541059
KMXK_0H00820	Group I	0.583521	0.143143	0.539113	0.229587	-0.125859	0.790828
KMXK_0F00330	Group I	-0.357376	0.143143	0.122936	0.694302	-0.299291	0.0488031
KMXK_0F02250	Group I	-0.38251	0.143282	0.119031	0.801613	-0.139277	0.512153
KMXK_0G00710	Group I	-0.481334	0.143388	0.400994	0.340526	-0.174781	0.522113
KMXK_0A04310	Group I	0.469241	0.143777	-0.100501	0.910529	0.200128	0.531075
KMXK_0F03900	Group I	-0.458756	0.144088	0.311657	0.758514	-0.542453	0.0227371
KMXK_0B04900	Group I	-0.566398	0.144457	-0.177836	0.848326	-0.374172	0.24234
KMXK_0B00470	Group I	0.527084	0.144461	0.143868	0.86492	0.133469	0.756961
KMXK_0F00860	Group I	-0.395045	0.144972	-0.113038	0.805826	-0.298556	0.09239
KMXK_0A07920	Group I	0.393428	0.146245	0.201587	0.658348	0.480861	0.00623119
KMXK_0H03680	Group I	0.368737	0.146632	-0.368858	0.215461	0.419409	0.00817763
KMXK_0A05180	Group I	-0.428894	0.147576	-0.0501077	0.947076	-0.219854	0.251269
KMXK_0H02640	Group I	0.349667	0.148012	-0.0409356	0.95395	0.134277	0.483855
KMXK_0A08150	Group I	-0.516119	0.148096	-0.0366811	0.958275	-0.0909891	0.73403
KMXK_0E01080	Group I	-0.47558	0.148262	-0.0442382	0.968118	-0.255064	0.389472
KMXK_0G03260	Group I	0.445538	0.149886	0.0552998	0.94635	-0.161211	0.499361
KMXK_0D00570	Group I	0.404964	0.150145	0.341177	0.359322	0.153325	0.594274
KMXK_0H01840	Group I	0.342237	0.150887	-0.0309041	0.965754	0.270852	0.130359
KMXK_0G03460	Group I	-0.342824	0.15115	-0.0673015	0.888936	-0.0223558	0.92981
KMXK_0B04790	Group I	-0.427043	0.152281	0.227651	0.589251	0.594582	0.000114153
KMXK_0B03510	Group I	-0.33013	0.152281	-0.115997	0.739801	0.00611706	0.981658
KMXK_0D03240	Group I	0.378471	0.152281	0.196441	0.641866	-0.277451	0.236479
KMXK_0C00410	Group I	0.369661	0.152496	-0.0378911	0.959096	-0.329113	0.0776252
KMXK_0C04330	Group I	-0.363257	0.152534	-0.085864	0.872911	-0.11922	0.587794
KMXK_0F01730	Group I	0.370884	0.153868	0.482131	0.0439452	0.0712613	0.824964
KMXK_0D04420	Group I	0.38955	0.154665	0.136191	0.754559	-0.114053	0.650819
KMXK_0B05120	Group I	-0.381992	0.15514	-0.055146	0.947076	0.0549524	0.821914
KMXK_0C04280	Group I	-0.477957	0.15514	-0.0211536	0.974182	0.225696	0.322569
KMXK_0E05370	Group I	-0.398815	0.155186	0.100976	0.809302	-0.329287	0.0348674
KMXK_0C03510	Group I	0.367939	0.15537	0.160863	0.684829	0.0294829	0.914797
KMXK_0F05250	Group I	0.358141	0.155617	-0.140901	0.658477	0.35984	0.0453964
KMXK_0G00930	Group I	-1.16571	0.15603	-1.48017	0.0296272	-0.890145	0.152697
KMXK_0B06770	Group I	-0.459457	0.15702	0.023184	0.987362	-0.507003	0.0249236
KMXK_0A03310	Group I	-0.426792	0.157842	-0.217271	0.62925	0.748272	8.90329e-05
KMXK_0D05490	Group I	0.338139	0.158036	0.0347413	0.95395	-0.138814	0.47089
KMXK_0H02930	Group I	-0.31285	0.158513	0.00160553	0.999984	0.0880254	0.63694
KMXK_0C05040	Group I	-0.347586	0.159606	-0.0405961	0.947076	-0.0463772	0.810427
KMXK_0H00880	Group I	0.416378	0.15992	0.256782	0.464474	0.244841	0.251389
KMXK_0H00210	Group I	0.358884	0.160779	0.0376354	0.959096	0.141848	0.541059
KMXK_0G03520	Group I	-0.358037	0.162431	-0.0844241	0.870906	0.0211562	0.927859
KMXK_0A04010	Group I	-0.382763	0.162431	-0.0129879	0.986623	-0.0280417	0.910751
KMXK_0A02420	Group I	-0.327083	0.163233	-0.253818	0.359322	0.034694	0.880828
KMXK_0B01740	Group I	-0.399386	0.163778	-0.225117	0.633282	-0.220239	0.420345
KMXK_0F02730	Group I	-0.36375	0.163864	-0.0756617	0.898663	-0.0455924	0.854667
KMXK_0G03360	Group I	0.33574	0.164175	0.127143	0.759397	0.19314	0.288345
KMXK_0A04180	Group I	0.320169	0.164329	0.01099	0.987828	-0.153286	0.392084
KMXK_0H01730	Group I	-0.543351	0.164917	-0.15544	0.849168	-0.19995	0.585642
KMXK_0D02770	Group I	-0.573826	0.16519	-0.264535	0.435248	-0.299025	0.150475
KMXK_0E04970	Group I	-0.39629	0.16519	-0.0525475	0.944929	0.00162044	0.997329
KMXK_0C03940	Group I	0.310258	0.16519	0.0503849	0.942062	0.342224	0.0145029
KMXK_0D03390	Group I	0.467866	0.165228	0.242872	0.615312	0.47708	0.0547583
KMXK_0A01960	Group I	-0.31841	0.165336	-0.336054	0.108845	-0.0140847	0.951021
KMXK_0G01380	Group I	-0.581944	0.165595	-0.129516	0.934522	-0.418508	0.183308
KMXK_0B03710	Group I	-0.496021	0.165609	-0.109532	0.901388	0.0487091	0.894644
KMXK_0G01930	Group I	0.308898	0.166242	0.308631	0.10562	-0.0616971	0.745994
KMXK_0H01660	Group I	-0.311824	0.16628	0.0237133	0.968118	-0.147381	0.402098
KMXK_0H03040	Group I	-0.396233	0.166497	-0.158534	0.631438	-0.196443	0.288934
KMXK_0E03560	Group I	-0.438829	0.16748	-0.10742	0.866887	0.381508	0.0581185
KMXK_0G01140	Group I	0.46403	0.167523	-0.0871827	0.931795	0.49332	0.0532563
KMXK_0C07160	Group I	-0.434527	0.167523	-0.111639	0.815445	-0.216679	0.323733
KMXK_0B07400	Group I	0.455266	0.16762	-0.0123284	0.987662	0.324442	0.216403
KMXK_0A06520	Group I	-0.331432	0.16762	0.0140717	0.981786	-0.0122227	0.956526
KMXK_0D05010	Group I	-0.436185	0.16762	-0.152498	0.847968	-0.320629	0.179557
KMXK_0C03680	Group I	0.465788	0.16762	0.223513	0.695985	0.371486	0.202704
KMXK_0A08060	Group I	0.410901	0.16762	0.698845	0.00326709	-0.102281	0.729693
KMXK_0H03070	Group I	0.320954	0.168124	-0.0785673	0.882251	0.309641	0.0312334
KMXK_0A06240	Group I	0.411402	0.168401	0.0927869	0.911264	0.201966	0.396939
KMXK_0B05830	Group I	0.34626	0.168833	0.279682	0.363766	0.180787	0.48825
KMXK_0A07170	Group I	-0.306235	0.169345	-0.190473	0.433993	-0.0495602	0.798955
KMXK_0A04190	Group I	0.420672	0.169345	0.247773	0.484609	0.498522	0.00488942
KMXK_0H04460	Group I	0.351685	0.169494	0.0895138	0.890648	0.0505639	0.853454
KMXK_0H00970	Group I	0.358635	0.170843	0.0812017	0.911264	0.188214	0.444672
KMXK_0E02880	Group I	0.630126	0.17139	0.0305344	0.969948	-0.124078	0.684317
KMXK_0G04070	Group I	-0.369539	0.17431	-0.237111	0.57209	-0.196043	0.392349
KMXK_0E06150	Group I	-0.308235	0.174615	-0.034237	0.95395	0.137884	0.390721
KMXK_0D04710	Group I	0.432747	0.174638	0.365916	0.106496	-0.191472	0.317826
KMXK_0F02310	Group I	-0.352246	0.174988	-0.141288	0.745348	-0.0908233	0.724784
KMXK_0H00600	Group I	0.326178	0.175979	0.200759	0.478692	0.209921	0.19359
KMXK_0G00660	Group I	-0.360574	0.176069	-0.15566	0.622335	0.058772	0.790655
KMXK_0E04900	Group I	-0.391357	0.176208	-0.159313	0.774114	-0.0596211	0.847463
KMXK_0A02130	Group I	0.383028	0.176951	-0.0627648	0.947076	0.322225	0.0672099
KMXK_0H00580	Group I	0.378906	0.176951	0.128585	0.817152	0.470689	0.00235209
KMXK_0B05250	Group I	0.338668	0.17704	0.176889	0.629834	0.150776	0.411964
KMXK_0B07440	Group I	0.355923	0.177899	-0.0890327	0.84127	0.122791	0.506882
KMXK_0B08320	Group I	-0.484658	0.179749	0.00210797	1	0.0315134	0.930423
KMXK_0B02450	Group I	-0.334324	0.180611	-0.148691	0.684829	-0.11884	0.592341
KMXK_0H01520	Group I	0.406484	0.180626	0.089323	0.905438	-0.219847	0.400352
KMXK_0D03640	Group I	-0.361088	0.18145	-0.147695	0.718269	-0.0467681	0.860615
KMXK_0B04840	Group I	0.319966	0.18145	0.102514	0.831189	0.154136	0.384155
KMXK_0B03920	Group I	-0.364718	0.182391	0.589281	0.0646996	0.603862	3.46816e-05
KMXK_0B03140	Group I	-0.412915	0.182913	-0.182457	0.592676	-0.205316	0.290159
KMXK_0E05030	Group I	0.38212	0.183305	0.158382	0.745348	0.222028	0.417808
KMXK_0E02870	Group I	-0.528488	0.183305	0.0229599	0.983342	-0.0455456	0.894198
KMXK_0E05130	Group I	0.352893	0.183305	0.156165	0.739921	0.0445758	0.875549
KMXK_0A07540	Group I	-0.323855	0.18364	-0.135323	0.712778	-0.145352	0.457092
KMXK_0F05570	Group I	0.475869	0.18423	0.172698	0.728831	-0.190373	0.486816
KMXK_0D06340	Group I	0.287525	0.18423	-0.0366442	0.947076	0.0429408	0.869863
KMXK_0A00780	Group I	-0.355039	0.184901	0.0353029	0.955004	0.102544	0.633743
KMXK_0A03600	Group I	0.326838	0.184982	-0.0289211	0.968118	-0.246495	0.180519
KMXK_0F05230	Group I	-0.377483	0.185018	0.188749	0.561264	0.13568	0.509159
KMXK_0E01480	Group I	0.367081	0.185026	0.131695	0.778086	0.187628	0.413565
KMXK_0A04020	Group I	-0.444535	0.186272	-0.123722	0.849234	0.0272875	0.930423
KMXK_0B03240	Group I	0.72076	0.187498	-0.12539	0.872911	-0.0941414	0.801271
KMXK_0A03540	Group I	-0.636082	0.187498	0.0107294	0.994752	-1.21927	8.14249e-05
KMXK_0D02320	Group I	0.350257	0.18757	0.56099	0.00548125	0.111548	0.699349
KMXK_0A03650	Group I	0.492963	0.188367	-0.334652	0.326854	0.203626	0.485105
KMXK_0E03580	Group I	-0.306504	0.189217	-0.171449	0.608013	-0.00514993	0.985967
KMXK_0D01760	Group I	0.383688	0.18923	0.441356	0.100218	0.0341029	0.92241
KMXK_0D06580	Group I	-1.22807	0.189412	0.056266	0.977573	-2.80955	1.45497e-05
KMXK_0C05850	Group I	-0.314188	0.189462	0.142075	0.833687	0.433227	0.00533085
KMXK_0G00370	Group I	-0.388091	0.189462	-0.38568	0.0590746	-0.498359	0.00561322
KMXK_0G03220	Group I	-0.449722	0.190203	-0.0530196	0.948503	0.0820224	0.812065
KMXK_0H03470	Group I	-0.478535	0.190528	-0.375835	0.431818	-0.483058	0.0753906
KMXK_0E00200	Group I	-0.333116	0.19127	0.189495	0.544882	0.211003	0.189075
KMXK_0B02280	Group I	-0.32047	0.19269	-0.0448431	0.947076	0.175265	0.336059
KMXK_0H04000	Group I	0.372475	0.19269	-0.0323079	0.968118	0.168711	0.554548
KMXK_0F00380	Group I	-0.690512	0.19269	0.220629	0.774467	0.202502	0.661582
KMXK_0C05060	Group I	-0.597288	0.192995	-0.184242	0.882893	-0.301615	0.43484
KMXK_0C05630	Group I	0.337513	0.194403	0.334233	0.209886	-0.480977	0.0159754
KMXK_0E01540	Group I	-0.438773	0.194403	-0.167768	0.745348	0.351246	0.121327
KMXK_0A07180	Group I	-0.336488	0.194528	0.245509	0.348856	0.289747	0.116316
KMXK_0F01660	Group I	0.398797	0.194813	0.239647	0.587754	0.0048954	0.993879
KMXK_0D04030	Group I	0.414971	0.194813	0.0104385	0.992416	-0.271896	0.358159
KMXK_0B01610	Group I	-0.313023	0.194813	0.0285532	0.968118	0.161446	0.341383
KMXK_0B04350	Group I	0.336136	0.195566	-0.100239	0.855914	0.167699	0.522047
KMXK_0H04010	Group I	0.35661	0.195596	-0.123421	0.865854	0.0113375	0.977091
KMXK_0B08330	Group I	-0.521292	0.195788	0.052925	0.968118	-0.142061	0.729693
KMXK_0E05810	Group I	0.30065	0.195788	0.423995	0.0465138	-0.0192993	0.937338
KMXK_0H03760	Group I	-0.328152	0.196231	-0.257443	0.314252	-0.0471824	0.867862
KMXK_0D05080	Group I	0.326593	0.196244	-0.0266085	0.968118	0.175999	0.4143
KMXK_0F04430	Group I	-0.293948	0.196244	0.121293	0.737976	-0.181007	0.297571
KMXK_0A03480	Group I	0.287556	0.196672	-0.118987	0.791367	0.345679	0.0226105
KMXK_0F01490	Group I	-0.338077	0.19675	-0.105326	0.841137	0.179843	0.393116
KMXK_0D01170	Group I	-0.426427	0.197287	0.0822852	0.902593	-0.668833	0.00060525
KMXK_0B06190	Group I	-0.324857	0.197997	-0.310927	0.200206	0.138168	0.462496
KMXK_0A01420	Group I	-0.389162	0.198943	-0.135908	0.730692	0.0263307	0.923392
KMXK_0D01150	Group I	-0.467469	0.199907	0.204449	0.627415	-0.0620677	0.833047
KMXK_0D02630	Group I	-0.468771	0.200363	-0.0455516	0.969636	-0.304575	0.326781
KMXK_0G02790	Group I	0.385728	0.200436	-0.199437	0.70548	0.255433	0.278536
KMXK_0H02250	Group I	-0.342576	0.200552	-0.045163	0.947076	-0.120892	0.5848
KMXK_0A07220	Group I	0.318739	0.200552	0.0511787	0.947076	0.151567	0.46373
KMXK_0D00470	Group I	-0.293231	0.201036	-0.148406	0.633842	-0.101664	0.558071
KMXK_0C05210	Group I	-0.417877	0.201036	-0.149724	0.800449	0.247658	0.315229
KMXK_0D05020	Group I	-0.495228	0.201036	-0.115823	0.859069	-0.153406	0.576424
KMXK_0C01440	Group I	0.286226	0.201778	0.169988	0.559164	0.275691	0.0885583
KMXK_0B04690	Group I	-0.396141	0.202914	-0.243205	0.540342	-0.162355	0.48586
KMXK_0D01230	Group I	-0.317801	0.203294	-0.194564	0.601559	-0.23339	0.208756
KMXK_0B07760	Group I	-0.506029	0.203676	-0.0445345	0.968118	-0.0680635	0.873743
KMXK_0F03430	Group I	0.543482	0.205443	-0.07163	0.955004	0.123296	0.802724
KMXK_0A03870	Group I	0.331687	0.205574	-0.000833864	1	0.218919	0.278536
KMXK_0F01940	Group I	-0.28401	0.206002	-0.120348	0.718177	0.033942	0.868281
KMXK_0G03410	Group I	-0.37719	0.206296	-0.296534	0.569175	-0.712241	0.000573158
KMXK_0A06100	Group I	-0.377918	0.206568	-0.11273	0.861863	-0.287934	0.183308
KMXK_0A03810	Group I	-0.431963	0.206568	-0.358038	0.41875	-0.14697	0.696039
KMXK_0F00390	Group I	-0.334825	0.20698	0.248843	0.570353	-0.3103	0.148733
KMXK_0B02930	Group I	-0.528486	0.20698	0.322545	0.412369	0.344925	0.203856
KMXK_0G02750	Group I	-0.32052	0.20698	-0.0828964	0.867998	0.117823	0.514938
KMXK_0C01630	Group I	0.282843	0.20698	0.106817	0.778494	-0.163596	0.310923
KMXK_0C01900	Group I	-0.351417	0.208505	0.271738	0.372215	-0.0381441	0.900636
KMXK_0A02700	Group I	-0.304204	0.208915	-0.0983083	0.809302	-0.183159	0.317689
KMXK_0C04970	Group I	-0.369994	0.208915	0.0857753	0.890738	0.302594	0.136066
KMXK_0A00660	Group I	-0.362252	0.208915	0.04745	0.944536	-0.220794	0.203323
KMXK_0C06820	Group I	0.40341	0.209274	-0.0579601	0.947076	0.362277	0.161598
KMXK_0E03180	Group I	-0.325689	0.209289	-0.0245802	0.969948	0.253809	0.209476
KMXK_0A04430	Group I	-0.296126	0.209289	-0.0837574	0.861008	-0.206978	0.270983
KMXK_0G03080	Group I	0.393784	0.209473	0.0135978	0.989933	-0.507657	0.0279554
KMXK_0B00890	Group I	-0.409546	0.209473	-0.14791	0.837376	-0.205059	0.446143
KMXK_0A04320	Group I	0.367391	0.209804	0.322572	0.395341	-0.0336901	0.925969
KMXK_0D00340	Group I	0.317181	0.210035	0.380473	0.0796607	0.127246	0.53093
KMXK_0A03860	Group I	-0.321591	0.210331	-0.372408	0.17993	-0.303742	0.0909573
KMXK_0E05900	Group I	0.32328	0.210331	0.10111	0.846547	0.0562208	0.800901
KMXK_0D05990	Group I	0.30992	0.210331	0.136053	0.70548	0.05443	0.827174
KMXK_0H03110	Group I	0.313774	0.210331	0.0924656	0.883841	0.0412313	0.890597
KMXK_0C05430	Group I	0.336439	0.210331	-0.176742	0.687474	0.147993	0.545089
KMXK_0B03030	Group I	-0.347224	0.210449	-0.281129	0.349806	-0.422007	0.0151293
KMXK_0B00280	Group I	0.372049	0.210745	0.174472	0.714885	0.610867	0.00157448
KMXK_0A04720	Group I	-0.513394	0.210745	-0.0169684	0.983342	0.176689	0.48582
KMXK_0C06610	Group I	-0.472221	0.210745	-0.346777	0.390945	-0.413513	0.0855571
KMXK_0B00990	Group I	0.320781	0.211477	-0.288788	0.307555	0.258398	0.136169
KMXK_0B02520	Group I	0.303222	0.211976	-0.120676	0.817152	0.0202532	0.931451
KMXK_0B06430	Group I	-0.319658	0.212381	0.0187005	0.976739	0.0205139	0.927859
KMXK_0G02540	Group I	-0.329491	0.212421	-0.231823	0.519127	-0.107007	0.648168
KMXK_0H01960	Group I	-0.337645	0.212421	0.0354493	0.963264	0.0797777	0.796959
KMXK_0E01920	Group I	-0.337581	0.212421	-0.161543	0.611867	0.0517214	0.816737
KMXK_0H01750	Group I	-0.326462	0.213093	-0.175323	0.658348	-0.320808	0.0839592
KMXK_0F02480	Group I	0.310609	0.213492	-0.390163	0.0277663	0.404032	0.00506534
KMXK_0H01150	Group I	0.298754	0.214536	0.149971	0.685733	0.324202	0.0559645
KMXK_0D04080	Group I	0.321635	0.214536	-0.126581	0.737976	0.176003	0.386971
KMXK_0D01540	Group I	-0.296979	0.214536	-0.22118	0.512149	-0.0354837	0.869827
KMXK_0B05060	Group I	-0.334685	0.214536	-0.0813861	0.889208	-0.130204	0.583989
KMXK_0G00890	Group I	0.377707	0.215856	-0.163679	0.758514	0.380686	0.0318925
KMXK_0H04320	Group I	0.381059	0.216217	0.0061021	0.999116	0.401396	0.180285
KMXK_0H04410	Group I	-0.293253	0.216374	-0.145071	0.656072	-0.255119	0.0903245
KMXK_0A00470	Group I	0.329338	0.217694	0.445196	0.0540325	0.111794	0.608616
KMXK_0H01610	Group I	0.290382	0.219406	-0.0725611	0.882337	0.37966	0.00862852
KMXK_0H04470	Group I	-0.308455	0.220265	-0.354512	0.209846	-0.106586	0.594274
KMXK_0A04450	Group I	0.613807	0.221775	0.588726	0.414578	-0.927884	0.0215104
KMXK_0A08110	Group I	0.328701	0.222562	-0.166112	0.77152	-0.0921473	0.724866
KMXK_0H00330	Group I	0.630453	0.222562	0.138622	0.842061	-0.265156	0.444454
KMXK_0D00730	Group I	0.307695	0.222638	0.15299	0.656956	-0.0461459	0.830455
KMXK_0A02260	Group I	0.464296	0.222638	1.09545	0.0989243	0.195597	0.615035
KMXK_0A07060	Group I	-0.309651	0.222806	-0.0241562	0.969155	0.058308	0.791439
KMXK_0D05860	Group I	0.317591	0.224689	-0.21336	0.619715	0.381976	0.0711336
KMXK_0A04790	Group I	-0.307341	0.225361	-0.161825	0.627332	-0.120624	0.526004
KMXK_0B01130	Group I	0.343335	0.226508	0.228126	0.370072	-0.00950176	0.969923
KMXK_0H02810	Group I	-0.330899	0.227351	-0.196481	0.577017	-0.0836	0.747803
KMXK_0F00490	Group I	0.29344	0.227355	0.136753	0.673755	0.337778	0.0165971
KMXK_0A00690	Group I	-0.45303	0.227378	-0.0665896	0.947076	0.0097824	0.981755
KMXK_0C03010	Group I	-0.376993	0.228878	-0.00100838	1	0.220879	0.254974
KMXK_0C06760	Group I	0.37675	0.228878	0.142744	0.653598	-0.180187	0.284788
KMXK_0B07780	Group I	0.341641	0.228878	0.385166	0.283802	-0.135648	0.587691
KMXK_0A01890	Group I	-0.433721	0.228878	-0.391586	0.285205	-0.486638	0.046454
KMXK_0F00760	Group I	-0.402442	0.22929	0.125977	0.758312	0.209282	0.332483
KMXK_0G03970	Group I	0.351376	0.22929	0.315658	0.242116	0.0233397	0.927859
KMXK_0F04550	Group I	0.393662	0.22929	0.575728	0.0633299	0.280509	0.327123
KMXK_0B06160	Group I	-0.431335	0.22935	0.108601	0.821582	0.490436	0.00357544
KMXK_0C04140	Group I	-0.278694	0.23022	-0.310197	0.116129	-0.173112	0.254975
KMXK_0D02070	Group I	0.571246	0.231016	-0.433882	0.334755	-0.363181	0.246282
KMXK_0H00440	Group I	0.27751	0.231902	-0.131381	0.685572	0.204434	0.263481
KMXK_0B04610	Group I	-0.286349	0.231902	-0.168403	0.57209	-0.110575	0.564417
KMXK_0B01750	Group I	-0.351049	0.231902	0.0750627	0.918927	-0.0458939	0.880971
KMXK_0D01000	Group I	0.279902	0.231902	-0.0275051	0.959096	0.243072	0.106821
KMXK_0B07190	Group I	-0.356904	0.231902	-0.272976	0.237681	-0.18227	0.302765
KMXK_0E02640	Group I	-0.385202	0.232634	0.375652	0.105947	0.00167732	0.999465
KMXK_0E04160	Group I	0.455133	0.232634	-0.140857	0.777088	-0.115391	0.686416
KMXK_0D00870	Group I	-0.327057	0.23294	-0.290227	0.414578	0.270867	0.196385
KMXK_0F01990	Group I	-0.493303	0.233252	-0.141656	0.852725	0.32542	0.220967
KMXK_0A07430	Group I	-0.294283	0.234289	0.0743601	0.882893	-0.182011	0.272475
KMXK_0D01900	Group I	0.378715	0.234289	0.0667648	0.942062	0.382285	0.076112
KMXK_0B08240	Group I	0.362378	0.234335	0.00213198	1	0.0881904	0.765578
KMXK_0C05110	Group I	-0.464145	0.23499	-0.0558653	0.958595	-0.11808	0.758782
KMXK_0B02670	Group I	0.271857	0.23499	0.24878	0.372215	0.24178	0.161598
KMXK_0D05060	Group I	-0.347591	0.23499	0.104373	0.81329	0.0693874	0.757667
KMXK_0E02180	Group I	-0.413121	0.234995	-0.0503886	0.966805	-0.515255	0.0415164
KMXK_0E05760	Group I	0.315098	0.235573	0.0605573	0.947076	0.118524	0.603525
KMXK_0C02000	Group I	-0.295588	0.235573	-0.0828132	0.879026	0.263002	0.0782736
KMXK_0E05070	Group I	-0.400359	0.235573	-0.235178	0.643993	-0.148503	0.620725
KMXK_0C02900	Group I	-0.342405	0.236353	0.288502	0.636022	-0.219948	0.329644
KMXK_0B04230	Group I	0.311779	0.238875	-0.0449817	0.95395	0.26612	0.218724
KMXK_0C06300	Group I	-0.512654	0.239325	-0.162038	0.859069	0.0624026	0.887554
KMXK_0B04650	Group I	-0.318022	0.239325	-0.217324	0.615312	0.103471	0.665735
KMXK_0C02700	Group I	-0.404273	0.239605	-0.0790006	0.947076	-0.0976165	0.775975
KMXK_0C03030	Group I	-0.344744	0.239879	-0.390879	0.0418754	0.015733	0.942305
KMXK_0B01520	Group I	0.365315	0.239879	0.0681066	0.947076	-0.0492392	0.876801
KMXK_0D04430	Group I	-0.499297	0.242171	-0.13074	0.91857	-0.278637	0.461945
KMXK_0H00850	Group I	-0.361179	0.242171	-0.037111	0.95395	0.0298162	0.926364
KMXK_0B06450	Group I	-0.325803	0.242171	-0.253963	0.261002	0.0102432	0.967225
KMXK_0E03010	Group I	0.655108	0.243182	0.728983	0.298947	0.671295	0.154583
KMXK_0F02320	Group I	0.319422	0.24381	0.308339	0.226761	0.066876	0.775531
KMXK_0D00540	Group I	0.336366	0.24381	0.0343037	0.96107	0.253492	0.207715
KMXK_0B02680	Group I	0.310813	0.243875	0.249118	0.466435	0.293012	0.140879
KMXK_0D01360	Group I	-0.290062	0.244346	-0.0233884	0.970887	-0.0551559	0.820826
KMXK_0C06490	Group I	0.306344	0.244346	0.0107373	0.990329	0.180861	0.433342
KMXK_0A05800	Group I	0.310513	0.245279	0.0763609	0.911688	0.0550693	0.84443
KMXK_0E02280	Group I	0.349812	0.246117	0.207101	0.674189	0.227292	0.3513
KMXK_0A02140	Group I	0.363452	0.247076	0.0970021	0.908737	-0.0275548	0.94219
KMXK_0B03020	Group I	0.287079	0.248989	-0.110713	0.857958	0.167429	0.432136
KMXK_0H02320	Group I	-0.353927	0.24924	-0.215458	0.572893	0.235877	0.205507
KMXK_0A00820	Group I	-0.462428	0.24924	-0.141822	0.758514	-0.682991	7.34708e-06
KMXK_0C04530	Group I	0.32196	0.249304	0.0291066	0.969948	0.210306	0.390013
KMXK_0B05260	Group I	0.347433	0.249441	0.350587	0.175019	-0.1777	0.398516
KMXK_0B05040	Group I	-0.398204	0.252417	-0.0514349	0.947076	-0.108071	0.673223
KMXK_0E04870	Group I	0.354241	0.252786	-0.106696	0.870906	0.438984	0.022154
KMXK_0B03050	Group I	-0.35839	0.255371	-0.168253	0.748841	-0.0961785	0.77574
KMXK_0E06100	Group I	0.315767	0.259037	-0.0374562	0.958595	0.327405	0.107603
KMXK_0H03450	Group I	0.305176	0.26027	0.344154	0.418371	-0.0548763	0.834831
KMXK_0D01930	Group I	-0.288165	0.260357	-0.195758	0.526306	-0.0187141	0.944592
KMXK_0D03870	Group I	0.296954	0.261053	-0.0682215	0.901388	-0.0527874	0.799396
KMXK_0H00530	Group I	-0.34458	0.261349	0.119912	0.778494	-0.0243282	0.927879
KMXK_0B03080	Group I	-0.285871	0.26219	-0.213338	0.492519	-0.34629	0.0207614
KMXK_0H04420	Group I	-0.631354	0.263079	-0.74341	0.0829034	-1.28083	1.21341e-06
KMXK_0H01260	Group I	-0.291567	0.263079	-0.0865114	0.8584	-0.156222	0.452289
KMXK_0B03090	Group I	0.313872	0.263185	0.288179	0.290175	0.135609	0.481782
KMXK_0G02130	Group I	-0.268444	0.263717	0.0180067	0.971492	-0.0997664	0.567801
KMXK_0A06610	Group I	0.314873	0.265254	0.0299275	0.968118	-0.189679	0.478936
KMXK_0E00480	Group I	-0.288685	0.265912	-0.191122	0.616067	0.29268	0.127913
KMXK_0G00920	Group I	0.308409	0.267255	-0.177218	0.682057	-0.0949791	0.703562
KMXK_0D02240	Group I	-0.310778	0.268481	-0.355088	0.298784	0.0466957	0.868281
KMXK_0C02040	Group I	0.309426	0.269078	0.0988845	0.879602	-0.257144	0.33503
KMXK_0H03170	Group I	-0.269869	0.271632	-0.131963	0.710045	-0.0354643	0.880828
KMXK_0C02970	Group I	-0.333495	0.271928	0.0527347	0.95395	-0.0947475	0.720587
KMXK_0G03950	Group I	0.304637	0.272666	-0.173676	0.687368	-0.38719	0.111282
KMXK_0H01690	Group I	0.2951	0.272929	0.133137	0.805795	0.430962	0.00296572
KMXK_0D06190	Group I	0.290878	0.273714	0.0323689	0.959096	0.061642	0.775742
KMXK_0C02640	Group I	-0.388297	0.273714	-0.15077	0.79136	-0.289019	0.224812
KMXK_0F04230	Group I	-1.04357	0.274539	-1.14607	0.247343	-1.04063	0.14866
KMXK_0C03590	Group I	-0.637089	0.274539	-0.222453	0.859069	0.0563705	0.926133
KMXK_0G02950	Group I	-0.275493	0.275741	-0.0045381	0.996681	-0.204197	0.191222
KMXK_0G01130	Group I	0.406156	0.275741	0.369714	0.587661	0.414054	0.151227
KMXK_0A01310	Group I	-0.284925	0.275889	-0.20847	0.383329	-0.167941	0.295541
KMXK_0A04350	Group I	0.338654	0.276257	0.133048	0.836949	0.0929988	0.783235
KMXK_0D00360	Group I	-0.273285	0.276759	-0.241242	0.279434	-0.243749	0.107603
KMXK_0A01210	Group I	0.329227	0.276759	0.0384275	0.968118	-0.235162	0.41108
KMXK_0C03190	Group I	-0.436079	0.276759	-0.0509802	0.95739	-0.310407	0.30838
KMXK_0A06800	Group I	0.271614	0.276793	0.229198	0.408967	0.0856364	0.680287
KMXK_0A05750	Group I	0.284776	0.277948	-0.00658903	0.995955	0.434548	0.00193902
KMXK_0B02170	Group I	-0.436705	0.27805	0.140645	0.932385	-0.453453	0.10275
KMXK_0B06670	Group I	0.404066	0.278503	0.16417	0.849604	0.40233	0.241366
KMXK_0F05480	Group I	0.295753	0.278585	0.251938	0.445003	0.34683	0.0570049
KMXK_0G01190	Group I	0.270244	0.278768	0.0687106	0.88168	-0.0141874	0.947508
KMXK_0D03500	Group I	0.323476	0.278783	-0.0379002	0.965103	0.173354	0.411051
KMXK_0A06300	Group I	0.295737	0.278783	0.0586727	0.944521	0.262784	0.176338
KMXK_0B06380	Group I	-0.365042	0.278783	-0.140812	0.849335	-0.258816	0.316744
KMXK_0F01040	Group I	-0.280741	0.27881	-0.188378	0.491189	0.20085	0.367745
KMXK_0B06130	Group I	-0.30388	0.279032	0.0301015	0.969636	0.344744	0.0773674
KMXK_0B02620	Group I	0.462494	0.281398	0.0473405	0.947076	-0.17394	0.504559
KMXK_0C01390	Group I	-0.250968	0.281849	-0.0434212	0.944521	-0.117929	0.52789
KMXK_0A03000	Group I	0.377841	0.281849	-0.0350926	0.969884	0.297766	0.323094
KMXK_0C05480	Group I	0.291755	0.281849	0.146189	0.682057	-0.0333004	0.897696
KMXK_0F04360	Group I	0.387374	0.281989	0.0234623	0.987362	0.126657	0.720834
KMXK_0A01770	Group I	-0.347206	0.282055	0.375327	0.205346	0.678938	0.000314753
KMXK_0A05730	Group I	-0.342639	0.282275	0.0385143	0.963995	0.205574	0.436669
KMXK_0B03270	Group I	0.517647	0.282627	0.0793423	0.95395	-0.100584	0.852004
KMXK_0F03620	Group I	-0.413094	0.282627	0.0502551	0.968118	-0.30117	0.3571
KMXK_0B06460	Group I	0.353761	0.283563	0.317254	0.332392	0.34089	0.193402
KMXK_0B05980	Group I	0.275239	0.283563	0.192433	0.604902	0.381659	0.0881383
KMXK_0H01290	Group I	0.27185	0.283563	0.0291329	0.96107	-0.153398	0.332378
KMXK_0B01940	Group I	0.29692	0.28416	-0.231787	0.372671	0.304881	0.157815
KMXK_0B01850	Group I	-0.493011	0.284458	0.375967	0.325724	0.452842	0.0755684
KMXK_0H02490	Group I	0.320239	0.284487	0.572312	0.0236937	-0.0694836	0.804104
KMXK_0A06530	Group I	-0.277454	0.284737	0.0390048	0.957549	-0.241601	0.197054
KMXK_0E00820	Group I	0.262328	0.285107	-0.309323	0.245721	0.150968	0.484894
KMXK_0A03620	Group I	0.339032	0.286972	-0.186469	0.737976	0.0235845	0.944017
KMXK_0G03070	Group I	-0.295736	0.286972	-0.150108	0.658348	-0.170631	0.39239
KMXK_0A06510	Group I	0.270888	0.286974	0.33182	0.22358	0.572899	0.000224918
KMXK_0A02710	Group I	-0.34433	0.287107	-0.206221	0.627332	-0.306843	0.155565
KMXK_0B08360	Group I	0.317466	0.287729	0.387326	0.155992	0.29573	0.180558
KMXK_0A00670	Group I	-0.322198	0.288219	-0.335415	0.247389	-0.613633	0.00091177
KMXK_0C04610	Group I	-0.285137	0.288219	-0.00292824	0.999181	-0.0342967	0.892176
KMXK_0H03710	Group I	-0.286829	0.288384	-0.251193	0.372215	0.083933	0.749787
KMXK_0B06970	Group I	0.265209	0.288697	0.529396	0.00103253	0.00419319	0.993791
KMXK_0A03820	Group I	0.286487	0.288961	0.359844	0.15129	-0.457571	0.000441178
KMXK_0G04100	Group I	0.353142	0.288963	0.226362	0.58437	0.117013	0.682239
KMXK_0C02880	Group I	-0.312357	0.289058	-0.182732	0.674189	0.515499	0.0115858
KMXK_0A03330	Group I	0.279221	0.289235	0.319134	0.484609	-0.321931	0.109481
KMXK_0A01630	Group I	-0.402596	0.289578	-0.22766	0.647768	-0.655731	0.00269362
KMXK_0E05670	Group I	-0.326949	0.289578	-0.168038	0.723425	-0.0950238	0.745129
KMXK_0D01940	Group I	0.291336	0.291123	-0.0213931	0.980778	-0.0497219	0.869298
KMXK_0D02310	Group I	0.264198	0.292163	0.0522869	0.928974	0.106553	0.556372
KMXK_0E03930	Group I	-0.269912	0.29245	-0.0398223	0.954266	0.034665	0.875764
KMXK_0E01370	Group I	0.262089	0.293127	0.213114	0.483185	-0.204208	0.201497
KMXK_0D06490	Group I	0.306635	0.293461	0.0198229	0.977772	0.151569	0.34335
KMXK_0C05270	Group I	0.247646	0.293853	0.0171292	0.973661	0.096164	0.619558
KMXK_0A03430	Group I	0.27569	0.293853	0.121715	0.758312	0.0603669	0.796959
KMXK_0D03450	Group I	0.325397	0.293853	0.133913	0.800449	0.0508376	0.850782
KMXK_0E01870	Group I	-0.280032	0.294292	-0.0454224	0.95395	0.0361513	0.877706
KMXK_0B05700	Group I	-0.33981	0.295072	-0.104035	0.867464	0.190805	0.43606
KMXK_0H03430	Group I	0.304017	0.295879	0.102011	0.821482	-0.0264581	0.914885
KMXK_0B07860	Group I	-0.442233	0.296295	-0.214996	0.737976	-0.097988	0.804833
KMXK_0B05470	Group I	0.2576	0.299543	-0.0745432	0.911688	0.107072	0.633743
KMXK_0H03910	Group I	-0.358661	0.301265	0.494797	0.543403	0.0349204	0.929646
KMXK_0H02380	Group I	-0.359025	0.301286	-0.186823	0.745348	-0.126167	0.691017
KMXK_0F04160	Group I	-0.439156	0.301785	-0.191081	0.735898	-0.994162	1.71847e-12
KMXK_0F04820	Group I	0.260694	0.302175	0.026037	0.969948	0.489907	0.00580604
KMXK_0C05810	Group I	0.341983	0.302569	-0.302022	0.414946	-0.762358	0.000727461
KMXK_0F03110	Group I	-0.263873	0.302569	-0.382135	0.0307127	-0.0835895	0.691017
KMXK_0H00890	Group I	0.248821	0.302882	0.0933343	0.844819	0.275457	0.112316
KMXK_0C06780	Group I	0.260938	0.302896	-0.160653	0.667589	0.292692	0.0581185
KMXK_0G01320	Group I	0.321953	0.303488	0.0678281	0.947076	-0.288667	0.30142
KMXK_0F03130	Group I	0.266373	0.305699	-0.160652	0.653598	0.0176143	0.947007
KMXK_0B03570	Group I	-0.271489	0.306429	-0.02688	0.968118	0.185345	0.328868
KMXK_0E04740	Group I	0.247504	0.307931	0.066473	0.902593	-0.31908	0.03011
KMXK_0D01450	Group I	-0.310359	0.308261	-0.134059	0.713857	-0.00176889	0.996339
KMXK_0B06930	Group I	-0.271382	0.308261	-0.249468	0.372671	0.0453782	0.83824
KMXK_0H00680	Group I	-0.254866	0.30902	0.0348851	0.953625	-0.0210795	0.926364
KMXK_0F03010	Group I	-0.263463	0.31048	-0.0668305	0.901388	-0.270526	0.127453
KMXK_0C02350	Group I	-0.271376	0.310799	-0.019433	0.969948	0.0753063	0.708113
KMXK_0E03020	Group I	-0.26018	0.31098	0.0260717	0.968118	-0.0289446	0.8967
KMXK_0F02980	Group I	-0.351666	0.311096	0.133677	0.918927	-0.407304	0.074057
KMXK_0D02650	Group I	0.249005	0.311386	0.0206971	0.970389	0.0296291	0.903849
KMXK_0C03200	Group I	-0.252283	0.311386	-0.138529	0.676111	-0.291661	0.035334
KMXK_0F01220	Group I	-0.314039	0.311386	0.0601087	0.947076	-0.338607	0.0855571
KMXK_0B04460	Group I	-0.252617	0.311989	-0.228477	0.464428	0.278473	0.073671
KMXK_0C04950	Group I	-0.558096	0.312769	-0.151045	0.763105	0.00457668	0.994601
KMXK_0E03410	Group I	-0.258985	0.312879	0.193922	0.515847	-0.14323	0.460753
KMXK_0E06190	Group I	-0.268299	0.31386	-0.0551211	0.932265	-0.0342105	0.894198
KMXK_0A07300	Group I	-0.26906	0.31386	-0.227183	0.501757	-0.279893	0.112316
KMXK_0E03130	Group I	0.250708	0.31386	-0.129976	0.737727	-0.00370222	0.993457
KMXK_0H02890	Group I	-0.413853	0.314978	-0.221824	0.744223	-0.288453	0.389472
KMXK_0B04740	Group I	-0.268818	0.314978	-0.0505969	0.947219	0.109757	0.633244
KMXK_0G01230	Group I	-0.365987	0.316102	-0.0852497	0.929386	-0.525795	0.0324872
KMXK_0H03570	Group I	-0.428137	0.316102	-0.133905	0.888936	-1.1167	2.27869e-05
KMXK_0B05240	Group I	0.296656	0.316388	-0.168388	0.744902	-0.000542884	1
KMXK_0F05300	Group I	-0.286613	0.317494	-0.108053	0.843246	0.0092451	0.976648
KMXK_0A05010	Group I	-0.329363	0.317494	0.0907422	0.937101	-0.268313	0.351415
KMXK_0B02210	Group I	0.246645	0.318239	0.244595	0.354173	0.0480361	0.828519
KMXK_0C07050	Group I	0.272716	0.320132	0.0597957	0.944929	-0.174996	0.428274
KMXK_0C01980	Group I	0.276873	0.320132	-0.0742166	0.925874	0.464794	0.00175117
KMXK_0A08020	Group I	-0.26147	0.322539	-0.160564	0.689605	-0.189578	0.246282
KMXK_0C01730	Group I	0.251469	0.322539	0.137615	0.730038	0.10069	0.666624
KMXK_0E00530	Group I	-0.28075	0.32293	-0.18448	0.677718	0.0189145	0.93947
KMXK_0B03970	Group I	0.284505	0.323114	-0.0102529	0.991519	0.345224	0.133621
KMXK_0D02010	Group I	0.450626	0.324426	-0.414718	0.489269	0.807654	2.76233e-05
KMXK_0B02720	Group I	-0.457212	0.324474	0.0345499	0.963691	-1.04615	1.03453e-10
KMXK_0D05260	Group I	0.408969	0.324516	0.168439	0.888936	0.0374474	0.934017
KMXK_0D02540	Group I	-0.281726	0.324538	0.0748388	0.912028	0.122564	0.594461
KMXK_0F03200	Group I	-0.505877	0.325111	-0.270099	0.821278	-0.886088	0.0107413
KMXK_0C01330	Group I	-0.257904	0.325111	-0.154551	0.658759	0.110972	0.564417
KMXK_0C03520	Group I	0.283699	0.327251	0.239203	0.478254	0.154517	0.486816
KMXK_0A04240	Group I	-0.287923	0.328347	-0.192335	0.643689	-0.250692	0.339287
KMXK_0F02290	Group I	0.231936	0.328467	0.0620369	0.905438	0.119064	0.482256
KMXK_0F02550	Group I	0.294003	0.329803	0.243096	0.381106	-0.0283146	0.909307
KMXK_0E01300	Group I	-0.252868	0.330226	0.0900339	0.853759	-0.232212	0.198179
KMXK_0D04570	Group I	0.245581	0.330561	0.131934	0.686463	0.252501	0.0957593
KMXK_0E04170	Group I	0.254781	0.330561	0.262374	0.369391	0.166549	0.440402
KMXK_0G02560	Group I	-0.249364	0.331718	0.0670589	0.890738	0.208032	0.194496
KMXK_0C01820	Group I	-0.281143	0.331855	0.241448	0.29622	0.103294	0.576568
KMXK_0E06230	Group I	-0.286339	0.331855	0.150778	0.805795	0.819614	9.72567e-06
KMXK_0B04510	Group I	0.268847	0.332449	-0.0519197	0.947076	0.082573	0.741747
KMXK_0H02370	Group I	0.250192	0.333066	0.315329	0.326854	0.220474	0.246986
KMXK_0B00740	Group I	-0.251525	0.334552	-0.125278	0.726077	-0.120707	0.524414
KMXK_0D03480	Group I	0.350559	0.335007	-0.221785	0.464744	-0.00495224	0.988856
KMXK_0B01230	Group I	-0.263326	0.335807	-0.130807	0.79136	-0.0894492	0.730859
KMXK_0C01890	Group I	-0.318667	0.335807	-0.0108677	0.987828	0.24546	0.247982
KMXK_0E03040	Group I	0.277678	0.336203	-0.0474025	0.947076	0.111567	0.5748
KMXK_0D00900	Group I	-0.239276	0.337051	-0.203506	0.439201	-0.0279398	0.894198
KMXK_0A01490	Group I	0.278417	0.338322	-0.114921	0.84445	0.400922	0.0322939
KMXK_0D00450	Group I	0.344388	0.338322	0.0404055	0.968118	-0.289681	0.37165
KMXK_0G00870	Group I	-0.284738	0.339012	0.205886	0.618874	0.0245889	0.923872
KMXK_0E01120	Group I	-0.292184	0.340344	0.0547954	0.947076	0.147277	0.522911
KMXK_0H00310	Group I	0.23446	0.340748	-0.108699	0.737976	-0.0223419	0.922369
KMXK_0F04990	Group I	-0.431779	0.341116	-0.14434	0.849234	-0.0310273	0.930423
KMXK_0A02900	Group I	0.313389	0.341717	0.559276	0.0183713	-0.0213688	0.947779
KMXK_0A02220	Group I	-0.247721	0.343075	-0.434342	0.0373497	-0.309084	0.0735291
KMXK_0E02230	Group I	-0.22112	0.34325	-0.027311	0.962897	-0.0753504	0.675842
KMXK_0F00670	Group I	-0.31308	0.344154	0.153183	0.742851	-0.367818	0.0858562
KMXK_0G01740	Group I	-0.293676	0.344334	-0.0035989	0.999181	-0.31932	0.115689
KMXK_0B01000	Group I	-0.272113	0.344334	0.302607	0.352946	0.0337811	0.897696
KMXK_0F02280	Group I	0.23114	0.347356	0.082846	0.871439	-0.0134562	0.952748
KMXK_0D02660	Group I	0.317985	0.347834	0.270408	0.658348	-0.154312	0.615851
KMXK_0C00520	Group I	0.23108	0.347834	0.0869331	0.859722	0.275127	0.0392808
KMXK_0G01770	Group I	0.22651	0.348432	0.0343566	0.95395	0.0420703	0.839115
KMXK_0F05080	Group I	-0.29397	0.349343	-0.338037	0.209969	0.263162	0.10033
KMXK_0G00430	Group I	0.248809	0.349992	-0.253276	0.44677	-0.138888	0.54814
KMXK_0E04000	Group I	0.278452	0.350242	0.172322	0.685572	0.190285	0.455392
KMXK_0D05140	Group I	-0.246096	0.352617	-0.27743	0.305896	0.0685386	0.803742
KMXK_0B02120	Group I	0.284056	0.352862	0.0517298	0.947076	-0.0801363	0.811499
KMXK_0H02840	Group I	-0.222807	0.353038	-0.187467	0.459728	0.0708725	0.715877
KMXK_0G01360	Group I	-0.232105	0.353038	-0.315007	0.136122	0.284232	0.046115
KMXK_0D01950	Group I	0.32347	0.353038	-0.206524	0.683898	0.129235	0.66671
KMXK_0A01140	Group I	0.264062	0.353038	-0.225949	0.512149	0.150793	0.497821
KMXK_0E00810	Group I	-0.262849	0.353038	-0.045284	0.947076	0.0609364	0.812065
KMXK_0B04880	Group I	0.286283	0.353256	-0.121347	0.834238	0.217437	0.402964
KMXK_0B01070	Group I	-0.228624	0.355689	0.0374575	0.947076	-0.0100724	0.964638
KMXK_0A02320	Group I	-0.308901	0.3571	-0.117512	0.800449	-0.00546144	0.991616
KMXK_0F05220	Group I	0.259743	0.3571	-0.0332496	0.963691	0.371133	0.0287564
KMXK_0E05170	Group I	-0.246741	0.3571	0.0394212	0.954969	-0.132976	0.495759
KMXK_0A01980	Group I	0.265544	0.357765	0.0376152	0.95395	-0.111156	0.623288
KMXK_0C04100	Group I	0.229142	0.357911	0.114965	0.740141	-0.122734	0.49541
KMXK_0B07820	Group I	-0.314768	0.357986	-0.332096	0.537293	-0.260385	0.339887
KMXK_0E03570	Group I	-0.367133	0.360377	-0.157855	0.774114	-0.0794765	0.796685
KMXK_0F01960	Group I	-0.231849	0.360377	-0.040276	0.947076	-0.0649959	0.746134
KMXK_0E05320	Group I	-0.376481	0.36047	0.00545158	0.998198	-0.189244	0.5874
KMXK_0F01260	Group I	-0.340886	0.36047	-0.466316	0.244572	-0.318482	0.277768
KMXK_0A02010	Group I	-0.263619	0.36047	-0.105935	0.821974	-0.0453904	0.853454
KMXK_0E05200	Group I	-0.264076	0.361898	0.132076	0.766545	0.193254	0.261817
KMXK_0C00960	Group I	-0.413554	0.362473	-0.40705	0.485988	-0.890326	0.0019915
KMXK_0E01840	Group I	0.390513	0.363518	-0.221215	0.699987	0.452859	0.343961
KMXK_0G00970	Group I	0.296275	0.364217	0.134021	0.872911	-0.296943	0.162993
KMXK_0E06160	Group I	0.246662	0.364217	0.0568044	0.944929	0.146222	0.539181
KMXK_0B03120	Group I	-0.289788	0.36521	-0.182611	0.705985	-0.000570525	1
KMXK_0E04840	Group I	0.48148	0.36521	-0.320639	0.0779069	0.198313	0.263481
KMXK_0A06890	Group I	-0.238656	0.36521	-0.0309968	0.968118	0.0901791	0.668369
KMXK_0D02190	Group I	-0.235128	0.36521	-0.0100646	0.987828	-0.186349	0.306686
KMXK_0F02240	Group I	0.281827	0.365379	0.0424071	0.955244	0.429397	0.0782736
KMXK_0D01270	Group I	0.30108	0.365379	-0.0617507	0.947524	-0.0125415	0.975414
KMXK_0D00860	Group I	0.248651	0.366143	0.444398	0.216135	-0.210059	0.309717
KMXK_0C00440	Group I	0.282101	0.368406	0.3381	0.464744	0.575195	0.00812351
KMXK_0B08210	Group I	0.502028	0.368507	-0.0575118	0.968118	-0.0552044	0.93042
KMXK_0D00550	Group I	0.317996	0.371528	-0.0218902	0.984707	-0.0250278	0.955455
KMXK_0F01880	Group I	-0.263588	0.371709	-0.0749757	0.907884	0.147104	0.495482
KMXK_0E04910	Group I	-0.413417	0.372071	0.160901	0.927767	-0.647131	0.046115
KMXK_0E02980	Group I	0.286168	0.372193	-0.0898481	0.932265	0.0783555	0.827385
KMXK_0A07420	Group I	0.243939	0.372304	-0.0157321	0.983342	0.0950192	0.702723
KMXK_0E04670	Group I	0.213284	0.373134	0.15874	0.593267	0.088953	0.658104
KMXK_0E00940	Group I	-0.396122	0.373381	-0.193279	0.863763	-0.5176	0.119022
KMXK_0H01670	Group I	-0.290473	0.374244	0.0038073	0.999116	0.202867	0.33183
KMXK_0F03840	Group I	0.238477	0.374579	0.0537341	0.940654	-0.0348704	0.887554
KMXK_0D02520	Group I	0.254373	0.374864	0.0504352	0.947076	0.459741	0.00304115
KMXK_0A06820	Group I	-0.258861	0.376641	0.147927	0.659539	0.061204	0.767003
KMXK_0G00610	Group I	0.397509	0.376707	0.09872	0.882893	0.102573	0.717756
KMXK_0B07110	Group I	0.230895	0.377287	0.139952	0.745387	0.20849	0.339887
KMXK_0D02450	Group I	-0.381829	0.377287	-0.0774713	0.947076	0.466932	0.145648
KMXK_0A08180	Group I	0.349482	0.377508	0.132982	0.905438	-0.132134	0.710521
KMXK_0B06810	Group I	0.21005	0.378395	0.0172187	0.974182	0.00110027	1
KMXK_0D02080	Group I	-0.252725	0.37972	-0.139747	0.79136	0.0739895	0.780985
KMXK_0F01750	Group I	0.261163	0.380286	0.179675	0.675281	-0.07184	0.80922
KMXK_0B03690	Group I	-0.255256	0.380494	-0.3724	0.218517	-0.325699	0.0946131
KMXK_0E06070	Group I	-0.235137	0.383086	-0.0158013	0.983342	-0.0457465	0.850044
KMXK_0A02250	Group I	-0.234014	0.383299	0.0471101	0.968118	0.042784	0.889078
KMXK_0A07630	Group I	0.282669	0.384251	-0.0989079	0.860876	-0.0209088	0.947941
KMXK_0C02060	Group I	0.810362	0.384638	-0.16333	0.878867	-0.70434	0.0498522
KMXK_0A01080	Group I	0.230958	0.384638	-0.121155	0.815888	0.302573	0.10781
KMXK_0A07580	Group I	0.219573	0.384772	-0.495804	0.0248975	0.242943	0.139466
KMXK_0B04200	Group I	-0.23913	0.384988	-0.194762	0.573381	-0.0439375	0.852004
KMXK_0H04400	Group I	0.226644	0.385129	0.353385	0.119823	0.44048	0.00283385
KMXK_0B06230	Group I	0.208726	0.385129	0.19776	0.442971	0.290693	0.0361117
KMXK_0B05660	Group I	0.552872	0.385129	-0.0659542	0.947076	-0.538895	0.0185083
KMXK_0A05920	Group I	0.39038	0.385364	-0.0420234	0.967854	-0.0340109	0.932299
KMXK_0G04110	Group I	0.228897	0.385497	0.156994	0.674851	0.27142	0.0909573
KMXK_0F03390	Group I	-0.467078	0.385802	0.100356	0.95395	-0.379913	0.341398
KMXK_0A06450	Group I	0.243257	0.385802	-0.0613436	0.937899	-0.0252473	0.939374
KMXK_0B02630	Group I	-0.247645	0.385802	-0.0338217	0.95395	-0.0110865	0.96523
KMXK_0E03380	Group I	-0.212803	0.385802	0.211178	0.390945	0.260852	0.0551838
KMXK_0G03990	Group I	-0.258801	0.387381	-0.0432377	0.947076	0.0259098	0.922369
KMXK_0H02330	Group I	-0.269184	0.38817	-0.237758	0.578321	-0.240259	0.37143
KMXK_0F04190	Group I	0.236191	0.388311	-0.0291819	0.968118	-0.15406	0.541097
KMXK_0C00340	Group I	0.255864	0.388311	-0.0561857	0.948503	0.701923	5.13639e-05
KMXK_0B05680	Group I	0.489818	0.388311	-0.121742	0.931795	0.250821	0.56809
KMXK_0B06240	Group I	0.213335	0.388311	0.280313	0.209846	0.0702639	0.741747
KMXK_0A05410	Group I	0.279444	0.388311	0.244694	0.413889	0.46215	0.00122856
KMXK_0B06850	Group I	0.271124	0.388373	0.182615	0.631438	-0.116112	0.640945
KMXK_0F02070	Group I	-0.230769	0.388691	-0.284809	0.247389	0.0832262	0.706487
KMXK_0C03730	Group I	0.231075	0.390597	0.355169	0.127213	0.192126	0.314513
KMXK_0D03430	Group I	0.392997	0.391204	-0.594265	0.199897	-0.816008	0.00949546
KMXK_0A00830	Group I	-0.219809	0.391995	-0.0989409	0.817452	-0.147201	0.38782
KMXK_0G02690	Group I	0.322032	0.391995	-0.302336	0.615312	0.0845703	0.824016
KMXK_0C05680	Group I	0.253091	0.391995	-0.0676329	0.939522	0.01251	0.975213
KMXK_0G00820	Group I	-0.257812	0.391995	0.0146562	0.987828	-0.140252	0.576424
KMXK_0B07810	Group I	0.245481	0.392384	0.149067	0.714885	0.639892	0.000102179
KMXK_0A03490	Group I	-0.25656	0.392925	-0.0347086	0.96183	-0.276715	0.0804224
KMXK_0F02630	Group I	0.259385	0.393038	-0.184697	0.682057	0.102012	0.71138
KMXK_0D01090	Group I	-0.211104	0.393052	-0.0621288	0.902593	-0.220148	0.1373
KMXK_0H01920	Group I	0.23047	0.393466	0.237111	0.41354	-0.22233	0.254975
KMXK_0D05000	Group I	-0.225742	0.394198	0.016969	0.975172	-0.215682	0.198427
KMXK_0F00310	Group I	0.236176	0.394198	-0.0497659	0.947076	0.0764219	0.756961
KMXK_0F04880	Group I	0.226843	0.394849	-0.135093	0.765764	-0.0792725	0.710812
KMXK_0G01630	Group I	0.260129	0.394849	0.811231	0.00597168	-0.164844	0.464243
KMXK_0E03970	Group I	-0.225294	0.394849	-0.278519	0.309382	0.169823	0.530487
KMXK_0B00570	Group I	-0.260758	0.396144	-0.0915768	0.882893	0.16903	0.443155
KMXK_0D02600	Group I	0.216636	0.397278	-0.124486	0.791187	0.02404	0.923392
KMXK_0G02420	Group I	-0.22119	0.398704	-0.147365	0.707067	-0.24123	0.139611
KMXK_0H02780	Group I	0.216456	0.398868	0.176832	0.644528	0.053179	0.804104
KMXK_0A03550	Group I	-0.392824	0.399037	0.301491	0.809302	-0.474185	0.158396
KMXK_0D02820	Group I	0.209295	0.399037	-0.065806	0.914971	-0.166265	0.364941
KMXK_0C03070	Group I	0.35883	0.39989	-0.354169	0.501637	0.0463007	0.925185
KMXK_0D04510	Group I	0.221634	0.400409	-0.166278	0.635673	-0.0223816	0.927859
KMXK_0C00580	Group I	0.229513	0.400561	0.0776626	0.911438	-0.265108	0.262131
KMXK_0A04620	Group I	0.238179	0.401934	0.0930678	0.882613	0.160437	0.497205
KMXK_0H01700	Group I	0.230015	0.402689	-0.0980843	0.856269	0.0440851	0.867862
KMXK_0F03350	Group I	0.220312	0.402689	0.0816689	0.888936	0.215353	0.214979
KMXK_0F02840	Group I	0.2209	0.402689	0.137427	0.745025	0.0822587	0.713426
KMXK_0E02120	Group I	-0.278326	0.402689	-0.0195229	0.987828	-0.505182	0.0213829
KMXK_0E04640	Group I	0.294491	0.402689	0.32472	0.508736	0.41865	0.124297
KMXK_0E04460	Group I	-0.319754	0.402689	0.212403	0.859069	-0.277623	0.343719
KMXK_0D01590	Group I	0.242063	0.40322	0.261977	0.402728	-0.0481967	0.854667
KMXK_0D06040	Group I	-0.245777	0.403366	0.0644266	0.899963	0.0831382	0.682489
KMXK_0B03160	Group I	-0.207136	0.404153	-0.141142	0.644581	-0.162118	0.323208
KMXK_0D02570	Group I	0.223943	0.404414	0.0124324	0.987286	0.179839	0.275314
KMXK_0G03600	Group I	0.202652	0.405413	0.097626	0.810285	0.18851	0.239944
KMXK_0E02500	Group I	0.230967	0.406281	-0.185936	0.622448	0.440761	0.00324463
KMXK_0F03670	Group I	0.322101	0.40724	0.243973	0.795354	-0.342782	0.256388
KMXK_0D01610	Group I	0.207898	0.40724	0.104794	0.805795	-0.0882749	0.680907
KMXK_0F05040	Group I	-0.240744	0.40724	0.0553347	0.947076	-0.00781828	0.978768
KMXK_0B01720	Group I	0.232164	0.40724	0.0649409	0.940743	0.0243853	0.93832
KMXK_0H03690	Group I	0.198389	0.40724	-0.237949	0.359322	0.044572	0.821914
KMXK_0F05270	Group I	-0.238839	0.408376	-0.241408	0.363059	-0.00991183	0.966177
KMXK_0C05100	Group I	-0.240029	0.408848	-0.150472	0.744217	0.00364087	0.994617
KMXK_0E04060	Group I	-0.230747	0.409381	-0.0183945	0.987362	0.426353	0.016264
KMXK_0C02790	Group I	-0.222487	0.40961	0.101526	0.829223	-0.294094	0.105175
KMXK_0E03350	Group I	0.272545	0.410133	0.358431	0.502669	-0.333317	0.0314536
KMXK_0B03680	Group I	0.206086	0.410892	0.00612656	0.99532	0.0277339	0.899302
KMXK_0F00690	Group I	-0.265038	0.411394	-0.304104	0.343326	-0.167959	0.446551
KMXK_0H03930	Group I	-0.295302	0.413324	0.123219	0.870872	0.0723328	0.849022
KMXK_0E05260	Group I	-0.208778	0.413788	-0.0606115	0.911688	-0.181772	0.296084
KMXK_0A07940	Group I	-0.244074	0.413788	0.0898529	0.86033	0.418683	0.0224971
KMXK_0F03290	Group I	-0.227136	0.415813	-0.0440683	0.944536	-0.0505082	0.820826
KMXK_0A04920	Group I	0.211759	0.416061	0.0597749	0.909091	-0.571608	3.01485e-05
KMXK_0F01320	Group I	0.231725	0.416907	-0.0226295	0.968118	0.183577	0.367429
KMXK_0H00130	Group I	0.193444	0.416907	0.0620883	0.924227	0.275403	0.0379192
KMXK_0B02800	Group I	-0.232804	0.416907	-0.165007	0.620695	-0.136048	0.455758
KMXK_0A00290	Group I	0.250776	0.418463	0.0539232	0.947076	-0.0994674	0.735271
KMXK_0B03010	Group I	-0.227946	0.41944	-0.187594	0.5354	-0.186943	0.375309
KMXK_0D05790	Group I	-0.44448	0.420174	-0.474804	0.489379	-0.188018	0.624608
KMXK_0E04270	Group I	-0.297206	0.420174	0.021813	0.987362	-0.340827	0.20698
KMXK_0F00950	Group I	0.257527	0.420174	-0.139334	0.826878	-0.257478	0.297242
KMXK_0B04090	Group I	0.248314	0.421246	-0.216255	0.418371	0.322825	0.0488031
KMXK_0D01130	Group I	0.212744	0.421246	-0.22225	0.489777	-0.0602407	0.802752
KMXK_0B07040	Group I	-0.218637	0.422166	-0.102151	0.834238	0.0770507	0.73053
KMXK_0C06060	Group I	-0.265825	0.422589	-0.152125	0.805795	0.0696619	0.827761
KMXK_0G02190	Group I	-0.332093	0.426232	-0.432099	0.286784	-0.0356302	0.930423
KMXK_0E02620	Group I	-0.216874	0.427989	0.034676	0.95395	-0.16342	0.399055
KMXK_0B03650	Group I	-0.223692	0.428182	-0.0925924	0.854922	-0.359822	0.0315759
KMXK_0E01810	Group I	-0.198149	0.430703	-0.282676	0.180497	-0.00364493	0.993791
KMXK_0F03870	Group I	-0.220658	0.43145	-0.179007	0.636929	-0.0376673	0.875549
KMXK_0B05970	Group I	-0.222703	0.432947	0.199304	0.540342	-0.0669129	0.790655
KMXK_0E01150	Group I	0.243865	0.434143	-0.12131	0.851972	0.228332	0.33289
KMXK_0A07140	Group I	0.254029	0.434479	0.159018	0.731524	0.186146	0.375859
KMXK_0B04380	Group I	0.211793	0.434644	-0.179319	0.521669	0.114147	0.52775
KMXK_0C04830	Group I	0.204183	0.43479	-0.0808964	0.886457	0.243379	0.119291
KMXK_0D01080	Group I	-0.610738	0.435316	-0.990088	0.127213	-1.0023	0.0350885
KMXK_0F04320	Group I	-0.346671	0.435439	0.0223969	0.987362	-0.216156	0.540334
KMXK_0C06860	Group I	-0.231457	0.435561	0.164939	0.656956	0.188106	0.356036
KMXK_0E01030	Group I	0.21594	0.436007	-0.0920941	0.868931	0.0260214	0.925456
KMXK_0C00780	Group I	-0.218907	0.436343	-0.135768	0.747305	0.180543	0.376566
KMXK_0B07030	Group I	-0.229768	0.436858	0.152603	0.735541	0.26728	0.185274
KMXK_0B01500	Group I	0.224086	0.436858	-0.0422121	0.95395	0.615088	0.00014147
KMXK_0E02310	Group I	0.233896	0.436858	-0.0302594	0.968118	-0.0715768	0.829232
KMXK_0A05630	Group I	-0.231492	0.436986	-0.22847	0.501757	-0.062462	0.810427
KMXK_0E03810	Group I	-0.22869	0.437774	0.195805	0.767394	0.31689	0.125035
KMXK_0D06350	Group I	0.271559	0.437774	0.11033	0.79136	0.197735	0.246923
KMXK_0B06990	Group I	-0.473808	0.437794	-0.0667025	0.969636	-0.76714	0.0678331
KMXK_0H02060	Group I	0.325907	0.440572	-0.130827	0.888936	-0.404671	0.231185
KMXK_0C00430	Group I	0.284604	0.440686	-0.0134533	0.987828	-0.340477	0.118258
KMXK_0C04470	Group I	0.257458	0.441468	0.449318	0.230354	0.00484662	0.994617
KMXK_0B08150	Group I	0.185483	0.443799	-0.0101174	0.987362	0.359909	0.00478118
KMXK_0E01600	Group I	-0.235494	0.44452	0.103173	0.809302	-0.0634928	0.773425
KMXK_0C07130	Group I	-0.209668	0.444816	-0.0861477	0.896993	0.0957795	0.66634
KMXK_0F04620	Group I	-0.291204	0.446757	-0.140496	0.831189	-0.223402	0.429777
KMXK_0B03610	Group I	0.231365	0.44741	0.254042	0.336316	0.041331	0.862174
KMXK_0B07370	Group I	0.29354	0.447517	-0.0674291	0.918927	-0.0606222	0.812065
KMXK_0E02340	Group I	0.243316	0.447619	-0.00969021	0.987828	0.540391	0.00363258
KMXK_0D03190	Group I	-0.221066	0.448247	-0.123339	0.70548	-0.0888553	0.634227
KMXK_0F04100	Group I	-0.21025	0.448247	-0.0543971	0.928601	0.0405816	0.849827
KMXK_0C05490	Group I	-0.270647	0.448247	-0.0570963	0.944808	-0.22767	0.314513
KMXK_0D06260	Group I	0.254332	0.448247	-0.300049	0.512149	0.214745	0.435997
KMXK_0D02440	Group I	0.240691	0.449318	-0.174704	0.484609	0.200955	0.202122
KMXK_0A04730	Group I	-0.232871	0.449318	0.118003	0.756989	0.0660027	0.773253
KMXK_0F03180	Group I	-0.236723	0.449318	-0.0954358	0.875161	-0.201312	0.383458
KMXK_0A02990	Group I	0.238435	0.449318	0.0819996	0.902593	0.14875	0.576595
KMXK_0H03230	Group I	0.200654	0.449774	0.166624	0.568906	0.256446	0.0782736
KMXK_0C05320	Group I	0.232094	0.449774	-0.0693724	0.935014	0.131078	0.67937
KMXK_0D05970	Group I	0.195784	0.45028	0.397858	0.0275729	0.0421373	0.877878
KMXK_0E03260	Group I	-0.295178	0.45033	-0.200857	0.680412	-0.27534	0.240668
KMXK_0E01190	Group I	-0.227217	0.45033	0.0500898	0.947076	-0.187617	0.353284
KMXK_0D00880	Group I	0.213689	0.4508	0.291684	0.534456	0.124232	0.577682
KMXK_0E02210	Group I	-0.314375	0.452276	-0.32407	0.551429	-0.77896	0.00200404
KMXK_0C06470	Group I	0.200859	0.452276	0.187179	0.573888	-0.0128108	0.963745
KMXK_0H00140	Group I	0.257026	0.452607	0.223785	0.716842	-0.0138813	0.970567
KMXK_0B01920	Group I	-0.266962	0.453601	-0.209228	0.52843	-0.0500326	0.849827
KMXK_0F05680	Group I	0.279786	0.456576	-0.231513	0.657088	0.0636342	0.853454
KMXK_0F00300	Group I	-0.199339	0.456576	-0.254579	0.381904	0.218086	0.162993
KMXK_0B08220	Group I	-0.269329	0.457573	0.0691088	0.942062	-0.0204469	0.955455
KMXK_0B07300	Group I	-0.211923	0.458165	-0.0779072	0.88412	-0.0216571	0.933041
KMXK_0A03050	Group I	0.199477	0.460585	-0.320831	0.216135	0.288681	0.0690381
KMXK_0B07220	Group I	-0.183029	0.460585	0.0217894	0.968118	-0.0593508	0.764628
KMXK_0H03340	Group I	-0.268374	0.460976	0.107879	0.888936	0.025685	0.944017
KMXK_0C04130	Group I	0.200356	0.461346	-0.092063	0.865698	0.0170978	0.947007
KMXK_0D01640	Group I	0.208145	0.461945	-0.238286	0.444675	0.366234	0.0362197
KMXK_0H02180	Group I	0.243755	0.463077	0.149042	0.828542	-0.184474	0.537945
KMXK_0D01580	Group I	0.217793	0.463077	0.267775	0.464651	-0.0136669	0.969066
KMXK_0B03450	Group I	-0.207904	0.463077	-0.180612	0.565421	-0.0454199	0.845129
KMXK_0B04800	Group I	-0.229874	0.463077	-0.0665447	0.913972	0.515081	0.00105785
KMXK_0A02590	Group I	-0.205334	0.463077	-0.241429	0.578321	0.292116	0.108382
KMXK_0E04400	Group I	-0.21961	0.464756	-0.114029	0.84445	0.102397	0.657417
KMXK_0C02340	Group I	-0.198678	0.466074	0.0699783	0.907884	0.090016	0.691021
KMXK_0E01680	Group I	0.248825	0.466074	-0.179912	0.800449	0.356929	0.0618224
KMXK_0G03180	Group I	-0.339815	0.466074	-0.139768	0.814971	-0.387959	0.126681
KMXK_0C04880	Group I	-0.23573	0.466074	-0.154715	0.687474	-0.115352	0.609726
KMXK_0H01170	Group I	-0.186765	0.466909	0.0366262	0.959096	0.234865	0.154356
KMXK_0B07650	Group I	-0.224748	0.467827	0.407959	0.200206	-0.156379	0.455392
KMXK_0G01220	Group I	0.196034	0.467944	-0.0825029	0.88105	0.0331683	0.887502
KMXK_0B03910	Group I	-0.209799	0.468417	-0.00927522	0.987828	0.1926	0.253644
KMXK_0B05410	Group I	0.198591	0.468794	0.400967	0.0639432	0.143487	0.446143
KMXK_0A08170	Group I	0.193095	0.468794	-0.0205753	0.973327	-0.223742	0.173984
KMXK_0B07770	Group I	0.200254	0.469932	0.159215	0.600853	-0.274596	0.0685996
KMXK_0A06940	Group I	-0.282901	0.470127	-0.102402	0.888936	-0.181126	0.429777
KMXK_0A05940	Group I	-0.214716	0.470308	-0.031442	0.968118	0.101934	0.695546
KMXK_0F03380	Group I	0.321757	0.471037	0.0617816	0.955413	-0.305553	0.399123
KMXK_0B06410	Group I	-0.241233	0.471356	0.328291	0.242784	0.218227	0.26356
KMXK_0F02380	Group I	-0.227352	0.472661	-0.267274	0.375941	-0.164366	0.46039
KMXK_0A05870	Group I	0.19998	0.472661	-0.0678398	0.937101	0.033057	0.900636
KMXK_0F03730	Group I	0.362099	0.472678	0.286827	0.821482	-0.383735	0.376451
KMXK_0B06570	Group I	0.190531	0.47271	0.0150919	0.983342	-0.19697	0.252281
KMXK_0G01170	Group I	0.209694	0.47301	0.0907175	0.865854	-0.172028	0.464519
KMXK_0E04890	Group I	0.206536	0.47303	0.129673	0.778494	0.311734	0.100829
KMXK_0B07970	Group I	-0.220486	0.473283	-0.2455	0.336316	0.269774	0.136765
KMXK_0B00380	Group I	-0.230869	0.473283	0.000551664	1	-0.146126	0.512153
KMXK_0C02850	Group I	0.19715	0.474078	-0.0151242	0.983342	-0.0563277	0.827385
KMXK_0F04600	Group I	0.174435	0.474385	-0.150769	0.631438	0.338928	0.0230729
KMXK_0D02060	Group I	0.252641	0.474385	-0.553123	0.0825869	-0.403104	0.0380404
KMXK_0A03750	Group I	0.317093	0.474725	-0.0238335	0.974597	0.0813155	0.812274
KMXK_0F04280	Group I	-0.505136	0.475337	0.142478	0.947219	-0.50379	0.378563
KMXK_0B01950	Group I	-0.197654	0.475337	0.00950887	0.987828	-0.058048	0.810427
KMXK_0D05960	Group I	0.222079	0.475433	0.0533847	0.947076	0.00371202	0.994601
KMXK_0A06600	Group I	0.220116	0.475433	0.0573916	0.937101	0.198393	0.370615
KMXK_0C04670	Group I	0.198493	0.475694	0.0709638	0.898663	0.176524	0.343223
KMXK_0E06120	Group I	0.179177	0.478419	0.000510331	1	-0.0366089	0.858501
KMXK_0A05430	Group I	0.288868	0.479197	-0.0184787	0.973661	-0.287023	0.0950312
KMXK_0F02440	Group I	0.238408	0.479214	-0.0326129	0.968118	-0.604273	0.00369421
KMXK_0D06150	Group I	0.191352	0.479504	-0.0896846	0.833644	0.00253719	0.994705
KMXK_0F02340	Group I	0.294598	0.479543	-0.151033	0.75124	-0.42967	0.062614
KMXK_0B00370	Group I	-0.198582	0.479843	-0.0729514	0.905438	-0.0448379	0.858528
KMXK_0C03550	Group I	-0.210249	0.480497	-0.0729173	0.905438	-0.17828	0.423396
KMXK_0E01930	Group I	0.178365	0.480497	-0.168952	0.528725	0.254227	0.077942
KMXK_0E03900	Group I	0.330675	0.480807	0.138825	0.920483	0.13594	0.756961
KMXK_0A06870	Group I	-0.219996	0.480807	-0.139545	0.782005	0.0574102	0.829328
KMXK_0F04940	Group I	-0.313904	0.482672	-0.00386163	0.999181	-0.229564	0.509297
KMXK_0G00470	Group I	-0.19295	0.482883	-0.0688176	0.901388	0.0918899	0.637479
KMXK_0A04170	Group I	-0.193948	0.482883	-0.488698	0.079987	-0.310417	0.065215
KMXK_0C04540	Group I	0.203861	0.482883	0.146948	0.698432	-0.0182435	0.946811
KMXK_0B02500	Group I	-0.182404	0.482883	0.0303659	0.958595	-0.0939374	0.623809
KMXK_0D05220	Group I	0.240944	0.482883	-0.318061	0.343625	0.200044	0.382033
KMXK_0B00630	Group I	-0.32552	0.482883	0.0373999	0.982656	-0.184978	0.673584
KMXK_0G00330	Group I	-0.188092	0.483278	-0.104531	0.849604	-0.356963	0.0207851
KMXK_0G02610	Group I	0.211037	0.483278	-0.0811232	0.897575	-0.116496	0.625017
KMXK_0C04810	Group I	0.18108	0.484062	0.529881	0.00127878	-0.0688332	0.749491
KMXK_0G00530	Group I	0.189897	0.484062	-0.133347	0.857277	0.401344	0.00919251
KMXK_0E05240	Group I	-0.231281	0.484327	-0.0756344	0.947076	-0.391118	0.0685996
KMXK_0C05730	Group I	0.396407	0.484633	-0.0154441	0.987828	-0.189043	0.589543
KMXK_0F04420	Group I	0.190067	0.484633	-0.100012	0.793365	-0.242251	0.107419
KMXK_0B02890	Group I	0.185718	0.485034	-0.161338	0.656956	-0.0531577	0.832232
KMXK_0G02710	Group I	0.277405	0.485189	0.050304	0.95395	0.31906	0.181288
KMXK_0H03080	Group I	-0.176903	0.485262	-0.132518	0.674189	0.0541251	0.778669
KMXK_0F02970	Group I	0.219431	0.485586	-0.463205	0.10562	0.125251	0.626471
KMXK_0E02110	Group I	0.189468	0.485586	0.0180617	0.975172	0.00545365	0.988856
KMXK_0A07360	Group I	0.180013	0.487294	0.029616	0.963264	0.197072	0.20698
KMXK_0A03010	Group I	0.289595	0.487294	0.0554212	0.944929	0.188018	0.417926
KMXK_0D01380	Group I	0.484404	0.487294	0.581763	0.0250863	-0.928533	2.62195e-08
KMXK_0E05180	Group I	-0.188359	0.487591	-0.104447	0.805795	-0.0889571	0.682239
KMXK_0D05800	Group I	-0.2177	0.487814	-0.22832	0.530671	0.095643	0.740412
KMXK_0H03410	Group I	-0.199466	0.488049	0.0550833	0.939572	-0.302413	0.123727
KMXK_0F04150	Group I	-0.200171	0.488326	0.0212111	0.987828	-0.268037	0.243416
KMXK_0B05910	Group I	-0.175822	0.488326	-0.0239605	0.968118	0.197956	0.191758
KMXK_0A05960	Group I	0.171637	0.489461	0.540796	0.000957027	0.393639	0.00326721
KMXK_0G01510	Group I	0.469001	0.489461	-0.155766	0.937899	-1.20334	0.000121748
KMXK_0D04470	Group I	-0.189888	0.489461	0.0290346	0.968118	0.451926	0.000633935
KMXK_0H03920	Group I	0.219056	0.489535	0.140106	0.78191	-0.533173	0.0103434
KMXK_0B06680	Group I	0.250671	0.489535	-0.218124	0.718941	0.518385	0.0283945
KMXK_0A07880	Group I	0.239355	0.490652	0.0360711	0.965103	0.635308	2.65675e-05
KMXK_0G01210	Group I	0.181475	0.493557	-0.151293	0.700095	0.159269	0.35906
KMXK_0D02980	Group I	-0.225365	0.493557	-0.20146	0.587754	-0.162594	0.487606
KMXK_0F02490	Group I	-0.294245	0.494025	0.437198	0.230079	0.481207	0.0633881
KMXK_0B05730	Group I	0.198676	0.494025	-0.198541	0.615312	-0.0780542	0.765501
KMXK_0F01480	Group I	-0.255418	0.494463	0.131256	0.824006	0.590851	0.00225909
KMXK_0E05840	Group I	-0.180076	0.496108	-0.101506	0.83836	-0.0802076	0.718284
KMXK_0H01070	Group I	0.1942	0.49644	-0.106113	0.86492	0.183025	0.424462
KMXK_0D02560	Group I	0.187809	0.497162	0.0393729	0.957616	0.0924053	0.657142
KMXK_0C04160	Group I	0.315115	0.499751	-0.0283845	0.984707	-0.144182	0.756961
KMXK_0E02040	Group I	0.306306	0.499797	0.259048	0.674189	-0.0296037	0.949405
KMXK_0E04300	Group I	-0.365048	0.500082	-0.602756	0.247083	-0.478368	0.197054
KMXK_0D01820	Group I	0.219109	0.50123	-0.249586	0.587754	-0.118178	0.71421
KMXK_0A05660	Group I	0.324683	0.50123	0.368359	0.558038	1.29145	5.35702e-06
KMXK_0A03580	Group I	0.197908	0.50161	0.0618592	0.947076	0.299772	0.0725466
KMXK_0F01860	Group I	0.16381	0.502862	0.159138	0.600853	0.0304862	0.876851
KMXK_0F05610	Group I	-0.245629	0.502904	0.0224264	0.974082	0.443524	0.0157456
KMXK_0A00270	Group I	0.206689	0.503611	-0.174509	0.714885	-0.0467928	0.890722
KMXK_0F04860	Group I	0.229876	0.504178	-0.159771	0.633842	0.303777	0.0804224
KMXK_0B07120	Group I	-0.2605	0.50484	-0.1015	0.898279	0.337612	0.17597
KMXK_0E05510	Group I	0.24033	0.505195	0.151273	0.816302	-0.412654	0.131737
KMXK_0E06030	Group I	-0.208559	0.505295	-0.234041	0.62985	0.178509	0.428274
KMXK_0A04810	Group I	0.360558	0.505488	-0.591518	0.644108	0.280885	0.76459
KMXK_0G01600	Group I	-0.177662	0.508041	-0.0990414	0.831465	0.0638423	0.748748
KMXK_0A06670	Group I	0.202131	0.508373	0.327928	0.202807	-0.408957	0.0361117
KMXK_0A05860	Group I	0.176885	0.508414	0.051729	0.947076	0.0786319	0.711347
KMXK_0D03600	Group I	-0.251375	0.508436	-0.0839881	0.918927	-0.0577134	0.859948
[truncated: 2,919 more rows]
