# Supplementary material for: Stress-induced expression is enriched for evolutionarily young genes in diverse budding yeasts
Source: Nat Commun. 2020 May 1;11:2144. doi: 10.1038/s41467-020-16073-3 (PMC7195364; doi:10.1038/s41467-020-16073-3)
Supplement: Supplementary file 5 — Supplementary Data 1-6 [file 41467_2020_16073_MOESM5_ESM.zip › Supplementary_Data/Supplementary_Data_4.xlsx]

## Sheet: S.cerevisiae_RNA_DE
Measurements used for analysis in Figure 2 for S. cerevisiae
Protein-coding Genes	Gene Group (conservation)	High Temp log2FC	High Temp FDR	Low pH log2FC	Low pH FDR	Osmotic log2FC	Osmotic FDR
YBR019C	Group I	1.97712	2.67922e-11	0.909752	8.85847e-06	0.0655834	0.844175
YLR153C	Group I	-0.760836	0.00553342	-0.790863	4.52616e-13	-0.241498	0.00682924
YBR062C	Group I	-0.460941	0.0162937	-0.312763	0.00043188	-0.0915885	0.345016
YFL039C	Group I	-0.886879	0.0156324	-1.03431	4.1228e-22	-0.439969	4.71069e-07
YNL110C	Group I	-0.371901	0.0151004	-0.232684	0.0734208	0.175328	0.0713148
YOR304W	Group I	0.373877	0.0328253	0.449649	5.06922e-07	0.381186	8.79034e-07
YGL073W	Group I	0.452506	0.0424012	0.723167	7.72093e-14	0.079471	0.419763
YFL053W	Group I	-0.829655	0.0133466	-0.738423	0.00269799	-2.62654	1.86577e-20
YPR069C	Group I	-0.477473	0.0619634	-0.850728	5.37564e-14	-0.218745	0.0234874
YER133W	Group I	-0.448911	0.0871344	-0.468799	9.85705e-06	-0.145555	0.1473
YOR244W	Group I	0.277069	0.10471	0.252975	0.0287966	0.174199	0.0752208			High Temperature Results
YJR131W	Group I	0.349393	0.12075	0.652149	1.1203e-07	-0.767176	7.66872e-12				Group I	Group II	Group III	WGD	Group IV	Group V	Total
YOR270C	Group I	-0.277727	0.295514	-0.667322	1.71968e-13	-0.108328	0.241238			Total mRNAs	2835	314	805	1087	236	276	5553
YOL002C	Group I	-0.235966	0.316759	-0.620698	5.20596e-14	0.245158	0.0177395			DE mRNAs	56	6	27	50	17	36	192
YHR107C	Group I	-0.172419	0.383704	-0.331142	0.00292314	-0.190174	0.0535196			Percent	1.97531	1.91083	3.35404	4.59982	7.20339	13.0435	3.45759
YJL034W	Group I	-0.22724	0.387857	-0.469886	8.44848e-05	-0.390441	0.000176917			Adjusted	0.571296	0.552647	0.97005	1.33035	2.08336	3.77242	1
YBL063W	Group I	0.100621	0.57521	0.122356	0.409744	0.12745	0.294373
YLR188W	Group I	0.0735069	0.672151	0.0893404	0.365674	-0.0297884	0.780834
YNL148C	Group I	0.138058	0.73628	1.03586	1.81409e-24	0.265649	0.0218786			Low pH Results
YOR061W	Group I	0.0543515	0.784432	0.085691	0.398569	0.0509389	0.605371				Group I	Group II	Group III	WGD	Group IV	Group V	Total
YDR135C	Group I	-0.05428	0.783986	-0.205423	0.023068	0.34775	1.60837e-05			Total mRNAs	2835	314	805	1087	236	276	5553
YNR013C	Group I	0.0778938	0.758722	0.0170692	0.940606	-0.295063	0.0359902			DE mRNAs	83	12	36	72	20	34	257
YFL054C	Group I	-0.033031	0.859669	0.0418818	0.690181	-0.0644206	0.520714			Percent	2.92769	3.82166	4.47205	6.62374	8.47458	12.3188	4.62813
YPL171C	Group I	-1.60986	1.40422e-08	0.573224	0.171579	-2.22981	2.05886e-23			Adjusted	0.632586	0.825745	0.966276	1.43119	1.8311	2.66173	1
YHR179W	Group I	-0.335453	0.351255	-0.385938	0.220196	-0.083095	0.769892
YIL126W	Group I	-0.0497241	0.795184	0.00242891	0.991826	0.0169567	0.878343
YNL271C	Group I	0.299661	0.0596193	0.264482	0.0041576	0.0570223	0.5602			Osmotic Stress Results
YML061C	Group I	0.0343366	0.848359	-0.016923	0.881724	-0.33184	1.57068e-05				Group I	Group II	Group III	WGD	Group IV	Group V	Total
YGR067C	Group I	0.506207	0.00346471	-0.0109015	0.945177	0.870364	1.44215e-23			Total mRNAs	2835	314	805	1087	236	276	5553
YML070W	Group I	-0.354303	0.0784364	-0.337544	0.000687838	1.49358	1.52717e-72			DE mRNAs	99	9	41	109	44	64	366
YLR057W	Group I	0.234072	0.191252	0.32177	0.000197993	-0.0653492	0.485128			Percent	3.49206	2.86624	5.09317	10.0276	18.6441	23.1884	6.59103
YOR378W	Group I	1.9419	6.06325e-07	0.0979725	1	0.4125	0.456198			Adjusted	0.52982	0.43487	0.772742	1.5214	2.8287	3.51818	1
YOR140W	Group I	0.653967	0.0225566	0.872775	5.73507e-25	0.0269002	0.806682
YGL247W	Group I	0.333885	0.0517965	0.275349	0.0096319	0.0612792	0.636024
YMR307W	Group I	-0.501301	0.06042	-0.833227	1.21309e-13	0.0797899	0.479054
YML002W	Group I	0.0729556	0.703376	0.0671465	0.597914	-0.00246203	1
YER130C	Group I	-0.0308316	0.869637	-0.0594311	0.606375	0.0766248	0.459391
YBR240C	Group I	0.0384035	0.889162	0.00615776	0.990895	-0.249765	0.0994965
YJR076C	Group I	0.0151303	0.946141	0.123094	0.199657	0.00771529	0.946584
YDR106W	Group I	0.0125561	1	0.545384	0.00928216	-0.548836	0.019791
YLL055W	Group I	-1.2976	3.57245e-18	-0.249298	0.0783966	-0.651713	9.84707e-09
YDR139C	Group I	-0.531004	0.00127572	-0.321235	0.000407776	-0.0719046	0.470008
YJR078W	Group I	0.808736	2.83348e-05	0.408113	0.031579	0.044943	0.804191
YDL081C	Group I	-1.04053	0.000539142	-0.878101	2.52714e-09	0.00819302	0.966833
YFR032C-A	Group I	-0.916228	0.00134404	-0.676923	1.04645e-08	-0.320419	0.00618219
YHR029C	Group I	-0.609651	0.00011646	-0.188367	0.217625	-1.08269	1.26736e-23
YML131W	Group I	-1.6853	1.99559e-05	-0.0881459	0.859717	1.33438	7.55383e-08
YJL001W	Group I	-0.649247	0.00371804	-0.405414	5.39644e-05	-0.0541004	0.587364
YJL210W	Group I	-0.485082	0.00248111	-0.23758	0.0393935	-0.712007	1.22503e-19
YDR030C	Group I	0.499899	0.00399333	0.457879	8.44848e-05	-0.461619	0.000488111
YMR114C	Group I	0.683986	0.00355124	0.778098	1.94741e-13	-0.682806	2.58035e-09
YJL189W	Group I	-1.06963	0.00466707	-1.20913	1.80924e-22	-0.0785912	0.490029
YFL003C	Group I	0.915498	0.00210073	-0.159667	0.605804	1.3823	6.77446e-14
YGR020C	Group I	-0.520938	0.0107542	-0.380898	3.49309e-05	-0.210768	0.00895856
YNL239W	Group I	-0.777201	0.0107917	-0.886561	1.00739e-15	-0.778864	9.84002e-16
YFR038W	Group I	0.551484	0.0103438	0.517968	1.09018e-08	0.00230177	0.996318
YBL098W	Group I	-0.60184	0.00873041	-0.423667	0.000271232	-0.161838	0.0762254
YBR222C	Group I	-0.43183	0.0133466	0.205544	0.102525	0.703741	4.50755e-15
YHR039C-A	Group I	-0.698234	0.0128976	-0.907817	9.50746e-23	-0.251761	0.00204849
YBL078C	Group I	0.538186	0.0164556	0.563828	8.56511e-06	-0.570906	3.9621e-06
YNR064C	Group I	1.13126	0.00112313	-0.570349	0.0899795	-3.04062	4.24982e-16
YDR068W	Group I	0.638923	0.0308147	0.958938	2.64111e-26	0.110419	0.250332
YKL100C	Group I	-0.560764	0.0341819	-0.730259	3.68979e-11	-0.731601	4.20398e-17
YHR193C	Group I	-0.331215	0.0523052	-0.122153	0.294541	-0.247442	0.00481218
YPR147C	Group I	-0.315344	0.0472139	-0.28582	0.00715257	0.334328	0.000855155
YGL251C	Group I	0.520041	0.0099001	0.0737046	0.728832	-3.38165	1.1173e-53
YOL058W	Group I	-0.559289	0.0245856	0.249273	0.287018	-2.19318	1.31278e-43
YKL047W	Group I	-0.398554	0.0673733	-0.568758	1.85448e-08	0.627008	3.04192e-16
YPL015C	Group I	0.340987	0.0368191	0.461487	2.52144e-05	-0.465054	5.08498e-07
YKL216W	Group I	-0.483903	0.0561482	-0.78818	9.82486e-10	0.276068	0.0107249
YGR042W	Group I	0.429979	0.0789401	0.643835	2.93124e-12	0.100274	0.315218
YGL050W	Group I	0.450516	0.0723383	0.678769	2.26965e-13	0.34598	0.00148953
YLL039C	Group I	-0.555177	0.0899361	-0.799416	9.2825e-10	-0.434861	0.000149294
YNL141W	Group I	-0.609131	0.072407	-0.34811	0.263126	0.18033	0.534527
YDL154W	Group I	-0.373351	0.0518337	0.092901	0.523075	-1.28227	6.95396e-26
YGL127C	Group I	0.331842	0.0930429	0.265983	0.0295968	0.631014	1.25795e-10
YNL286W	Group I	0.527886	0.0914411	1.00241	2.77833e-19	0.139154	0.2805
YLR271W	Group I	0.327142	0.0998554	0.479994	5.49289e-06	-0.218629	0.0813614
YOR148C	Group I	0.239876	0.124074	0.0946435	0.476959	0.558705	2.46398e-09
YDL105W	Group I	0.305942	0.133691	-0.0593441	0.755795	-0.129233	0.472735
YDR381W	Group I	-0.264586	0.203913	-0.333822	0.00481461	-0.55106	3.04119e-08
YKL139W	Group I	0.183177	0.202342	-0.0450067	0.675939	0.0480327	0.640762
YCR023C	Group I	-0.519898	0.173446	-1.05568	1.76019e-23	-0.174435	0.0759866
YGL156W	Group I	-0.309307	0.181726	-0.159477	0.331776	-1.04245	1.43739e-14
YDR081C	Group I	0.243378	0.188235	0.288498	0.000956938	-0.0168765	0.885638
YHR189W	Group I	0.371157	0.123144	0.371714	0.0727183	-0.0745699	0.755445
YNL213C	Group I	0.259787	0.204457	0.287047	0.0067097	0.723856	5.50002e-11
YER053C	Group I	-0.401463	0.134492	-0.204221	0.316616	0.222449	0.0226157
YOL141W	Group I	-0.39172	0.199721	-0.56466	0.0103333	-0.0516713	0.881541
YNL155W	Group I	0.260515	0.23578	0.40174	0.000333468	0.367725	0.00012851
YKL140W	Group I	0.186884	0.18434	0.165263	0.178716	-0.242913	0.0026683
YGL161C	Group I	0.232014	0.256007	0.531393	3.69678e-09	-0.290937	0.00220514
YER004W	Group I	-0.192772	0.328304	-0.147868	0.223504	-0.546132	1.95466e-08
YDR402C	Group I	0.474185	0.215094	0.360411	0.32224	1.18711	3.43924e-06
YEL019C	Group I	0.245102	0.304787	0.171018	0.30702	0.401506	0.00399459
YDL189W	Group I	0.176868	0.3293	0.242353	0.0203938	0.193048	0.0143368
YOR386W	Group I	0.188182	0.242536	0.322938	0.027441	-1.4947	5.33211e-40
YBR201W	Group I	0.1563	0.387743	0.0969881	0.468911	-0.298068	0.0170916
YLR231C	Group I	0.213978	0.346093	-0.101386	0.673983	0.0763719	0.627082
YEL020C	Group I	-0.142473	0.482219	0.342183	0.000194212	0.422813	1.55333e-07
YOR339C	Group I	0.388032	0.378027	0.0731809	0.875329	0.30852	0.36764
YJR134C	Group I	0.0942219	0.549487	0.0194891	0.854789	-0.0815761	0.355075
YBR046C	Group I	-0.157422	0.542615	0.531387	2.21117e-05	-0.479444	3.75306e-05
YMR152W	Group I	-0.120488	0.564277	0.0460865	0.756271	-0.908945	2.06636e-14
YKL218C	Group I	-0.139311	0.526808	-0.359126	0.0179947	-0.663213	6.09222e-06
YOL152W	Group I	-0.133753	0.529732	-0.0285332	0.884396	-0.447665	0.00704336
YGL183C	Group I	0.208156	0.57307	-0.579736	0.047444	-0.453993	0.164963
YBR186W	Group I	0.152176	0.693241	0.148518	0.586966	-0.596782	0.0197515
YIL072W	Group I	0.152463	0.698409	-0.44265	0.0205461	-2.21653	4.05852e-28
YMR194C-B	Group I	-0.127149	0.76826	-0.541749	6.98739e-06	0.378116	0.000451076
YBR274W	Group I	-0.0703539	0.784643	-0.510912	6.82233e-08	0.0659116	0.49857
YER015W	Group I	0.0530394	0.802109	0.0755435	0.604328	0.118882	0.192588
YPL207W	Group I	0.0506671	0.818324	-0.0481323	0.720657	0.573855	6.1195e-09
YBL050W	Group I	-0.0404384	0.837789	-0.0442893	0.70748	0.183346	0.0550028
YCR016W	Group I	0.0954497	0.817845	0.363581	0.0325918	0.167088	0.357795
YLR007W	Group I	0.0435456	0.812321	-0.411637	0.00022421	0.215043	0.00649388
YLR348C	Group I	-0.0899569	0.8031	0.799198	0.00123179	0.740404	6.05299e-06
YLL060C	Group I	0.0611471	0.80801	0.0259184	0.885709	-0.268254	0.0292528
YDL047W	Group I	0.0347	0.852629	-0.273961	0.00412571	-0.0858289	0.345354
YPL236C	Group I	-0.0562542	0.857316	-0.339207	0.00691012	-0.218498	0.0875521
YNL245C	Group I	0.0493468	0.870562	0.0650876	0.739931	0.0603928	0.760886
YFR047C	Group I	-0.0443754	0.822814	0.349408	0.0287681	-0.254668	0.00410402
YIL150C	Group I	-0.0397717	0.900677	-0.272292	0.150089	-0.154779	0.450845
YJR025C	Group I	0.0264273	0.94135	0.645558	7.46797e-09	-0.97314	1.14163e-24
YGL033W	Group I	0.034713	0.945189	-1.44814	2.46848e-06	1.40551	8.03037e-14
YML005W	Group I	-0.00610527	0.994286	-0.536078	1.36246e-05	0.227062	0.0172515
YDL200C	Group I	0.0032645	0.998066	-0.529389	1.45556e-08	-0.34633	0.000366477
YMR090W	Group I	-0.617846	8.50251e-05	0.13543	0.48122	-0.0297485	0.84312
YLR126C	Group I	-0.0349911	0.876499	0.0344441	0.783711	-0.0525308	0.667668
YIL164C	Group I	-0.978937	5.2993e-05	-0.422922	0.0901469	-2.0664	2.53281e-26
YLL056C	Group I	-0.300448	0.200476	-0.312057	0.0197983	-0.156076	0.273231
YLR011W	Group I	-0.154037	0.483359	-0.0411045	0.788587	0.273837	0.0363292
YIL124W	Group I	-0.743658	0.0575746	-1.02444	6.42858e-13	-1.76001	3.26767e-72
YJL094C	Group I	0.172719	0.265588	-0.0310893	0.783072	-0.339535	0.000133647
YER072W	Group I	-0.289136	0.260841	-0.570846	6.58945e-12	0.306673	0.000502799
YIL162W	Group I	0.0410534	0.916881	-0.498409	0.00503116	3.18846	7.92209e-83
YJR010C-A	Group I	-0.687698	0.017701	-0.638306	8.11257e-06	-0.361461	0.00875885
YLR262C-A	Group I	-0.932557	0.0255518	-1.37446	7.01895e-34	0.00681974	0.959802
YGR263C	Group I	0.291625	0.161053	0.487063	4.88945e-05	-0.128043	0.322414
YJL055W	Group I	0.220186	0.265044	0.148236	0.255743	-0.115163	0.333335
YIR042C	Group I	0.13052	0.55228	0.0886384	0.588776	0.228829	0.0823768
YOR238W	Group I	-0.0922982	0.591919	-0.0723647	0.502603	-0.000419881	1
YOR388C	Group I	0.154368	0.611095	0.0252589	0.950467	-0.917439	6.07158e-06
YGR203W	Group I	-0.0284194	0.93835	0.833343	7.77398e-14	-0.143292	0.241472
YJL212C	Group I	0.0212684	0.982192	0.0316407	0.934449	0.108657	0.716351
YDR539W	Group I	0.784953	0.0107542	-0.121017	0.665083	0.389417	0.0346219
YOL164W	Group I	-0.452595	0.495526	0.350818	0.420565	2.43916	7.36114e-13
YER076C	Group I	0.0969273	0.6471	-0.0290922	0.871036	0.640979	4.52585e-09
YJR154W	Group I	0.122854	0.665706	0.114965	0.628561	-0.0380032	0.878659
YHL026C	Group I	0.108228	0.627499	-0.150999	0.436304	-0.845924	3.16079e-09
YOL154W	Group I	0.0879439	0.70501	-0.411963	0.00960093	-0.372645	0.00255486
YLR411W	Group I	-0.0821491	0.770736	-0.236974	0.156224	0.964644	6.95405e-11
YDR538W	Group I	0.0727524	0.783749	-0.503405	0.000252257	-0.207447	0.172849
YDR524C	Group I	0.0394113	0.834437	0.130237	0.244212	0.472307	3.07083e-07
YBR199W	Group I	-0.0192359	0.940032	-0.0835696	0.585843	-0.324362	0.00261774
YDR403W	Group I	0.78594	7.70448e-05	0.183965	0.287111	0.903881	9.94762e-13
YIR038C	Group I	-0.900158	0.00114983	-0.637981	8.76354e-08	-2.16618	1.25818e-106
YPL248C	Group I	0.537127	0.00558132	0.373055	0.000615323	0.225692	0.0402634
YJR077C	Group I	-0.948276	0.0056755	-1.04487	4.60203e-14	0.756251	1.04749e-11
YHR087W	Group I	-0.80032	0.00871037	-0.47427	0.00169772	0.319758	0.0176265
YLR035C	Group I	0.486622	0.00901009	0.511127	5.9534e-07	0.06089	0.683563
YJR111C	Group I	-0.496991	0.00895939	-0.120279	0.517165	-0.788662	8.87142e-10
YBL090W	Group I	-0.370652	0.0290508	-0.254687	0.0091992	0.149428	0.12584
YPL024W	Group I	0.487388	0.00824555	0.514446	0.000545219	0.386574	0.000117594
YGR129W	Group I	0.57855	0.0258123	0.588353	1.7178e-06	0.391889	0.000350947
YGL020C	Group I	-0.433711	0.0324126	-0.455073	3.72504e-07	-0.265827	0.00160275
YMR319C	Group I	0.613801	0.0128569	0.134173	0.625316	-3.05443	1.74867e-25
YML079W	Group I	-0.383555	0.0431428	-0.24968	0.00587109	-0.616856	1.73132e-15
YKL108W	Group I	0.385614	0.0388653	0.092537	0.455539	-0.020861	0.882956
YMR159C	Group I	0.457779	0.0259027	0.573394	4.5875e-06	-0.548291	0.000772912
YKL054C	Group I	0.52767	0.0832832	0.903387	4.43588e-19	-0.0206499	0.843583
YDR194C	Group I	-0.293439	0.0799192	-0.0774356	0.541804	0.23056	0.0139528
YKL052C	Group I	0.333503	0.088576	0.418825	4.95426e-05	-0.440166	1.58085e-06
YMR294W	Group I	0.327385	0.115282	0.376103	3.32895e-05	0.0848898	0.418257
YIL102C-A	Group I	-0.542555	0.127499	-0.652928	4.97157e-05	0.661278	5.59358e-07
YDR286C	Group I	-0.680522	0.105698	-1.35948	3.82153e-27	0.0999031	0.453404
YML081C-A	Group I	-0.323445	0.188222	-0.487146	2.18918e-06	0.329267	0.000187344
YBR163W	Group I	-0.209763	0.236262	-0.187463	0.0670175	0.181664	0.0578153
YGR072W	Group I	0.204258	0.284242	0.222006	0.0384684	-0.0485836	0.687935
YBR233W-A	Group I	0.338232	0.330349	1.08898	5.35723e-29	-0.178692	0.131194
YML043C	Group I	-0.241135	0.308049	-0.463147	0.00928048	0.301316	0.0402503
YBL014C	Group I	0.143758	0.389198	-0.0212745	0.893691	0.290167	0.00131156
YNL070W	Group I	0.125381	0.463975	0.249251	0.0132396	0.226554	0.0133227
YOR215C	Group I	0.222797	0.49099	1.05457	3.92388e-18	-0.998946	2.46287e-21
YML051W	Group I	0.121219	0.46889	0.0173719	0.91908	0.0092297	0.952385
YMR168C	Group I	0.171268	0.348058	-0.155603	0.353088	-0.0859671	0.633175
YOR080W	Group I	0.12685	0.501637	0.22765	0.0572518	-0.138455	0.307608
YBR168W	Group I	0.112857	0.585933	-0.182598	0.101786	0.308194	0.000594559
YOR273C	Group I	-0.102177	0.643155	0.218095	0.049811	-0.767738	8.45521e-19
YDL067C	Group I	-0.0827959	0.684353	0.0645267	0.60636	0.24203	0.00676569
YMR087W	Group I	-0.0725817	0.743226	0.0761804	0.571398	-0.14004	0.346703
YHR138C	Group I	0.067066	0.830536	0.674486	1.78747e-06	-1.18167	3.38733e-23
YDR076W	Group I	0.0518834	0.832633	-0.0875924	0.590024	0.157826	0.271316
YDR488C	Group I	-0.0494322	0.859669	0.171308	0.244693	-0.125527	0.450738
YKR064W	Group I	0.0278169	0.906962	-0.347764	0.0026458	0.189854	0.0719957
YNL246W	Group I	-0.0216325	0.912985	0.103674	0.294541	-0.613443	3.20474e-15
YLR250W	Group I	0.0101487	0.963215	0.0488849	0.690885	-0.0446095	0.68479
YPL166W	Group I	-0.0130552	0.976653	-0.269044	0.121328	-0.74447	1.26315e-05
YMR129W	Group I	-0.00599484	0.983096	-0.161123	0.0673122	0.421819	9.38123e-09
YKL174C	Group I	-0.00685694	0.987194	-0.270319	0.00820772	-0.203443	0.0377666
YKL071W	Group I	0.299068	0.281832	-0.250175	0.238568	-1.23985	2.75823e-10
YBR295W	Group I	-0.163592	0.398528	-0.199688	0.0956158	-1.51972	8.02439e-83
YJL213W	Group I	0.164396	0.640975	-0.0341012	0.949908	0.991532	3.04794e-06
YBR008C	Group I	-0.547101	0.000289998	-0.24004	0.00901765	-0.53921	8.14696e-13
YHR048W	Group I	1.16462	0.000513545	-0.16315	0.752908	0.743292	0.00581369
YJR089W	Group I	0.378758	0.0057164	0.0405534	0.716668	0.0377706	0.694052
YMR149W	Group I	-0.62342	0.00350427	-0.653715	1.75537e-11	-0.197876	0.0165903
YDR520C	Group I	0.383622	0.00932663	0.0998813	0.36915	0.0864128	0.435066
YGL176C	Group I	0.399394	0.0122368	0.185372	0.124077	-0.364704	0.00222358
YCL061C	Group I	0.479733	0.017701	0.468765	1.10677e-05	-0.0344413	0.756273
YMR069W	Group I	0.835873	0.00929586	0.554538	0.0684518	0.986936	1.63111e-05
YHR156C	Group I	0.412837	0.0385533	0.230273	0.0637946	0.115012	0.423723
YCL012C	Group I	-0.525114	0.0325821	-0.662511	1.00464e-08	-1.01393	1.18771e-16
YOR373W	Group I	0.439768	0.0528496	0.477933	2.7492e-06	0.0325116	0.786563
YLR132C	Group I	0.450847	0.0606651	0.650295	1.73646e-09	0.427525	9.23062e-06
YNL187W	Group I	0.542454	0.0568694	0.648179	3.77527e-05	0.4745	0.000186998
YML088W	Group I	0.312975	0.086616	0.331185	0.00201447	-0.0609293	0.596
YDR367W	Group I	-0.586351	0.0825483	-0.873068	4.99471e-08	-0.137524	0.411432
YDR428C	Group I	-0.553189	0.0961339	-1.2512	3.28546e-28	0.12125	0.273976
YGL164C	Group I	0.313352	0.115004	0.522961	4.09342e-10	-0.202334	0.0195672
YJR112W-A	Group I	0.311614	0.165569	0.409568	4.32896e-05	0.260418	0.00426011
YCL047C	Group I	0.365438	0.182203	0.698163	9.05838e-06	1.4486	4.22134e-39
YCR030C	Group I	0.210387	0.193762	0.378498	0.000157129	-0.361367	1.82803e-05
YGL093W	Group I	0.206998	0.190915	0.115912	0.223591	-0.311883	0.000588111
YNL193W	Group I	-0.312679	0.118883	-0.147175	0.4478	0.886861	3.50807e-21
YKR082W	Group I	0.180033	0.214995	0.0368338	0.714639	0.1296	0.162047
YEL015W	Group I	0.270029	0.218805	0.583157	6.9555e-11	0.23879	0.00488219
YCL029C	Group I	0.177058	0.264819	0.168729	0.100063	-0.00651741	0.967115
YGL129C	Group I	-0.181015	0.236201	0.049621	0.686616	0.165107	0.098904
YPR200C	Group I	0.458433	0.230065	0.1582	0.679797	0.245115	0.468119
YDR124W	Group I	0.459779	0.28585	1.17756	5.10368e-09	-0.388305	0.171312
YNL149C	Group I	-0.12505	0.473613	0.302632	0.00082735	0.0183254	0.865109
YIL017C	Group I	0.114666	0.494958	-0.0428931	0.703077	-0.428738	1.02235e-06
YIR030C	Group I	0.294984	0.486853	0.559761	0.0987991	0.791237	0.00150217
YOR144C	Group I	0.147693	0.416851	0.0988687	0.553548	0.451723	8.49097e-06
YKL107W	Group I	0.143097	0.404228	0.306804	0.0430465	-2.37114	4.52529e-55
YMR117C	Group I	0.158222	0.560492	0.39245	0.00224337	-0.245103	0.154455
YLR440C	Group I	-0.11926	0.628055	-0.307732	0.00744754	0.0204275	0.850906
YFL055W	Group I	-0.0758329	0.652004	-0.207976	0.0412801	-0.500301	2.73286e-08
YJR053W	Group I	0.0989914	0.694	-0.399461	0.0245025	-0.0589426	0.796737
YBR137W	Group I	0.0815926	0.762594	-0.460954	3.1626e-07	-0.102546	0.340888
YOR198C	Group I	-0.0518828	0.808712	0.22482	0.0307415	0.112497	0.249009
YBL028C	Group I	-0.0496226	0.780288	-0.196168	0.106665	0.0287785	0.78735
YER046W	Group I	-0.0186221	0.953683	0.0588218	0.652118	0.22251	0.0632185
YBR022W	Group I	-0.0194158	0.962203	-0.413774	0.000215215	-0.193856	0.0913608
YDR248C	Group I	-1.02787	1.53515e-12	0.00822327	0.962247	-0.269111	0.0119172
YOR100C	Group I	1.16007	7.74932e-12	-0.0145948	0.944253	0.725031	3.43917e-08
YAR035W	Group I	1.48954	5.9581e-11	0.304243	0.112109	0.402286	0.0216164
YMR189W	Group I	-1.10235	6.00204e-09	-0.629481	9.12848e-09	-0.724797	1.34043e-15
YGL001C	Group I	-1.3219	5.37466e-09	-0.62695	1.73284e-08	-0.412814	2.74349e-05
YGR060W	Group I	-1.42957	9.84194e-08	-0.758449	6.56998e-07	-2.05437	1.68551e-69
YHR190W	Group I	-0.780716	6.6047e-06	-0.231574	0.0530682	-0.830143	4.91126e-18
YMR202W	Group I	-1.01478	4.91452e-09	-0.236852	0.176227	-1.57063	2.06074e-45
YER156C	Group I	-0.727699	1.16167e-06	-0.48877	6.69482e-07	0.0249577	0.825329
YLR056W	Group I	-0.926262	8.6456e-08	-0.189695	0.181162	-1.29733	9.12396e-32
YPR025C	Group I	1.15936	1.49051e-06	0.90033	1.79155e-12	-0.0621382	0.644317
YNL111C	Group I	-1.22322	3.46161e-07	-0.732395	6.30713e-06	-1.19014	1.68826e-30
YER043C	Group I	-1.16558	2.51556e-06	-0.865327	7.8958e-10	-0.13005	0.272255
YJL088W	Group I	-1.06842	9.92494e-06	-0.57847	5.61251e-05	-1.17703	1.66864e-28
YNL112W	Group I	-1.10246	3.90013e-06	-0.931855	1.51847e-06	0.183576	0.312214
YLR176C	Group I	0.87141	5.93357e-06	0.383415	0.0269439	0.299273	0.0477908
YMR284W	Group I	0.735191	7.70448e-05	0.589172	1.52441e-08	-0.583227	1.28303e-07
YML126C	Group I	-1.29018	9.68706e-05	-1.00918	1.86995e-19	-0.681152	2.2856e-14
YHR007C	Group I	-1.46288	1.12829e-05	-0.983224	4.50103e-07	-2.16341	5.61577e-58
YPL266W	Group I	-0.64965	2.17467e-05	-0.541011	1.37645e-06	0.0817881	0.467406
YGR175C	Group I	-1.29125	1.70435e-06	-0.745626	0.00157914	-1.68064	1.72676e-30
YMR015C	Group I	-1.39132	6.74751e-05	-1.06222	4.58105e-14	-1.43633	1.10877e-45
YDR047W	Group I	-0.703238	5.09714e-05	-0.619178	8.16192e-09	-0.856159	1.05014e-26
YCR014C	Group I	0.627185	0.00021073	0.316579	0.00322787	-0.502102	1.37762e-07
YLR027C	Group I	-0.665214	0.000313872	-0.316594	0.00407039	-0.00540117	0.969367
YER069W	Group I	-1.09283	1.08152e-05	-0.574278	0.00387331	-1.69703	1.95353e-39
YAR015W	Group I	-0.725591	0.000212751	-0.403343	0.0017836	0.336798	0.00231968
YLR389C	Group I	-0.554925	0.000269965	-0.271176	0.0027483	0.302388	0.000518067
YJL167W	Group I	-0.816858	0.000464923	-0.552867	7.78598e-08	-0.400944	2.0606e-06
YBR034C	Group I	-0.834045	0.00011646	-0.806028	2.69127e-08	0.00415818	0.98658
YKL221W	Group I	1.14312	2.56213e-09	0.367174	0.105572	-1.01327	1.30725e-05
YNL280C	Group I	-1.31169	0.000114615	-1.01891	1.82843e-11	-1.97619	5.68247e-69
YNL242W	Group I	0.515614	0.000521985	0.313938	0.00206627	-0.0552559	0.631538
YMR178W	Group I	-0.520697	0.000644343	-0.280072	0.00654295	0.00728197	0.956098
YNR030W	Group I	-0.636766	0.000113268	-0.127102	0.349413	-0.568395	6.86081e-11
YPL065W	Group I	0.515186	0.000776361	0.560342	2.86522e-09	-0.0766137	0.534626
YIR034C	Group I	-0.739892	1.56237e-05	-0.162711	0.307615	-0.310523	0.00189595
YER044C	Group I	-1.21774	0.000359178	-0.904366	2.71155e-12	-1.15612	2.19102e-24
YNR043W	Group I	-0.870207	0.000539658	-0.785164	1.93759e-17	-0.477384	7.03404e-08
YMR221C	Group I	-0.766385	0.000530135	-0.847362	3.12247e-21	-0.00598491	0.959929
YEL024W	Group I	-0.656604	0.00134404	-0.381224	0.000375365	0.320358	0.000159633
YPL246C	Group I	-0.698347	0.000756324	-0.47715	6.46333e-07	-0.460836	2.39532e-07
YKL197C	Group I	0.579342	0.000452386	0.478186	2.89649e-06	0.0398995	0.721907
YKR090W	Group I	0.583932	0.000636101	0.190564	0.0834917	0.0525829	0.646997
YLR001C	Group I	0.579756	0.000756324	0.469549	9.07348e-07	-0.171105	0.0287325
YBR159W	Group I	-0.582548	0.00094681	-0.437353	2.62836e-06	-0.178748	0.0509078
YFR027W	Group I	0.740234	0.000137316	0.701588	3.55838e-12	-0.0489759	0.793128
YNR050C	Group I	-1.10025	0.000159234	-0.854144	1.61156e-05	0.107308	0.522947
YPL268W	Group I	0.628901	0.000400871	0.414091	2.91863e-05	0.33515	0.00039217
YOL012C	Group I	-0.772263	0.00101221	-0.699793	7.59884e-13	-0.12175	0.220788
YLR167W	Group I	-1.16791	0.000887202	-1.02129	8.51314e-18	-0.106167	0.355075
YGR234W	Group I	-0.944647	0.000309646	0.0105901	0.973441	0.244878	0.198573
YBL082C	Group I	-0.735529	0.000756324	0.0222395	0.91908	0.276028	0.0625515
YDL014W	Group I	-0.669182	0.000364836	-0.409641	0.00477399	-0.0638933	0.65176
YAL002W	Group I	0.451353	0.00158501	0.174732	0.0927178	-0.00699284	0.956031
YHR026W	Group I	-0.595804	0.00129033	-0.401723	4.94959e-06	-0.214374	0.00856685
YHL015W	Group I	-0.678968	0.00205125	-0.559137	7.76567e-06	0.067712	0.598259
YBL041W	Group I	-0.648296	0.00207052	-0.506932	4.26588e-08	-0.0429301	0.675119
YDR371W	Group I	0.508807	0.000475384	0.14675	0.24114	0.323282	8.86556e-05
YLR175W	Group I	-0.771655	0.00086514	-0.598205	1.53702e-05	0.13038	0.339582
YGR159C	Group I	-0.938382	0.000942052	-0.674885	0.00104951	0.731779	5.61169e-05
YDR188W	Group I	-0.601369	0.00261452	-0.3013	0.00548631	0.0179259	0.87497
YPR002W	Group I	0.594987	0.00129033	0.133513	0.253957	0.684988	3.79973e-11
YKR081C	Group I	-0.558484	0.000827765	-0.381497	0.00166869	0.0918775	0.467717
YKR086W	Group I	0.556981	0.0017228	0.451371	7.31868e-08	0.0161306	0.885287
YHR119W	Group I	0.534686	0.0022359	0.44779	5.34735e-08	0.0509146	0.583186
YML092C	Group I	-0.691131	0.0018013	-0.553964	3.4335e-09	0.00873736	0.944996
YDR375C	Group I	-0.549705	0.00105846	-0.393217	0.000173018	-0.282261	0.0102013
YIR002C	Group I	0.41013	0.00346062	0.214536	0.0158217	0.363932	2.31348e-06
YDR037W	Group I	-0.737882	0.000197753	-0.748009	2.39897e-08	-0.0838437	0.510443
YLR377C	Group I	0.604956	0.00207246	0.332416	0.00871936	-0.931344	4.5509e-16
YDR212W	Group I	-0.945188	0.000402571	-0.766526	6.53494e-05	-0.230421	0.145684
YOL052C	Group I	0.642989	0.000281162	0.320704	0.0225866	0.56351	3.94399e-08
YDR361C	Group I	-0.517111	0.00303654	-0.725064	1.71646e-14	0.836627	1.42679e-27
YMR165C	Group I	0.511705	0.00207052	0.399695	7.07597e-05	-0.291294	0.00133566
YLR109W	Group I	-0.853007	0.00148823	-0.406077	0.00327417	-0.873262	3.60967e-14
YMR156C	Group I	0.952049	0.000945174	0.69038	6.36401e-08	-0.350046	0.0339549
YML105C	Group I	-0.520699	0.00317676	-0.369604	7.9311e-05	-0.0227987	0.828668
YPL190C	Group I	0.675183	0.00293244	0.679603	1.77118e-11	0.0595731	0.548338
YOR243C	Group I	-0.456837	0.0021851	-0.215672	0.0382821	0.0342495	0.744464
YJR060W	Group I	0.653855	0.00244103	0.671317	4.43866e-16	-0.0423516	0.666979
YMR216C	Group I	0.696657	0.00193455	0.471554	2.62312e-08	0.414214	5.99048e-07
YDR232W	Group I	-0.703479	0.00217973	-0.624227	4.86421e-05	-0.067104	0.688296
YMR190C	Group I	0.569708	0.000842205	0.250228	0.0493952	0.421465	3.33669e-07
YEL058W	Group I	-0.437801	0.00553721	-0.326943	0.000352719	-0.305143	0.000348851
YGL103W	Group I	-0.912913	0.00293244	-0.796512	4.61317e-10	-0.107259	0.40674
YKL010C	Group I	0.457213	0.00558132	0.18814	0.0702053	0.0022671	0.990397
YGL202W	Group I	-0.631225	0.000374358	-0.152664	0.380296	-0.533947	1.78193e-07
YJL029C	Group I	0.443496	0.00495094	0.468541	1.82203e-08	-0.0546559	0.544257
YDR531W	Group I	-0.807897	0.00303811	-0.820423	1.38816e-16	-0.335	0.000248969
YLR229C	Group I	-0.515672	0.00419682	-0.546856	2.63329e-09	-0.0575864	0.551459
YIL144W	Group I	0.552013	0.00225282	0.45125	2.72053e-06	0.0234415	0.853661
YPR103W	Group I	-0.465439	0.00871037	-0.0519269	0.671147	0.0201496	0.865109
YGR135W	Group I	-0.74521	0.00472684	-0.780025	3.31229e-15	0.0762838	0.472056
YMR300C	Group I	-0.675381	0.00237128	-0.694058	8.06245e-07	0.202828	0.139192
YMR260C	Group I	-0.753327	0.00346062	-0.808991	6.23486e-13	0.155539	0.137137
YCR033W	Group I	0.513729	0.00466707	0.486588	1.87106e-08	-0.0287408	0.795469
YHR020W	Group I	-0.659012	0.0054387	-0.731632	1.59507e-11	-0.2544	0.00930437
YDR527W	Group I	0.760137	0.00276927	0.560799	8.14967e-08	0.299719	0.000194139
YPR033C	Group I	-0.58669	0.00424889	-0.608185	8.63205e-09	0.124314	0.189835
YGL120C	Group I	-0.689268	0.00365669	-0.729773	1.26884e-05	0.0629325	0.721526
YNL025C	Group I	0.46959	0.00278022	0.3209	0.00825737	-0.0495195	0.721064
YJR069C	Group I	-0.560946	0.00244103	-0.491094	6.87012e-05	0.238222	0.00565738
YPL239W	Group I	0.734486	0.00413011	0.716442	4.49354e-13	0.521931	2.7043e-09
YOR166C	Group I	0.432516	0.00629091	0.298477	0.00250772	0.180842	0.0707167
YOL127W	Group I	-0.968737	0.00472684	-0.966441	7.11803e-16	0.111549	0.336309
YGR082W	Group I	-0.661892	0.00494328	-0.664621	5.35267e-11	0.120436	0.2117
YMR304W	Group I	0.628987	0.00417847	0.686157	2.19996e-10	0.477846	6.67951e-09
YDR006C	Group I	0.686086	0.00472684	0.539718	1.59293e-08	0.13388	0.144956
YLR325C	Group I	-0.570124	0.00575965	-0.425826	0.000142573	0.00721539	0.95897
YNL147W	Group I	-0.50224	0.00663001	-0.30925	0.00049941	-0.0237706	0.80717
YGL123W	Group I	-0.972968	0.00531025	-1.02089	4.09008e-17	0.0685339	0.573758
YLR340W	Group I	-0.926539	0.00451172	-0.881763	1.59068e-11	-0.10153	0.471529
YOR143C	Group I	-0.753432	0.00501908	-0.898113	5.67058e-10	-0.0763342	0.591812
YIR027C	Group I	0.929124	0.00207066	0.234317	0.422469	0.666726	0.00484959
YCR053W	Group I	-0.756464	0.00221149	-0.749366	2.47655e-07	-0.299433	0.00181676
YMR137C	Group I	0.456237	0.00466905	0.0290239	0.802297	0.125948	0.219101
YLR191W	Group I	0.517859	0.00495094	0.455698	1.91087e-06	0.172027	0.0366227
YMR076C	Group I	0.467086	0.00674527	0.421077	2.08855e-06	0.0780202	0.384855
YLR066W	Group I	-0.652897	0.00600715	-0.464516	5.24985e-07	-0.190424	0.0183358
YGR258C	Group I	0.362304	0.00979193	0.311141	0.00016984	-0.0536581	0.566549
YJL002C	Group I	-0.396271	0.0135728	-0.280798	0.00331511	-0.118209	0.208028
YOL004W	Group I	0.46544	0.00990394	0.47739	5.60382e-08	0.0820924	0.354488
YDR226W	Group I	-0.97718	0.00166714	-1.14818	3.26811e-09	0.137161	0.374031
YMR213W	Group I	0.600304	0.00413011	0.658793	1.67975e-09	-0.0245319	0.854536
YJR073C	Group I	-0.552575	0.00305896	-0.370708	0.00235149	-0.246826	0.0585644
YGL055W	Group I	-0.780275	0.00389737	-0.523335	0.000709405	-0.295625	0.0358194
YDR052C	Group I	0.53993	0.00756941	0.332926	0.000615323	-0.0736917	0.503911
YLR337C	Group I	0.836008	0.00546746	1.15576	1.55306e-33	-0.271773	0.00232337
YBR083W	Group I	0.581515	0.00640569	0.664311	2.45011e-11	-0.608062	5.34107e-14
YOR157C	Group I	-0.554089	0.00771861	-0.498626	1.075e-07	-0.109959	0.235963
YER006W	Group I	-0.597717	0.00635038	-0.548362	6.24892e-05	-0.070103	0.614114
YGL066W	Group I	0.522511	0.00702742	0.573283	5.38962e-10	0.0637758	0.534527
YOR353C	Group I	0.372923	0.0102511	0.127057	0.185179	0.222098	0.00482295
YJL102W	Group I	0.405413	0.0105195	0.27387	0.00547924	0.413898	2.72079e-06
YNL248C	Group I	-0.478053	0.00777991	-0.40273	0.00204139	0.0526282	0.689216
YPL243W	Group I	-0.49769	0.00845515	-0.531943	1.08849e-07	0.147228	0.115559
YHL010C	Group I	0.67965	0.00491243	0.95665	1.64399e-17	-0.570444	1.61739e-07
YOL006C	Group I	0.58824	0.00848929	0.597242	1.40768e-10	0.176682	0.0379397
YJL145W	Group I	-0.415473	0.00873041	-0.257547	0.0137796	0.331436	2.54311e-05
YDR045C	Group I	-0.919286	0.00710154	-1.16019	7.99177e-19	0.0368087	0.813796
YGL125W	Group I	-0.472689	0.00412105	-0.139918	0.244212	-0.222856	0.0520972
YPL093W	Group I	-0.539771	0.00861153	-0.580089	3.39455e-05	0.158344	0.221699
YHR024C	Group I	-0.431285	0.0107542	-0.389028	8.58007e-06	0.219592	0.0070331
YNL175C	Group I	-0.686431	0.00319933	-0.656334	4.58272e-05	0.152705	0.249009
YDR064W	Group I	-0.971961	0.00745813	-1.14376	7.25673e-22	0.0484596	0.683563
YDR523C	Group I	1.04619	7.29044e-06	-0.0724622	0.900786	-1.06884	2.25057e-05
YDL208W	Group I	-0.66481	0.00866095	-0.949972	1.51758e-15	0.204847	0.0669314
YLR186W	Group I	-0.615835	0.00621417	-0.759229	4.82036e-10	0.318172	0.00115277
YGR037C	Group I	-0.500604	0.0113409	-0.198293	0.0847635	0.250422	0.00998878
YLR075W	Group I	-0.991387	0.00776444	-1.20328	3.46749e-27	-0.0269114	0.813952
YNL315C	Group I	-0.429968	0.00713856	-0.139955	0.153757	0.387949	9.40156e-06
YFL037W	Group I	-0.432615	0.0151655	-0.323631	0.000944159	-0.0896844	0.360449
YFR031C	Group I	0.498375	0.0099801	0.373302	7.61453e-05	0.258388	0.00174561
YDL028C	Group I	0.365197	0.0129975	0.285925	0.00194826	0.00995013	0.935742
YLR351C	Group I	-0.600089	0.00552328	-0.517051	4.47279e-06	0.375425	0.000105644
YBR029C	Group I	-0.509771	0.00848929	-0.531588	1.65469e-07	0.233215	0.00671957
YJL097W	Group I	-0.580985	0.00873041	-0.425323	0.00194691	-0.272044	0.0196295
YHR072W-A	Group I	-0.385464	0.0110597	-0.129694	0.210948	-0.0165782	0.883479
YGL030W	Group I	-1.36587	0.0076429	-1.54279	1.30559e-34	0.0175876	0.906883
YHR186C	Group I	0.442558	0.00810688	0.173587	0.0865348	0.281997	0.0014928
YDR397C	Group I	-0.405667	0.0107917	-0.154785	0.0812661	-0.152585	0.0819701
YIL103W	Group I	-0.532082	0.0103679	-0.521215	7.14157e-05	0.345341	0.00127816
YPL213W	Group I	0.558021	0.00777991	0.444272	0.000247657	0.0344536	0.806267
YOR176W	Group I	-0.437568	0.00805208	-0.106641	0.322946	0.0155043	0.890274
YOR310C	Group I	-0.839256	0.00663001	-1.06487	3.63618e-10	0.0586923	0.727675
YCR042C	Group I	0.380226	0.00785096	-0.0586888	0.588242	0.301176	0.000558203
YBR070C	Group I	-0.547017	0.00873041	-0.635026	2.49109e-08	-0.116987	0.328355
YPR110C	Group I	-0.406446	0.00993247	-0.300863	0.00857069	-0.0903886	0.397984
YJR123W	Group I	-0.984924	0.0099801	-1.14322	3.73906e-22	0.0646482	0.591812
YGL080W	Group I	0.499228	0.0152446	0.412546	0.000172631	-0.418888	3.41013e-05
YHR019C	Group I	-0.431697	0.0107917	-0.123323	0.283619	-0.102078	0.348556
YOR181W	Group I	0.804435	0.00602427	1.11784	3.55568e-25	-0.423287	0.000728682
YGL231C	Group I	-0.384046	0.00726649	-0.100073	0.29066	-0.12857	0.192775
YDL143W	Group I	-0.419676	0.0171692	-0.396941	1.41405e-05	0.133121	0.1451
YGR220C	Group I	-0.428299	0.00979193	-0.439353	1.03756e-06	0.297714	0.00030034
YOL054W	Group I	0.73251	0.00873041	0.743329	4.90052e-12	0.0103027	0.942429
YPR166C	Group I	-0.679445	0.0103679	-0.661664	1.20883e-11	-0.160277	0.0737127
YCL059C	Group I	-0.614315	0.00875188	-0.930815	4.1274e-11	-0.0539506	0.707846
YDR454C	Group I	-0.626857	0.0107302	-0.806499	7.26589e-21	0.00467114	0.97247
YLL019C	Group I	0.512547	0.0164556	0.464257	7.23466e-05	-0.340011	0.000977513
YGL234W	Group I	-0.609042	0.00616111	-0.682683	1.28728e-06	0.123671	0.33659
YOR142W	Group I	-0.570938	0.0163567	-0.605477	6.71559e-09	-0.350932	7.65162e-05
YBR187W	Group I	-0.584862	0.00901009	-0.561736	1.51277e-09	-0.334548	0.000482626
YDL106C	Group I	0.359064	0.0181935	0.195159	0.067936	-0.11043	0.315218
YNL092W	Group I	0.507336	0.00324112	0.148038	0.300297	-0.790537	1.89887e-07
YGL187C	Group I	-0.615358	0.0141079	-0.656027	8.09411e-10	0.371047	8.77494e-06
YNL178W	Group I	-1.22967	0.0107917	-1.57395	1.01405e-39	0.0583408	0.627034
YER093C	Group I	0.330517	0.021382	0.306454	0.000868677	0.294676	0.00021351
YLR197W	Group I	-0.769407	0.0083152	-0.950196	1.97096e-09	0.230642	0.0742722
YDR027C	Group I	0.484473	0.0125571	0.571873	3.32201e-08	-0.0443964	0.739048
YHR018C	Group I	-0.796997	0.00106575	-0.324553	0.230661	-2.35031	5.17031e-46
YPR016C	Group I	-0.645266	0.0112226	-0.67934	1.52427e-09	0.215674	0.0382343
YDL216C	Group I	0.679699	0.0115973	0.732553	2.05207e-07	-0.230962	0.184085
YDL236W	Group I	-0.716875	0.0108067	-0.737537	7.91347e-10	0.338262	0.000375644
YJR105W	Group I	-0.688311	0.0108067	-0.888344	3.52451e-16	-0.0814366	0.509133
YMR314W	Group I	-0.460789	0.0198852	-0.360827	0.000156047	-0.158109	0.078602
YML054C	Group I	-0.608486	0.0035181	-0.099395	0.610776	0.362188	0.000248119
YOR298C-A	Group I	0.644875	0.013964	0.944803	1.17269e-13	0.310927	0.00339327
YBR060C	Group I	0.351956	0.0202888	0.119089	0.272292	0.148788	0.113005
YMR039C	Group I	0.593874	0.0112638	0.669946	5.32722e-11	0.727894	3.86092e-14
YMR226C	Group I	-0.468905	0.00631124	-0.119895	0.424522	0.401012	9.27187e-06
YOR212W	Group I	-0.438889	0.0156525	-0.338371	0.000666515	-0.00649054	0.95966
YKR063C	Group I	0.504206	0.00675139	0.463858	0.000586724	0.339176	0.00120279
YER007C-A	Group I	-0.487169	0.0152446	-0.466362	4.503e-07	-0.0313652	0.753086
YNL161W	Group I	0.503001	0.0151314	0.495956	3.60104e-08	0.0243567	0.806267
YOR079C	Group I	-0.720396	0.0151886	-0.954658	4.22597e-15	0.41601	4.31406e-05
YAL003W	Group I	-0.73509	0.015785	-0.863564	2.89297e-14	0.023347	0.845281
YIR026C	Group I	-0.608573	0.00993247	-0.170278	0.394011	-0.172394	0.334202
YFR004W	Group I	-0.48344	0.0198292	-0.377152	0.000159706	0.200917	0.0307265
YIR009W	Group I	0.866537	0.00879693	1.14442	1.04071e-13	0.0310148	0.881541
YOR128C	Group I	-0.575294	0.0123658	-0.598194	1.52654e-07	0.600306	1.43331e-10
YKR048C	Group I	0.575772	0.0178965	0.69113	5.32977e-12	-0.0770973	0.435371
YIL142W	Group I	-0.388444	0.0234209	-0.239277	0.0225866	0.0272722	0.807419
YPL164C	Group I	0.345049	0.019038	0.0253678	0.837048	-0.420535	5.26494e-07
YER023W	Group I	-0.437001	0.0129975	-0.295444	0.00568078	-0.140813	0.11531
YDR429C	Group I	-0.759401	0.0130075	-0.972703	9.91853e-21	0.163524	0.0800421
YFL045C	Group I	-0.9497	0.0141598	-1.25853	6.03431e-31	-0.0959759	0.369291
YDR097C	Group I	0.399138	0.0187845	0.153842	0.112751	0.272476	0.000523534
YNR032C-A	Group I	-0.664861	0.0112638	-0.689363	5.31199e-07	-0.411639	0.00287185
YLR172C	Group I	-0.444246	0.0141748	-0.461169	3.71744e-05	-0.0865127	0.456198
YBL092W	Group I	-1.02925	0.0142958	-1.34325	6.07633e-32	-0.0595555	0.585271
YER110C	Group I	-0.483613	0.0164783	-0.602571	1.19315e-07	0.158133	0.121066
YLR100W	Group I	-0.432212	0.00645074	0.0194777	0.905446	-0.326125	0.000578432
YDR257C	Group I	-0.884835	0.00399548	-0.886896	0.000275306	-0.210412	0.274448
YGR253C	Group I	-0.618174	0.0182213	-0.668284	2.43983e-12	-0.165187	0.0721047
YNL267W	Group I	0.360841	0.0274022	0.234931	0.0129161	0.0567543	0.575579
YHR128W	Group I	0.491322	0.00464153	0.0249201	0.876838	0.493807	0.000145207
YFR050C	Group I	-0.407883	0.0270607	-0.272672	0.00677882	-0.00608661	0.961708
YDR208W	Group I	0.425748	0.0181428	0.295696	0.00482361	-0.132281	0.121066
YNL006W	Group I	0.340504	0.0165534	0.0192986	0.873499	0.354301	4.36661e-05
YNL312W	Group I	-0.594255	0.0168713	-0.693368	4.63762e-18	0.168045	0.0343046
YOL057W	Group I	-0.318575	0.0252499	-0.106999	0.265649	-0.128936	0.149855
YHR023W	Group I	0.322042	0.0254172	0.266336	0.00447974	0.587978	2.13864e-15
YPL211W	Group I	-1.01532	0.0103761	-1.62132	9.92511e-26	0.440005	1.87239e-05
YML095C	Group I	0.610514	0.00286908	0.462594	0.00402968	0.140426	0.471586
YGL153W	Group I	0.37791	0.0205878	0.394982	2.83404e-05	-0.210261	0.0262224
YHR068W	Group I	-0.469165	0.0155385	-0.468107	0.000131084	0.322673	0.00173588
YDR486C	Group I	0.648062	0.0141594	0.745341	1.45916e-10	-0.130789	0.267718
YBL097W	Group I	0.56968	0.0140762	0.46944	0.00124904	0.215748	0.166851
YLR209C	Group I	-0.413373	0.0123507	-0.351399	6.33785e-05	0.000934055	1
YOR057W	Group I	0.34068	0.0179937	0.122895	0.240991	0.349487	2.2974e-05
YBL076C	Group I	-0.616685	0.0158081	-0.744354	8.01717e-11	-0.0820495	0.441163
YGL237C	Group I	0.395433	0.0181428	0.385291	2.47863e-05	-0.114967	0.255706
YNL230C	Group I	0.50747	0.0149088	0.501221	9.06402e-05	0.138252	0.336309
YOR063W	Group I	-1.00446	0.0151655	-1.27249	2.82512e-21	-0.10233	0.458846
YJR033C	Group I	0.35132	0.0185519	0.131265	0.24266	-0.292549	0.00468672
YPL010W	Group I	-0.61423	0.0165534	-0.71675	2.34303e-14	-0.211994	0.0210107
YBR265W	Group I	-0.351601	0.0141493	-0.265678	0.00794193	-0.566048	2.92965e-10
YOL060C	Group I	0.484255	0.0229884	0.456229	1.69562e-05	-0.508375	2.30663e-07
YML015C	Group I	0.689953	0.0144437	0.822619	2.79176e-19	-0.2569	0.00460956
YJL128C	Group I	0.385006	0.0195747	0.44657	1.36601e-06	0.143465	0.149104
YDR140W	Group I	0.510237	0.0161104	0.564172	1.51788e-06	0.0545543	0.679956
YMR116C	Group I	-1.04305	0.0130537	-1.26854	1.69322e-13	0.0330891	0.867177
YHL021C	Group I	0.569628	0.0169558	0.856404	5.57462e-12	0.184224	0.126117
YLL050C	Group I	-1.22613	0.0151004	-1.57549	3.60514e-67	-0.187939	0.0578153
YJR063W	Group I	-0.509909	0.0142958	-0.292448	0.078791	0.577801	4.02275e-07
YGR172C	Group I	-0.619862	0.0143303	-0.663223	1.17742e-11	0.118984	0.272186
YOR369C	Group I	-1.31994	0.0152008	-1.70483	3.11265e-38	0.0417876	0.785311
YOR206W	Group I	-0.451268	0.0117064	-0.27353	0.0587013	0.00284899	0.992157
YPL131W	Group I	-0.469243	0.0247713	-0.228996	0.104395	0.149096	0.237793
YPR113W	Group I	-0.542248	0.0162937	-0.371786	0.000597581	0.270471	0.00328429
YGL245W	Group I	-0.662075	0.016148	-0.696135	1.00828e-07	-0.0645832	0.633559
YEL020W-A	Group I	-0.632685	0.0128208	-0.435709	0.000239549	0.471935	2.24227e-08
YOR087W	Group I	-0.418435	0.0229863	-0.484283	6.37114e-09	-0.310373	6.98419e-05
YKL022C	Group I	0.302146	0.0253679	0.0891412	0.380795	0.0811999	0.349181
YNL220W	Group I	-0.736022	0.0166986	-0.987625	1.9061e-18	0.320596	0.000967329
YEL009C	Group I	-0.76346	0.0190545	-0.849482	9.09233e-14	-0.470095	4.34203e-08
YMR035W	Group I	-0.828815	0.0168713	-1.20445	2.53436e-10	0.457833	0.00163483
YEL031W	Group I	-0.596472	0.0214481	-0.749556	1.18229e-14	0.153984	0.0979289
YDR091C	Group I	-0.553049	0.0164556	-0.826745	2.79561e-13	0.258915	0.00513091
YLR086W	Group I	0.408524	0.00777991	0.173013	0.0653867	0.0397439	0.770915
YJR121W	Group I	-0.481144	0.0195747	-0.300059	0.0245675	0.362198	9.14607e-05
YPL028W	Group I	-0.656439	0.0207669	-0.776296	4.73215e-16	-0.416516	1.66017e-06
YGL048C	Group I	-0.65718	0.021159	-0.684709	5.34769e-12	0.04864	0.633559
YCR044C	Group I	-0.460343	0.0113245	-0.284128	0.0174166	0.0883473	0.431698
YLR359W	Group I	-0.828331	0.0161973	-1.08017	3.10337e-17	0.360507	0.000643462
YEL003W	Group I	-0.558605	0.0177615	-0.588821	2.75163e-08	-0.0634626	0.564467
YBL084C	Group I	0.342112	0.0122856	0.0439904	0.686318	-0.0155871	0.913604
YGR001C	Group I	-0.490614	0.0214047	-0.591184	2.47799e-11	-0.223431	0.00510994
YEL002C	Group I	-0.530136	0.0234421	-0.625269	1.38341e-12	0.00290858	0.98418
YMR208W	Group I	-0.347975	0.0224823	-0.146635	0.158996	-0.284497	0.000875976
YGR123C	Group I	-0.561099	0.0204251	-0.689515	1.33215e-06	0.117085	0.374249
YPR187W	Group I	-0.345454	0.0250136	-0.086891	0.435344	0.310367	0.000400564
YNL128W	Group I	0.578707	0.00929651	0.212381	0.227914	0.43927	0.014074
YFR019W	Group I	0.365317	0.0259223	0.541791	3.63618e-10	-0.0122943	0.915964
YPR118W	Group I	-0.482085	0.0214409	-0.600124	1.47287e-09	0.0288134	0.80082
YMR274C	Group I	-0.571857	0.0177615	-0.502666	0.000678451	0.0329938	0.874902
YGL163C	Group I	0.38778	0.0226443	0.286218	0.00272117	-0.0742307	0.52387
YNL044W	Group I	-0.377129	0.0161104	-0.232772	0.0250156	-0.0040696	0.981209
YOL097C	Group I	-0.566241	0.0218925	-0.789138	6.3149e-14	-0.112071	0.267682
YKR054C	Group I	0.353653	0.0146965	-0.0141902	0.914988	0.388291	4.36215e-05
YEL026W	Group I	-0.520606	0.0107917	-0.0949213	0.592016	-0.118244	0.496867
YGR245C	Group I	-0.448633	0.023551	-0.2806	0.0644965	0.0349866	0.829574
YBR127C	Group I	-0.463842	0.0275588	-0.229734	0.0454764	-0.247301	0.00947629
YMR277W	Group I	0.338122	0.0312166	0.221093	0.0402736	0.178796	0.0595778
YOR335C	Group I	-0.564463	0.0273516	-0.795322	1.90861e-12	0.0194024	0.878659
YNL123W	Group I	-0.318187	0.0324126	-0.248186	0.00934785	0.230971	0.00571023
YDL029W	Group I	-0.674658	0.0237352	-0.910373	5.911e-23	-0.140253	0.154455
YOL133W	Group I	-0.430379	0.0225566	-0.559921	1.2381e-08	0.113023	0.296961
YAR003W	Group I	-0.394602	0.029728	-0.527651	4.56572e-08	0.169811	0.0513514
YPL183C	Group I	-0.34529	0.0229863	-0.413433	5.49289e-06	0.0319373	0.768003
YBR234C	Group I	-0.359694	0.0314078	-0.128107	0.200398	-0.336456	0.000169124
YLR382C	Group I	-0.326111	0.0251444	-0.302093	0.000670754	0.24	0.00482295
YGR080W	Group I	-0.294852	0.0316983	-0.0273213	0.801451	0.0184224	0.861449
YDL166C	Group I	-0.383869	0.0178449	-0.282222	0.0191424	0.237162	0.00774962
YFR018C	Group I	-0.341134	0.0185691	0.0162651	0.889606	0.152894	0.0846093
YGR094W	Group I	-0.507523	0.026058	-0.493192	6.15708e-06	0.082071	0.423633
YLR116W	Group I	0.4715	0.0232608	0.563758	2.64459e-08	-0.264003	0.0100832
YPL110C	Group I	0.305102	0.0325821	0.0439005	0.7047	-0.140597	0.151133
YDR019C	Group I	-0.408411	0.0141781	-0.0179072	0.912122	-0.948472	1.05667e-26
YLR200W	Group I	0.705509	0.0218963	1.04802	1.82189e-29	-0.00268931	1
YPL181W	Group I	0.592311	0.0245689	0.779514	1.45889e-15	0.321877	0.000156621
YKL110C	Group I	0.413417	0.00981634	0.0518934	0.671083	0.458877	8.71919e-06
YJL008C	Group I	-0.466167	0.0315517	-0.584379	2.71712e-10	0.133018	0.146567
YNL024C-A	Group I	-0.671869	0.0207365	-1.10621	1.39355e-27	-0.195175	0.0347361
YDL084W	Group I	-0.763755	0.0249759	-1.05348	4.55251e-29	-0.130369	0.152047
YPR004C	Group I	-0.404074	0.0323388	-0.424804	6.77306e-06	0.195668	0.0261234
YDR510W	Group I	0.579379	0.0224342	0.850533	3.07087e-16	0.132475	0.141268
YJL124C	Group I	-0.428892	0.0269007	-0.373134	3.49088e-05	0.051003	0.597287
YOR361C	Group I	-0.44503	0.0318684	-0.433576	0.000265646	0.126463	0.263978
YJR085C	Group I	-0.382219	0.0220735	-0.252976	0.00874384	-0.411151	3.80259e-05
YJL111W	Group I	-0.360421	0.0338812	-0.331852	0.0019937	0.236774	0.00948333
YPR031W	Group I	0.294136	0.0324126	0.174007	0.0602133	0.0182842	0.875197
YFR052W	Group I	-0.62566	0.0252772	-0.813157	7.06363e-19	-0.101622	0.338891
YGR264C	Group I	-0.433959	0.0269291	-0.581889	1.81158e-07	0.147032	0.147624
YDR087C	Group I	-0.431711	0.0188058	-0.109924	0.462498	0.139997	0.250123
YML102W	Group I	0.507276	0.0225566	0.431963	4.06499e-06	0.23751	0.0064123
YOR236W	Group I	-0.469165	0.0275657	-0.412382	0.000976851	-0.117788	0.356662
YEL062W	Group I	0.370063	0.0134347	0.10388	0.416069	0.163684	0.144522
YHR089C	Group I	-0.467088	0.0139997	-0.319902	0.0361481	0.395692	0.00342109
YOL041C	Group I	-0.365989	0.0238026	-0.305386	0.0120867	0.102661	0.368648
YHR200W	Group I	-0.36174	0.0261437	-0.114242	0.333505	-0.0121339	0.918062
YDR482C	Group I	0.647703	0.0206574	0.538703	1.54378e-06	-0.249193	0.0545701
YML086C	Group I	-0.316207	0.0388678	-0.134045	0.184084	-0.464707	3.00009e-09
YGR232W	Group I	-0.66215	0.0247753	-0.781106	5.7401e-16	-0.0825247	0.441163
YIL078W	Group I	-0.527569	0.0258808	-0.629394	5.58558e-08	0.112526	0.325876
YBR221C	Group I	-0.639375	0.0299246	-0.801332	3.53113e-15	-0.223956	0.0109456
YLR118C	Group I	-0.422303	0.0296618	-0.368047	0.000494372	-0.31706	0.00133874
YDR023W	Group I	-0.502478	0.0333298	-0.624381	9.1233e-09	0.271147	0.00519399
YOL008W	Group I	-0.69531	0.0171661	-0.73768	6.25105e-08	-0.524016	0.000459932
YGL003C	Group I	0.296561	0.0372278	0.295048	0.000488263	-0.0525421	0.600045
YDR460W	Group I	0.610965	0.0249487	0.671543	9.60919e-12	0.0573438	0.60041
YIR015W	Group I	0.70994	0.0218925	0.899627	2.85538e-14	-0.48349	7.53728e-05
YER178W	Group I	-0.753964	0.0275943	-0.945989	6.16305e-20	-0.294891	0.00171518
YIL076W	Group I	-0.406779	0.0301857	-0.449221	1.13518e-06	-0.0951727	0.280679
YPL125W	Group I	0.309495	0.0364747	0.102265	0.31599	0.20053	0.0162995
YBL023C	Group I	0.409289	0.0321806	0.356695	0.000215904	0.00418558	0.981426
YOR007C	Group I	-0.413191	0.0413943	-0.189721	0.128969	0.0389564	0.750532
YJR138W	Group I	0.300499	0.0424894	0.146157	0.141069	0.225125	0.00479902
YNL201C	Group I	0.363682	0.025972	-0.0549873	0.676582	0.413139	1.6506e-06
YLR208W	Group I	-0.508049	0.0302455	-0.52013	2.23601e-08	-0.00938292	0.936993
YML001W	Group I	-0.778448	0.0249487	-1.11497	3.27328e-25	-0.185347	0.0671777
YPL237W	Group I	-0.692195	0.0247296	-0.987332	7.02834e-17	0.325849	0.000496051
YBR103W	Group I	0.348004	0.0324126	0.228609	0.0120641	-0.212647	0.013981
YMR146C	Group I	-0.381422	0.0387514	-0.232796	0.0625908	0.055238	0.653244
YOR122C	Group I	-0.519825	0.0366913	-0.506549	6.36757e-07	0.0548577	0.610299
YGL097W	Group I	-0.423481	0.0231065	-0.471971	2.78967e-05	0.299912	0.000811224
YCR032W	Group I	0.284878	0.0479964	0.124082	0.225273	0.0433245	0.689697
YIL004C	Group I	-0.319973	0.0387514	-0.122639	0.237513	-0.0132316	0.90395
YCL057C-A	Group I	-0.447996	0.0119133	-0.485831	6.19516e-08	0.466586	2.57978e-05
YPR026W	Group I	0.385194	0.0332125	0.0509224	0.737587	-0.195673	0.082158
YOR159C	Group I	0.621068	0.0238026	0.802606	3.55387e-14	0.0120643	0.938288
YKL056C	Group I	-0.999879	0.0265499	-1.45032	1.54074e-27	-0.180124	0.169358
YER162C	Group I	0.383531	0.033562	0.471384	2.46799e-08	-0.412131	1.13618e-06
YHR005C-A	Group I	-0.342379	0.0355459	0.0364133	0.748024	0.0535419	0.625847
YCR012W	Group I	-1.01827	0.0247296	-1.23016	1.89428e-17	-0.16075	0.171905
YGL044C	Group I	0.72452	0.0286519	1.11463	9.85611e-38	-0.0177881	0.859043
YOL093W	Group I	0.839841	0.026765	1.04895	7.20434e-23	0.133684	0.277656
YBR109C	Group I	-0.752564	0.0309978	-0.989429	5.4031e-28	-0.449781	1.24869e-07
YPL146C	Group I	-0.509815	0.0188058	-0.693058	8.72501e-07	0.37314	0.000418872
YFR044C	Group I	-0.670577	0.0310959	-0.966237	3.76274e-27	0.236745	0.00791969
YBR135W	Group I	0.489302	0.0311842	0.405758	4.56947e-05	-0.0102791	0.935676
YJL180C	Group I	-0.372628	0.0335303	-0.315751	0.000317559	-0.171408	0.0544274
YGR028W	Group I	-0.469393	0.0336595	-0.657863	5.40383e-13	-0.0282839	0.80082
YKL013C	Group I	-0.366853	0.0425861	-0.182073	0.0883496	-0.275936	0.0042002
YGL190C	Group I	0.409365	0.0344222	0.580738	4.61317e-10	-0.335005	1.02791e-05
YOR095C	Group I	-0.492402	0.0200651	-0.828603	1.00281e-09	0.250465	0.0160805
YDR168W	Group I	0.486511	0.0378677	0.673881	1.82843e-11	-0.0141635	0.912123
YER003C	Group I	-0.53947	0.0312129	-0.527167	7.60086e-08	0.243836	0.0135385
YDR105C	Group I	-0.323628	0.0298206	-0.0834235	0.455932	-0.23859	0.00325692
YJR017C	Group I	0.419347	0.0338362	0.505473	7.96201e-09	0.0823627	0.406888
YKL154W	Group I	-0.382634	0.0397562	-0.270402	0.00631002	-0.0844728	0.435374
YAL020C	Group I	0.610553	0.0202483	0.627252	5.62031e-09	0.0807751	0.633981
YJL091C	Group I	-0.35136	0.0368191	-0.246311	0.0175896	0.145924	0.104937
YKL053C-A	Group I	-0.727374	0.0249487	-1.029	2.04461e-18	-0.0833062	0.396028
YDR408C	Group I	-0.298132	0.0325821	-0.110422	0.29066	-0.0341641	0.73549
YDR036C	Group I	-0.52331	0.033562	-0.708462	3.62204e-14	0.149313	0.12069
YJL024C	Group I	0.630386	0.0300025	0.76169	1.35826e-18	0.0488615	0.671556
YJL060W	Group I	-0.370691	0.040875	-0.321789	0.00240974	-0.11235	0.238954
YHR013C	Group I	-0.352847	0.0282309	0.0611128	0.628404	0.014155	0.915978
YGR207C	Group I	-0.543225	0.0315466	-0.812405	3.49849e-15	0.352423	3.90973e-05
YNL136W	Group I	0.444526	0.0356672	0.535168	4.24499e-10	-0.0430786	0.651719
YPL040C	Group I	-0.296565	0.0464233	-0.164366	0.0773099	0.158444	0.0465575
YMR292W	Group I	-0.827397	0.0283677	-1.07947	1.46414e-22	-0.127178	0.313706
YNL026W	Group I	0.314592	0.0431428	0.295151	0.00225814	0.0360438	0.728357
YJR007W	Group I	-0.513812	0.0337432	-0.512078	8.68464e-05	0.0477036	0.726353
YPL218W	Group I	-1.01416	0.0321973	-1.42821	1.25733e-51	-0.237836	0.00765371
YBR039W	Group I	-0.399032	0.040776	-0.28031	0.0221661	0.494378	1.47147e-07
YPL085W	Group I	0.448735	0.0316022	0.466733	1.06072e-06	0.227676	0.0102013
YMR315W	Group I	-0.440285	0.0202427	0.276519	0.0610601	-0.611783	8.02319e-10
YDL033C	Group I	0.344618	0.0482586	0.3421	0.000761956	0.627451	2.13723e-13
YLR234W	Group I	0.610512	0.0201555	0.451588	0.00149605	-0.501298	0.00436903
YER126C	Group I	-0.357916	0.020047	-0.210698	0.10674	0.244672	0.00629693
YER009W	Group I	-0.899956	0.0338812	-1.32482	1.45868e-43	-0.00104829	0.997266
YIR001C	Group I	0.388307	0.0419914	0.560344	1.54748e-09	0.0469418	0.657787
YLR281C	Group I	-0.751846	0.0309335	-0.703174	0.00135448	-0.0844209	0.728898
YNL288W	Group I	0.558834	0.0368191	0.663234	6.54986e-14	0.189679	0.0202088
YDL125C	Group I	-0.48596	0.0407926	-0.614232	2.17756e-10	-0.118352	0.277053
YER094C	Group I	-0.35972	0.0561688	-0.272243	0.00826434	-0.110876	0.272581
YFR010W	Group I	-0.352167	0.0479664	-0.267993	0.015162	0.184767	0.0598883
YPR010C	Group I	-0.448074	0.0431332	-0.39327	0.013172	0.0902993	0.574522
YER074W-A	Group I	-0.49127	0.0372817	-0.786369	8.91929e-18	-0.232114	0.00284641
YHR164C	Group I	0.366792	0.0459165	0.0744021	0.550408	0.0711109	0.568345
YOR065W	Group I	-0.452194	0.0472977	-0.404034	0.000276583	0.0520428	0.61607
YJR058C	Group I	0.362056	0.047468	0.50152	1.67406e-07	0.0610759	0.610763
YNR008W	Group I	0.537631	0.0364152	0.730474	2.07976e-17	-0.0431588	0.709076
YGR267C	Group I	-0.380214	0.0411059	-0.245475	0.0230576	-0.402388	3.58785e-06
YOR067C	Group I	-0.466199	0.0419914	-0.727168	2.30886e-15	-0.0785318	0.36013
YPR028W	Group I	-0.684559	0.0353757	-0.669744	1.0747e-09	-0.651632	5.42697e-13
YOR259C	Group I	-0.364948	0.06042	-0.289849	0.00654057	0.0623712	0.566022
YBR192W	Group I	-0.299241	0.0500426	-0.319861	9.99265e-05	0.399577	2.48693e-07
YPR107C	Group I	0.314528	0.0399258	0.160251	0.129888	0.294337	0.000984314
YGR061C	Group I	-0.470584	0.040301	-0.539322	7.52279e-05	0.160522	0.227799
YLR418C	Group I	-0.451473	0.0424894	-0.46675	4.36648e-08	0.184307	0.019179
YBR018C	Group I	0.882934	0.0195747	-0.829169	0.00403478	-1.95888	8.94972e-11
YLL034C	Group I	-0.432278	0.0207669	-0.470275	0.000899868	0.00628062	0.974783
YLR038C	Group I	-0.723408	0.0413943	-1.07118	1.52019e-28	0.679356	1.25642e-16
YDR330W	Group I	0.371656	0.0509069	0.378859	0.000227429	-0.262801	0.0069274
YJL093C	Group I	-0.40423	0.0438011	-0.544533	2.01756e-09	-0.0658531	0.468679
YGL011C	Group I	-0.316503	0.0680758	-0.222207	0.0322364	0.0112909	0.920029
YMR218C	Group I	0.42561	0.0347879	0.465045	9.28588e-06	0.0395754	0.750048
YKL179C	Group I	0.257362	0.064542	0.085994	0.384961	0.113607	0.181131
YDL015C	Group I	-0.583126	0.0413943	-0.950862	1.70355e-24	0.214025	0.011414
YPL012W	Group I	-0.395543	0.0370805	-0.471367	0.000739181	0.283776	0.0177395
YPL175W	Group I	-0.382473	0.04599	-0.330366	0.00198343	-0.0691479	0.520471
YIL155C	Group I	0.421537	0.0202483	0.24778	0.13679	0.191484	0.0466755
YMR309C	Group I	-0.36971	0.056492	-0.392661	0.000335149	0.296447	0.00215265
YOR004W	Group I	-0.443108	0.0449471	-0.508996	0.00115564	0.127533	0.404769
YNL189W	Group I	-0.299233	0.0728565	-0.121291	0.265	-0.0610725	0.548544
YER012W	Group I	-0.354038	0.0505318	-0.235884	0.0613046	0.0694339	0.56074
YLR438W	Group I	0.352371	0.0338362	-0.155389	0.183582	-1.38117	1.43016e-31
YFL001W	Group I	-0.355947	0.0416731	-0.421868	0.000116097	0.371482	5.41884e-06
YAL016W	Group I	-0.467486	0.0514052	-0.563345	3.91743e-09	-0.200264	0.0322121
YGR246C	Group I	0.334241	0.0450425	0.245765	0.012595	-0.0900267	0.385924
YNR046W	Group I	0.452931	0.0430815	0.563926	7.02867e-08	0.13246	0.219101
YDR080W	Group I	0.340249	0.0253128	0.0565825	0.666943	-0.145546	0.279002
YML069W	Group I	-0.293878	0.0696667	-0.178259	0.0690142	-0.202089	0.0213994
YEL051W	Group I	-0.393103	0.0547075	-0.518454	1.39068e-09	-0.0790566	0.394832
YDR311W	Group I	0.284655	0.0503199	-0.0516059	0.652317	0.313365	0.000111718
YHR051W	Group I	-0.737774	0.0442151	-1.12287	1.9289e-28	0.475755	2.5698e-08
YIL043C	Group I	-0.311381	0.0527924	-0.0977827	0.348885	-0.0418139	0.71204
YKL082C	Group I	0.700385	0.0405924	0.9853	7.62876e-22	0.304427	0.000577021
YHL007C	Group I	0.351012	0.0508394	0.391979	7.45902e-05	0.394538	6.56993e-07
YKL192C	Group I	-0.314506	0.0494765	0.0712685	0.507868	-0.0614896	0.59481
YKL165C	Group I	-0.306889	0.0517965	-0.454277	2.10073e-06	0.161624	0.065768
YOR274W	Group I	0.386391	0.0375738	0.49937	6.44555e-07	0.204551	0.0107586
YOR117W	Group I	-0.504164	0.0548432	-0.636161	5.05218e-11	0.123659	0.181131
YDR496C	Group I	-0.369247	0.0292362	-0.398403	0.00458209	0.331471	0.0014056
YGR270W	Group I	0.265029	0.0742698	0.119751	0.220689	0.0936936	0.326166
YER122C	Group I	0.505422	0.0536012	0.816482	1.04731e-17	0.439016	5.95706e-08
YDL205C	Group I	0.39235	0.0502197	0.456816	1.32558e-07	0.517368	1.41991e-10
YPR035W	Group I	-0.683683	0.0302866	0.115668	0.720572	-0.444779	0.0527544
YJL046W	Group I	0.310561	0.0540539	0.326803	8.30916e-05	0.535802	1.15364e-11
YCL001W	Group I	-0.310696	0.0505389	-0.182106	0.0897151	-0.0653122	0.4991
YPL078C	Group I	-0.347654	0.072407	-0.342375	0.0017374	0.260658	0.00409454
YIL097W	Group I	0.309377	0.0503744	-0.0833513	0.424658	-0.206806	0.0125408
YCR002C	Group I	-0.338389	0.0564138	-0.318267	0.000399416	0.229664	0.00554377
YMR293C	Group I	-0.289271	0.0596346	-0.241716	0.0221908	0.155418	0.0725026
YOL124C	Group I	-0.533732	0.0403841	-0.477724	0.0267575	0.508031	0.00412335
YDR162C	Group I	0.402607	0.0503744	0.479095	9.31297e-08	-0.220423	0.00511695
YBL021C	Group I	0.590499	0.0430815	0.868931	9.6617e-13	0.604668	7.07052e-10
YBR164C	Group I	-0.315791	0.0486118	-0.277083	0.0102924	-0.00878558	0.947722
YDR448W	Group I	0.454869	0.0367382	0.424273	0.001663	-0.4853	0.00321901
YLR447C	Group I	-0.473112	0.0506683	-0.579347	9.13367e-09	-0.0127878	0.920029
YGL095C	Group I	0.457994	0.051309	0.677439	4.73215e-16	0.203676	0.0106543
YOL010W	Group I	-0.385093	0.0248872	-0.321218	0.0363357	0.446306	1.5008e-05
YBR079C	Group I	-0.355699	0.06873	-0.412267	0.00030122	0.222094	0.0228581
YBR004C	Group I	-0.439321	0.0413943	-0.866283	1.83097e-14	-0.257233	0.00458953
YOL022C	Group I	0.453661	0.0485489	0.642981	7.19127e-11	-0.0420463	0.679551
YBR233W	Group I	0.465121	0.0472665	0.684954	1.47985e-13	-0.140336	0.130106
YLR274W	Group I	0.291638	0.056492	0.0714327	0.558831	0.0531305	0.606899
YKL080W	Group I	-0.397692	0.0623608	-0.527135	6.41313e-09	0.0963404	0.285574
YDR129C	Group I	-0.297979	0.0903363	-0.21394	0.0400949	-0.513347	1.15584e-09
YMR217W	Group I	-0.531298	0.0487577	-0.657354	0.000517707	0.273892	0.123841
YLR113W	Group I	-0.298582	0.0480287	-0.13727	0.232668	0.447774	1.40861e-07
YLR403W	Group I	0.36265	0.0512617	0.284722	0.00411797	0.217197	0.0178697
YGL087C	Group I	0.338651	0.0491215	0.549835	3.1394e-08	-0.13662	0.0899848
YDR050C	Group I	-0.929608	0.0474219	-1.35126	4.31466e-28	0.415774	3.07168e-05
YDR427W	Group I	-0.34039	0.0789401	-0.286568	0.00290466	0.186841	0.0309163
YJR035W	Group I	0.424477	0.0503744	0.544102	3.27972e-09	-0.252277	0.001177
YML060W	Group I	0.393239	0.0574481	0.3895	0.00155274	0.139511	0.326992
YJR006W	Group I	0.345595	0.0517965	0.332699	0.000495872	0.233099	0.0133835
YDL190C	Group I	0.3129	0.063984	0.38941	1.15569e-05	0.135739	0.12193
YDL017W	Group I	0.298943	0.0542653	-0.20343	0.097081	-0.0406092	0.757481
YDR298C	Group I	-0.401912	0.0696662	-0.481769	1.3094e-05	0.323033	0.00084587
YOR323C	Group I	-0.328085	0.0542356	-0.241717	0.0327938	-0.244513	0.00622802
YLR272C	Group I	0.292316	0.0665963	0.344752	0.000345166	-0.0337254	0.770915
YIL065C	Group I	0.324883	0.0481005	0.255658	0.0233812	-0.218226	0.015671
YDL097C	Group I	-0.363778	0.0701218	-0.268241	0.0265213	0.154441	0.134157
YOL034W	Group I	0.270507	0.0718443	0.0702444	0.520198	0.0679034	0.483887
YOR358W	Group I	0.45748	0.0622733	0.548949	1.33939e-07	0.0772726	0.536679
YBL064C	Group I	-0.736781	0.0454091	-0.84299	1.10242e-09	0.387902	6.61531e-06
YHR181W	Group I	-0.419832	0.0629762	-0.508569	1.61339e-06	0.0450494	0.708552
YPR135W	Group I	0.278501	0.0486118	0.0900602	0.435513	0.0141431	0.904345
YKR088C	Group I	-0.344405	0.069847	-0.29757	0.00141714	-0.0991548	0.288128
YKL209C	Group I	0.367353	0.0578516	-0.0955463	0.555347	0.220831	0.116764
YJR024C	Group I	-0.269666	0.0778116	-0.152687	0.15074	-0.167836	0.0773681
YDR473C	Group I	0.601081	0.0469728	0.821292	3.16499e-23	0.0364392	0.785639
YNR017W	Group I	-0.315061	0.076446	-0.268263	0.0165484	0.0192924	0.881922
YJR090C	Group I	0.248585	0.0677714	0.0997577	0.298254	0.0911047	0.331124
YDR372C	Group I	-0.328555	0.0662836	-0.329642	0.000468905	0.0773748	0.427571
YML114C	Group I	0.466471	0.0605963	0.676059	1.13551e-13	0.0970764	0.35516
YNL320W	Group I	-0.466229	0.0488848	-0.553414	2.20344e-06	-0.0624421	0.572436
YNL132W	Group I	-0.409244	0.0535988	-0.423549	0.00971327	-0.120757	0.434469
YPL262W	Group I	-0.338706	0.0705997	-0.097055	0.484334	0.682002	1.21022e-15
YHR011W	Group I	0.342097	0.0425861	0.6182	4.32775e-09	-0.229316	0.0718442
YBL024W	Group I	-0.337604	0.0618221	-0.147542	0.28259	0.351861	0.00115791
YFR051C	Group I	-0.300784	0.0408142	-0.142107	0.126388	-0.301312	0.00496322
YAL019W	Group I	0.277145	0.0633245	0.129599	0.181351	0.0891407	0.404474
YGL077C	Group I	-0.608522	0.0641651	-1.13376	2.42098e-27	0.0272085	0.819975
YJL109C	Group I	-0.493768	0.0641651	-0.851106	4.54234e-08	0.394397	0.00466105
YOR160W	Group I	0.266736	0.0673733	0.0430111	0.71546	-0.0124035	0.92825
YPR189W	Group I	-0.294036	0.0732135	-0.0814681	0.387004	0.0747988	0.42399
YPL088W	Group I	-0.345446	0.0671347	0.0996299	0.507868	-0.21994	0.080261
YDR165W	Group I	-0.371243	0.0694199	-0.453072	0.000540612	0.145676	0.214294
YOR272W	Group I	-0.322177	0.0667556	-0.275785	0.0389879	0.216352	0.0566547
YDL074C	Group I	-0.287871	0.0657827	-0.348741	0.00024387	-0.138481	0.11298
YKR002W	Group I	0.242037	0.0918936	0.0471369	0.650233	0.32573	2.61704e-05
YCR063W	Group I	0.495452	0.0460602	0.289344	0.116713	-0.0721035	0.757777
YLR207W	Group I	0.296047	0.0744586	0.372908	2.88321e-05	-0.150783	0.0688584
YDR088C	Group I	0.363949	0.0680752	0.302164	0.00395831	0.261836	0.00490073
YER165W	Group I	-0.495185	0.074442	-0.678931	1.8747e-08	-0.0872505	0.461287
YLR114C	Group I	0.3683	0.0694468	0.446649	3.10559e-06	-0.246428	0.010576
YPR041W	Group I	-0.33375	0.0678242	-0.189208	0.126993	0.138875	0.16861
YDR086C	Group I	-0.271725	0.0651997	0.0380121	0.757112	-0.0950043	0.287601
YHR122W	Group I	-0.625368	0.0405924	-1.25032	2.59284e-16	0.0343977	0.798529
YGL141W	Group I	0.368941	0.0660785	0.496936	1.26397e-06	-0.14984	0.140738
YGR021W	Group I	0.50751	0.0551827	0.810417	1.33681e-15	-0.232341	0.0153346
YLL018C	Group I	-0.295702	0.0858368	0.0424754	0.727629	0.170309	0.0793543
YER007W	Group I	0.383817	0.0578125	-0.248088	0.0661814	0.296007	0.00977618
YDR456W	Group I	-0.415379	0.0684193	-0.508212	4.91555e-09	-0.166533	0.041751
YPL204W	Group I	0.40342	0.0797129	0.603563	1.01923e-09	0.154585	0.0838194
YDR084C	Group I	-0.386476	0.0709487	-0.588928	1.48193e-07	-0.0669901	0.573748
YDL100C	Group I	-0.417863	0.0789401	-0.522694	5.75882e-08	-0.312707	0.000577021
YJR099W	Group I	0.469356	0.0593706	0.653205	3.29031e-08	-0.193746	0.101819
YBL047C	Group I	0.338499	0.0854807	0.313309	0.00608765	-0.182491	0.0688584
YIR008C	Group I	-0.302628	0.0571363	-0.0793283	0.500748	-0.126266	0.186192
YOR085W	Group I	-0.282012	0.0682629	-0.234207	0.0192898	-0.0540626	0.571419
YBL036C	Group I	0.400688	0.071249	0.485877	3.86605e-08	0.314303	5.63979e-05
YGR274C	Group I	0.255861	0.0835282	0.234486	0.00811361	0.150569	0.0656509
YKL120W	Group I	-0.363198	0.0791585	-0.472434	0.000796045	0.16719	0.216055
YLL023C	Group I	-0.706749	0.0311693	-0.674387	0.000131085	-0.113779	0.520071
YOR245C	Group I	0.265441	0.0678183	0.19673	0.0691895	-0.252078	0.00304652
YDR266C	Group I	0.287418	0.0790339	0.313953	0.00114065	0.116454	0.240005
YLR438C-A	Group I	0.723236	0.0629762	1.33985	3.65615e-46	-0.205366	0.0112607
YKL095W	Group I	0.435742	0.030813	0.393452	0.000546801	0.0238598	0.903244
YIL001W	Group I	0.277246	0.0865386	0.114029	0.270189	0.391597	1.29864e-06
YJL104W	Group I	0.654533	0.0616751	1.04099	2.73825e-33	0.473961	7.91884e-08
YLR246W	Group I	0.308909	0.0771745	0.317265	0.00235108	-0.295252	0.00849943
YBL099W	Group I	-0.675434	0.0677561	-0.977018	5.36838e-16	0.50333	2.17542e-08
YBR296C	Group I	1.29027	0.00929586	-0.761449	0.221664	1.86093	2.96501e-06
YDR002W	Group I	-0.808526	0.0638129	-1.48737	8.46244e-37	0.00499348	0.973754
YLL029W	Group I	0.275966	0.0984009	0.0910459	0.403759	-0.0337667	0.770607
YMR203W	Group I	-0.49918	0.0688072	-0.706469	4.22965e-15	0.0468282	0.692672
YDR331W	Group I	-0.356536	0.070809	-0.521535	4.33338e-07	0.119429	0.198341
YLR071C	Group I	0.248673	0.0720984	0.0533374	0.61631	0.0557521	0.598743
YJR125C	Group I	0.507973	0.0758652	0.885348	2.58703e-17	-0.232071	0.0200257
YBR223C	Group I	0.336913	0.042008	0.133267	0.333579	-0.120576	0.386697
YPR036W	Group I	-0.478944	0.0790339	-0.681728	5.95682e-12	-0.323955	0.000158865
YOR271C	Group I	-0.31225	0.0797129	-0.320208	0.00410698	0.249836	0.0078762
YGL205W	Group I	-0.381521	0.0651257	-0.17988	0.205675	-0.17163	0.0903316
YKL016C	Group I	-0.342839	0.0874282	-0.189112	0.141247	0.396837	2.95886e-05
YFR009W	Group I	-0.289993	0.0853947	-0.352944	0.000121848	0.330452	3.11655e-05
YOR091W	Group I	0.517523	0.0749074	0.61339	3.33542e-10	0.456389	4.31702e-08
YBR061C	Group I	-0.339762	0.0798251	-0.3929	0.00198343	0.114133	0.348717
YDR238C	Group I	-0.470292	0.0413943	-0.365037	0.081231	-0.325772	0.0542677
YNR036C	Group I	-0.28525	0.054866	-0.152733	0.197885	-0.0920692	0.335302
YIR022W	Group I	-0.255132	0.0651257	-0.139735	0.113219	-0.192857	0.0422277
YDR071C	Group I	-0.272774	0.0922379	-0.17807	0.0959488	0.146207	0.111841
YGR048W	Group I	-0.256187	0.0767357	0.0993488	0.38584	-0.0468341	0.655437
YKL059C	Group I	0.246848	0.094893	0.0227037	0.849024	0.699498	2.05825e-19
YPL046C	Group I	0.367219	0.0709184	0.289991	0.0271902	-0.0715786	0.682614
YPL103C	Group I	-0.295364	0.0972939	-0.18364	0.105068	0.701196	4.50945e-18
YOR281C	Group I	-0.268595	0.0966868	-0.265479	0.0124994	0.0700756	0.494919
YDL230W	Group I	0.377703	0.0761377	0.145165	0.306982	0.08951	0.548567
YGR208W	Group I	-0.522337	0.0609123	-0.808827	7.09168e-06	0.466684	0.00029809
YIL063C	Group I	0.383553	0.0775859	0.323552	0.000398237	-0.103095	0.278629
YNL222W	Group I	0.274175	0.0986222	0.397597	1.04936e-05	0.189075	0.0455652
YDR145W	Group I	0.379643	0.0782011	0.468025	3.50957e-05	0.0648345	0.5602
YMR234W	Group I	0.320274	0.0385533	0.285808	0.0237879	0.0087374	0.960896
YOR150W	Group I	-0.442453	0.0796374	-0.606093	6.51165e-09	0.0520875	0.657386
YDR477W	Group I	0.272927	0.0948822	0.352231	0.000686478	-0.310098	0.000246584
YKL012W	Group I	0.315274	0.0886018	0.418251	2.12681e-06	0.0247597	0.809492
YPL178W	Group I	-0.629128	0.0784866	-0.886229	1.45806e-24	-0.00692415	0.954669
YOR261C	Group I	-0.475594	0.0871344	-0.678781	2.82249e-11	-0.0623108	0.56074
YML042W	Group I	0.366047	0.0826189	-0.109838	0.492728	0.0181837	0.914695
YOR006C	Group I	0.403454	0.0818252	0.452948	1.21735e-07	0.27768	0.00026867
YKR093W	Group I	0.552517	0.024644	-0.39563	0.158193	-1.3823	9.25608e-10
YGL067W	Group I	-0.382753	0.0818252	-0.60364	6.56998e-07	0.208766	0.059994
YDR489W	Group I	-0.374515	0.0505389	-0.287979	0.0565076	0.0474263	0.771474
YCR036W	Group I	0.358123	0.0881224	0.478325	2.97909e-06	-0.0589329	0.598764
YNL207W	Group I	0.437435	0.0761377	0.411807	5.73737e-05	0.380395	9.70103e-06
YHR085W	Group I	-0.572291	0.0624594	-0.614506	0.00105214	-0.0858	0.635961
YER042W	Group I	-0.463569	0.0871344	-0.843886	2.54626e-18	-0.429967	3.03678e-07
YOR002W	Group I	-0.333317	0.0895843	-0.397585	1.18563e-05	-0.091266	0.29117
YIL046W	Group I	0.299991	0.103012	0.204441	0.0467477	-0.0206339	0.850906
YGL040C	Group I	-0.339187	0.0875621	-0.405745	5.43667e-05	0.189138	0.0477803
YBR260C	Group I	0.252374	0.0825483	0.19497	0.0308106	0.131735	0.156759
YMR227C	Group I	0.406848	0.0859821	0.680021	3.3649e-14	0.0951235	0.314119
YDL126C	Group I	-0.293098	0.12075	-0.0654757	0.621213	-0.164895	0.106485
YHR175W	Group I	-0.278456	0.0504813	-0.0056422	0.970482	0.241567	0.0210107
YNL252C	Group I	-0.300841	0.0818252	-0.352736	0.000515615	0.0341078	0.737997
YDR333C	Group I	-0.329241	0.0775859	-0.626016	5.95017e-11	0.323637	2.83985e-05
YFL030W	Group I	-0.331308	0.0757569	0.298123	0.0279804	0.688351	1.96521e-15
YPR141C	Group I	0.252207	0.103877	0.0966804	0.344487	0.148202	0.0823768
YDL091C	Group I	0.263199	0.0965187	0.312678	0.00104976	-0.114055	0.218493
YOR251C	Group I	-0.263404	0.0870865	-0.301351	0.00208079	-0.393581	9.45764e-07
YER151C	Group I	0.45947	0.0830705	0.581252	3.18469e-08	0.209456	0.0255624
YOR257W	Group I	0.469929	0.070809	0.89685	1.9518e-17	-0.443415	3.13843e-05
YAL041W	Group I	0.323046	0.0903363	0.267696	0.00201098	0.150793	0.083368
YML049C	Group I	0.234512	0.112996	0.104134	0.279414	0.162146	0.0534738
YCL008C	Group I	0.395115	0.0647889	0.579962	5.8695e-05	-0.117474	0.399901
YGL220W	Group I	0.392268	0.0699368	0.664897	5.72924e-11	0.0076407	0.954554
YJR065C	Group I	-0.408024	0.0918186	-0.550146	5.58399e-08	-0.188837	0.0362627
YNL124W	Group I	0.627488	0.0811176	0.859184	2.13366e-06	0.1929	0.311371
YLR362W	Group I	0.274396	0.0984009	0.402167	1.22607e-05	-0.102602	0.263004
YML036W	Group I	-0.43476	0.086919	-0.731736	2.75417e-10	-0.0225422	0.873255
YLR304C	Group I	-0.505896	0.0872996	-0.718389	2.82219e-09	0.269281	0.00363123
YER068W	Group I	0.406785	0.0825483	0.633317	1.46249e-11	0.122001	0.178142
YJR084W	Group I	-0.266751	0.113201	-0.342093	0.000415366	0.0435358	0.679405
YAL033W	Group I	0.583062	0.0790339	1.12583	4.44403e-20	0.114052	0.44615
YOR216C	Group I	0.397724	0.0808202	0.585284	1.46218e-08	0.0991232	0.352591
YLR147C	Group I	0.525248	0.0677714	0.835455	1.5614e-10	0.0808043	0.489577
YNR054C	Group I	0.584712	0.0880445	0.769851	7.48052e-08	0.0141486	0.953508
YLL031C	Group I	0.348513	0.0903363	0.553893	7.51652e-09	0.155463	0.075238
YOL080C	Group I	-0.407702	0.0763286	-0.348275	0.0638392	0.157274	0.37129
YDR284C	Group I	-0.609183	0.0867158	-0.863559	3.74279e-22	-0.229334	0.00686569
YEL042W	Group I	-0.35311	0.098583	-0.34491	0.00458507	0.0766227	0.539727
YPL107W	Group I	0.337681	0.0974728	0.405278	2.66816e-06	0.203814	0.0090878
YFL046W	Group I	0.478997	0.085462	0.721698	1.45713e-08	-0.267956	0.0291665
YBR111C	Group I	-0.250143	0.121608	-0.176878	0.0610108	-0.513562	2.35726e-10
YDR379C-A	Group I	0.301924	0.056492	0.000264213	1	-0.936439	1.35229e-25
YKR038C	Group I	0.262076	0.0978398	0.238552	0.0218889	0.122644	0.164963
YNL048W	Group I	-0.334932	0.0979291	-0.451619	4.46867e-07	0.28125	0.000245566
YJL203W	Group I	0.445788	0.082815	0.615671	3.25756e-11	-0.229686	0.0581382
YML012W	Group I	-0.259474	0.112797	-0.0669762	0.544071	-0.19872	0.0407447
YOR278W	Group I	-0.311633	0.108558	-0.0862833	0.497188	0.208143	0.0595971
YNL039W	Group I	0.287933	0.100238	0.271682	0.00284105	-0.101508	0.233997
YNL071W	Group I	-0.373879	0.103283	-0.365043	0.0011307	-0.236196	0.00785699
YEL052W	Group I	-0.299549	0.0826617	-0.286848	0.00830123	0.137584	0.131771
YGL216W	Group I	0.360237	0.0720327	0.402734	0.000276184	-0.182356	0.166851
YDR115W	Group I	-0.574144	0.0923394	-0.705195	3.35528e-14	0.226293	0.00930725
YER163C	Group I	0.266843	0.103383	-0.0480381	0.705476	0.419639	2.31289e-06
YJR074W	Group I	0.354515	0.0614308	0.41207	0.00164649	0.495904	3.08175e-07
YDL064W	Group I	-0.243188	0.120774	-0.274048	0.00205487	-0.122187	0.145706
YMR012W	Group I	-0.260745	0.134814	-0.111705	0.320378	0.521903	2.6479e-09
YIL143C	Group I	0.215291	0.135177	0.00635786	0.96137	0.257867	0.000975768
YDR141C	Group I	0.243604	0.112351	-0.0538344	0.670704	0.0482763	0.667395
YDR359C	Group I	0.383262	0.0811176	0.940313	4.06859e-16	-0.2412	0.0070331
YGR046W	Group I	0.306974	0.115412	0.259829	0.0159531	0.0764641	0.524115
YKL058W	Group I	-0.412751	0.0753279	-0.684303	2.90509e-12	0.0137953	0.915964
YNR041C	Group I	-0.278538	0.108631	-0.437257	2.82464e-05	-0.428963	1.71099e-05
YLL009C	Group I	0.374661	0.0959645	0.598929	1.87156e-08	0.611999	1.78618e-10
YDR410C	Group I	-0.33322	0.085552	-0.221092	0.0664277	0.31785	0.00946636
YNL200C	Group I	0.324656	0.103877	0.504873	2.12209e-06	-1.14561	1.60678e-39
YAL032C	Group I	0.327811	0.101652	0.44533	7.56429e-07	0.12272	0.209638
YOR116C	Group I	-0.259156	0.116221	-0.432801	5.49463e-06	0.259256	0.00286832
YDR394W	Group I	-0.260993	0.14413	-0.0555664	0.639979	0.0968224	0.325767
YDR363W-A	Group I	0.557299	0.101053	1.19131	1.27005e-27	-0.0557128	0.632288
YCL017C	Group I	-0.338654	0.115942	-0.618886	4.814e-11	-0.10943	0.248474
YOR161C	Group I	-0.546779	0.0465664	-0.496927	0.0126769	1.59723	7.12731e-48
YLR117C	Group I	0.266839	0.081032	0.115362	0.364522	-0.21526	0.0208606
YHR075C	Group I	0.398098	0.0927008	0.613466	1.42991e-11	-0.454618	2.24428e-05
YKL009W	Group I	-0.328611	0.0894081	0.0864334	0.595392	0.299507	0.00843607
YPL169C	Group I	0.284514	0.0960402	0.356522	0.000107008	0.0631297	0.547776
YIL033C	Group I	0.340762	0.12142	0.554517	2.96633e-06	-0.499208	2.34579e-07
YLR244C	Group I	-0.353483	0.113607	-0.624782	3.97416e-09	-0.173666	0.0820812
YPR023C	Group I	0.227639	0.137712	0.217677	0.0187939	0.230778	0.00694583
YIL104C	Group I	-0.330142	0.11889	-0.512351	9.14626e-05	0.34439	0.00221784
YLR025W	Group I	0.37446	0.113138	0.683146	1.17742e-11	-0.0728685	0.514077
YLR060W	Group I	-0.289163	0.116326	-0.26051	0.0330362	0.255133	0.00943921
YPL094C	Group I	-0.227851	0.125236	-0.0954227	0.343771	-0.0127257	0.912316
YDR044W	Group I	-0.288613	0.0853947	-0.12182	0.283913	0.289103	0.0102897
YDR211W	Group I	-0.489919	0.0256806	-0.426605	0.0834917	-0.125048	0.503911
YGL232W	Group I	-0.296585	0.11051	-0.444388	6.86643e-06	0.0420016	0.717134
YOR241W	Group I	-0.287069	0.123305	-0.321208	8.80287e-05	0.160301	0.0531434
YPL138C	Group I	0.35035	0.115942	0.388395	1.36246e-05	-0.167655	0.085621
YNL274C	Group I	-0.818363	0.0286556	-0.037956	0.939304	0.755138	0.0030948
YBL037W	Group I	0.214995	0.124395	0.109331	0.260407	-0.0122717	0.922756
YKR070W	Group I	-0.391423	0.112244	-0.558386	2.92981e-09	0.00280704	0.995208
YAR007C	Group I	-0.225421	0.148631	-0.184004	0.0690608	0.0908029	0.380864
YGR173W	Group I	-0.340941	0.103066	-0.465986	3.06646e-05	0.121316	0.211264
YCL033C	Group I	-0.356613	0.0883326	-0.434751	1.32626e-05	-0.533916	3.0939e-10
YDR109C	Group I	0.262568	0.114548	0.0873589	0.443273	0.22505	0.0163673
YPL051W	Group I	-0.321378	0.0894081	-0.438599	0.000393056	-0.184655	0.0990715
YKR056W	Group I	-0.253461	0.0984009	-0.407673	0.000522702	0.20908	0.0234413
YNL153C	Group I	0.441575	0.0914604	0.631247	1.62584e-07	0.487887	3.10228e-09
YDR265W	Group I	0.259902	0.125236	-0.0226933	0.890532	0.321436	0.00530006
YNR020C	Group I	0.457444	0.111822	0.876902	5.11739e-27	0.392063	4.00687e-06
YDR337W	Group I	-0.248185	0.125697	-0.217236	0.021296	0.149506	0.064016
YML004C	Group I	-0.399236	0.0844952	-0.211732	0.152334	0.112846	0.357402
YGR116W	Group I	-0.283587	0.12901	-0.382141	5.95163e-05	0.0952811	0.370932
YNL182C	Group I	-0.320234	0.0924648	-0.193852	0.228959	0.236373	0.0415596
YJL031C	Group I	-0.230525	0.135442	-0.34125	0.000139638	0.374276	1.05778e-05
YKR099W	Group I	0.298886	0.0622255	0.185989	0.171414	-0.00363991	0.992347
YLR189C	Group I	0.225118	0.140034	-0.175748	0.0735872	-0.310698	0.000654468
YKL217W	Group I	-0.363967	0.0557798	0.189006	0.316475	-1.20501	1.17655e-38
YJL080C	Group I	-0.35074	0.132105	-0.612148	1.21734e-07	0.00673497	0.966833
YBR088C	Group I	-0.514789	0.0974664	-0.864679	1.42735e-16	0.156111	0.115557
YPL059W	Group I	-0.421929	0.114553	-0.770865	4.49891e-16	0.101942	0.282603
YER049W	Group I	-0.333718	0.11719	-0.627986	2.30581e-08	0.528377	9.30728e-09
YOR123C	Group I	0.432197	0.121478	0.803412	1.13631e-14	0.121341	0.250863
YCR057C	Group I	-0.29468	0.0903363	-0.212247	0.144836	0.126726	0.306538
YOL086W-A	Group I	0.348147	0.118245	0.61163	4.93688e-10	-0.329542	0.000503552
YBR251W	Group I	-0.202575	0.144655	-0.180129	0.0459484	-0.151259	0.0637555
YMR077C	Group I	0.300432	0.113138	0.251799	0.0463959	0.0162156	0.91175
YIL160C	Group I	0.301048	0.141581	0.0890899	0.577976	-0.0434134	0.785311
YPL069C	Group I	0.314476	0.0867283	0.0642598	0.665701	0.599827	8.3184e-07
YBR196C	Group I	-0.487593	0.120944	-0.746221	2.09995e-10	-0.344398	0.000636392
YJR036C	Group I	0.29152	0.119577	0.225336	0.109141	-0.200285	0.179602
YGR262C	Group I	0.510402	0.113573	0.964218	6.45953e-21	-0.05348	0.673906
YHR077C	Group I	0.260854	0.124827	0.18108	0.119713	0.282523	0.000824332
YPL123C	Group I	0.265291	0.117313	0.0293729	0.834781	-0.940272	5.70447e-20
YPL043W	Group I	-0.335515	0.118193	0.164088	0.317735	0.206714	0.130736
YKL024C	Group I	-0.435502	0.109297	-0.714835	5.31835e-07	0.495317	1.24658e-06
YMR259C	Group I	-0.276877	0.132809	-0.542501	3.56611e-07	-0.142644	0.141889
YNL241C	Group I	-0.278728	0.152362	-0.0808624	0.559014	-0.0531911	0.676748
YDR057W	Group I	0.226112	0.146525	0.259129	0.00288152	-0.205135	0.0116168
YPL199C	Group I	-0.276778	0.123359	-0.0378379	0.800039	0.0711306	0.557624
YML021C	Group I	0.343107	0.121478	0.228779	0.0724372	0.209395	0.0925827
YOR362C	Group I	-0.240244	0.162949	-0.154935	0.159416	0.0230256	0.841852
YBR220C	Group I	-0.277394	0.135177	-0.234956	0.0432036	0.312032	0.000125751
YCR071C	Group I	0.384241	0.127405	0.798614	2.20868e-16	0.181489	0.0563259
YPR045C	Group I	0.278556	0.13801	0.655202	3.18798e-14	-0.254668	0.00169275
YKL002W	Group I	-0.238442	0.133208	0.131897	0.223591	-0.14485	0.143842
YML046W	Group I	-0.301402	0.14413	-0.672277	1.42352e-12	0.165881	0.0429434
YGL018C	Group I	0.235677	0.158636	0.0426284	0.745285	0.196889	0.0653277
YFR028C	Group I	0.281215	0.118883	0.341232	0.00030825	0.0781079	0.406643
YGR185C	Group I	-0.26281	0.114751	-0.180538	0.138449	-0.163068	0.0820441
YIL110W	Group I	-0.386831	0.098583	-0.519144	0.00088122	0.150363	0.235345
YOR187W	Group I	-0.31984	0.142377	-0.385573	0.000762516	0.146533	0.123172
YHR088W	Group I	0.601856	0.114045	0.839852	9.58226e-11	0.402134	2.60733e-05
YOR265W	Group I	0.379771	0.121478	0.552194	1.89593e-08	0.210876	0.0148991
YDR405W	Group I	0.337395	0.132809	0.586064	2.10957e-07	-0.138271	0.174416
YLR289W	Group I	0.263796	0.136541	0.18683	0.071141	0.0391927	0.714129
YDL072C	Group I	-0.317587	0.132326	-0.346062	0.000414337	-0.354236	0.000274002
YHR201C	Group I	0.432217	0.127879	0.910097	1.61851e-23	0.0896843	0.327089
YDR267C	Group I	-0.238804	0.121478	0.03049	0.825457	0.116348	0.213736
YIL044C	Group I	-0.246585	0.151397	-0.18417	0.0464967	0.394186	5.34962e-07
YDL201W	Group I	-0.268752	0.0810998	-0.155239	0.25655	-0.209758	0.0339
YJL140W	Group I	0.386116	0.140803	0.832336	1.09832e-18	-0.0239788	0.826094
YAL021C	Group I	0.390419	0.135	0.678789	1.21209e-09	0.00230608	0.993529
YDL103C	Group I	-0.341862	0.140968	-0.547367	2.0001e-08	-0.141445	0.155791
YJL172W	Group I	0.265299	0.0893303	-0.174854	0.156811	-0.474532	5.36727e-08
YPL091W	Group I	-0.390862	0.119564	-0.547924	8.11257e-06	0.416087	2.41928e-05
YOL069W	Group I	0.279511	0.114163	-0.0731185	0.646095	-0.0421615	0.806267
YJL050W	Group I	-0.275875	0.134287	-0.371981	0.00473412	0.35886	0.0012052
YML094W	Group I	-0.229589	0.134856	-0.0522439	0.668119	0.181235	0.0396292
YPR073C	Group I	-0.541323	0.124849	-0.92186	4.83876e-18	0.180512	0.0539851
YDL165W	Group I	-0.32015	0.133208	-0.385529	0.000769844	-0.132971	0.262403
YBR087W	Group I	-0.373558	0.145416	-0.70716	7.51815e-12	0.180377	0.0370428
YIL064W	Group I	0.436076	0.125	0.545763	1.38153e-06	-0.320788	0.00437259
YMR235C	Group I	-0.216683	0.1731	-0.207495	0.0426767	-0.197936	0.0276409
YDR299W	Group I	-0.264031	0.133118	-0.286237	0.0261877	0.0879422	0.497492
YLR151C	Group I	0.289514	0.136654	0.119326	0.445331	-0.751589	1.91827e-08
YPR019W	Group I	0.216645	0.161442	0.115465	0.267003	-0.0458256	0.633981
YKL145W	Group I	-0.233811	0.194778	0.0447419	0.719811	-0.164952	0.0793963
YGR063C	Group I	-0.273832	0.152201	-0.0635552	0.606375	0.35991	0.000337975
YER107C	Group I	-0.433753	0.131014	-0.876816	2.21982e-14	0.153477	0.0839899
YDR519W	Group I	-0.208627	0.125236	-0.0268045	0.809558	-0.0336347	0.747738
YDR243C	Group I	-0.484828	0.0444605	-0.723479	0.00262512	-0.38149	0.0205669
YLR323C	Group I	0.404664	0.117313	0.54189	0.000184514	0.186348	0.230046
YGR211W	Group I	-0.225483	0.176901	-0.0987348	0.366317	-0.0345146	0.738999
YLL036C	Group I	-0.20188	0.169229	-0.0440942	0.667095	0.0890812	0.306117
YGL171W	Group I	-0.322235	0.148364	-0.562295	0.000216033	0.254018	0.04704
YER087W	Group I	0.211325	0.183583	0.142354	0.143831	0.180239	0.037055
YDR404C	Group I	-0.377447	0.130667	-0.700984	3.52783e-13	0.122911	0.246653
YER029C	Group I	0.431553	0.138759	0.832897	3.15822e-17	-0.0290581	0.806267
YPR088C	Group I	-0.196248	0.19238	-0.255287	0.00534392	0.0414393	0.66802
YPR183W	Group I	-0.24308	0.107112	-0.058947	0.597073	-0.0539804	0.656852
YCL064C	Group I	-1.22703	0.0178126	-1.07934	0.117219	-1.91159	7.66445e-06
YMR201C	Group I	0.287966	0.122955	0.48667	3.80688e-05	-0.357756	0.000326943
YPL227C	Group I	-0.24024	0.165211	-0.322413	0.00758531	0.087182	0.442964
YIL022W	Group I	0.375001	0.158503	0.593736	1.00832e-08	0.339379	0.000248119
YDL098C	Group I	0.368355	0.126321	0.250993	0.0985928	0.272358	0.0607147
YBR041W	Group I	-0.18562	0.187514	-0.17649	0.0478167	-0.279711	0.00087146
YDR452W	Group I	0.284009	0.175033	0.506241	2.04205e-07	-0.0175099	0.883227
YAL044C	Group I	-0.283817	0.114553	0.139696	0.277626	-0.603302	5.68541e-10
YNL005C	Group I	-0.223767	0.175108	-0.176907	0.0965723	0.0750481	0.449004
YNL259C	Group I	-0.810485	0.138187	-1.60933	4.18475e-41	-0.27837	0.00151657
YNL308C	Group I	0.52673	0.141634	0.807337	2.00021e-10	0.183834	0.0792931
YKL001C	Group I	-0.290362	0.154085	0.0744656	0.61631	0.151315	0.145285
YNR006W	Group I	0.223548	0.179369	0.277106	0.0014512	-0.425709	2.71189e-08
YEL012W	Group I	0.238639	0.19345	0.333651	0.000718709	-0.0922597	0.375776
YDL135C	Group I	0.331211	0.162629	0.429217	1.27569e-05	-0.178661	0.0666837
YPL235W	Group I	-0.236833	0.166432	-0.247909	0.0136048	0.0827392	0.355278
YGL221C	Group I	0.329614	0.149996	0.640336	5.1073e-12	0.0278644	0.792139
YDL195W	Group I	0.298343	0.166414	0.499017	1.87874e-05	-0.107179	0.250181
YOR141C	Group I	0.209238	0.184152	0.0673438	0.527717	0.216953	0.0109571
YJL194W	Group I	0.293925	0.141904	-0.459539	0.00589069	0.5367	2.81224e-05
YDL051W	Group I	-0.234676	0.167949	-0.414442	9.30691e-05	0.267043	0.00244491
YBL013W	Group I	0.423841	0.072407	0.220681	0.352276	-0.0679267	0.80085
YER021W	Group I	-0.272388	0.197966	-0.325642	0.00192661	0.0749746	0.463751
YLR410W	Group I	0.19097	0.19682	0.149482	0.108834	-0.0442338	0.633559
YMR048W	Group I	0.313775	0.154903	0.407486	1.94218e-06	0.236599	0.0124129
YDL174C	Group I	-0.230562	0.209785	-0.240624	0.0257353	-0.0278782	0.798692
YGL115W	Group I	-0.4637	0.155719	-0.862768	6.50355e-25	-0.0131073	0.905438
YER019W	Group I	-0.26219	0.140806	-0.0128092	0.945516	0.165829	0.150375
YBL026W	Group I	-0.419085	0.156115	-0.63591	5.07042e-12	-0.220333	0.00977782
YBR202W	Group I	0.19172	0.214809	0.0678368	0.49843	-0.0348011	0.714129
YJR141W	Group I	-0.580875	0.143104	-1.19	6.80995e-23	-0.144566	0.305016
YHR065C	Group I	-0.242159	0.151157	-0.249044	0.0334619	0.207046	0.0214252
YGR145W	Group I	-0.248706	0.145666	-0.358153	0.0047349	0.203061	0.0640205
YPL030W	Group I	-0.28384	0.168373	-0.358624	0.0195764	-0.0366241	0.81505
YLR106C	Group I	0.283645	0.139804	0.213229	0.101486	0.455263	0.0001533
YGL238W	Group I	-0.405368	0.163793	-0.789117	1.48559e-17	0.0245882	0.81505
YPL195W	Group I	0.222922	0.183555	0.254372	0.0129823	-0.0163713	0.896176
YAR018C	Group I	0.331966	0.157243	0.359099	0.000746093	0.408508	0.000414977
YHR111W	Group I	-0.298576	0.16047	-0.47052	1.32132e-08	0.14569	0.121974
YOR210W	Group I	-0.397347	0.151071	-0.807359	2.4845e-08	0.198373	0.0726172
YPR184W	Group I	0.299524	0.147441	0.396607	0.0089215	-1.00723	6.77593e-17
YPL222W	Group I	0.319634	0.178078	0.403884	0.00823036	0.00566462	0.980437
YJR070C	Group I	-0.278932	0.161044	-0.112787	0.448835	0.0747583	0.579322
YJL100W	Group I	0.226954	0.187654	0.423492	7.33889e-07	0.085194	0.338448
YNR038W	Group I	0.253498	0.177012	0.175062	0.133718	0.336043	0.000199058
YDL178W	Group I	-0.24066	0.193464	0.252607	0.013443	0.261327	0.0030208
YER112W	Group I	0.34943	0.165987	0.60005	3.69678e-09	0.0154273	0.8891
YJL126W	Group I	-0.341681	0.157286	-0.528021	1.83035e-05	-0.11665	0.317093
YML032C	Group I	0.303904	0.164092	0.478039	1.4187e-06	0.235143	0.00566594
YGL068W	Group I	-0.239206	0.171358	-0.0748852	0.522776	0.156056	0.0679641
YGR244C	Group I	0.258177	0.211023	0.350108	0.00160243	0.0226013	0.833855
YMR027W	Group I	0.228366	0.209267	0.188425	0.086689	0.224188	0.0332154
YJL115W	Group I	0.435834	0.165974	0.906636	1.60974e-20	-0.117846	0.223483
YDR434W	Group I	-0.303852	0.17188	-0.643013	5.34163e-13	0.107395	0.225733
YOL125W	Group I	0.308943	0.1294	0.166478	0.305073	0.581081	2.7043e-09
YLL018C-A	Group I	0.321532	0.157217	0.317275	0.0160007	-0.2045	0.151549
YER159C	Group I	0.619024	0.163296	1.46928	9.43449e-35	-0.165822	0.0884105
YGR119C	Group I	0.272356	0.187514	0.364849	0.000217881	0.0168155	0.886397
YDR529C	Group I	0.327249	0.194611	0.661643	1.60158e-09	0.227221	0.0145613
YML068W	Group I	0.312555	0.072719	-0.134682	0.260675	-0.146574	0.411118
YPL008W	Group I	0.19039	0.197093	0.284097	0.00113846	0.134079	0.121066
YOR201C	Group I	-0.200756	0.177803	1.15448e-06	1	0.0665983	0.473268
YGL167C	Group I	-0.198224	0.22525	0.17604	0.0779103	-0.320979	0.000124723
YML035C	Group I	0.175263	0.213577	0.0506209	0.620788	0.35368	2.43165e-06
YER078C	Group I	-0.230842	0.180897	-0.380582	0.000345198	-0.286442	0.008583
YER134C	Group I	0.236841	0.186644	0.23605	0.0261369	0.155338	0.117274
YDR294C	Group I	-0.250685	0.192109	-0.408953	2.66708e-05	-0.672121	5.14254e-16
YDR013W	Group I	-0.556937	0.130667	-1.00338	3.8821e-10	-0.0375292	0.834188
YOR077W	Group I	0.363006	0.115942	0.311029	0.0400213	-0.217013	0.14726
YHL031C	Group I	0.268365	0.184152	0.410991	1.96178e-06	0.175615	0.0276928
YKL113C	Group I	-0.204385	0.200418	-0.0643495	0.568473	0.275139	0.00221029
YKR009C	Group I	0.259911	0.15915	0.181976	0.214969	0.0441032	0.689697
YGR098C	Group I	0.250405	0.15073	0.214771	0.126262	0.284288	0.00671957
YGL191W	Group I	-0.243995	0.21575	-0.169825	0.141564	0.129228	0.165639
YER148W	Group I	0.199957	0.191946	0.0020324	0.997964	-0.103626	0.279571
YFL034W	Group I	0.302524	0.183399	0.408519	1.5216e-05	-0.0482131	0.694052
YIR004W	Group I	0.294599	0.178505	0.599368	4.16809e-11	0.0452087	0.656699
YBR247C	Group I	-0.242777	0.193762	-0.261627	0.0594735	-0.169742	0.178166
YLR212C	Group I	-0.188525	0.194017	-0.257617	0.00361445	0.0712917	0.442532
YDR301W	Group I	0.230074	0.206149	0.179158	0.0726084	0.200817	0.0369348
YJR001W	Group I	-0.208912	0.163793	0.0884011	0.48007	-0.326718	2.83491e-05
YOR168W	Group I	-0.380659	0.186517	-0.831369	1.78728e-11	0.0308204	0.817455
YKR095W-A	Group I	-0.334979	0.189514	-0.404928	0.00183041	0.0335056	0.832647
YPR105C	Group I	-0.233388	0.180958	-0.372576	0.000118019	0.690327	3.36312e-18
YBR254C	Group I	-0.306827	0.195275	-0.448816	0.000303629	-0.113906	0.411912
YHL030W	Group I	-0.274656	0.189954	-0.370025	0.000221249	0.266979	0.00233613
YOL114C	Group I	0.475808	0.133208	0.0845098	0.81436	0.850814	3.46604e-05
YLR243W	Group I	-0.224578	0.156038	-0.240165	0.0384107	-0.086337	0.454032
YGR183C	Group I	-0.311295	0.193464	-0.391132	0.00037103	0.26689	0.00398482
YGL065C	Group I	-0.277596	0.2049	-0.343146	0.000253497	-0.0422526	0.68355
YHR168W	Group I	0.237223	0.165236	0.074531	0.578996	0.180488	0.0950173
YLR201C	Group I	-0.25699	0.205779	-0.391592	6.18962e-06	-0.282024	0.000713155
YDR172W	Group I	-0.240766	0.228249	-0.457335	9.18721e-06	0.0552302	0.582299
YKL151C	Group I	0.438924	0.188235	1.13972	4.85209e-17	-0.44867	0.000331116
YGL137W	Group I	-0.213713	0.231994	-0.218476	0.0263612	0.105858	0.246751
YER136W	Group I	-0.20678	0.255969	0.0195758	0.88003	-0.208139	0.0207616
YLR097C	Group I	-0.268334	0.165054	-0.30738	0.00887674	-0.24261	0.00410914
YEL044W	Group I	0.349163	0.186506	0.763624	7.94141e-18	0.0399269	0.721499
YMR075W	Group I	0.182595	0.206149	0.132262	0.142949	-0.288352	0.00103216
YBL088C	Group I	0.279318	0.194822	-0.385301	0.000145635	0.0378032	0.7145
YOR194C	Group I	0.495927	0.184829	0.9792	1.11577e-23	0.0276548	0.803026
YPR040W	Group I	0.291828	0.170827	0.463384	2.326e-06	0.0927628	0.47552
YNR007C	Group I	0.287032	0.193762	0.613738	7.53822e-09	-0.568384	8.56772e-10
YPR108W	Group I	-0.203093	0.256893	-0.00104717	0.999621	0.181895	0.0519701
YPL098C	Group I	0.19751	0.16769	0.176308	0.058275	-0.0892791	0.395965
YDR320C	Group I	0.216922	0.154056	0.233151	0.0376839	0.0896789	0.424167
YCR024C	Group I	0.317214	0.19852	0.618883	7.40811e-12	0.0942549	0.30405
YDL156W	Group I	0.270051	0.212722	0.23566	0.0749395	0.181126	0.179183
YLR241W	Group I	0.179689	0.259056	0.0733956	0.473327	-0.382838	1.48384e-06
YGR218W	Group I	0.188726	0.258965	0.0360878	0.747206	0.132624	0.145089
YOL145C	Group I	0.242141	0.217854	0.354091	7.33271e-05	0.15723	0.0866625
YNR015W	Group I	0.264915	0.139133	0.201052	0.155614	0.145084	0.337673
YGL244W	Group I	0.332245	0.205786	0.588099	7.08216e-10	0.152139	0.11053
YOR356W	Group I	-0.20385	0.258256	-0.206073	0.0438544	-0.0505646	0.627021
YDR407C	Group I	0.18143	0.196296	-0.044096	0.691737	0.192489	0.0141933
YPL209C	Group I	0.330926	0.161635	0.295951	0.11476	0.193852	0.247484
YGR009C	Group I	0.267418	0.211613	0.379754	0.000110417	0.179469	0.0452825
YNL261W	Group I	-0.236531	0.20504	-0.203819	0.0775997	0.0423775	0.754074
YPL242C	Group I	0.179236	0.217281	0.010878	0.936213	0.137093	0.121447
YPL096W	Group I	0.180396	0.239248	0.416858	4.32326e-06	-0.175646	0.0560794
YAL042W	Group I	-0.209417	0.234126	0.119773	0.237922	0.00853394	0.944789
YMR211W	Group I	-0.30372	0.204457	-0.558517	8.43883e-09	-0.0644664	0.58588
YJL063C	Group I	0.282509	0.204587	0.564305	1.60023e-09	0.163426	0.106226
YHR040W	Group I	0.459802	0.179237	0.686096	2.17525e-07	0.180991	0.0909438
YMR244C-A	Group I	0.262603	0.200374	0.427705	4.80545e-05	-0.209973	0.0429754
YJL072C	Group I	-0.194561	0.229967	-0.243744	0.0134617	-0.300225	0.000538121
YIR006C	Group I	0.238217	0.224021	0.283884	0.0163952	-0.303095	0.00102805
YDL185W	Group I	-0.381485	0.206149	-0.76909	3.08002e-12	-0.0771008	0.42399
YDR435C	Group I	-0.383982	0.179199	-0.869564	1.37414e-11	-0.596348	6.7609e-09
YKR060W	Group I	0.267485	0.211034	0.383165	0.000874316	0.115132	0.355792
YBL105C	Group I	0.218588	0.22762	0.334652	0.00105988	0.02185	0.847602
YBR243C	Group I	-0.182362	0.236	-0.209316	0.0233365	-0.237975	0.00365097
YOR136W	Group I	-0.315117	0.178986	-0.463876	0.00160243	0.913772	8.21639e-21
YGL201C	Group I	0.170997	0.232218	-0.160042	0.0941109	0.0244231	0.819245
YOR154W	Group I	0.23245	0.202016	0.253481	0.00914274	0.1394	0.155115
YDL055C	Group I	-0.433206	0.210666	-0.894626	3.06001e-17	-0.134096	0.193104
YKR071C	Group I	-0.285045	0.227699	-0.688404	1.57972e-11	0.588269	7.01044e-11
YBR291C	Group I	-0.286786	0.14196	-0.0901452	0.590196	0.241122	0.0526521
YBR055C	Group I	0.218576	0.184152	0.188849	0.0509659	0.046142	0.710621
YMR150C	Group I	-0.267818	0.217854	-0.417402	0.000130226	-0.409728	4.24652e-05
YNL024C	Group I	-0.787153	0.119265	-0.641349	0.150954	-0.376718	0.450347
YNL287W	Group I	-0.287101	0.229967	-0.499426	1.38307e-07	-0.0239751	0.826859
YGL242C	Group I	0.284011	0.217261	0.646988	1.19324e-13	-0.181078	0.027197
YJL187C	Group I	0.184963	0.239386	-0.0606459	0.526141	0.311127	4.27357e-05
YOR341W	Group I	-0.320085	0.216737	-0.608509	0.000289128	0.314932	0.0400333
YJR135W-A	Group I	-0.665847	0.20291	-1.47228	2.88948e-36	0.188357	0.0519658
YCR075C	Group I	-0.369498	0.176969	-0.549906	0.000214374	-0.552043	2.68455e-06
YBR017C	Group I	0.169361	0.25735	-0.0759879	0.430084	0.269462	0.000639089
YIL038C	Group I	0.215572	0.230065	0.2819	0.00210842	0.174364	0.0332599
YBR228W	Group I	0.233058	0.202342	0.148157	0.288257	-0.028735	0.850906
YOR046C	Group I	-0.213295	0.219632	-0.384472	0.000221409	0.188244	0.0261363
YPR029C	Group I	0.19647	0.244943	0.251243	0.00821016	0.221989	0.0162995
YLR459W	Group I	-0.251348	0.234809	-0.360828	0.000109105	-0.186486	0.0254084
YPR175W	Group I	0.265131	0.107045	0.171013	0.164685	0.503144	0.000504167
YNL041C	Group I	0.177233	0.227487	0.154217	0.128429	0.42678	8.66979e-08
YOL005C	Group I	0.392462	0.204255	0.905636	4.09747e-23	-0.237469	0.0160916
YEL032W	Group I	0.197513	0.240185	-0.11368	0.368478	0.133129	0.227334
YHR176W	Group I	-0.224023	0.234649	-0.0302018	0.844561	0.058325	0.612538
YDL240W	Group I	-0.224315	0.162345	-0.291111	0.00330963	-0.261489	0.0342453
YHR012W	Group I	0.199322	0.215778	0.375678	5.20462e-05	0.193317	0.0480765
YPL154C	Group I	-0.23854	0.258012	-0.13952	0.279414	-0.653349	6.2695e-12
YPR180W	Group I	-0.275588	0.227898	-0.359574	6.47482e-05	-0.141631	0.0820658
YGR187C	Group I	-0.21054	0.211236	-0.0228044	0.871903	0.299435	0.00106415
YGL143C	Group I	-0.273947	0.196007	-0.153884	0.281795	0.338079	0.000177878
YOR359W	Group I	0.440858	0.22176	0.704971	1.02584e-05	0.195062	0.236963
YCR047C	Group I	0.503409	0.215543	0.969786	8.0972e-15	0.0119337	0.946891
YDR392W	Group I	0.177789	0.258874	0.201604	0.0434939	0.0636506	0.562436
YMR229C	Group I	-0.249268	0.210548	-0.143998	0.361656	0.272596	0.0314172
YDR390C	Group I	0.228445	0.219248	0.332364	0.000899868	-0.123238	0.14064
YGR101W	Group I	0.318714	0.209569	0.726751	5.45577e-13	0.10256	0.267718
YDR472W	Group I	-0.229826	0.200374	0.0228296	0.88003	0.0831245	0.538795
YPL215W	Group I	-0.183626	0.244436	0.0462016	0.656309	0.36531	6.94146e-06
YGL195W	Group I	-0.222402	0.194018	-0.319545	0.00251045	0.434175	2.07761e-05
YOR014W	Group I	0.17497	0.293473	0.112755	0.276217	-0.162045	0.084998
YAL043C	Group I	0.18545	0.240185	0.239914	0.00932413	0.163198	0.067919
YDR236C	Group I	-0.330002	0.137904	0.0503643	0.845952	-0.502806	0.00162465
YGL159W	Group I	-0.310232	0.197966	-0.566775	0.000218289	0.195662	0.119947
YDR204W	Group I	0.194033	0.246397	0.392613	0.000498495	-0.536766	6.81683e-08
YMR276W	Group I	0.303031	0.237408	0.695918	2.69113e-10	-0.101926	0.284915
YBR035C	Group I	-0.205084	0.238166	-0.162032	0.177617	-0.323993	0.00257177
YMR212C	Group I	-0.274123	0.236629	-0.593189	7.49458e-11	0.0451595	0.650605
YER014W	Group I	0.241708	0.224601	0.254536	0.0289038	-0.753692	7.82136e-16
YGR278W	Group I	0.197851	0.246397	0.0743143	0.548715	0.0676402	0.572683
YMR010W	Group I	-0.286189	0.243174	-0.605027	1.78185e-09	0.385096	7.47653e-06
YHR028C	Group I	-0.239034	0.217361	-0.121063	0.406357	-0.292385	0.00226536
YDR339C	Group I	-0.181963	0.248214	-0.315553	0.00134049	0.435296	4.75918e-07
YMR193W	Group I	0.258783	0.237181	0.425453	4.44694e-06	0.260096	0.00108626
YER146W	Group I	-0.264087	0.220351	-0.249544	0.0640012	0.253388	0.011947
YER172C	Group I	0.211371	0.232141	-0.0822287	0.569701	0.365454	4.68685e-05
YML110C	Group I	-0.220172	0.25849	-0.238829	0.0330629	-0.413254	2.65005e-05
YGR007W	Group I	-0.171664	0.253848	-0.156504	0.136852	0.24036	0.00469668
YOR048C	Group I	0.19141	0.267771	0.133154	0.196495	0.20573	0.0138481
YGL043W	Group I	0.171023	0.252328	0.0683255	0.521076	0.124841	0.126551
YJR014W	Group I	0.30572	0.236	0.519973	1.31258e-06	-0.12618	0.200258
YOR258W	Group I	0.252804	0.173278	0.0856006	0.553069	-0.110382	0.526214
YGR112W	Group I	-0.193893	0.234746	-0.0675013	0.609095	-0.151098	0.148062
YJL069C	Group I	-0.240908	0.193762	-0.43543	0.00443137	0.0706091	0.625847
YLR170C	Group I	0.309429	0.221908	0.552523	6.48645e-07	0.0945397	0.395513
YPL127C	Group I	-0.181057	0.272429	-0.0987575	0.357119	-0.396771	1.45676e-06
YDR334W	Group I	0.193244	0.2657	0.296665	0.00183971	0.0563707	0.582265
YER164W	Group I	0.181875	0.234649	0.255063	0.0171551	0.0465698	0.634336
YOR175C	Group I	-0.20015	0.281832	-0.165345	0.140668	-0.299182	0.00309782
YLR259C	Group I	0.201762	0.290178	0.0696967	0.603892	0.105418	0.298276
YAL058W	Group I	-0.183004	0.264113	-0.120362	0.280478	-0.0772694	0.509133
YDR517W	Group I	0.182504	0.257607	-0.0111808	0.935082	0.132067	0.170126
YLR087C	Group I	0.294571	0.144537	0.10718	0.429406	-0.22357	0.217373
YOL135C	Group I	0.303769	0.25639	0.575428	7.59182e-09	0.154622	0.145969
YLR088W	Group I	-0.229304	0.249852	-0.412842	2.27747e-05	-0.170676	0.0351597
YBR133C	Group I	0.219791	0.253646	0.302943	0.00276896	0.248867	0.013444
YJR050W	Group I	0.206554	0.254809	0.277617	0.0158323	-0.05456	0.669451
YGR155W	Group I	-0.295566	0.272513	-0.76754	1.16004e-12	-0.0803305	0.434985
YDR152W	Group I	0.178935	0.281299	0.111798	0.294997	0.172523	0.0477908
YMR036C	Group I	0.219106	0.219253	-0.23207	0.104617	-0.827434	4.32162e-13
YML038C	Group I	-0.165195	0.272429	-0.235287	0.0197754	-0.00598086	0.971497
YPR131C	Group I	-0.178434	0.287441	0.01314	0.926868	0.112257	0.277957
YPL086C	Group I	-0.237239	0.217903	-0.464296	0.000338949	0.49464	1.58205e-07
YHR132C	Group I	-0.165567	0.286463	-0.105785	0.317741	-0.449791	1.29971e-08
YDR062W	Group I	0.186601	0.297122	-0.0971834	0.420365	-0.124699	0.244275
YKR025W	Group I	-0.249257	0.26563	-0.307176	0.0529984	0.252758	0.0644383
YPL006W	Group I	-0.225272	0.216219	-0.268262	0.0301423	-0.212406	0.00695584
YBR227C	Group I	-0.196514	0.260202	0.110318	0.278051	-0.321607	4.03009e-05
YNL064C	Group I	-0.239603	0.290465	-0.463329	1.69945e-05	0.363565	1.22146e-05
YNL023C	Group I	-0.335387	0.266559	-0.63846	1.33959e-09	0.336769	3.02092e-05
YFL008W	Group I	0.158361	0.295715	0.031942	0.785539	-0.0846384	0.40009
YMR269W	Group I	0.330844	0.239205	0.391174	0.00292064	0.0112947	0.954684
YDL030W	Group I	0.33887	0.264819	0.676524	2.36457e-15	0.0721802	0.514057
YGR031W	Group I	0.204862	0.267949	0.283232	0.00891325	0.119539	0.214694
YER100W	Group I	0.242887	0.282341	0.606434	7.88129e-11	-0.141508	0.106226
YJL101C	Group I	-0.170071	0.321421	0.0869798	0.420788	-0.0833568	0.40009
YNL232W	Group I	0.317977	0.253162	0.607684	9.62024e-10	0.274095	0.000386174
YPR066W	Group I	-0.306334	0.209267	-0.233381	0.210169	-0.0811305	0.689697
YJL179W	Group I	0.285226	0.272513	0.587485	2.10184e-10	-0.173372	0.0941646
YGR178C	Group I	0.170119	0.336562	0.0858379	0.419843	0.105342	0.251093
YKL085W	Group I	-0.25128	0.236183	-0.240132	0.104187	0.357492	2.51419e-05
YPR133C	Group I	0.281036	0.279321	0.622793	3.59667e-11	-0.107753	0.260704
YJR072C	Group I	-0.174126	0.256622	-0.0664027	0.574109	-0.126044	0.212004
YDR128W	Group I	0.165648	0.268963	-0.0313546	0.7826	-0.0581227	0.582797
YIL034C	Group I	0.275778	0.264189	0.724438	1.90802e-12	-0.375688	2.0508e-05
YML067C	Group I	-0.212139	0.282278	-0.435698	1.78972e-05	-0.132417	0.161661
YPL167C	Group I	0.267019	0.262777	-0.338655	0.00708332	-0.59221	2.82744e-06
YGR284C	Group I	-0.228409	0.291633	-0.432191	8.94208e-05	-0.316798	0.00121373
YCR092C	Group I	0.179543	0.274123	0.0617369	0.637599	0.512054	5.1798e-09
YJR040W	Group I	-0.333898	0.248865	-0.431824	0.000690512	-0.188143	0.133858
YGR024C	Group I	-0.338344	0.267949	-0.815113	5.45828e-19	-0.0996852	0.234085
YER050C	Group I	0.237014	0.285931	0.395634	7.81916e-05	-0.0445376	0.709771
YDL168W	Group I	-0.192347	0.275946	-0.315406	0.000627444	1.15535	2.85471e-44
YGR058W	Group I	0.203822	0.267553	0.176196	0.1048	0.348514	6.18611e-05
YPR170W-B	Group I	-0.790046	0.259654	-1.8331	1.97381e-13	-0.157464	0.484171
YDR049W	Group I	0.203144	0.268153	0.115689	0.251207	0.123914	0.255159
YNL262W	Group I	0.202382	0.190276	-0.136389	0.343536	0.245905	0.00609548
YGL111W	Group I	0.227439	0.274089	0.209486	0.0813208	0.24086	0.0167515
YIL007C	Group I	0.157064	0.312992	-0.0433788	0.719574	0.0480542	0.653543
YNL330C	Group I	-0.193781	0.294831	-0.342728	9.83285e-05	0.0234263	0.818149
YEL038W	Group I	-0.412285	0.248152	-1.15674	6.56688e-15	-0.53525	0.000179101
YJR116W	Group I	0.242391	0.274098	0.502486	6.64355e-05	0.202856	0.123597
YJR110W	Group I	-0.286798	0.263268	-0.596462	4.71494e-07	0.0030316	0.996761
YLR298C	Group I	0.210706	0.274755	0.269891	0.0180289	-0.0186012	0.89627
YBR142W	Group I	-0.235115	0.27151	-0.212448	0.217804	0.239212	0.0893149
YGR083C	Group I	0.228	0.280071	0.330682	0.000715509	0.0881144	0.356021
YGR195W	Group I	-0.311768	0.254041	-0.764564	2.12082e-07	0.191161	0.0771664
YER061C	Group I	0.195582	0.28992	-0.167405	0.232338	0.00834066	0.974919
YFL022C	Group I	-0.221847	0.290465	-0.203695	0.176543	0.325033	0.0124952
YMR049C	Group I	-0.21864	0.276381	-0.108409	0.500748	0.141279	0.30405
YOR232W	Group I	-0.170612	0.316241	0.0406058	0.732931	0.369175	4.27357e-05
YLR383W	Group I	0.163391	0.281692	0.112123	0.311943	0.0381688	0.735517
YLR275W	Group I	0.244279	0.249387	0.544719	0.000102206	-0.139351	0.340888
YJL068C	Group I	-0.16976	0.313447	-0.0364745	0.74906	-0.409861	4.96655e-07
YBR111W-A	Group I	-0.413691	0.28551	-0.701845	4.93279e-10	-0.273453	0.00841338
YNL290W	Group I	0.194343	0.239248	0.10086	0.479646	0.192587	0.038393
YDL108W	Group I	-0.194731	0.259492	-0.0816408	0.526099	-0.275296	0.00475651
YGR006W	Group I	0.246759	0.258537	0.149897	0.340971	-0.212439	0.221891
YOL077C	Group I	-0.225102	0.280003	0.113703	0.389396	0.439878	1.5504e-06
YJR129C	Group I	0.2214	0.295064	0.212367	0.168984	0.225059	0.140738
YOR196C	Group I	0.188133	0.269928	0.13116	0.266309	0.489328	5.51679e-09
YHR165C	Group I	0.17549	0.290503	-0.0712244	0.533473	0.0714134	0.531323
YEL013W	Group I	0.156923	0.322717	0.0902267	0.349788	-0.363295	1.46572e-05
YKL040C	Group I	-0.210297	0.305464	-0.498735	2.88183e-08	0.0865114	0.350651
YKL149C	Group I	0.143746	0.322777	-0.184206	0.0422573	0.0780876	0.381759
YNL326C	Group I	-0.279831	0.300407	-0.766534	2.95251e-14	0.35803	1.05769e-05
YKL210W	Group I	-0.172269	0.363746	-0.0216376	0.874874	0.121825	0.236963
YHR079C	Group I	0.149451	0.285931	-0.123613	0.227763	0.0642989	0.513385
YMR130W	Group I	-0.200879	0.293003	0.195478	0.0668252	0.0684757	0.472414
YLR059C	Group I	0.1556	0.338006	0.166225	0.109597	0.334163	0.00020649
YHR171W	Group I	0.179513	0.271364	-0.169958	0.14738	-0.871814	1.15754e-23
YKL195W	Group I	0.216003	0.338274	0.490889	9.30075e-06	0.116482	0.277995
YDL120W	Group I	-0.20363	0.222182	-0.0851082	0.55912	0.259869	0.00716173
YDR364C	Group I	0.189833	0.326467	0.055407	0.71546	-0.0493989	0.715281
YHR004C	Group I	0.179918	0.284676	0.0111345	0.939304	-0.0441623	0.756273
YDR283C	Group I	0.176043	0.319378	-0.0955696	0.459146	-0.0775521	0.5602
YIL026C	Group I	0.149886	0.304085	0.108839	0.324733	0.0453925	0.617361
YPR094W	Group I	-0.235609	0.322756	-0.159555	0.242856	0.0991805	0.489163
YOR207C	Group I	-0.204841	0.312246	-0.506999	1.63469e-08	0.0540728	0.573056
YLR318W	Group I	0.212326	0.309078	-0.13108	0.39921	0.398647	0.000947052
YDL160C	Group I	0.178344	0.305972	-0.0998047	0.415599	-0.428829	3.6244e-05
YGR280C	Group I	0.360693	0.280466	0.696699	2.71534e-08	-0.134041	0.171312
YNR035C	Group I	-0.193556	0.336081	-0.260228	0.00833183	-0.0462081	0.653214
YIL083C	Group I	-0.20569	0.301811	-0.355858	0.000899853	0.256914	0.0150311
YCR059C	Group I	0.199912	0.286463	0.307172	0.0044708	-0.0113579	0.937744
YMR013C	Group I	0.230645	0.290178	-0.449305	0.000138402	0.534847	4.10268e-07
YNL329C	Group I	0.142884	0.320618	0.119359	0.233949	0.337305	1.28087e-05
YDR242W	Group I	-0.417569	0.220155	-0.633182	0.033261	-0.611374	0.0072781
YIL047C	Group I	0.184593	0.338006	-0.441701	1.12886e-07	-0.382007	4.21401e-07
YGR285C	Group I	-0.182853	0.342431	0.0360776	0.797606	0.0174529	0.888723
YLR240W	Group I	0.159498	0.309906	0.0820576	0.470656	-0.296994	0.00659656
YGR252W	Group I	0.206615	0.331775	0.361931	2.29125e-05	0.153978	0.0751957
YFL017W-A	Group I	-0.253435	0.280193	-0.341457	0.0383265	0.184877	0.167946
YJR119C	Group I	0.151922	0.303951	-0.0567927	0.584013	0.0572626	0.608502
YNL265C	Group I	-0.188379	0.339221	-0.251635	0.0307664	-0.273178	0.0130456
YAL025C	Group I	0.42033	0.303407	0.860338	3.72362e-11	0.221224	0.0352861
YMR026C	Group I	-0.140496	0.336331	-0.0949536	0.322625	0.332642	7.08067e-05
YPR065W	Group I	0.342887	0.297308	1.02847	1.16308e-11	-0.136246	0.296851
YNL317W	Group I	0.171726	0.337692	0.0318882	0.83128	-0.0396424	0.772621
YJR013W	Group I	0.173277	0.291633	0.145943	0.195541	0.0511806	0.627245
YPL259C	Group I	-0.148872	0.326905	-0.150583	0.137068	0.0196451	0.85102
YBR154C	Group I	-0.156588	0.346056	0.0254599	0.856681	0.202036	0.0339549
YKL193C	Group I	-0.334035	0.306797	-0.582001	8.18735e-09	-0.303813	5.79103e-05
YBL019W	Group I	0.153799	0.346662	0.20293	0.0582661	-0.103794	0.338569
YEL037C	Group I	0.204367	0.336331	0.412651	0.000276515	-0.11744	0.21894
YNL107W	Group I	-0.173683	0.322756	-0.118703	0.308478	0.579026	4.59979e-12
YNL275W	Group I	-0.193009	0.334945	-0.447989	8.45403e-07	-0.294376	0.000954422
YFL017C	Group I	-0.189624	0.2763	0.040813	0.743157	0.0218006	0.893374
YDR190C	Group I	-0.17318	0.357549	-0.295676	0.00180118	-0.0270308	0.806267
YLR398C	Group I	0.157927	0.309718	0.17978	0.10308	0.462606	1.09875e-08
YDR196C	Group I	-0.225154	0.332388	-0.356555	0.000130226	-0.593072	7.48263e-13
YLL026W	Group I	-0.312244	0.305464	-0.461095	0.00185585	-1.43309	1.59756e-39
YLR422W	Group I	0.135635	0.37048	-0.23836	0.00923818	0.0543458	0.553938
YBR065C	Group I	0.197842	0.284091	-0.0118821	0.948337	0.721564	3.82043e-10
YMR074C	Group I	-0.190456	0.321086	-0.111759	0.354284	-0.162474	0.150343
YGR255C	Group I	-0.130811	0.377002	-0.0472577	0.660111	-0.38009	7.14733e-07
YJR132W	Group I	-0.226458	0.303125	-0.281506	0.0564617	0.47444	1.77235e-05
YKR030W	Group I	0.183928	0.316859	0.00277603	1	0.318729	0.00737704
YDL207W	Group I	0.178205	0.351098	0.258505	0.00467252	0.0656153	0.492225
YDR469W	Group I	-0.151234	0.334975	-0.125098	0.24819	-0.145944	0.118857
YCR009C	Group I	0.182173	0.370017	0.449824	9.71313e-07	-0.490561	5.22937e-10
YNL243W	Group I	0.170129	0.36264	0.0877559	0.41314	0.122223	0.210595
YOR224C	Group I	-0.142408	0.333061	-0.0279196	0.808291	-0.045831	0.64409
YDR308C	Group I	-0.156347	0.323555	0.0236696	0.853863	0.153856	0.0899848
YKL045W	Group I	-0.140153	0.348058	0.000740472	1	0.223294	0.0085155
YPR168W	Group I	-0.270917	0.292874	-0.784528	1.69237e-09	0.204515	0.179602
YNL040W	Group I	-0.158408	0.296874	-0.188687	0.0885453	-2.35674	2.35376e-163
YNL003C	Group I	-0.143844	0.360534	-0.0516243	0.632567	-0.0653601	0.512556
YEL021W	Group I	-0.183687	0.335783	0.262617	0.00739749	0.100404	0.284803
YDR189W	Group I	0.174197	0.372941	0.315368	0.00117293	-0.133206	0.169836
YBR112C	Group I	0.308109	0.336013	0.798705	3.86556e-14	-0.345947	0.000127852
YLR215C	Group I	0.187242	0.360881	0.298302	0.00293789	0.237756	0.0100373
YJR088C	Group I	0.207058	0.340617	0.331153	0.00408726	0.128292	0.236221
YPL045W	Group I	0.149152	0.317727	0.010098	0.934539	0.0681516	0.576511
YGR171C	Group I	-0.168852	0.30895	-0.0474181	0.749164	0.192882	0.0784789
YMR093W	Group I	-0.194496	0.285526	-0.218836	0.118799	0.0158174	0.904932
YGL241W	Group I	-0.134929	0.388296	-0.18086	0.0801993	0.158845	0.0784283
YBL004W	Group I	-0.177114	0.327187	-0.450785	0.000125233	0.533529	1.2015e-07
YPR143W	Group I	-0.158105	0.362691	0.0942536	0.348368	0.181703	0.0227412
YMR034C	Group I	-0.197144	0.33321	-0.604456	2.20609e-08	0.283167	0.0023227
YHR074W	Group I	-0.182167	0.361785	-0.270553	0.00459846	-0.0994962	0.273438
YPL183W-A	Group I	-0.148289	0.359124	-0.168929	0.109885	0.0903289	0.305326
YDR335W	Group I	0.137134	0.409328	0.0895819	0.355984	-0.128667	0.140588
YJL059W	Group I	-0.284054	0.322717	-0.560106	2.13498e-06	-0.662157	3.75333e-08
YDR120C	Group I	-0.169566	0.330557	-0.133266	0.281868	-0.0143676	0.899626
YBR217W	Group I	0.172032	0.357277	0.01718	0.934539	0.0229882	0.884982
YNL037C	Group I	-0.280651	0.353768	-0.884474	1.23922e-12	1.00064	1.65645e-26
YDR117C	Group I	-0.154099	0.391693	-0.0678917	0.570797	0.0698571	0.515307
YPR100W	Group I	0.242389	0.347753	0.588095	7.98248e-10	0.0774465	0.508319
YLR291C	Group I	-0.175587	0.347753	-0.267818	0.0304864	-0.187025	0.117819
YHR166C	Group I	0.175846	0.358918	0.0344193	0.814746	-0.108014	0.409848
YOR184W	Group I	-0.166343	0.363207	-0.0498092	0.6911	0.318211	0.000378084
YGR194C	Group I	0.146237	0.364508	0.0280857	0.837963	0.0623821	0.587463
YNL062C	Group I	-0.181434	0.304441	-0.270697	0.0384684	0.29712	0.000367801
YLR268W	Group I	-0.140345	0.370027	-0.069079	0.527933	0.289652	0.000606098
YMR290C	Group I	-0.228744	0.341339	-0.277148	0.15074	0.51243	0.00104976
YMR210W	Group I	0.192911	0.293646	0.000534802	1	0.169584	0.180172
YJL003W	Group I	-0.269174	0.35684	-0.595287	1.34362e-09	0.0984964	0.348641
YBL055C	Group I	-0.260128	0.341713	-0.688191	1.51394e-05	0.245926	0.086945
YER141W	Group I	-0.153895	0.413812	-0.0967511	0.392739	-0.29606	0.0017379
YDR398W	Group I	-0.217823	0.361505	-0.198639	0.25655	0.276332	0.0646862
YGR095C	Group I	-0.164953	0.366903	-0.212576	0.0744079	-0.127673	0.230177
YPL244C	Group I	0.152968	0.370391	0.295429	0.00117293	0.267964	0.000730658
YDR432W	Group I	0.282895	0.36264	0.66528	6.77182e-09	-0.336298	0.00210035
YKL086W	Group I	0.449586	0.272429	0.420865	0.215139	-0.781997	0.0186378
YBR086C	Group I	0.146643	0.405328	0.12383	0.270324	-0.485892	6.45866e-09
YOL033W	Group I	-0.214777	0.375767	-0.546284	2.55956e-07	0.285691	0.0005853
YLR166C	Group I	0.143391	0.390412	-0.14985	0.111377	0.100616	0.276856
YPR178W	Group I	0.127657	0.412689	0.163302	0.0993603	0.229641	0.010592
YAL048C	Group I	0.180584	0.357925	0.164803	0.141247	-0.381032	0.000500472
YOR307C	Group I	-0.154196	0.398801	-0.299159	0.00428745	-0.0306721	0.775587
YJL035C	Group I	0.296735	0.349914	-0.374511	0.0701603	0.86044	7.11394e-10
YGL083W	Group I	0.159708	0.375851	0.254227	0.0237564	0.263119	0.0197214
YDL007W	Group I	-0.158673	0.429786	0.324488	0.00245473	0.0606945	0.562191
YNL088W	Group I	0.128877	0.407373	0.00900043	0.944031	0.013971	0.895376
YKR087C	Group I	0.175031	0.372267	0.301964	0.00485382	0.172911	0.145659
YHL016C	Group I	-0.504769	0.218285	-0.302943	0.530351	-0.738764	0.0128577
YNL168C	Group I	0.195864	0.378922	0.350915	0.000722352	-0.54422	6.75296e-10
YKL134C	Group I	0.150427	0.330061	-0.00928846	0.954825	0.981515	4.07872e-29
YOR119C	Group I	0.143843	0.390942	0.404706	5.12334e-06	0.0930328	0.312214
YOR124C	Group I	0.157177	0.340199	-0.0684306	0.615515	0.112782	0.253958
YCR072C	Group I	-0.208582	0.383731	-0.129824	0.489749	0.319293	0.0298829
YER183C	Group I	-0.212143	0.290712	-0.231527	0.137261	0.0985475	0.546082
YNR052C	Group I	0.184026	0.38474	0.441072	1.31648e-06	0.239644	0.00311992
YOR357C	Group I	-0.248624	0.322756	-0.592561	1.7297e-05	-0.00138586	1
YNL238W	Group I	0.151715	0.371579	0.117189	0.252753	0.0898442	0.336749
YNL045W	Group I	-0.138951	0.410474	-0.174793	0.0602256	-0.124563	0.12443
YDR302W	Group I	-0.152506	0.372267	-0.20803	0.0860686	-0.0887638	0.428585
YDR167W	Group I	-0.150643	0.354698	0.125139	0.34029	-0.226342	0.0276287
YMR131C	Group I	-0.195656	0.379799	-0.117929	0.519238	0.390535	0.00506305
YKL191W	Group I	-0.133774	0.412689	-0.338887	0.00110475	0.0589372	0.606791
YBL091C	Group I	-0.136061	0.42253	0.15227	0.128828	-0.28618	0.000491762
YOR090C	Group I	-0.151378	0.362156	0.42597	0.000105793	-0.237122	0.0053788
YLR380W	Group I	0.22115	0.383087	0.583973	9.08119e-08	-0.0448839	0.72403
YLR196W	Group I	-0.235089	0.350916	0.133499	0.51718	0.247506	0.104462
YAL049C	Group I	0.122102	0.437864	0.0152615	0.894003	-1.24573	4.43142e-60
YNR003C	Group I	-0.15184	0.377002	-0.304396	0.00591863	-0.203725	0.0516342
YNL127W	Group I	0.147996	0.343059	0.0216666	0.885823	-0.0064643	0.967569
YNL284C	Group I	0.146971	0.403936	0.212105	0.0514123	0.171222	0.0823768
YLR103C	Group I	0.200069	0.371662	0.500678	7.73001e-08	0.198283	0.0821399
YDR365C	Group I	0.160708	0.386642	0.214054	0.103434	0.0399639	0.736739
YIL048W	Group I	-0.190236	0.407164	-0.587378	2.42608e-13	0.14363	0.0979395
YML030W	Group I	0.199431	0.408364	0.639696	1.01646e-06	-0.0612104	0.689697
YOR163W	Group I	0.191144	0.394576	0.529979	2.65442e-07	-0.23522	0.0063797
YIL008W	Group I	0.163999	0.416169	0.0775251	0.497701	0.0381867	0.732819
YNL247W	Group I	-0.139141	0.417875	-0.169358	0.135727	0.226758	0.0115837
YBR025C	Group I	-0.314449	0.409163	-0.976957	7.96132e-21	0.443922	2.76363e-07
YOL040C	Group I	-0.187317	0.407164	0.214583	0.101002	0.0761417	0.58311
YDL045W-A	Group I	-0.164693	0.425003	-0.226091	0.0227959	0.264265	0.00111892
YGR223C	Group I	0.137959	0.401	0.158395	0.0958271	-0.212973	0.0322543
YMR110C	Group I	-0.184709	0.40723	-0.201929	0.142609	-0.863284	8.73608e-22
YLR409C	Group I	-0.188306	0.392312	-0.0646872	0.685095	0.208241	0.0724547
YJR117W	Group I	-0.174742	0.361505	0.0154869	0.933255	-0.247399	0.0119004
YOR151C	Group I	-0.182234	0.431338	-0.459182	5.22472e-06	0.103925	0.298276
YLL040C	Group I	-0.147797	0.407164	-0.236299	0.0130013	-0.010763	0.93349
YPR160W	Group I	-0.237584	0.312202	-0.200334	0.270723	-1.79496	1.0961e-94
YGR181W	Group I	-0.166404	0.431444	-0.178548	0.145008	0.241295	0.016858
YGR132C	Group I	0.233142	0.424961	0.707273	2.46582e-09	-0.149294	0.213999
YFL024C	Group I	-0.190163	0.402349	0.400043	0.000667338	-0.538707	1.77344e-08
YMR073C	Group I	0.146757	0.409163	0.0401493	0.74906	0.466853	5.4971e-10
YBL071W-A	Group I	0.146693	0.396132	-0.376563	0.00312052	0.124918	0.272366
YKL207W	Group I	-0.125212	0.412518	0.108986	0.28454	-0.0140734	0.897419
YDR075W	Group I	0.264702	0.4099	0.676311	7.46068e-09	-0.22037	0.0553282
YLR386W	Group I	-0.125685	0.421246	-0.207244	0.0402405	-0.0285505	0.774082
YDL148C	Group I	0.144828	0.431199	-0.142736	0.236822	0.407242	1.58846e-05
YOL090W	Group I	-0.143787	0.444857	-0.282313	0.00100889	0.0931372	0.285384
YDR511W	Group I	-0.151217	0.443912	-0.483656	1.76211e-05	-0.0750793	0.538795
YKL007W	Group I	-0.159021	0.406496	0.214049	0.0625995	-0.0789061	0.49929
YNL016W	Group I	0.189099	0.443912	0.549015	1.47422e-08	0.0833362	0.378842
YML130C	Group I	-0.136881	0.391215	-0.327343	0.000862498	0.553631	6.70241e-12
YPR129W	Group I	0.172807	0.436305	0.564008	8.16192e-09	0.0480869	0.652882
YGL058W	Group I	0.112905	0.463225	-0.0971687	0.320726	-0.0836941	0.3298
YLR424W	Group I	0.17194	0.39639	-0.197198	0.170276	-0.157174	0.233914
YIL129C	Group I	0.141576	0.431199	-0.324371	0.000494104	0.349814	1.48981e-05
YNL263C	Group I	0.173632	0.44042	0.288217	0.00702317	0.215361	0.0214252
YDR419W	Group I	0.128015	0.440679	0.117514	0.267624	0.33734	0.000184069
YMR185W	Group I	-0.171338	0.412768	-0.595845	2.05207e-07	-0.116812	0.279571
YIL062C	Group I	-0.119709	0.443791	0.0619195	0.555541	-0.384658	1.86705e-05
YLR242C	Group I	-0.29582	0.426394	-0.718799	2.55468e-07	-0.000664974	1
YOR126C	Group I	-0.239331	0.389434	-0.58822	4.40129e-06	-0.0947356	0.349202
YPR048W	Group I	-0.131427	0.37048	-0.0265765	0.843513	0.093126	0.277668
YDL116W	Group I	-0.138968	0.446319	-0.357372	3.90054e-05	0.172744	0.039658
YHR188C	Group I	0.142116	0.380684	0.200058	0.0962567	-0.191835	0.0659687
YFR002W	Group I	-0.1133	0.473881	-0.274752	0.00194826	-0.0637291	0.495453
YKL117W	Group I	-0.140423	0.472504	0.0790734	0.553069	-0.233798	0.0169259
YBR080C	Group I	-0.122596	0.46603	-0.104461	0.301754	0.416683	1.46626e-07
YAL022C	Group I	-0.170431	0.372267	-0.143979	0.362977	-5.91431e-06	1
YDL003W	Group I	0.144591	0.415263	0.246146	0.0175716	0.444404	1.41924e-07
YIL106W	Group I	0.124627	0.462148	0.116165	0.247352	0.144306	0.0974822
YKR017C	Group I	0.138877	0.455384	0.257469	0.00669735	-0.104741	0.317625
YDR268W	Group I	-0.185114	0.394064	-0.345564	0.0172901	0.404388	0.000233776
YPL117C	Group I	0.150917	0.448961	0.171784	0.170063	-0.273109	0.00712546
YDR336W	Group I	-0.244442	0.416851	-0.577548	1.57034e-06	0.212595	0.122837
YPR056W	Group I	0.120647	0.481259	0.125981	0.204484	-0.0510736	0.62768
YGR036C	Group I	0.185713	0.44042	0.0632407	0.68492	0.325695	0.0153932
YHL002W	Group I	0.141222	0.462991	0.235886	0.00934785	0.0294712	0.786563
YOL139C	Group I	-0.153573	0.468748	0.139369	0.28653	0.198881	0.057828
YLR016C	Group I	0.186785	0.404842	-0.00155643	1	0.224433	0.171399
YOR058C	Group I	-0.116934	0.448961	-0.0838777	0.448914	-0.320701	0.000482626
YJL153C	Group I	-0.211982	0.387294	-0.372537	0.0527845	-0.17346	0.343142
YBR146W	Group I	-0.129962	0.449732	0.151374	0.171012	0.177445	0.0468388
YCL054W	Group I	-0.153376	0.462148	-0.0115667	0.941116	0.338842	0.00162233
YLR347C	Group I	-0.1563	0.459918	-0.404475	9.38204e-05	0.207892	0.0226004
YGR184C	Group I	0.114864	0.480899	0.0723402	0.512128	0.122808	0.150902
YAL046C	Group I	-0.188825	0.459918	-0.499339	1.90539e-05	0.465534	2.54619e-07
YLR163C	Group I	-0.132922	0.468834	-0.260938	0.0076828	0.156976	0.0658454
YDR280W	Group I	0.16779	0.443703	0.363971	0.00108572	0.142373	0.156078
YDL045C	Group I	0.170389	0.433145	0.224663	0.0459484	-0.125888	0.239037
YBR114W	Group I	0.157396	0.466661	-0.0261321	0.873499	-0.310906	0.0155644
YHR069C	Group I	-0.129246	0.477005	-0.132129	0.277904	0.101404	0.378857
YOL031C	Group I	-0.1159	0.468685	-0.0471581	0.680216	0.565522	1.59998e-12
YDR063W	Group I	-0.119869	0.473564	0.0239187	0.85714	-0.548809	3.30505e-08
YOR070C	Group I	0.153813	0.462989	0.284311	0.00529354	-0.307365	0.00247753
YDL234C	Group I	0.151702	0.463975	-0.100947	0.508638	-0.590768	5.77677e-06
YDR282C	Group I	0.115903	0.46114	-0.128	0.231076	-0.0681379	0.531323
YJR104C	Group I	-0.163077	0.436931	0.0562055	0.71546	-0.926179	2.11784e-20
YBR136W	Group I	0.159794	0.465094	-0.288935	0.0534655	-0.160142	0.279571
YNL292W	Group I	0.122282	0.490894	0.264616	0.00774378	0.207868	0.018025
YGR193C	Group I	0.103629	0.525971	0.0431193	0.678832	-0.189281	0.0168117
YMR240C	Group I	0.126183	0.465845	0.17829	0.154632	0.530529	1.31113e-10
YGR276C	Group I	-0.104466	0.496244	-0.100326	0.287111	0.300464	0.00026867
YJL036W	Group I	0.187476	0.426969	0.266102	0.0826895	-0.4223	0.00126236
YMR061W	Group I	0.135743	0.476493	0.157178	0.200398	-0.0649911	0.596664
YJR152W	Group I	-0.251504	0.428576	-0.230784	0.367575	-0.605344	0.00316611
YDL167C	Group I	0.196542	0.457116	0.390252	0.000102066	0.113103	0.333902
YLR435W	Group I	-0.153493	0.42537	0.0966579	0.55613	-0.0542942	0.656727
YGL256W	Group I	-0.198126	0.470927	-0.787087	3.68139e-14	0.19406	0.0346219
YNL138W	Group I	-0.126209	0.463592	-0.0173473	0.882437	-0.373391	0.000187368
YGL169W	Group I	-0.159432	0.463881	-0.631601	6.24079e-10	0.459968	7.72377e-08
YLR127C	Group I	0.136184	0.486902	-0.232154	0.0227395	-0.152602	0.155719
YGL174W	Group I	0.12509	0.496015	-0.0614532	0.631543	-0.00217475	1
YML097C	Group I	0.202038	0.446764	0.4656	0.000100125	-0.181575	0.132422
YOL018C	Group I	0.103648	0.483683	0.257911	0.00302548	-0.0162923	0.890274
YMR224C	Group I	-0.150707	0.479689	-0.394234	1.99167e-05	0.27995	0.00225642
YPL132W	Group I	0.143272	0.46786	0.0728461	0.565375	-0.126258	0.26218
YDR164C	Group I	-0.126287	0.476493	-0.193016	0.0525818	0.13893	0.122837
YGL047W	Group I	0.180326	0.462574	0.37948	0.0128998	-1.50358	5.0861e-20
YPL022W	Group I	0.0992398	0.51849	0.0427613	0.674142	0.154795	0.0633095
YDR258C	Group I	-0.282646	0.443912	-0.365786	0.249022	-0.656233	0.0113026
YCR087C-A	Group I	0.328845	0.432144	0.928995	2.28153e-05	0.0284178	0.92731
YBL020W	Group I	-0.114119	0.46511	-0.321238	0.00224337	0.395921	3.65816e-06
YNL129W	Group I	-0.148456	0.482219	-0.130533	0.278877	-0.0616237	0.610299
YBL102W	Group I	-0.137414	0.496015	-0.248212	0.0283672	-0.198921	0.0552325
YJL141C	Group I	0.134717	0.501851	0.168797	0.231353	-0.828325	8.49829e-14
YHR037W	Group I	-0.147519	0.51191	-0.261848	0.0264066	0.254838	0.00628123
YLR305C	Group I	-0.130415	0.508615	-0.384361	3.72452e-06	0.166774	0.036634
YBR023C	Group I	-0.146484	0.491774	-0.443293	5.77121e-06	-0.166784	0.0643575
YER173W	Group I	0.113644	0.489821	0.107103	0.357613	0.049328	0.645675
YAR008W	Group I	0.180404	0.504065	0.38886	3.91888e-05	0.169844	0.0730945
YLR045C	Group I	0.110801	0.523596	0.318447	0.00040261	-0.0544642	0.586318
YIL021W	Group I	-0.114987	0.517217	0.0902072	0.348885	0.0756706	0.400483
YLR245C	Group I	-0.287374	0.44512	-0.612039	0.000855636	-0.339926	0.0609112
YER051W	Group I	0.136874	0.472572	-0.127537	0.342897	0.103931	0.374988
YLR321C	Group I	0.149835	0.495522	0.556662	3.5206e-11	-0.0736703	0.450799
YBR170C	Group I	-0.116235	0.485038	0.0247429	0.862444	0.267717	0.00732463
YDR329C	Group I	0.110949	0.534799	0.0783233	0.514316	-0.380567	4.85508e-05
YOL142W	Group I	-0.144617	0.407239	-0.171695	0.217816	0.340714	6.82897e-05
YHR143W-A	Group I	0.228221	0.482219	0.426917	4.26568e-05	-0.210663	0.0140609
YDL210W	Group I	-0.453636	0.467217	-1.02121	0.00207267	-0.621056	0.0325021
YBR097W	Group I	-0.132197	0.506642	-0.24892	0.0316404	-0.377493	0.000134027
YGR047C	Group I	0.127979	0.42253	0.015076	0.930315	-0.124013	0.236612
YMR024W	Group I	-0.11293	0.518781	0.148093	0.138516	0.173028	0.0647833
YPL097W	Group I	0.153597	0.496244	0.317285	0.000998329	0.180086	0.0872775
YLR316C	Group I	-0.199344	0.412518	-0.70836	9.67915e-09	-0.463791	0.00475651
YDR465C	Group I	0.211319	0.496186	0.408339	0.00464221	0.0576607	0.689216
YEL053C	Group I	0.145968	0.497136	0.258944	0.0147229	0.443846	1.25665e-06
YCR027C	Group I	0.135802	0.500481	0.0175892	0.913411	0.342486	0.00282629
YNL223W	Group I	0.143243	0.449825	-0.00777409	0.97171	-0.767599	6.24685e-08
YNL072W	Group I	0.213991	0.502006	0.470194	0.000158846	-0.179579	0.220796
YPL252C	Group I	0.172932	0.509215	0.497106	4.30118e-06	0.0887434	0.440595
YNL118C	Group I	0.107559	0.553952	0.168201	0.0998933	0.05775	0.577239
YKL019W	Group I	-0.102305	0.530819	-0.0633927	0.534564	0.0515093	0.624359
YHR121W	Group I	-0.106321	0.527043	0.066899	0.542438	0.0987545	0.315601
YJL033W	Group I	-0.13014	0.509635	-0.049152	0.747206	-0.00702554	0.967115
YDL008W	Group I	-0.166492	0.522697	-0.260215	0.0269234	-0.0141171	0.931856
YOR111W	Group I	0.136746	0.468451	-0.0825392	0.639266	-0.244798	0.0638286
YFL036W	Group I	-0.116476	0.547825	-0.383304	1.30863e-05	0.182381	0.04147
YMR167W	Group I	0.152219	0.497506	-0.359809	0.00319619	0.22704	0.0316078
YPR181C	Group I	-0.106928	0.57549	-0.132307	0.215535	0.168223	0.0542677
YJL062W	Group I	-0.116996	0.472572	-0.159162	0.127298	-0.101019	0.425306
YOR005C	Group I	0.0958095	0.555662	-0.258263	0.00218047	-0.15025	0.057278
YGL100W	Group I	-0.0994607	0.543551	0.149511	0.155717	0.0183936	0.874485
YMR278W	Group I	-0.196576	0.489293	-0.567761	6.21611e-07	-0.503522	1.61698e-06
YBL022C	Group I	-0.112395	0.551973	-0.100427	0.41314	0.377736	1.04979e-05
YNL021W	Group I	0.14689	0.437602	-0.0118214	0.955415	0.519659	3.07168e-05
YBR198C	Group I	0.126742	0.534969	0.448766	8.83733e-07	-0.145915	0.110933
YKL212W	Group I	-0.121476	0.526155	-0.299131	0.0154534	-0.0938321	0.398532
YPL172C	Group I	-0.101906	0.529831	-0.0490232	0.656309	0.124537	0.20153
YDL150W	Group I	0.176247	0.509635	0.272496	0.0184058	-0.0675899	0.493373
YOR291W	Group I	0.105444	0.504515	-0.00988696	0.959602	-0.114358	0.241726
YLR397C	Group I	-0.118341	0.513086	0.111023	0.376617	0.102409	0.311985
YGL211W	Group I	-0.131166	0.540152	-0.302713	0.0049378	0.10546	0.296961
YGR100W	Group I	0.089408	0.568583	0.0272182	0.798421	-0.152796	0.067118
YOL123W	Group I	-0.124038	0.5281	0.209045	0.126306	-0.335621	0.00166486
YDL090C	Group I	-0.125113	0.538213	-0.567564	1.23738e-07	-0.381224	0.000124839
YDL219W	Group I	-0.138195	0.443918	-0.244795	0.112567	0.407963	0.000117114
YDR246W	Group I	0.257989	0.473564	0.726123	0.00162044	-0.90571	8.71334e-07
YOL094C	Group I	-0.126097	0.499825	-0.0390587	0.758694	0.0248259	0.878659
YMR132C	Group I	0.140911	0.49099	-0.35443	0.0145604	0.623013	1.95023e-06
YCL045C	Group I	-0.0978363	0.584093	-0.146966	0.150924	-0.222235	0.0104328
YEL004W	Group I	-0.191141	0.540077	-0.755811	5.10086e-12	0.46427	4.76053e-07
YMR028W	Group I	-0.0916343	0.557865	0.0689953	0.486595	0.0526945	0.571852
YHR058C	Group I	0.127386	0.542035	0.185809	0.137068	0.205306	0.0758012
YDL142C	Group I	0.119941	0.493166	0.060115	0.656309	0.0941674	0.493628
YKL025C	Group I	0.110936	0.524116	0.303696	0.000505769	0.0888351	0.409848
YLR205C	Group I	-0.182435	0.47417	0.278348	0.111493	0.25777	0.0442596
YKR035W-A	Group I	-0.107169	0.568865	-0.0919406	0.343112	0.0248427	0.809799
YGL227W	Group I	0.112788	0.54422	0.00900547	0.940438	-0.438648	2.21273e-08
YLL027W	Group I	0.10865	0.551722	0.200653	0.0616373	0.223087	0.0210917
YNL289W	Group I	0.149669	0.548547	0.38667	0.00122753	0.192848	0.0570579
YJL005W	Group I	0.12011	0.495394	-0.278673	0.0297081	-0.471714	1.81121e-10
YMR239C	Group I	-0.170212	0.516413	-0.444548	0.014674	-0.106061	0.541943
YNL075W	Group I	-0.136704	0.534611	0.335723	0.00533493	0.169982	0.0692069
YPR098C	Group I	-0.116756	0.57232	-0.303156	0.00219391	-0.179609	0.0557584
YJL121C	Group I	-0.101021	0.557894	0.178269	0.0986234	0.160638	0.0834866
YGR005C	Group I	0.114402	0.581353	0.395202	2.33068e-05	0.0549568	0.590224
YER140W	Group I	-0.125281	0.529234	-0.280297	0.0209956	0.0514063	0.740984
YPR176C	Group I	0.0865894	0.574515	-0.059205	0.552974	0.402041	9.54206e-07
YJL010C	Group I	-0.109986	0.565785	-0.11108	0.384961	0.121698	0.272657
YMR128W	Group I	0.110199	0.565676	0.113236	0.327784	0.193903	0.036686
YLR336C	Group I	0.139491	0.544737	0.176511	0.236509	-0.0708753	0.609809
YPL210C	Group I	-0.0974789	0.57962	0.0503864	0.660563	0.0860235	0.37129
YLR002C	Group I	-0.136568	0.539084	0.0696933	0.681485	0.163301	0.220919
YKL094W	Group I	-0.0950514	0.609328	0.0784917	0.489636	-0.100984	0.30805
YBR252W	Group I	-0.138702	0.561453	0.192184	0.196651	0.127125	0.399039
YBL040C	Group I	0.0950303	0.565446	0.173163	0.108065	-0.301057	7.51893e-05
YJL011C	Group I	-0.247286	0.504515	-0.746156	4.32704e-05	0.145297	0.326166
YKL018W	Group I	-0.118468	0.529831	-0.202867	0.113129	0.336806	0.00194263
YOR250C	Group I	-0.128578	0.583966	-0.063439	0.654087	-0.129208	0.321638
YKR031C	Group I	0.0981724	0.555662	-0.0772601	0.53138	0.0865325	0.388982
YMR231W	Group I	-0.100778	0.586829	-0.0954086	0.408411	0.231843	0.008583
YLR370C	Group I	0.0977773	0.608561	0.293142	0.00293789	-0.179474	0.054993
YJL085W	Group I	-0.102567	0.585559	-0.285465	0.0017836	-0.0339758	0.735517
YHR042W	Group I	-0.124428	0.548547	0.23681	0.0400949	-0.188915	0.119953
YBR173C	Group I	0.141465	0.58393	0.594271	9.91691e-10	-0.0930247	0.312214
YAL026C	Group I	-0.0950686	0.57699	-0.396987	2.59838e-06	0.151246	0.120197
YAL012W	Group I	-0.175376	0.548547	-0.0944641	0.700003	0.186292	0.391372
YJL207C	Group I	0.0845871	0.611095	-0.340329	0.00069166	0.0944151	0.293803
YFL025C	Group I	0.0833842	0.595821	-0.355672	3.9016e-05	0.0448287	0.656418
YPR140W	Group I	-0.103165	0.547702	-0.159414	0.22128	-0.00677562	0.958356
YPL217C	Group I	0.15013	0.558265	0.389897	0.00500796	-0.00711205	0.967569
YDL147W	Group I	0.110275	0.611149	0.261382	0.0297794	-0.0775636	0.512063
YDR182W	Group I	0.119249	0.591056	0.507135	6.29496e-08	-0.251282	0.00225181
YNL218W	Group I	0.110435	0.555662	0.0191456	0.90405	-0.329888	0.0161402
YBR006W	Group I	-0.107005	0.592373	-0.220133	0.0168566	-0.51112	2.37671e-09
YPL063W	Group I	0.110491	0.585933	0.446025	1.53042e-05	0.140448	0.192775
YGL017W	Group I	-0.130549	0.555662	-0.506292	0.000299591	-0.308678	0.00990455
YDR415C	Group I	0.136618	0.586937	0.399213	6.26121e-05	0.0657742	0.491727
YKL205W	Group I	-0.101503	0.580683	-0.301165	0.00841167	0.142185	0.220224
YPR024W	Group I	0.0977239	0.627939	0.197765	0.0553565	0.409213	3.66252e-06
YDR386W	Group I	0.101717	0.587713	-0.0399466	0.768044	0.118172	0.281751
YKL087C	Group I	0.100382	0.591495	0.296065	0.00212609	0.0592146	0.542535
YDR205W	Group I	0.0924265	0.606269	0.0599752	0.631258	0.414848	6.57053e-07
YHR008C	Group I	0.108077	0.601734	0.268579	0.0468128	-0.588672	3.22019e-10
YGL240W	Group I	-0.17834	0.518781	-0.0693031	0.774926	-0.176906	0.471529
YOL032W	Group I	-0.112967	0.480899	0.245229	0.0758137	0.230173	0.0151617
YHR099W	Group I	0.08429	0.599679	-0.105846	0.315555	0.221756	0.00877881
YIL075C	Group I	-0.0918719	0.646872	0.0627121	0.607655	0.0206811	0.850906
YGR217W	Group I	-0.110215	0.547748	-0.300301	0.0384915	-0.106931	0.368468
YHL013C	Group I	0.131989	0.592323	0.2257	0.0667768	0.42743	4.91435e-05
YMR125W	Group I	-0.0900409	0.632746	-0.16726	0.10461	-0.106174	0.267947
YJR093C	Group I	0.0865096	0.613317	0.0141862	0.904984	0.0678579	0.490029
YGR096W	Group I	-0.175689	0.561959	-0.187584	0.404855	0.424999	0.0119727
YOR289W	Group I	0.135755	0.595807	0.761035	6.57567e-13	-0.762767	1.46174e-12
YDR292C	Group I	0.0913724	0.618292	0.204249	0.0372967	0.271896	0.000994778
YKL033W-A	Group I	-0.198931	0.464166	-0.110783	0.730775	-0.262526	0.212696
YDL031W	Group I	-0.094394	0.610289	-0.0683856	0.545677	0.367595	1.55043e-05
YGR127W	Group I	-0.158506	0.563265	-0.288514	0.0367002	-1.30857	1.27716e-65
YDL104C	Group I	0.116933	0.574925	-0.299471	0.0478334	-0.16874	0.21894
YOR319W	Group I	0.113098	0.579562	-0.210977	0.0769864	0.301448	0.00161516
YIL023C	Group I	0.0977418	0.585791	-0.205538	0.0719282	-0.279784	0.0155103
YNL185C	Group I	0.0864816	0.63892	0.383798	0.000214465	0.212425	0.0200464
YDR376W	Group I	-0.105313	0.578013	-0.251173	0.0266889	0.170178	0.196514
YFR006W	Group I	0.10068	0.622626	0.208568	0.0762115	0.449976	3.00763e-06
YGR260W	Group I	0.167546	0.585933	-0.354734	0.0919373	0.722533	1.78796e-06
YOR262W	Group I	-0.081488	0.613948	-0.225199	0.011889	0.208149	0.0214089
YMR272C	Group I	-0.121058	0.585811	0.156397	0.390043	-0.553594	8.28798e-06
YMR308C	Group I	-0.123916	0.629073	-0.554073	1.92666e-07	0.247571	0.00924045
YIR005W	Group I	-0.128689	0.622626	-0.324282	0.00587768	-0.439688	0.000133318
YGL130W	Group I	0.0781681	0.644295	0.228868	0.011421	0.0475974	0.616501
YER143W	Group I	0.0857838	0.648314	0.224661	0.029715	-0.166431	0.0538442
YML025C	Group I	0.091562	0.638352	0.248553	0.00903669	0.145194	0.108535
YPL029W	Group I	-0.0944406	0.613278	-0.289322	0.0148434	0.178559	0.0576538
YDR270W	Group I	0.0778291	0.64383	-0.0174377	0.889062	0.646111	5.61273e-14
YGR002C	Group I	0.0751251	0.637079	-0.147096	0.112277	0.0781125	0.435366
YBR235W	Group I	-0.0974719	0.595583	-0.16298	0.12872	-0.121385	0.212848
YDR221W	Group I	-0.175138	0.565446	0.100219	0.70735	-0.401022	0.0469603
YPL083C	Group I	0.0971466	0.636947	-0.0897298	0.452713	-0.0278587	0.82259
YFL044C	Group I	0.0844444	0.650536	0.0463853	0.675731	-0.126935	0.217373
YKL160W	Group I	0.0930166	0.622626	0.288623	0.00386847	0.0465539	0.656852
YBL104C	Group I	-0.0978949	0.584344	-0.313475	0.00572946	0.206787	0.0309623
YDR484W	Group I	0.0941447	0.629061	-0.257613	0.0158863	0.0906833	0.328595
YLL011W	Group I	-0.10491	0.607142	-0.080174	0.561064	0.388421	7.34381e-05
YPL009C	Group I	0.080117	0.646858	0.136892	0.176227	0.136995	0.126737
YPL013C	Group I	0.118922	0.634921	0.596125	1.80323e-10	0.0765952	0.436121
YGL150C	Group I	0.0748877	0.666754	0.0603312	0.553822	-0.0409117	0.662936
YKL017C	Group I	0.0776035	0.64996	-0.0861614	0.43137	0.113152	0.260219
YLR429W	Group I	-0.0864385	0.660929	0.208273	0.0385982	0.088873	0.371802
YBL057C	Group I	-0.101803	0.637371	-0.300163	0.00397854	0.335967	8.87354e-06
YPR173C	Group I	0.0796744	0.67105	0.100399	0.33085	-0.177423	0.0407447
YNR053C	Group I	-0.134816	0.635841	0.0795461	0.71546	0.175722	0.332774
YJL154C	Group I	-0.079923	0.646872	-0.134415	0.222337	-0.520657	2.05545e-08
YOR039W	Group I	-0.105876	0.64383	-0.360001	0.000473813	-0.200531	0.0217441
YGR054W	Group I	0.0897161	0.659306	0.0828892	0.506888	0.239243	0.0196573
YHR070W	Group I	0.14039	0.645596	0.407068	0.00544933	0.351894	0.00885386
YJR068W	Group I	0.0916317	0.647933	0.237096	0.00711462	-0.025831	0.804692
YBR246W	Group I	0.0938205	0.656133	-0.0476657	0.706854	0.0213689	0.873255
YOR112W	Group I	0.0661688	0.678124	-0.0800345	0.39466	0.0517967	0.576147
YNL082W	Group I	0.0892009	0.643581	-0.167917	0.140668	0.0472545	0.68355
YDR079C-A	Group I	0.145058	0.637681	0.713051	4.16809e-11	-0.112756	0.484011
YMR296C	Group I	0.108245	0.638349	0.313166	0.00167058	0.0613666	0.604794
YEL050C	Group I	0.121764	0.643155	0.497524	1.04645e-08	0.0774253	0.453241
YLR314C	Group I	0.0775152	0.68202	0.0192052	0.876839	-0.00233969	0.988917
YBR003W	Group I	-0.0719119	0.662617	0.131184	0.16727	0.252761	0.0012168
YOR027W	Group I	0.101991	0.656282	-0.0830663	0.56041	-0.494081	1.05268e-07
YEL011W	Group I	0.130978	0.658389	-0.288649	0.035842	-1.74905	7.05606e-52
YPR067W	Group I	-0.0777886	0.656282	-0.074449	0.458297	0.192857	0.0273332
YMR022W	Group I	-0.0722312	0.645596	0.0432835	0.699037	-0.111023	0.215129
YNL305C	Group I	0.078366	0.686283	-0.0244181	0.849024	-0.386718	3.0926e-05
YHR076W	Group I	-0.0788955	0.667152	0.293025	0.000900788	-0.0488488	0.626616
YGR029W	Group I	0.0926829	0.653544	0.321328	0.0100137	-0.00162065	1
YBR257W	Group I	0.100906	0.625955	0.0356942	0.840106	0.0394484	0.781484
YNL172W	Group I	0.0733431	0.667691	-0.178148	0.10956	0.0525525	0.613213
YLR128W	Group I	0.0984808	0.656133	0.176824	0.182104	-0.207002	0.0985341
YLR430W	Group I	-0.0728825	0.653544	-0.0296455	0.793953	0.146061	0.135146
YPL149W	Group I	-0.0870217	0.67795	-0.451594	1.06688e-06	0.0738193	0.424329
YMR092C	Group I	-0.0703493	0.702058	-0.141713	0.143893	0.0130451	0.908727
YCR090C	Group I	0.0960243	0.622626	0.0389892	0.810299	0.132515	0.174155
YGL180W	Group I	-0.167699	0.59422	-0.0322642	0.92501	-1.0337	8.90118e-07
YJR002W	Group I	0.0937813	0.672151	0.0193796	0.895796	0.139442	0.160326
YER125W	Group I	-0.0784104	0.6907	-0.0504244	0.684248	-0.095717	0.320738
YJR102C	Group I	0.0711527	0.67993	0.182469	0.073068	0.152594	0.111123
YIL042C	Group I	0.0742229	0.676538	0.354421	4.56166e-05	-0.42865	5.30224e-07
YGR271W	Group I	-0.0912063	0.66539	-0.404965	0.000239559	0.34645	1.42466e-05
YBR002C	Group I	0.126681	0.664129	0.47143	1.34365e-05	0.109053	0.258948
YKL041W	Group I	-0.0691844	0.696205	-0.141645	0.138106	0.0920129	0.344673
YCR077C	Group I	-0.0682677	0.69891	-0.10757	0.288823	0.0545977	0.583292
YLL001W	Group I	-0.0705624	0.697412	0.0342273	0.752908	0.140251	0.125847
YCR093W	Group I	0.0692375	0.695784	-0.0919419	0.35911	0.290622	0.000369138
YKL067W	Group I	-0.0821509	0.69125	0.175748	0.14346	0.318393	0.000429651
YLR008C	Group I	-0.074714	0.647933	0.0440145	0.743945	0.293931	0.000183973
YGL070C	Group I	0.128968	0.630258	0.579859	3.48671e-06	0.139277	0.164302
YGL094C	Group I	0.0861957	0.67377	-0.435731	2.35958e-06	-0.323931	8.90081e-05
YKR079C	Group I	0.0883974	0.650536	-0.389301	0.00228418	0.480951	8.78681e-08
YBR110W	Group I	-0.0649329	0.693212	-0.00932879	0.933837	0.393631	1.7022e-07
YBR094W	Group I	0.0642684	0.700432	0.0071766	0.954572	-0.356603	4.72314e-06
YJR019C	Group I	-0.107498	0.611556	0.19966	0.266838	0.151304	0.158017
YCL004W	Group I	0.092022	0.653003	-0.0852852	0.537379	-0.124072	0.412258
YJL004C	Group I	-0.134498	0.662366	-0.397446	0.0198829	-0.0264621	0.906707
YER036C	Group I	-0.0936116	0.688748	-0.498334	9.47137e-05	0.648367	1.12682e-08
YER058W	Group I	0.0837509	0.688413	0.453578	2.38975e-06	-0.00111777	1
YKL215C	Group I	0.0686701	0.683849	0.0666222	0.553966	-0.0646354	0.488182
YPL160W	Group I	-0.0839432	0.708016	-0.247983	0.0266082	0.00546149	0.970135
YER082C	Group I	0.0909888	0.686873	0.199754	0.0682382	0.0654903	0.52391
YIL049W	Group I	-0.0991595	0.663955	0.357045	0.010535	-0.343345	0.0206632
YPL247C	Group I	0.0785183	0.661088	0.143351	0.21989	-0.700666	2.17577e-10
YGL246C	Group I	0.0782281	0.67969	-0.173214	0.161244	0.419294	2.62073e-05
YER048W-A	Group I	0.0958406	0.688848	-0.0586821	0.729337	0.332754	0.00953541
YER005W	Group I	-0.0947726	0.636783	-0.228828	0.127298	0.0629107	0.514594
YOR145C	Group I	0.0927915	0.70709	0.187666	0.104573	0.226088	0.0157182
YGL236C	Group I	0.0735222	0.715425	0.272724	0.00352873	0.238051	0.00483812
YHR169W	Group I	0.0868132	0.692316	0.188329	0.136344	-0.0237268	0.853475
YBL058W	Group I	0.0718516	0.73289	0.232162	0.0325538	-0.0543948	0.60381
YDL040C	Group I	-0.0610239	0.722921	-0.0201507	0.862152	0.184999	0.0305919
YBR101C	Group I	-0.0754481	0.721066	-0.0173977	0.904705	-0.258365	0.0111841
YKR068C	Group I	0.0701909	0.698785	-0.0603178	0.625689	0.481163	3.05704e-07
YFL027C	Group I	0.071983	0.719038	-0.0768403	0.550408	0.265753	0.00875885
YER016W	Group I	0.0945543	0.711251	0.537332	4.7376e-09	-0.229671	0.017042
YNL061W	Group I	-0.100921	0.698058	0.209201	0.120873	0.171095	0.181357
YLL008W	Group I	0.126922	0.693796	0.343178	0.0485319	0.338188	0.012455
YHR002W	Group I	-0.0930389	0.695472	-0.524092	1.61795e-05	-0.0022891	1
YDR412W	Group I	0.114029	0.70289	0.598064	2.68237e-08	-0.0142943	0.908309
YHL032C	Group I	-0.120544	0.663956	-0.46956	0.00731411	-0.32697	0.000297901
YDR142C	Group I	-0.0673445	0.720659	-0.146883	0.158458	0.153788	0.0597291
YNL007C	Group I	-0.0803934	0.70501	0.190874	0.176294	-0.280458	0.00582351
YBR011C	Group I	-0.0911436	0.722128	0.440387	4.54127e-05	-0.112397	0.284882
YDL052C	Group I	0.0669221	0.729905	0.274964	0.00151314	0.230554	0.00308003
YPL170W	Group I	0.127469	0.692608	0.782601	6.23285e-08	-1.40241	2.0375e-37
YKR051W	Group I	-0.0753023	0.696205	-0.142661	0.249637	-0.650981	2.06595e-10
YKL213C	Group I	-0.0564479	0.742422	0.0778174	0.442623	-0.167872	0.0369348
YOR217W	Group I	0.0676628	0.696298	0.016739	0.911385	0.0323858	0.743869
YER157W	Group I	-0.0912732	0.65815	-0.338124	0.0393795	0.305521	0.00143601
YIL061C	Group I	0.094412	0.682088	0.00277863	1	-0.050439	0.80885
YJL125C	Group I	0.0687902	0.697412	0.0434675	0.756042	0.246123	0.00453421
YDL206W	Group I	-0.0731034	0.67795	0.086904	0.55148	0.933838	8.68468e-33
YMR078C	Group I	-0.0592398	0.737066	-0.120667	0.259404	0.199055	0.0124698
YDR060W	Group I	-0.0754352	0.724583	-0.0476594	0.74007	0.0947798	0.434469
YML121W	Group I	-0.0610957	0.697412	-0.0955262	0.390108	-0.0739484	0.434985
YDL077C	Group I	0.105395	0.713289	-0.398929	4.94589e-05	0.0360993	0.748842
YKL172W	Group I	0.127304	0.718101	0.608429	2.35038e-07	0.410736	3.00193e-05
YPL109C	Group I	-0.0903625	0.702058	-0.199136	0.110374	-0.337035	3.44462e-05
YMR197C	Group I	-0.0759964	0.74664	-0.370194	0.00011277	-0.387876	7.46758e-06
YML077W	Group I	-0.0644023	0.743679	-0.314308	0.00559012	0.13276	0.218078
YAL035W	Group I	-0.0699755	0.737243	-0.0421828	0.757829	0.342359	9.47286e-05
YBL080C	Group I	0.0584237	0.748736	0.0128478	0.924944	0.20319	0.0313247
YOR294W	Group I	0.0922373	0.715918	0.360667	0.0026457	-0.193041	0.0793543
YHR086W	Group I	-0.0784306	0.726742	-0.268557	0.00837457	0.0954589	0.435469
YGR019W	Group I	-0.0858578	0.736129	-0.372012	0.00153022	-0.460192	7.7488e-06
YDR324C	Group I	-0.0782657	0.726566	0.0810703	0.57204	0.128148	0.272366
YCL016C	Group I	-0.0752104	0.733312	-0.355035	0.00354892	0.223294	0.0246915
YJL143W	Group I	0.0663081	0.723214	0.244995	0.00609908	0.1936	0.0477855
YDR170C	Group I	-0.065613	0.724383	-0.133702	0.300297	0.062839	0.525967
YHR204W	Group I	-0.0582524	0.752958	-0.0787222	0.474333	0.0158285	0.904799
YHR144C	Group I	0.0948422	0.733312	0.134426	0.340058	0.726038	4.89367e-10
YLR239C	Group I	0.100701	0.721334	0.477894	1.79913e-05	-0.0119193	0.937405
YFL007W	Group I	-0.0602489	0.763333	-0.0775746	0.465186	-0.180875	0.0479591
YDL149W	Group I	0.072509	0.749831	-0.355172	0.000196058	-0.412877	3.77079e-06
YDL217C	Group I	0.0656474	0.728628	-0.0967922	0.451485	0.584112	3.06002e-10
YGL124C	Group I	-0.0608087	0.766891	-0.197927	0.0291296	0.151292	0.0810704
YLR142W	Group I	0.176174	0.658975	0.185746	0.65653	-1.17786	1.98141e-05
YLR299W	Group I	-0.0898753	0.700267	0.515665	0.0029531	-0.778141	9.05534e-12
YMR236W	Group I	-0.0591306	0.760512	-0.337253	0.000399553	-0.16842	0.0570692
YMR281W	Group I	-0.066895	0.755768	0.181393	0.137212	0.395203	1.85422e-05
YJL130C	Group I	0.076634	0.756854	-0.455069	7.49841e-05	-0.0916722	0.423255
YKL144C	Group I	-0.0686016	0.740721	-0.347559	0.00372578	0.243238	0.0251388
YJL041W	Group I	-0.0520218	0.775776	-0.0806051	0.440426	-0.0583484	0.557624
YOL023W	Group I	0.0599592	0.742307	-0.206796	0.0365298	0.318753	0.000739716
YDR183W	Group I	0.0657407	0.754817	0.142826	0.243879	-0.0323919	0.84523
YNL272C	Group I	0.0509717	0.776566	-0.0841965	0.414227	-0.0410363	0.700481
YBR058C	Group I	-0.0519459	0.778413	-0.223558	0.016186	0.0897265	0.317155
YPL002C	Group I	0.053401	0.754383	-0.0682714	0.550675	0.362395	1.08208e-05
YER154W	Group I	0.0690248	0.731192	0.0805376	0.61631	-0.0955479	0.425995
YBR123C	Group I	0.0570949	0.754449	0.143358	0.154576	-0.178502	0.0999318
YPL054W	Group I	0.0979237	0.711994	0.72806	0.000130226	-0.140234	0.287836
YNL297C	Group I	0.0700815	0.76005	-0.206378	0.029715	0.248452	0.00197709
YOR340C	Group I	-0.0756695	0.749873	0.0011566	1	0.15985	0.233222
YGL119W	Group I	0.0618947	0.756854	0.0973447	0.448835	0.245225	0.0338334
YLR017W	Group I	0.0636511	0.760656	-0.0904812	0.537002	-0.112615	0.368854
YCR017C	Group I	-0.0563877	0.788815	-0.198568	0.0402405	0.217072	0.0154557
YOL071W	Group I	0.0787465	0.764711	0.5546	4.15042e-07	-0.548533	1.20681e-08
YLR129W	Group I	0.0690494	0.758439	0.25227	0.0233059	0.3985	4.34952e-07
YOR022C	Group I	0.0564821	0.777498	-0.0458936	0.722693	0.403219	3.95068e-06
YDL141W	Group I	0.0570348	0.77441	-0.167138	0.121977	0.150081	0.133913
YML096W	Group I	-0.0616668	0.774932	-0.448551	5.23745e-05	0.22152	0.035918
YCR088W	Group I	0.0533226	0.776705	0.189257	0.0855097	-0.219398	0.00968421
YNL273W	Group I	0.0593791	0.766095	0.0593294	0.651927	0.54749	9.15011e-10
YER025W	Group I	0.0730683	0.777399	0.297621	0.00820283	0.200304	0.0491979
YDL140C	Group I	0.0647651	0.790867	0.351349	0.000784233	0.179393	0.0375605
YOL096C	Group I	-0.051656	0.790867	-0.036971	0.781113	-0.25197	0.0201855
YLR069C	Group I	-0.0525124	0.793211	0.0215799	0.857546	-0.00337041	0.98418
YOR287C	Group I	-0.0858192	0.745935	-0.367328	0.0653536	0.0654038	0.71204
YAL044W-A	Group I	0.0562027	0.76496	0.24251	0.0182651	-0.0317938	0.789956
YAL036C	Group I	0.06554	0.765986	0.0724848	0.610653	0.193982	0.0292749
YDR305C	Group I	-0.0510274	0.776566	0.231707	0.0250073	-0.209185	0.0352861
YOR330C	Group I	0.0503364	0.77809	-0.0610264	0.539995	0.175789	0.0903316
YLR253W	Group I	-0.0468114	0.802613	-0.0756963	0.458639	0.143962	0.104246
YBR236C	Group I	-0.0624221	0.793629	-0.499435	1.57361e-08	0.449306	6.37161e-09
YPL020C	Group I	-0.06464	0.793312	-0.292769	0.000721209	-0.142205	0.125972
YCR051W	Group I	0.0650154	0.776705	0.243145	0.0287009	-0.315463	0.00412335
YPL001W	Group I	-0.0496158	0.779892	-0.0776356	0.444164	0.744963	2.18347e-18
YER171W	Group I	0.048586	0.7996	0.0233511	0.865485	0.156982	0.116426
YOR239W	Group I	0.0655144	0.790146	0.290903	0.00544839	0.0342945	0.75392
YLR074C	Group I	0.0649488	0.795395	0.0563195	0.747888	0.132622	0.343142
YJL168C	Group I	0.0447301	0.794289	0.00856921	0.941116	0.28815	0.00115993
YGR261C	Group I	-0.0470264	0.796684	0.387469	3.0132e-05	0.102062	0.298535
YHR062C	Group I	-0.0583303	0.77698	-0.0298409	0.847376	-0.0136115	0.931357
YPR137W	Group I	0.0722893	0.793312	0.307556	0.00463274	0.223211	0.00944101
YNL310C	Group I	0.0514212	0.795795	0.137161	0.249481	-0.348952	0.00110684
YOR059C	Group I	0.0478593	0.793912	0.355619	6.60052e-05	0.292692	0.00154612
YDR325W	Group I	0.0477236	0.784282	0.04342	0.693511	0.0303471	0.777681
YPL206C	Group I	0.0575091	0.798621	-0.359881	0.00173718	0.174547	0.0992168
YDR328C	Group I	-0.0467047	0.818642	0.059849	0.584364	-0.33659	0.000116271
YNL221C	Group I	0.0584553	0.783749	0.313458	0.00614851	0.304087	0.0010911
YMR288W	Group I	-0.0571998	0.808992	-0.223779	0.0628424	0.20703	0.0450057
YML080W	Group I	-0.0590511	0.795873	0.0587374	0.71546	0.186516	0.145706
YGR103W	Group I	0.0829917	0.795795	0.389201	0.0132095	0.181545	0.154478
YNL119W	Group I	0.0451442	0.795795	-0.0108323	0.93023	0.359733	1.89762e-05
YLR026C	Group I	-0.0435981	0.806283	0.189545	0.0644048	0.355483	6.19201e-06
YGL207W	Group I	-0.045335	0.830202	0.0624628	0.586671	0.097362	0.33653
YNL202W	Group I	0.0583032	0.789926	-0.025753	0.876839	-0.341671	7.60266e-05
YDL119C	Group I	0.056725	0.812153	0.023459	0.894813	0.312063	0.0126431
YNL244C	Group I	0.0529451	0.826193	0.214372	0.037312	-0.182195	0.0402503
YJL053W	Group I	0.0385558	0.820362	-0.122008	0.196022	-0.00565852	0.969499
YOR149C	Group I	-0.0522644	0.802545	-0.0133825	0.939772	0.246947	0.00471212
YNL163C	Group I	-0.0527634	0.816193	-0.435464	0.000266329	0.0823336	0.507941
YGL206C	Group I	-0.0504996	0.82015	-0.255741	0.00696868	0.0321987	0.776139
YMR097C	Group I	0.0478906	0.802109	-0.0577661	0.593962	0.0150392	0.892054
YMR002W	Group I	-0.0457626	0.832633	-0.0220478	0.866322	0.279991	0.00190199
YFL002C	Group I	0.0473832	0.793987	-0.174303	0.102525	0.0258853	0.803026
YDL238C	Group I	-0.0808061	0.79179	-0.419956	0.00591858	-0.593865	8.49344e-07
YPL122C	Group I	-0.0512198	0.818114	-0.234786	0.0434873	0.167387	0.143163
YOR115C	Group I	0.0530929	0.818114	0.440985	9.22734e-07	0.00110078	1
YNL240C	Group I	-0.0503713	0.794996	-0.0887655	0.53138	-0.324386	0.00368022
YIL091C	Group I	0.0569538	0.814518	0.265689	0.0108966	0.335921	5.15954e-05
YBR208C	Group I	0.0799634	0.770083	-0.259651	0.254781	-0.938716	2.87744e-12
YDR373W	Group I	-0.0559609	0.811282	-0.389743	0.000141831	-0.208025	0.0200257
YOR246C	Group I	0.040873	0.82015	-0.0200534	0.861017	0.177032	0.0439284
YPL111W	Group I	0.0640273	0.776705	-0.437609	0.00443427	0.0255805	0.834007
YLR105C	Group I	-0.0465253	0.821259	0.085789	0.396567	0.081349	0.40009
YDR017C	Group I	-0.0402895	0.829297	-0.342216	6.35551e-05	-0.117173	0.182589
YPR190C	Group I	0.0475429	0.812321	-0.118159	0.370241	0.414236	5.67675e-06
YPL263C	Group I	0.0566383	0.809066	0.218434	0.094397	0.374361	3.88878e-05
YPR051W	Group I	-0.0489516	0.810959	0.303191	0.00304182	0.201906	0.0623477
YDL145C	Group I	-0.0450662	0.839131	0.111003	0.32847	0.028171	0.809492
YDL164C	Group I	0.0379408	0.835222	0.0363764	0.727416	-0.00599413	0.963286
YIL153W	Group I	0.0558392	0.822814	0.582402	1.78046e-07	0.0325506	0.780834
YIR029W	Group I	0.131007	0.79262	0.421966	0.286012	0.18639	0.568439
YBL049W	Group I	-0.0915079	0.821398	-0.722356	5.01767e-13	0.00252512	0.986633
YKL184W	Group I	-0.0642488	0.827484	-0.723544	2.55865e-11	0.0259975	0.815762
YGL027C	Group I	0.0348473	0.844097	-0.00304311	0.987765	0.0130407	0.904345
YGL022W	Group I	-0.0417503	0.832633	-0.00409889	0.976651	-0.049475	0.667734
YGR078C	Group I	0.0630532	0.810959	0.168666	0.323877	-0.158518	0.268329
YPL157W	Group I	0.0569773	0.839679	0.100333	0.491681	0.0840967	0.566114
YPR021C	Group I	-0.0423302	0.823094	0.0325521	0.791507	0.184093	0.111417
YBR160W	Group I	-0.0501548	0.827484	-0.226592	0.0430702	0.627635	1.55132e-15
YPL076W	Group I	0.0588852	0.831342	0.0907983	0.617119	0.191354	0.254163
YIL128W	Group I	-0.0393608	0.847769	-0.319256	0.000579306	0.338116	3.90119e-05
YNL063W	Group I	0.0627029	0.824999	-0.209251	0.126274	0.48591	2.88317e-06
YPL104W	Group I	0.0367926	0.838297	-0.0756816	0.474912	0.560221	3.90322e-13
YJR064W	Group I	0.0417366	0.849332	-0.00614093	0.962148	0.0829775	0.381405
YGL112C	Group I	-0.0361531	0.846843	-0.0436759	0.676582	0.159386	0.058592
YLR051C	Group I	-0.0452637	0.820776	-0.0965465	0.502603	0.231543	0.0251871
YJL208C	Group I	0.049345	0.831825	0.237256	0.0610108	0.269363	0.00256984
YPL120W	Group I	-0.0479384	0.84923	-0.227737	0.0359616	-0.0900607	0.42399
YMR135C	Group I	-0.0341338	0.860929	0.0238094	0.84406	-0.497837	1.34859e-09
YLR276C	Group I	0.0473275	0.830696	0.136282	0.313992	1.75408e-05	1
YPL225W	Group I	-0.0410331	0.861617	0.327071	0.00253963	-0.282839	0.00269585
YDR440W	Group I	0.0374097	0.859669	0.0131353	0.925975	0.139157	0.160694
YPL162C	Group I	-0.0436143	0.840358	-0.299904	0.00272121	0.0235338	0.865796
YDL193W	Group I	-0.0576927	0.84923	-0.834425	9.84817e-24	-0.032418	0.730567
YOL102C	Group I	0.0574434	0.806445	-0.0623155	0.752908	-0.143614	0.250819
YBR102C	Group I	0.0339083	0.842758	0.0636622	0.492318	-0.217906	0.0258499
YLR148W	Group I	-0.0437221	0.84923	-0.303127	0.00204256	-0.128109	0.195143
YDR424C	Group I	-0.043967	0.848359	0.342785	0.000347335	-0.448371	1.75422e-06
YDL058W	Group I	-0.0310982	0.865147	0.0408317	0.704087	0.036719	0.719696
YKL099C	Group I	-0.0438411	0.834314	0.119446	0.424912	0.210231	0.0508486
YGR277C	Group I	-0.0376497	0.862857	-0.14578	0.185732	0.213416	0.0196661
YOL001W	Group I	0.0368279	0.865147	0.135572	0.194221	-0.158849	0.104701
YPR091C	Group I	0.0345949	0.861892	-0.093915	0.414493	-0.503967	4.32872e-08
YDR092W	Group I	0.0563528	0.853076	0.564644	4.21263e-07	-0.181652	0.0702624
YKL003C	Group I	0.0401942	0.855229	0.329557	0.000137479	0.396075	2.5818e-05
YGR202C	Group I	0.0347693	0.858815	0.067509	0.580143	-0.00154377	0.996323
YHR072W	Group I	-0.0566428	0.847613	0.42305	0.0017262	-0.443018	3.29422e-06
YKR026C	Group I	-0.0346031	0.868106	0.173618	0.10138	0.305762	0.000328014
YMR004W	Group I	0.0342589	0.867258	0.170229	0.124077	-0.0280237	0.814848
YGR074W	Group I	0.0632833	0.865765	0.491989	4.4549e-06	0.456182	1.38297e-06
YDL102W	Group I	0.0377631	0.868106	-0.16637	0.14738	0.267595	0.00402191
YJL030W	Group I	0.0355358	0.864739	0.0213013	0.876839	-0.171925	0.0935842
YGL006W	Group I	-0.0400819	0.874735	-0.0255558	0.883133	-0.371252	0.00284911
YHL022C	Group I	-0.0921154	0.840743	-0.641061	0.0259761	0.906129	0.000107013
YLR306W	Group I	0.0574097	0.837791	0.123947	0.547758	-0.0310267	0.867431
YPR086W	Group I	-0.0327778	0.871537	0.204008	0.048724	-0.184401	0.0730971
YDR449C	Group I	-0.0370827	0.874354	-0.288436	0.0376839	0.276189	0.00753728
YJR057W	Group I	-0.0356499	0.853253	0.269965	0.0107294	0.0573118	0.661867
YOR275C	Group I	0.0344591	0.877822	-0.299231	0.000644127	0.268936	0.000561636
YGL099W	Group I	0.0405721	0.87902	0.0922743	0.49177	0.0972517	0.36852
YOR332W	Group I	-0.0305193	0.888792	0.201502	0.0634151	-0.354286	5.98824e-05
YDL004W	Group I	-0.0325685	0.893511	0.150851	0.229003	0.333966	0.000486537
YHR148W	Group I	-0.0387858	0.880609	0.350855	0.00723146	0.31617	0.00229005
YDR416W	Group I	-0.0315848	0.88073	-0.232628	0.0578798	-0.0289992	0.806267
YMR001C	Group I	0.0335902	0.879273	0.020001	0.872889	0.21712	0.0246793
YDR180W	Group I	-0.0573416	0.877813	-0.466309	0.000256654	-0.00449513	0.983915
YDR148C	Group I	-0.0416986	0.883853	-0.319423	0.0202571	0.227393	0.0299384
YHL004W	Group I	-0.0352213	0.879453	0.411657	7.04242e-05	0.305584	0.00059451
YDR228C	Group I	0.0502131	0.874234	0.363761	0.0748839	-0.245755	0.160219
YGL243W	Group I	0.0308552	0.879273	0.0867827	0.510284	-0.112719	0.313706
YOL076W	Group I	-0.0284302	0.883061	-0.0636383	0.609955	0.0832466	0.40674
YMR009W	Group I	-0.025868	0.900677	-0.158801	0.0953998	-0.00370679	0.979567
YOR346W	Group I	0.0330462	0.893575	-0.290307	0.00370671	0.266292	0.00162233
YNR012W	Group I	-0.0441499	0.890106	-0.0440811	0.848294	0.333271	0.0574755
YKL190W	Group I	0.0332996	0.896907	0.39243	0.000108957	-0.116609	0.274448
YJR122W	Group I	0.0345821	0.894727	0.259781	0.0173098	0.189878	0.0582684
YGL233W	Group I	0.0334983	0.886884	-0.203686	0.155177	-0.107164	0.318667
YMR080C	Group I	0.0242627	0.899108	-0.254087	0.00727525	0.0693597	0.453139
YBR143C	Group I	-0.0379587	0.896622	0.274154	0.0266395	0.373798	2.89759e-05
YLR216C	Group I	0.0510359	0.896649	-0.802415	2.71659e-12	-0.179591	0.13873
YHR027C	Group I	-0.0278921	0.907055	0.21685	0.0479451	0.074021	0.467754
YDR430C	Group I	-0.025837	0.900804	0.0398963	0.747329	0.252738	0.0105605
YIL030C	Group I	-0.0241316	0.909239	-0.135371	0.176364	0.118891	0.212004
YJR100C	Group I	-0.0263977	0.896864	0.0564314	0.576493	0.0572962	0.581655
YLR396C	Group I	-0.0352597	0.893261	-0.367143	0.002422	0.115119	0.324721
YML098W	Group I	0.0375611	0.895631	0.494053	2.16888e-07	-0.74694	3.12354e-18
YOR254C	Group I	-0.0248117	0.905451	0.119198	0.261962	0.0583046	0.573748
YIL068C	Group I	0.025213	0.890106	-0.191264	0.0684295	-0.0570628	0.617666
YOL049W	Group I	-0.0266485	0.906607	0.377888	8.04732e-05	-0.00791983	0.946535
YLR378C	Group I	0.0265322	0.909017	0.263094	0.0127778	-0.19726	0.0370336
YNL102W	Group I	-0.0358174	0.87902	-0.283239	0.0599868	0.321505	0.00400598
YPR112C	Group I	-0.0311264	0.899339	0.0252741	0.887947	0.0575796	0.650105
YGR090W	Group I	0.0258526	0.909063	0.0959758	0.449476	0.258894	0.00804438
YGR200C	Group I	0.029139	0.908074	-0.029678	0.859717	0.384845	0.00151143
YMR020W	Group I	-0.027288	0.907799	-0.231283	0.0687212	-0.149589	0.211455
YBR261C	Group I	0.0401718	0.898767	0.148603	0.452457	-0.198715	0.217373
YJL074C	Group I	0.0297549	0.904723	-0.389314	0.000163691	-0.228702	0.0213815
YOR020C	Group I	-0.0339937	0.911995	-0.481273	4.89675e-06	0.266027	0.00503552
YML059C	Group I	-0.0269838	0.898973	0.123579	0.29066	0.540696	6.33163e-10
YGR091W	Group I	0.0245462	0.903978	0.0581913	0.606375	0.26997	0.00945607
YMR247C	Group I	-0.0245245	0.912332	-0.346761	0.00226114	0.937793	1.49157e-29
YEL064C	Group I	0.0345357	0.906962	-0.405303	0.00186024	-0.0848039	0.561247
YLR022C	Group I	0.0315547	0.911003	0.198066	0.10689	0.191965	0.109319
YGL200C	Group I	-0.0248362	0.908538	0.242254	0.0219367	-0.150021	0.169836
YOR125C	Group I	0.0243428	0.916881	0.333884	0.00157898	-0.410835	8.2408e-05
YNL113W	Group I	0.0294421	0.902696	0.275028	0.0304115	0.1773	0.0317567
YGL105W	Group I	-0.025178	0.917632	0.122258	0.378388	-0.0669562	0.577239
YPL003W	Group I	-0.0268382	0.90928	-0.0654581	0.598191	-0.852768	2.98181e-14
YLL041C	Group I	-0.0242736	0.923469	-0.20285	0.0875434	0.262104	0.00541751
YDL043C	Group I	-0.0449842	0.89875	-0.41484	0.0657713	0.100393	0.562946
YOR260W	Group I	-0.0245234	0.921109	0.324425	0.000582544	0.196012	0.0299896
YNL035C	Group I	-0.0210471	0.920215	0.020078	0.888479	0.216676	0.0138615
YMR223W	Group I	0.0309365	0.91467	-0.412531	0.00292036	0.268307	0.0479591
[truncated: 3,555 more rows]
