# Supplementary material for: Stress-induced expression is enriched for evolutionarily young genes in diverse budding yeasts
Source: Nat Commun. 2020 May 1;11:2144. doi: 10.1038/s41467-020-16073-3 (PMC7195364; doi:10.1038/s41467-020-16073-3)
Supplement: Supplementary file 6 — Source Data [file 41467_2020_16073_MOESM6_ESM.zip]

Archive with 27 entries (26 files):
- Supplementary Figure 1A_yli_GOterms.txt
- __MACOSX/
- __MACOSX/._Supplementary Figure 1A_yli_GOterms.txt
- Figure 4A source data-TPM_All.xlsx
- __MACOSX/._Figure 4A source data-TPM_All.xlsx
- Supplementary Figure 9A_source data-Toxic-Overexpression.xlsx
- __MACOSX/._Supplementary Figure 9A_source data-Toxic-Overexpression.xlsx
- Supplementary Figure 3B and 3C-Proteomics-SCE.xlsx
- __MACOSX/._Supplementary Figure 3B and 3C-Proteomics-SCE.xlsx
- Supplementary Figure 3B and 3C-Proteomics-KMA.xlsx
- __MACOSX/._Supplementary Figure 3B and 3C-Proteomics-KMA.xlsx
- Supplementary Figure 9B_Source data_enriched_cellular_components.xlsx
- __MACOSX/._Supplementary Figure 9B_Source data_enriched_cellular_components.xlsx
- Supplementary figure 2B_source data-AncientGenes.xlsx
- __MACOSX/._Supplementary figure 2B_source data-AncientGenes.xlsx
- Supplementary Figure 1A_kma_GOterms.txt
- __MACOSX/._Supplementary Figure 1A_kma_GOterms.txt
- Figure 4C_source data_-s288c_Essential.xlsx
- __MACOSX/._Figure 4C_source data_-s288c_Essential.xlsx
- Figure 4D_source data-AAdivergence%.xlsx
- __MACOSX/._Figure 4D_source data-AAdivergence%.xlsx
- Supplementary Figure 6B and 6D_source data.xlsx
- __MACOSX/._Supplementary Figure 6B and 6D_source data.xlsx
- Supplementary Figure 1A_sce_GOterms.txt
- __MACOSX/._Supplementary Figure 1A_sce_GOterms.txt
- Supplementary Figure 3B and 3C-Proteomics-YLI.xlsx
- __MACOSX/._Supplementary Figure 3B and 3C-Proteomics-YLI.xlsx
