# Supplementary material for: Stress-induced expression is enriched for evolutionarily young genes in diverse budding yeasts
Source: Nat Commun. 2020 May 1;11:2144. doi: 10.1038/s41467-020-16073-3 (PMC7195364; doi:10.1038/s41467-020-16073-3)
Supplement: Supplementary file 6 — Source Data [file 41467_2020_16073_MOESM6_ESM.zip › Supplementary Figure 1A_yli_GOterms.txt]

genes	Goterms	Annotation GO Category
A0A1D8NAR9	ribulose-phosphate 3-epimerase activity	Molecular Function
A0A1D8NAR9	carbohydrate metabolic process	Biological Process
A0A1D8NAR9	pentose-phosphate shunt	Biological Process
A0A1D8NAR9	metal ion binding	Molecular Function
A0A1D8N6C1	ribonucleoside-diphosphate reductase activity, thioredoxin disulfide as acceptor	Molecular Function
A0A1D8N6C1	extracellular region	Cellular Component
A0A1D8N6C1	deoxyribonucleotide biosynthetic process	Biological Process
A0A1D8N6C1	integral component of membrane	Cellular Component
A0A1D8N6C1	metal ion binding	Molecular Function
A0A1D8N6C1	cutinase activity	Molecular Function
A0A1D8N6C1	oxidation-reduction process	Biological Process
A0A1D8NP42	Golgi membrane	Cellular Component
A0A1D8NP42	structural molecule activity	Molecular Function
A0A1D8NP42	intracellular protein transport	Biological Process
A0A1D8NP42	ER to Golgi vesicle-mediated transport	Biological Process
A0A1D8NP42	retrograde vesicle-mediated transport, Golgi to ER	Biological Process
A0A1D8NP42	intra-Golgi vesicle-mediated transport	Biological Process
A0A1D8NP42	COPI vesicle coat	Cellular Component
A0A1D8N6E6	endoplasmic reticulum	Cellular Component
A0A1D8N6E6	GPI anchor biosynthetic process	Biological Process
A0A1D8N6E6	ER to Golgi vesicle-mediated transport	Biological Process
A0A1D8N6E6	integral component of membrane	Cellular Component
A0A1D8N6E6	hydrolase activity	Molecular Function
A0A1D8N6K4	integral component of membrane	Cellular Component
A0A1D8NC36	oxygen carrier activity	Molecular Function
A0A1D8NC36	intracellular	Cellular Component
A0A1D8NC36	oxygen transport	Biological Process
A0A1D8NC36	oxidoreductase activity	Molecular Function
A0A1D8NC36	oxygen binding	Molecular Function
A0A1D8NC36	heme binding	Molecular Function
A0A1D8NC36	metal ion binding	Molecular Function
A0A1D8NC36	oxidation-reduction process	Biological Process
A0A1D8NC36	cellular detoxification of nitrogen compound	Biological Process
A0A1D8NDU7	transcription coregulator activity	Molecular Function
A0A1D8NDU7	regulation of transcription by RNA polymerase II	Biological Process
A0A1D8NDU7	mediator complex	Cellular Component
A0A1D8N8H0	magnesium ion binding	Molecular Function
A0A1D8N8H0	[acyl-carrier-protein] S-malonyltransferase activity	Molecular Function
A0A1D8N8H0	3-oxoacyl-[acyl-carrier-protein] synthase activity	Molecular Function
A0A1D8N8H0	3-oxoacyl-[acyl-carrier-protein] reductase (NADPH) activity	Molecular Function
A0A1D8N8H0	fatty acid synthase complex	Cellular Component
A0A1D8N8H0	holo-[acyl-carrier-protein] synthase activity	Molecular Function
A0A1D8N8H0	pathogenesis	Biological Process
A0A1D8N8H0	long-chain fatty acid biosynthetic process	Biological Process
A0A1D8N8H0	oxidation-reduction process	Biological Process
A0A1D8N7N0	nucleotide binding	Molecular Function
A0A1D8N7N0	inositol hexakisphosphate kinase activity	Molecular Function
A0A1D8N7N0	inositol heptakisphosphate kinase activity	Molecular Function
A0A1D8N7N0	cytosol	Cellular Component
A0A1D8N7N0	inositol metabolic process	Biological Process
A0A1D8N7N0	phosphorylation	Biological Process
A0A1D8N7N0	dephosphorylation	Biological Process
A0A1D8N7N0	regulation of mitotic spindle elongation	Biological Process
A0A1D8N7N0	inositol phosphate biosynthetic process	Biological Process
A0A1D8N7N0	diphosphoinositol-pentakisphosphate kinase activity	Molecular Function
A0A1D8N7N0	ion binding	Molecular Function
A0A1D8N7N0	regulation of bipolar cell growth	Biological Process
A0A1D8N7N0	2 iron, 2 sulfur cluster binding	Molecular Function
A0A1D8N7N0	inositol 1-diphosphate 2,3,4,5,6-pentakisphosphate 1-diphosphatase activity	Molecular Function
A0A1D8N7N0	inositol 1,5-bisdiphosphate 2,3,4,6-tetrakisphosphate 1-diphosphatase activity	Molecular Function
A0A1D8N7N0	regulation of mitotic spindle assembly	Biological Process
A0A1D8NFJ7	transport	Biological Process
A0A1D8NFJ7	phosphatidylinositol binding	Molecular Function
A0A1D8NFJ7	cell part	Cellular Component
A0A1D8NQE5	cytochrome-b5 reductase activity, acting on NAD(P)H	Molecular Function
A0A1D8NQE5	integral component of membrane	Cellular Component
A0A1D8NQE5	electron transport chain	Biological Process
A0A1D8NG93	fungal-type vacuole membrane	Cellular Component
A0A1D8NG93	ATP binding	Molecular Function
A0A1D8NG93	plasma membrane	Cellular Component
A0A1D8NG93	integral component of membrane	Cellular Component
A0A1D8NG93	ATPase activity, coupled to transmembrane movement of substances	Molecular Function
A0A1D8NG93	transmembrane transport	Biological Process
A0A1H6PPB2	ribonuclease MRP activity	Molecular Function
A0A1H6PPB2	ribonuclease MRP complex	Cellular Component
A0A1H6PPB2	tRNA 5'-leader removal	Biological Process
A0A1H6PPB2	ribonuclease P activity	Molecular Function
A0A1H6PPB2	nucleolar ribonuclease P complex	Cellular Component
A0A1H6PPB2	RNA phosphodiester bond hydrolysis, endonucleolytic	Biological Process
A0A1H6PQH8	transcription coactivator activity	Molecular Function
A0A1H6PQH8	regulation of transcription by RNA polymerase II	Biological Process
A0A1H6PQH8	mediator complex	Cellular Component
A0A1H6PQH8	positive regulation of nucleic acid-templated transcription	Biological Process
A0A1H6PHA1	protein polyubiquitination	Biological Process
A0A1H6PHA1	Doa10p ubiquitin ligase complex	Cellular Component
A0A1H6PHA1	Hrd1p ubiquitin ligase ERAD-L complex	Cellular Component
A0A1H6PHA1	ATP binding	Molecular Function
A0A1H6PHA1	chromatin assembly or disassembly	Biological Process
A0A1H6PHA1	negative regulation of transcription by transcription factor catabolism	Biological Process
A0A1H6PHA1	ubiquitin-dependent ERAD pathway	Biological Process
A0A1H6PHA1	chromatin silencing at silent mating-type cassette	Biological Process
A0A1H6PHA1	fungal-type cell wall organization	Biological Process
A0A1H6PHA1	ubiquitin protein ligase binding	Molecular Function
A0A1H6PHA1	ubiquitin protein ligase activity	Molecular Function
A0A1H6PHA1	ubiquitin conjugating enzyme activity	Molecular Function
A0A1D8NGE4
A0A1D8NF59	phosphoprotein phosphatase activity	Molecular Function
A0A1D8NF59	cytoplasm	Cellular Component
A0A1D8NF59	carbohydrate metabolic process	Biological Process
A0A1D8NF59	membrane	Cellular Component
A0A1D8NF59	sterol biosynthetic process	Biological Process
A0A1D8NF59	sterol 3-beta-glucosyltransferase activity	Molecular Function
A0A1D8NF59	lipid glycosylation	Biological Process
A0A1D8NF59	intracellular membrane-bounded organelle	Cellular Component
A0A1D8NF59	soladodine glucosyltransferase activity	Molecular Function
A0A1D8NF59	brassicasterol glucosyltransferase activity	Molecular Function
A0A1D8NF59	cholesterol allpha-glucosyltransferase activity	Molecular Function
A0A1D8NLZ9	oxidoreductase activity, acting on the aldehyde or oxo group of donors, NAD or NADP as acceptor	Molecular Function
A0A1D8NLZ9	oxidation-reduction process	Biological Process
A0A1D8NG94	SNARE binding	Molecular Function
A0A1D8NG94	SNAP receptor activity	Molecular Function
A0A1D8NG94	endosome	Cellular Component
A0A1D8NG94	intracellular protein transport	Biological Process
A0A1D8NG94	exocytosis	Biological Process
A0A1D8NG94	vesicle fusion	Biological Process
A0A1D8NG94	integral component of membrane	Cellular Component
A0A1D8NG94	SNARE complex	Cellular Component
A0A1D8NG94	ascospore-type prospore membrane assembly	Biological Process
A0A1D8NG94	cell division site	Cellular Component
A0A1D8NG94	plasma membrane raft	Cellular Component
A0A1D8NG94	vesicle docking	Biological Process
A0A1D8NG94	cell tip	Cellular Component
A0A1D8NG94	prospore membrane leading edge	Cellular Component
A0A1D8NG94	prospore membrane spindle pole body attachment site	Cellular Component
A0A1D8NG94	prospore membrane biogenesis	Biological Process
A0A1H6Q184	protein transporter activity	Molecular Function
A0A1H6Q184	mitochondrial intermembrane space protein transporter complex	Cellular Component
A0A1H6Q184	TIM22 mitochondrial import inner membrane insertion complex	Cellular Component
A0A1H6Q184	protein import into mitochondrial inner membrane	Biological Process
A0A1H6Q184	metal ion binding	Molecular Function
A0A1H6Q184	unfolded protein binding	Molecular Function
A0A1H6Q184	chaperone-mediated protein transport	Biological Process
A0A1D8NB85	RNA polymerase II complex binding	Molecular Function
A0A1D8NB85	mRNA binding	Molecular Function
A0A1D8NB85	cytoplasm	Cellular Component
A0A1D8NB85	mRNA cleavage factor complex	Cellular Component
A0A1D8NB85	termination of RNA polymerase II transcription	Biological Process
A0A1D8NB85	mRNA polyadenylation	Biological Process
A0A1D8NB85	mRNA cleavage	Biological Process
A0A1H6PYL6	nucleus	Cellular Component
A0A1H6PYL6	cytoplasm	Cellular Component
A0A1H6PYL6	regulation of mitotic metaphase/anaphase transition	Biological Process
A0A1H6PYL6	cellular response to glucose starvation	Biological Process
A0A1D8NM65
A0A1H6PZZ9	nucleotide binding	Molecular Function
A0A1H6PZZ9	nuclear-transcribed mRNA catabolic process, deadenylation-dependent decay	Biological Process
A0A1H6PZZ9	P-body	Cellular Component
A0A1H6PZZ9	transcription, RNA-templated	Biological Process
A0A1H6PZZ9	single-stranded DNA binding	Molecular Function
A0A1H6PZZ9	single-stranded RNA binding	Molecular Function
A0A1H6PZZ9	DNA-directed 5'-3' RNA polymerase activity	Molecular Function
A0A1H6PZZ9	RNA-directed 5'-3' RNA polymerase activity	Molecular Function
A0A1H6PZZ9	RNA polymerase II, core complex	Cellular Component
A0A1H6PZZ9	transcription initiation from RNA polymerase II promoter	Biological Process
A0A1H6PZZ9	translation initiation factor binding	Molecular Function
A0A1H6PZZ9	mRNA export from nucleus in response to heat stress	Biological Process
A0A1H6PZZ9	recruitment of 3'-end processing factors to RNA polymerase II holoenzyme complex	Biological Process
A0A1H6PZZ9	positive regulation of translational initiation	Biological Process
A0A1H6Q6E6	ATP binding	Molecular Function
A0A1H6Q6E6	transferase activity	Molecular Function
A0A1H6Q6E6	ligase activity	Molecular Function
A0A1D8NBJ4	DNA binding	Molecular Function
A0A1D8NBJ4	DNA-binding transcription factor activity	Molecular Function
A0A1D8NBJ4	regulation of transcription, DNA-templated	Biological Process
A0A1D8NN58	iron ion binding	Molecular Function
A0A1D8NN58	endoplasmic reticulum membrane	Cellular Component
A0A1D8NN58	fatty acid biosynthetic process	Biological Process
A0A1D8NN58	mannosyl-inositol phosphorylceramide metabolic process	Biological Process
A0A1D8NN58	integral component of membrane	Cellular Component
A0A1D8NN58	heme binding	Molecular Function
A0A1D8NN58	oxidation-reduction process	Biological Process
A0A1D8NN58	fatty acid alpha-hydroxylase activity	Molecular Function
A0A1D8NK83	negative regulation of transcription by RNA polymerase II	Biological Process
A0A1D8NK83	nuclear chromatin	Cellular Component
A0A1D8NK83	RNA polymerase II proximal promoter sequence-specific DNA binding	Molecular Function
A0A1D8NK83	DNA-binding transcription factor activity, RNA polymerase II-specific	Molecular Function
A0A1D8NK83	nitrogen catabolite activation of transcription from RNA polymerase II promoter	Biological Process
A0A1D8NK83	transcription factor complex	Cellular Component
A0A1D8NK83	positive regulation of transcription by RNA polymerase II	Biological Process
A0A1D8NK83	positive regulation of cellular response to amino acid starvation	Biological Process
A0A1H6PS65	aldehyde dehydrogenase (NAD) activity	Molecular Function
A0A1H6PS65	mitochondrion	Cellular Component
A0A1H6PS65	antibiotic metabolic process	Biological Process
A0A1H6PS65	monocarboxylic acid metabolic process	Biological Process
A0A1H6PS65	oxidation-reduction process	Biological Process
A0A1D8N616	exon-exon junction complex disassembly	Biological Process
A0A1D8NIK3	DNA secondary structure binding	Molecular Function
A0A1D8NIK3	condensed nuclear chromosome, centromeric region	Cellular Component
A0A1D8NIK3	AT DNA binding	Molecular Function
A0A1D8NIK3	chromatin binding	Molecular Function
A0A1D8NIK3	ATP binding	Molecular Function
A0A1D8NIK3	double-strand break repair	Biological Process
A0A1D8NIK3	nuclear mitotic cohesin complex	Cellular Component
A0A1D8NIK3	identical protein binding	Molecular Function
A0A1D8NIK3	protein heterodimerization activity	Molecular Function
A0A1D8NIK3	cohesin ATPase activity	Molecular Function
A0A1D8NIK3	topological DNA entrapment activity	Molecular Function
A0A1D8NIK3	mitotic cohesin ssDNA (lagging strand) loading	Biological Process
A0A1H6PLQ9	triglyceride lipase activity	Molecular Function
A0A1H6PLQ9	integral component of membrane	Cellular Component
A0A1H6PLQ9	lipid catabolic process	Biological Process
A0A1D8N7B7	lysophospholipase activity	Molecular Function
A0A1D8N7B7	endoplasmic reticulum membrane	Cellular Component
A0A1D8N7B7	integral component of membrane	Cellular Component
A0A1D8N7B7	phosphatidylcholine catabolic process	Biological Process
A0A1D8N7B7	regulation of phospholipid biosynthetic process	Biological Process
A0A1D8N8A7	negative regulation of transcription by RNA polymerase II	Biological Process
A0A1D8N8A7	transcription coregulator activity	Molecular Function
A0A1D8N8A7	mediator complex	Cellular Component
A0A1D8N8A7	positive regulation of transcription by RNA polymerase II	Biological Process
A0A1D8N8A7	core mediator complex	Cellular Component
A0A1D8NDN7	endocytosis	Biological Process
A0A1D8NDN7	autophagy	Biological Process
A0A1D8NDN7	endosome membrane	Cellular Component
A0A1D8NDN7	protein transport	Biological Process
A0A1D8NDN7	vesicle organization	Biological Process
A0A1D8NDN7	extrinsic component of membrane	Cellular Component
A0A1D8NDN7	phosphatidylinositol binding	Molecular Function
A0A1D8N826	nucleosome	Cellular Component
A0A1D8N826	DNA binding	Molecular Function
A0A1D8N826	nucleus	Cellular Component
A0A1D8N826	nucleosome assembly	Biological Process
A0A1D8N5H6	aldehyde dehydrogenase (NAD) activity	Molecular Function
A0A1D8N5H6	oxidation-reduction process	Biological Process
A0A1D8N9B8	methylmalonate-semialdehyde dehydrogenase (acylating) activity	Molecular Function
A0A1D8N9B8	integral component of membrane	Cellular Component
A0A1D8N9B8	oxidation-reduction process	Biological Process
A0A1H6Q030	endoplasmic reticulum-Golgi intermediate compartment	Cellular Component
A0A1H6Q030	UDP-glucose transmembrane transport	Biological Process
A0A1H6Q030	integral component of membrane	Cellular Component
A0A1D8N8K0	3-deoxy-7-phosphoheptulonate synthase activity	Molecular Function
A0A1D8N8K0	aromatic amino acid family biosynthetic process	Biological Process
A0A1D8N8K0	chorismate biosynthetic process	Biological Process
A0A1H6PZL8	cytoplasm	Cellular Component
A0A1H6PZL8	acyl-CoA hydrolase activity	Molecular Function
A0A1D8NA98	3-hydroxyacyl-CoA dehydrogenase activity	Molecular Function
A0A1D8NA98	fatty acid metabolic process	Biological Process
A0A1D8NA98	oxidation-reduction process	Biological Process
A0A1D8NA98	NAD+ binding	Molecular Function
A0A1D8N553	sphingomyelin phosphodiesterase activity	Molecular Function
A0A1D8N553	sphingomyelin catabolic process	Biological Process
A0A1D8N553	hydrolase activity, acting on glycosyl bonds	Molecular Function
A0A1D8N553	metal ion binding	Molecular Function
A0A1H6PW89	endoplasmic reticulum membrane	Cellular Component
A0A1H6PW89	integral component of membrane	Cellular Component
A0A1D8N675	MAPK cascade	Biological Process
A0A1D8N675	MAP kinase activity	Molecular Function
A0A1D8N675	ATP binding	Molecular Function
A0A1D8N675	nucleus	Cellular Component
A0A1D8N675	cytoplasm	Cellular Component
A0A1D8N675	positive regulation of DNA-binding transcription factor activity	Biological Process
A0A1D8N675	cellular response to osmotic stress	Biological Process
A0A1H6QBU2	metal ion binding	Molecular Function
A0A1H6PSE9	homoaconitate hydratase activity	Molecular Function
A0A1H6PSE9	mitochondrion	Cellular Component
A0A1H6PSE9	lysine biosynthetic process via aminoadipic acid	Biological Process
A0A1H6PSE9	metal ion binding	Molecular Function
A0A1H6PSE9	4 iron, 4 sulfur cluster binding	Molecular Function
A0A1D8NF51	mitochondrial sorting and assembly machinery complex	Cellular Component
A0A1D8NEM7
A0A1D8N5I5	integral component of membrane	Cellular Component
A0A1D8NKU6
A0A1D8NA35
A0A1D8NQS2	lipid metabolic process	Biological Process
A0A1D8NQS2	hydrolase activity	Molecular Function
A0A1D8NK47	nucleus	Cellular Component
A0A1D8NK47	transcription by RNA polymerase II	Biological Process
A0A1H6PXS4	DNA binding	Molecular Function
A0A1D8N421
A0A1D8NQN9	extrinsic component of intraperoxisomal membrane	Cellular Component
A0A1D8NQN9	peroxisome inheritance	Biological Process
A0A1D8N8J5
A0A1D8N4N5	aspartic-type endopeptidase activity	Molecular Function
A0A1D8N4N5	proteolysis	Biological Process
A0A1D8NQS3	guanyl-nucleotide exchange factor activity	Molecular Function
A0A1D8NQS3	GTPase activator activity	Molecular Function
A0A1D8NQS3	cytoplasm	Cellular Component
A0A1D8NQS3	small GTPase mediated signal transduction	Biological Process
A0A1D8NQS3	positive regulation of GTPase activity	Biological Process
A0A1D8NAH5	Golgi apparatus	Cellular Component
A0A1D8NAH5	plasma membrane	Cellular Component
A0A1D8NAH5	integral component of membrane	Cellular Component
A0A1D8NAH5	cellular metabolic process	Biological Process
A0A1D8NF56	oligopeptide transport	Biological Process
A0A1D8NF56	integral component of membrane	Cellular Component
A0A1D8NF56	transmembrane transporter activity	Molecular Function
A0A1D8NF56	transmembrane transport	Biological Process
A0A1D8NKR0	integral component of membrane	Cellular Component
A0A1D8NBS4
A0A1D8NB19
A0A1D8NGG4
A0A1D8NF02	Golgi membrane	Cellular Component
A0A1D8NF02	mannosyl-oligosaccharide 1,2-alpha-mannosidase activity	Molecular Function
A0A1D8NF02	calcium ion binding	Molecular Function
A0A1D8NF02	endoplasmic reticulum	Cellular Component
A0A1D8NF02	N-glycan processing	Biological Process
A0A1D8NF02	integral component of membrane	Cellular Component
A0A1D8NF02	protein deglycosylation involved in glycoprotein catabolic process	Biological Process
A0A1D8NF02	ubiquitin-dependent glycoprotein ERAD pathway	Biological Process
A0A1D8NHU3
A0A1D8NMX5	ATP binding	Molecular Function
A0A1D8NMX5	chaperonin-containing T-complex	Cellular Component
A0A1D8NMX5	protein folding	Biological Process
A0A1D8NMX5	unfolded protein binding	Molecular Function
A0A1H6QBH0	cell morphogenesis involved in conjugation with cellular fusion	Biological Process
A0A1H6QBH0	integral component of membrane	Cellular Component
A0A1H6QBH0	plasma membrane fusion involved in cytogamy	Biological Process
A0A1H6QBH0	mating projection tip	Cellular Component
A0A1H6PY20	integral component of membrane	Cellular Component
A0A1D8N4I3	ATP binding	Molecular Function
A0A1D8N4I3	kinesin complex	Cellular Component
A0A1D8N4I3	microtubule	Cellular Component
A0A1D8N4I3	microtubule-based movement	Biological Process
A0A1D8N4I3	microtubule binding	Molecular Function
A0A1D8N4I3	protein localization	Biological Process
A0A1D8N4I3	ATP-dependent microtubule motor activity, plus-end-directed	Molecular Function
A0A1D8N4I3	cytoskeleton-dependent intracellular transport	Biological Process
A0A1D8N4I6
A0A1D8N5F8	nucleus	Cellular Component
A0A1D8N5F8	90S preribosome	Cellular Component
A0A1D8NGE8	tryptophan biosynthetic process	Biological Process
A0A1D8NGE8	anthranilate phosphoribosyltransferase activity	Molecular Function
A0A1D8NGQ6	RNA polymerase II proximal promoter sequence-specific DNA binding	Molecular Function
A0A1D8NGQ6	proximal promoter DNA-binding transcription activator activity, RNA polymerase II-specific	Molecular Function
A0A1D8NGQ6	nucleus	Cellular Component
A0A1D8NGQ6	zinc ion binding	Molecular Function
A0A1D8NGQ6	positive regulation of transcription from RNA polymerase II promoter by a nonfermentable carbon source	Biological Process
A0A1D8NH68	RNA polymerase I activity	Molecular Function
A0A1D8NH68	DNA binding	Molecular Function
A0A1D8NH68	RNA polymerase I complex	Cellular Component
A0A1D8NH68	transcription elongation from RNA polymerase I promoter	Biological Process
A0A1D8NH68	nucleolar large rRNA transcription by RNA polymerase I	Biological Process
A0A1D8NDK4	S-adenosylmethionine-dependent methyltransferase activity	Molecular Function
A0A1D8NDK4	methylation	Biological Process
A0A1D8NHC5	phosphomevalonate kinase activity	Molecular Function
A0A1D8NHC5	ATP binding	Molecular Function
A0A1D8NHC5	steroid biosynthetic process	Biological Process
A0A1D8NHC5	phosphorylation	Biological Process
A0A1D8NHC5	isopentenyl diphosphate biosynthetic process, mevalonate pathway	Biological Process
A0A1D8NKQ8	inositol hexakisphosphate binding	Molecular Function
A0A1D8NKQ8	RNA binding	Molecular Function
A0A1D8NKQ8	ATP-dependent RNA helicase activity	Molecular Function
A0A1D8NKQ8	ATP binding	Molecular Function
A0A1D8NKQ8	nucleolus	Cellular Component
A0A1D8NKQ8	polysome	Cellular Component
A0A1D8NKQ8	cellular bud tip	Cellular Component
A0A1D8NKQ8	translational termination	Biological Process
A0A1D8NKQ8	RNA splicing	Biological Process
A0A1D8NKQ8	regulation of gene expression	Biological Process
A0A1D8NKQ8	cytoplasmic stress granule	Cellular Component
A0A1D8NKQ8	RNA secondary structure unwinding	Biological Process
A0A1D8NKQ8	poly(A)+ mRNA export from nucleus	Biological Process
A0A1D8NKQ8	nuclear membrane	Cellular Component
A0A1D8NKQ8	nuclear pore cytoplasmic filaments	Cellular Component
A0A1D8NKQ8	catalytic step 2 spliceosome	Cellular Component
A0A1H6PZA8	ferroxidase activity	Molecular Function
A0A1H6PZA8	mitochondrial inner membrane	Cellular Component
A0A1H6PZA8	mitochondrial intermembrane space	Cellular Component
A0A1H6PZA8	mitochondrial matrix	Cellular Component
A0A1H6PZA8	mitochondrial electron transport, succinate to ubiquinone	Biological Process
A0A1H6PZA8	glutathione metabolic process	Biological Process
A0A1H6PZA8	cellular iron ion homeostasis	Biological Process
A0A1H6PZA8	mitochondrion organization	Biological Process
A0A1H6PZA8	ferrous iron binding	Molecular Function
A0A1H6PZA8	ferric iron binding	Molecular Function
A0A1H6PZA8	response to iron(II) ion	Biological Process
A0A1H6PZA8	iron incorporation into metallo-sulfur cluster	Biological Process
A0A1H6PZA8	cellular response to oxidative stress	Biological Process
A0A1H6PZA8	iron chaperone activity	Molecular Function
A0A1H6PZA8	identical protein binding	Molecular Function
A0A1H6PZA8	2 iron, 2 sulfur cluster binding	Molecular Function
A0A1D8NFR4	maturation of SSU-rRNA from tricistronic rRNA transcript (SSU-rRNA, 5.8S rRNA, LSU-rRNA)	Biological Process
A0A1D8NFR4	nucleolus	Cellular Component
A0A1D8NFR4	90S preribosome	Cellular Component
A0A1D8NFR4	small-subunit processome	Cellular Component
A0A1D8NFZ2	fungal-type cell wall organization	Biological Process
A0A1D8NIR3	Golgi membrane	Cellular Component
A0A1D8NIR3	magnesium ion binding	Molecular Function
A0A1D8NIR3	phospholipid-translocating ATPase activity	Molecular Function
A0A1D8NIR3	ATP binding	Molecular Function
A0A1D8NIR3	trans-Golgi network	Cellular Component
A0A1D8NIR3	plasma membrane	Cellular Component
A0A1D8NIR3	integral component of membrane	Cellular Component
A0A1D8NIR3	phospholipid translocation	Biological Process
A0A1D8NIR3	Golgi vesicle budding	Biological Process
A0A1H6PSX2	mitochondrion	Cellular Component
A0A1H6PSX2	tRNA methylation	Biological Process
A0A1H6PSX2	flavin adenine dinucleotide binding	Molecular Function
A0A1H6PSX2	mitochondrial tRNA wobble uridine modification	Biological Process
A0A1H6Q7E1	cytoplasm	Cellular Component
A0A1H6Q7E1	calcium-dependent protein serine/threonine phosphatase regulator activity	Molecular Function
A0A1H6Q7E1	regulation of phosphoprotein phosphatase activity	Biological Process
A0A1H6Q7E1	regulation of calcineurin-NFAT signaling cascade	Biological Process
A0A1D8N6Q2
A0A1D8NNS4
A0A1D8NJN0
A0A1D8NMA7	integral component of membrane	Cellular Component
A0A1H6PXG8	vesicle docking involved in exocytosis	Biological Process
A0A1H6PZW5	plasma membrane	Cellular Component
A0A1H6PZW5	integral component of membrane	Cellular Component
A0A1H6PZW5	filamentous growth of a population of unicellular organisms in response to pH	Biological Process
A0A1H6PZW5	cellular response to pH	Biological Process
A0A1D8N460
A0A1H6PZV7	Golgi apparatus	Cellular Component
A0A1H6PZV7	plasma membrane	Cellular Component
A0A1H6PZV7	(1->6)-beta-D-glucan biosynthetic process	Biological Process
A0A1H6PZV7	glucosidase activity	Molecular Function
A0A1H6PZV7	transport vesicle	Cellular Component
A0A1H6PZV7	integral component of endoplasmic reticulum membrane	Cellular Component
A0A1H6PZV7	site of polarized growth	Cellular Component
A0A1H6PZV7	fungal-type cell wall organization	Biological Process
A0A1D8NN06	histone deacetylase activity	Molecular Function
A0A1D8NN06	nuclear heterochromatin	Cellular Component
A0A1D8NN06	chromatin silencing	Biological Process
A0A1D8NN06	histone deacetylation	Biological Process
A0A1D8NN06	NAD+ binding	Molecular Function
A0A1D8NN06	chromosomal region	Cellular Component
A0A1D8NJR2
A0A1D8N3W8	integral component of membrane	Cellular Component
A0A1D8N5A6	RNA binding	Molecular Function
A0A1D8ND10
A0A1D8NDB8	cytoplasm	Cellular Component
A0A1D8NDB8	UDP-glucuronate decarboxylase activity	Molecular Function
A0A1D8NDB8	NAD+ binding	Molecular Function
A0A1D8N848	chronological cell aging	Biological Process
A0A1D8N848	membrane	Cellular Component
A0A1D8N848	phospholipid scrambling	Biological Process
A0A1D8N848	phospholipid scramblase activity	Molecular Function
A0A1D8N848	cellular response to oxidative stress	Biological Process
A0A1D8N848	cellular response to heat	Biological Process
A0A1D8N848	negative regulation of autophagy of mitochondrion	Biological Process
A0A1D8NPA7	DNA-binding transcription factor activity, RNA polymerase II-specific	Molecular Function
A0A1D8NPA7	RNA polymerase II transcription regulator recruiting activity	Molecular Function
A0A1D8NPA7	nucleus	Cellular Component
A0A1D8NPA7	regulation of transcription by RNA polymerase II	Biological Process
A0A1D8NPA7	cell differentiation	Biological Process
A0A1D8NPA7	sequence-specific DNA binding	Molecular Function
A0A1D8NPA7	transcription regulatory region DNA binding	Molecular Function
A0A1D8NPA7	mitotic spindle assembly	Biological Process
A0A1D8NBC8
A0A1H6Q422	structural constituent of ribosome	Molecular Function
A0A1H6Q422	translation	Biological Process
A0A1H6Q422	cytosolic large ribosomal subunit	Cellular Component
A0A1H6Q422	response to cycloheximide	Biological Process
A0A1D8NE58	mRNA processing	Biological Process
A0A1D8NE58	hydrolase activity, acting on ester bonds	Molecular Function
A0A1D8N4T8	integral component of membrane	Cellular Component
A0A1D8N5B5
A0A1H6PN34
A0A1D8NME0
A0A1H6PPE5	integral component of membrane	Cellular Component
A0A1H6PVP3
A0A1D8N4C6
A0A1D8N3P5	intracellular	Cellular Component
A0A1D8N3P5	intracellular sterol transport	Biological Process
A0A1D8NCZ4	GTPase activity	Molecular Function
A0A1D8NCZ4	GTP binding	Molecular Function
A0A1D8NCZ4	Golgi apparatus	Cellular Component
A0A1D8NCZ4	cytosol	Cellular Component
A0A1D8NCZ4	intracellular protein transport	Biological Process
A0A1D8NCZ4	protein localization to Golgi apparatus	Biological Process
A0A1D8NCZ4	response to endoplasmic reticulum stress	Biological Process
A0A1D8NCZ4	nuclear outer membrane-endoplasmic reticulum membrane network	Cellular Component
A0A1D8NCZ4	Golgi to plasma membrane protein transport	Biological Process
A0A1D8N8C4
A0A1D8N8F1	DNA binding	Molecular Function
A0A1D8N8F1	negative regulation of sexual sporulation resulting in formation of a cellular spore	Biological Process
A0A1D8N8F1	positive regulation of asexual sporulation resulting in formation of a cellular spore	Biological Process
A0A1H6PN77	microtubule motor activity	Molecular Function
A0A1H6PN77	ATP binding	Molecular Function
A0A1H6PN77	kinesin complex	Cellular Component
A0A1H6PN77	microtubule	Cellular Component
A0A1H6PN77	microtubule-based movement	Biological Process
A0A1H6PN77	microtubule binding	Molecular Function
A0A1H6PN77	ATPase activity	Molecular Function
A0A1D8NGX3
A0A1D8NDV1
A0A1D8NEL7	integral component of membrane	Cellular Component
A0A1D8NL91	succinate:fumarate antiporter activity	Molecular Function
A0A1D8NL91	mitochondrial inner membrane	Cellular Component
A0A1D8NL91	mitochondrial transport	Biological Process
A0A1D8NL91	fumarate transport	Biological Process
A0A1D8NL91	integral component of membrane	Cellular Component
A0A1D8NL91	succinate transmembrane transport	Biological Process
A0A1D8NM85	nucleus	Cellular Component
A0A1D8NM85	site-specific DNA replication termination at RTS1 barrier	Biological Process
A0A1D8NM85	mitotic DNA replication termination	Biological Process
A0A1D8NIZ1	oxidoreductase activity	Molecular Function
A0A1D8NIZ1	oxidation-reduction process	Biological Process
A0A1H6PW66	serine-type endopeptidase activity	Molecular Function
A0A1H6PW66	proteolysis	Biological Process
A0A1D8N898	translation initiation factor activity	Molecular Function
A0A1D8N898	transcription factor TFIID complex	Cellular Component
A0A1D8N898	transcription factor TFIIF complex	Cellular Component
A0A1D8N898	regulation of transcription by RNA polymerase II	Biological Process
A0A1D8N898	translational initiation	Biological Process
A0A1D8N898	SWI/SNF complex	Cellular Component
A0A1D8N898	TBP-class protein binding	Molecular Function
A0A1D8N898	Ino80 complex	Cellular Component
A0A1D8N898	NuA3 histone acetyltransferase complex	Cellular Component
A0A1D8N898	ATP-dependent chromatin remodeling	Biological Process
A0A1D8N898	regulation of nucleosome density	Biological Process
A0A1D8N4X6	integral component of membrane	Cellular Component
A0A1H6Q6T4
A0A1D8N6G2	phosphorelay sensor kinase activity	Molecular Function
A0A1D8N6G2	phosphorelay signal transduction system	Biological Process
A0A1D8N6G2	intracellular	Cellular Component
A0A1D8N6G2	integral component of membrane	Cellular Component
A0A1D8N6G2	signal transduction by protein phosphorylation	Biological Process
A0A1D8N6G2	protein dimerization activity	Molecular Function
A0A1D8NGX7	transcription factor TFIID complex	Cellular Component
A0A1D8NGX7	protein heterodimerization activity	Molecular Function
A0A1H6Q9H1
A0A1D8N4Z2	vacuolar membrane	Cellular Component
A0A1D8N4Z2	integral component of membrane	Cellular Component
A0A1D8N4Z2	transmembrane transport	Biological Process
A0A1H6PPQ8	angiogenesis	Biological Process
A0A1H6PPQ8	dolichol biosynthetic process	Biological Process
A0A1H6PPQ8	dehydrodolichyl diphosphate synthase complex	Cellular Component
A0A1H6PZ07	endoplasmic reticulum membrane	Cellular Component
A0A1H6PZ07	protein transport	Biological Process
A0A1H6PZ07	hydrolase activity, acting on ester bonds	Molecular Function
A0A1D8NB36	hydrolase activity	Molecular Function
A0A1H6PYR5	integral component of membrane	Cellular Component
A0A1D8NNZ0	mitochondrial respiratory chain complex I	Cellular Component
A0A1D8NNZ0	mitochondrial respiratory chain complex I assembly	Biological Process
A0A1H6PHQ8	ATPase activator activity	Molecular Function
A0A1H6PHQ8	response to stress	Biological Process
A0A1H6PHQ8	cellular process	Biological Process
A0A1H6PHQ8	positive regulation of ATPase activity	Biological Process
A0A1H6PHQ8	chaperone binding	Molecular Function
A0A1H6PJP7
A0A1H6PRF5	vesicle-mediated transport	Biological Process
A0A1H6PRF5	integral component of Golgi membrane	Cellular Component
A0A1H6PW03	mitochondrial RNA 3'-end processing	Biological Process
A0A1H6PW03	ATP-dependent RNA helicase activity	Molecular Function
A0A1H6PW03	RNA catabolic process	Biological Process
A0A1H6PW03	mitochondrial degradosome	Cellular Component
A0A1D8NC96
A0A1D8N772	mitochondrion inheritance	Biological Process
A0A1D8N772	microtubule cytoskeleton organization	Biological Process
A0A1D8N772	mitochondrial fission	Biological Process
A0A1D8N772	phospholipid binding	Molecular Function
A0A1D8N772	mitochondrion	Cellular Component
A0A1D8N772	cell cortex	Cellular Component
A0A1D8N772	tubulin binding	Molecular Function
A0A1D8N772	dynein-driven meiotic oscillatory nuclear movement	Biological Process
A0A1D8N772	cortical protein anchoring	Biological Process
A0A1D8NIX7
A0A1D8N5R1
A0A1D8NDY2	integral component of membrane	Cellular Component
A0A1D8NPZ9	acid phosphatase activity	Molecular Function
A0A1D8NPZ9	phospholipid catabolic process	Biological Process
A0A1D8NPZ9	dephosphorylation	Biological Process
A0A1H6PKJ6	box C/D snoRNP assembly	Biological Process
A0A1H6PKJ6	Swr1 complex	Cellular Component
A0A1H6PKJ6	ATP binding	Molecular Function
A0A1H6PKJ6	nuclear telomeric heterochromatin	Cellular Component
A0A1H6PKJ6	DNA repair	Biological Process
A0A1H6PKJ6	regulation of transcription by RNA polymerase II	Biological Process
A0A1H6PKJ6	rRNA processing	Biological Process
A0A1H6PKJ6	histone acetylation	Biological Process
A0A1H6PKJ6	Ino80 complex	Cellular Component
A0A1H6PKJ6	DNA duplex unwinding	Biological Process
A0A1H6PKJ6	NuA4 histone acetyltransferase complex	Cellular Component
A0A1H6PKJ6	ATP-dependent 3'-5' DNA helicase activity	Molecular Function
A0A1H6PKJ6	ATP-dependent 5'-3' DNA helicase activity	Molecular Function
A0A1H6PKJ6	histone exchange	Biological Process
A0A1H6PKJ6	R2TP complex	Cellular Component
A0A1H6PRM9
A0A1H6PS36
A0A1D8NMU8	binding	Molecular Function
A0A1D8NMU8	cellular response to drug	Biological Process
A0A1D8NC47
A0A1D8NE51	actin binding	Molecular Function
A0A1D8NE51	Rho GTPase binding	Molecular Function
A0A1D8NE51	actin cytoskeleton organization	Biological Process
A0A1D8NQ89
A0A1D8N3B2
A0A1H6Q0Z3
A0A1D8NL41
A0A1D8NKT8	thioredoxin-disulfide reductase activity	Molecular Function
A0A1D8NKT8	cytoplasm	Cellular Component
A0A1D8NKT8	glycerol ether metabolic process	Biological Process
A0A1D8NKT8	protein disulfide oxidoreductase activity	Molecular Function
A0A1D8NKT8	oxidoreductase activity, acting on a sulfur group of donors, disulfide as acceptor	Molecular Function
A0A1D8NKT8	cellular response to oxidative stress	Biological Process
A0A1D8NKT8	cell redox homeostasis	Biological Process
A0A1D8NKT8	protein-disulfide reductase activity	Molecular Function
A0A1D8NKT8	oxidation-reduction process	Biological Process
A0A1D8NKT8	cellular oxidant detoxification	Biological Process
A0A1D8NP76	Hrd1p ubiquitin ligase ERAD-L complex	Cellular Component
A0A1D8NP76	integral component of endoplasmic reticulum membrane	Cellular Component
A0A1D8NP76	ubiquitin-dependent ERAD pathway	Biological Process
A0A1D8NP76	ubiquitin binding	Molecular Function
A0A1D8NP76	regulation of catalytic activity	Biological Process
A0A1D8NP76	ubiquitin-protein transferase activator activity	Molecular Function
A0A1D8NKC9
A0A1D8NCJ6	incipient cellular bud site	Cellular Component
A0A1D8NCJ6	chitin synthase activity	Molecular Function
A0A1D8NCJ6	prospore membrane	Cellular Component
A0A1D8NCJ6	cellular bud neck	Cellular Component
A0A1D8NCJ6	cell wall chitin biosynthetic process	Biological Process
A0A1D8NCJ6	integral component of membrane	Cellular Component
A0A1D8NCJ6	cell septum	Cellular Component
A0A1D8NCJ6	ascospore wall assembly	Biological Process
A0A1D8NCJ6	chitosome	Cellular Component
A0A1D8NCJ6	cell periphery	Cellular Component
A0A1D8NCJ6	protein localization to bud neck	Biological Process
A0A1H6PVB0
A0A1H6Q182	intracellular part	Cellular Component
A0A1H6Q182	regulation of molecular function	Biological Process
A0A1H6Q182	regulation of DNA biosynthetic process	Biological Process
A0A1D8NPP1
A0A1D8NB64
A0A1H6PVR5	RNA polymerase II proximal promoter sequence-specific DNA binding	Molecular Function
A0A1H6PVR5	proximal promoter DNA-binding transcription activator activity, RNA polymerase II-specific	Molecular Function
A0A1H6PVR5	nucleus	Cellular Component
A0A1H6PVR5	zinc ion binding	Molecular Function
A0A1H6PVR5	positive regulation of transcription from RNA polymerase II promoter by a nonfermentable carbon source	Biological Process
A0A1H6PMI5
A0A1D8NME2	protein serine/threonine/tyrosine kinase activity	Molecular Function
A0A1D8NME2	ATP binding	Molecular Function
A0A1D8NME2	protein phosphorylation	Biological Process
A0A1D8NME2	mitotic cell cycle checkpoint	Biological Process
A0A1D8NME2	chromosome separation	Biological Process
A0A1H6Q154	telomere maintenance	Biological Process
A0A1H6Q154	chromatin binding	Molecular Function
A0A1H6Q154	mRNA cleavage and polyadenylation specificity factor complex	Cellular Component
A0A1H6Q154	termination of RNA polymerase II transcription, poly(A)-coupled	Biological Process
A0A1H6Q154	termination of RNA polymerase II transcription, exosome-dependent	Biological Process
A0A1H6Q154	mRNA 3'-end processing	Biological Process
A0A1H6Q154	snoRNA 3'-end processing	Biological Process
A0A1H6Q154	histone H3-K79 methylation	Biological Process
A0A1H6Q154	histone methyltransferase activity (H3-K4 specific)	Molecular Function
A0A1H6Q154	Set1C/COMPASS complex	Cellular Component
A0A1H6Q154	histone H3-K4 trimethylation	Biological Process
A0A1D8NHS2
A0A1D8NHL7
A0A1D8NMJ2
A0A1D8NNR5	incipient cellular bud site	Cellular Component
A0A1D8NNR5	MAP-kinase scaffold activity	Molecular Function
A0A1D8NNR5	actomyosin contractile ring	Cellular Component
A0A1D8NNR5	cellular bud tip	Cellular Component
A0A1D8NNR5	cellular bud neck	Cellular Component
A0A1D8NNR5	bipolar cellular bud site selection	Biological Process
A0A1D8NNR5	pseudohyphal growth	Biological Process
A0A1D8NNR5	mating projection assembly	Biological Process
A0A1D8NNR5	invasive filamentous growth	Biological Process
A0A1D8NNR5	mating projection tip	Cellular Component
A0A1D8NNR5	positive regulation of MAPK cascade	Biological Process
A0A1D8NNR5	cell cortex of growing cell tip	Cellular Component
A0A1D8N5Q6
A0A1D8N8P1
A0A1D8NCV9
A0A1D8NHX4	RNA-directed DNA polymerase activity	Molecular Function
A0A1D8NHX4	RNA-dependent DNA biosynthetic process	Biological Process
A0A1D8NCD3	exonuclease activity	Molecular Function
A0A1D8NCD3	binding	Molecular Function
A0A1D8NCD3	cytoplasm	Cellular Component
A0A1D8NCD3	RNA catabolic process	Biological Process
A0A1D8NCD3	negative regulation of gene expression	Biological Process
A0A1D8NCD3	ncRNA metabolic process	Biological Process
A0A1D8NCD3	intracellular organelle	Cellular Component
A0A1D8NCD3	positive regulation of RNA metabolic process	Biological Process
A0A1D8NCD3	regulation of cellular macromolecule biosynthetic process	Biological Process
A0A1H6PII3	mitochondrial intermembrane space	Cellular Component
A0A1H6PII3	cytosol	Cellular Component
A0A1H6PII3	3,4-dihydroxy-2-butanone-4-phosphate synthase activity	Molecular Function
A0A1H6PII3	aerobic respiration	Biological Process
A0A1H6PII3	riboflavin biosynthetic process	Biological Process
A0A1H6PII3	metal ion binding	Molecular Function
A0A1H6PII3	fungal biofilm matrix	Cellular Component
A0A1D8NE42	fungal-type vacuole	Cellular Component
A0A1D8NE42	mRNA binding	Molecular Function
A0A1D8NE42	structural constituent of ribosome	Molecular Function
A0A1D8NE42	mitochondrial large ribosomal subunit	Cellular Component
A0A1D8NE42	translation	Biological Process
A0A1H6PZ86
A0A1D8NC85	box C/D snoRNP assembly	Biological Process
A0A1D8NC85	Swr1 complex	Cellular Component
A0A1D8NC85	ATP binding	Molecular Function
A0A1D8NC85	DNA repair	Biological Process
A0A1D8NC85	regulation of transcription by RNA polymerase II	Biological Process
A0A1D8NC85	histone acetylation	Biological Process
A0A1D8NC85	Ino80 complex	Cellular Component
A0A1D8NC85	DNA duplex unwinding	Biological Process
A0A1D8NC85	NuA4 histone acetyltransferase complex	Cellular Component
A0A1D8NC85	ATP-dependent 3'-5' DNA helicase activity	Molecular Function
A0A1D8NC85	ATP-dependent 5'-3' DNA helicase activity	Molecular Function
A0A1D8NC85	histone exchange	Biological Process
A0A1D8NC85	regulation of nucleosome density	Biological Process
A0A1D8NC85	ASTRA complex	Cellular Component
A0A1D8NC85	R2TP complex	Cellular Component
A0A1D8NHZ7
A0A1D8N539
A0A1D8N6R6	helicase activity	Molecular Function
A0A1D8N6R6	organic cyclic compound binding	Molecular Function
A0A1D8N6R6	heterocyclic compound binding	Molecular Function
A0A1D8N548
A0A1D8NI28
A0A1D8NK65	integral component of membrane	Cellular Component
A0A1D8NK65	transmembrane transport	Biological Process
A0A1D8NK34
A0A1D8N9X8
A0A1D8NEQ9
A0A1D8NIE0	intracellular protein transport	Biological Process
A0A1D8NIE0	ER to Golgi vesicle-mediated transport	Biological Process
A0A1D8NIE0	zinc ion binding	Molecular Function
A0A1D8NIE0	COPII vesicle coat	Cellular Component
A0A1D8NPT5
A0A1D8N9F9
A0A1D8NF01	N,N-dimethylaniline monooxygenase activity	Molecular Function
A0A1D8NF01	flavin adenine dinucleotide binding	Molecular Function
A0A1D8NF01	NADP binding	Molecular Function
A0A1D8NF01	oxidation-reduction process	Biological Process
A0A1D8NKP3	integral component of membrane	Cellular Component
A0A1D8NLG5	mitotic cell cycle	Biological Process
A0A1D8NLG5	DNA binding	Molecular Function
A0A1D8NLG5	DNA ligase (ATP) activity	Molecular Function
A0A1D8NLG5	ATP binding	Molecular Function
A0A1D8NLG5	lagging strand elongation	Biological Process
A0A1D8NLG5	DNA recombination	Biological Process
A0A1D8NLG5	organelle organization	Biological Process
A0A1D8NLG5	intracellular membrane-bounded organelle	Cellular Component
A0A1D8NLG5	DNA ligation involved in DNA repair	Biological Process
A0A1D8NLG5	DNA biosynthetic process	Biological Process
A0A1H6PVX7	phospholipid binding	Molecular Function
A0A1H6PVX7	protein transmembrane transporter activity	Molecular Function
A0A1H6PVX7	mitochondrial intermembrane space protein transporter complex	Cellular Component
A0A1H6PVX7	TIM22 mitochondrial import inner membrane insertion complex	Cellular Component
A0A1H6PVX7	protein import into mitochondrial inner membrane	Biological Process
A0A1H6PVX7	metal ion binding	Molecular Function
A0A1H6PXW1	endoplasmic reticulum membrane	Cellular Component
A0A1H6PXW1	intracellular protein transport	Biological Process
A0A1H6PXW1	ER to Golgi vesicle-mediated transport	Biological Process
A0A1H6PXW1	integral component of membrane	Cellular Component
A0A1H6PXW1	protein localization to endoplasmic reticulum exit site	Biological Process
A0A1H6Q2E8	ubiquinone biosynthetic process	Biological Process
A0A1H6Q2E8	oxidoreductase activity, acting on paired donors, with incorporation or reduction of molecular oxygen, NAD(P)H as one donor, and incorporation of one atom of oxygen	Molecular Function
A0A1H6Q2E8	extrinsic component of mitochondrial inner membrane	Cellular Component
A0A1H6Q2E8	metal ion binding	Molecular Function
A0A1H6Q2E8	oxidation-reduction process	Biological Process
A0A1H6PP71	glutamate-cysteine ligase activity	Molecular Function
A0A1H6PP71	glutathione biosynthetic process	Biological Process
A0A1H6PP71	membrane	Cellular Component
A0A1H6PP71	glutamate-cysteine ligase complex	Cellular Component
A0A1H6PP71	response to cadmium ion	Biological Process
A0A1D8NAP3	ubiquitin-dependent protein catabolic process	Biological Process
A0A1D8NAP3	protein deubiquitination	Biological Process
A0A1D8NAP3	thiol-dependent ubiquitinyl hydrolase activity	Molecular Function
A0A1H6Q5B4	magnesium ion binding	Molecular Function
A0A1H6Q5B4	catalytic activity	Molecular Function
A0A1H6Q5B4	thiamine pyrophosphate binding	Molecular Function
A0A1D8NMU9
A0A1D8N500	integral component of membrane	Cellular Component
A0A1H6PXU4
A0A1D8NF16
A0A1H6PJB6
A0A1H6PNL9	maturation of SSU-rRNA from tricistronic rRNA transcript (SSU-rRNA, 5.8S rRNA, LSU-rRNA)	Biological Process
A0A1H6PNL9	structural constituent of ribosome	Molecular Function
A0A1H6PNL9	translation	Biological Process
A0A1H6PNL9	cytosolic small ribosomal subunit	Cellular Component
A0A1H6PZ92
A0A1H6PXG0	vesicle docking involved in exocytosis	Biological Process
A0A1H6QCP7	methylenetetrahydrofolate reductase (NAD(P)H) activity	Molecular Function
A0A1H6QCP7	cytosol	Cellular Component
A0A1H6QCP7	methionine biosynthetic process	Biological Process
A0A1H6QCP7	tetrahydrofolate interconversion	Biological Process
A0A1H6QCP7	oxidation-reduction process	Biological Process
A0A1D8NMM3
A0A1D8NF94	carbohydrate:proton symporter activity	Molecular Function
A0A1D8NF94	glucose transmembrane transporter activity	Molecular Function
A0A1D8NF94	integral component of membrane	Cellular Component
A0A1D8NF94	glucose import	Biological Process
A0A1D8NF94	proton transmembrane transport	Biological Process
A0A1D8N4S7
A0A1D8NPS4	RNA binding	Molecular Function
A0A1D8NPS4	structural constituent of ribosome	Molecular Function
A0A1D8NPS4	translation	Biological Process
A0A1D8NPS4	cytosolic large ribosomal subunit	Cellular Component
A0A1D8N7T7	nucleic acid binding	Molecular Function
A0A1D8N7T7	ATP-dependent RNA helicase activity	Molecular Function
A0A1D8N7T7	ATP binding	Molecular Function
A0A1D8N7T7	nucleolus	Cellular Component
A0A1D8N7T7	cytoplasm	Cellular Component
A0A1D8N7T7	RNA secondary structure unwinding	Biological Process
A0A1D8NEH7
A0A1D8NFR3
A0A1D8NMD8
A0A1D8NC46	cytoplasm	Cellular Component
A0A1D8NC46	lipid biosynthetic process	Biological Process
A0A1D8NC46	S-adenosylmethionine-dependent methyltransferase activity	Molecular Function
A0A1D8NC46	integral component of membrane	Cellular Component
A0A1D8NC46	methylation	Biological Process
A0A1D8NC46	organic cyclic compound binding	Molecular Function
A0A1D8NC46	heterocyclic compound binding	Molecular Function
A0A1D8NJU0	RNA polymerase II proximal promoter sequence-specific DNA binding	Molecular Function
A0A1D8NJU0	proximal promoter DNA-binding transcription activator activity, RNA polymerase II-specific	Molecular Function
A0A1D8NJU0	nucleus	Cellular Component
A0A1D8NJU0	zinc ion binding	Molecular Function
A0A1D8NJU0	positive regulation of transcription from RNA polymerase II promoter by a nonfermentable carbon source	Biological Process
A0A1D8ND73
A0A1D8N7D3	cytosol	Cellular Component
A0A1D8N7D3	carbohydrate metabolic process	Biological Process
A0A1D8N7D3	steryl-beta-glucosidase activity	Molecular Function
A0A1D8N7D3	ergosteryl 3-beta-D-glucoside catabolic process	Biological Process
A0A1D8NIK1
A0A1D8NLL1	RNA binding	Molecular Function
A0A1D8NLL1	RNA processing	Biological Process
A0A1H6Q635	DNA replication	Biological Process
A0A1H6Q635	protein-containing complex	Cellular Component
A0A1H6Q635	nuclear chromosome part	Cellular Component
A0A1D8N414	integral component of membrane	Cellular Component
A0A1D8N414	transmembrane transport	Biological Process
A0A1D8N7R8	aralkylamine N-acetyltransferase activity	Molecular Function
A0A1D8N7R8	diamine N-acetyltransferase activity	Molecular Function
A0A1D8N7R8	cytoplasm	Cellular Component
A0A1D8N7R8	chromatin organization	Biological Process
A0A1D8N8D5
A0A1H6PZ22	orotate phosphoribosyltransferase activity	Molecular Function
A0A1H6PZ22	'de novo' pyrimidine nucleobase biosynthetic process	Biological Process
A0A1H6PZ22	'de novo' UMP biosynthetic process	Biological Process
A0A1D8NF47	lipid metabolic process	Biological Process
A0A1D8NF47	hydrolase activity	Molecular Function
A0A1H6PQC3	endoplasmic reticulum	Cellular Component
A0A1H6PQC3	cotranslational protein targeting to membrane	Biological Process
A0A1D8N9N3
A0A1H6Q3Y0	DNA binding	Molecular Function
A0A1H6Q3Y0	transcription coregulator activity	Molecular Function
A0A1H6Q3Y0	translation initiation factor activity	Molecular Function
A0A1H6Q3Y0	transcription factor TFIID complex	Cellular Component
A0A1H6Q3Y0	regulation of transcription by RNA polymerase II	Biological Process
A0A1H6Q3Y0	translational initiation	Biological Process
A0A1H6Q3Y0	integral component of membrane	Cellular Component
A0A1H6Q3Y0	protein heterodimerization activity	Molecular Function
A0A1H6Q3Y0	RNA polymerase II preinitiation complex assembly	Biological Process
A0A1D8NPE1	pheromone-dependent signal transduction involved in conjugation with cellular fusion	Biological Process
A0A1D8NPE1	sporocarp development involved in sexual reproduction	Biological Process
A0A1D8NPE1	hyphal tip	Cellular Component
A0A1D8NPE1	protein serine/threonine kinase activity	Molecular Function
A0A1D8NPE1	ATP binding	Molecular Function
A0A1D8NPE1	nuclear envelope	Cellular Component
A0A1D8NPE1	cytoplasm	Cellular Component
A0A1D8NPE1	regulation of mitotic cell cycle	Biological Process
A0A1D8NPE1	signal transduction by protein phosphorylation	Biological Process
A0A1D8NPE1	stress-activated protein kinase signaling cascade	Biological Process
A0A1D8NPE1	activation of protein kinase activity	Biological Process
A0A1D8NPE1	regulation of apoptotic process	Biological Process
A0A1D8NPE1	regulation of secondary metabolite biosynthetic process	Biological Process
A0A1D8NN45
A0A1D8NKA8
A0A1D8NJM0	vacuolar membrane	Cellular Component
A0A1D8NJM0	integral component of membrane	Cellular Component
A0A1D8NJM0	protein-cysteine S-palmitoyltransferase activity	Molecular Function
A0A1D8NG69
A0A1D8N7M5	Golgi membrane	Cellular Component
A0A1D8N7M5	endoplasmic reticulum membrane	Cellular Component
A0A1D8N7M5	autophagy	Biological Process
A0A1D8N7M5	protein transport	Biological Process
A0A1D8N7M5	COPII vesicle coating	Biological Process
A0A1D8N8W5
A0A1D8N9N2	cellular bud neck septin ring	Cellular Component
A0A1D8N9N2	mitotic cytokinesis	Biological Process
A0A1D8N9N2	mating projection base	Cellular Component
A0A1D8N9N2	structural molecule activity	Molecular Function
A0A1D8N9N2	GTP binding	Molecular Function
A0A1D8N9N2	ascospore wall	Cellular Component
A0A1D8N9N2	prospore membrane	Cellular Component
A0A1D8N9N2	spindle microtubule	Cellular Component
A0A1D8N9N2	cytoplasmic microtubule	Cellular Component
A0A1D8N9N2	phosphatidylinositol-5-phosphate binding	Molecular Function
A0A1D8N9N2	septin complex	Cellular Component
A0A1D8N9N2	septin filament array	Cellular Component
A0A1D8N9N2	identical protein binding	Molecular Function
A0A1D8N9N2	positive regulation of protein kinase activity	Biological Process
A0A1D8N9N2	phosphatidylinositol-4-phosphate binding	Molecular Function
A0A1D8N9N2	meiotic spindle	Cellular Component
A0A1D8N9N2	protein localization to bud neck	Biological Process
A0A1H6PW85	trans-hexaprenyltranstransferase activity	Molecular Function
A0A1H6PW85	ubiquinone biosynthetic process	Biological Process
A0A1H6PW85	isoprenoid biosynthetic process	Biological Process
A0A1H6PW85	extrinsic component of mitochondrial inner membrane	Cellular Component
A0A1H6PW85	metal ion binding	Molecular Function
A0A1D8NC99
A0A1D8NCG0
A0A1H6PPX5
A0A1D8NPJ6	mitochondrial inner membrane	Cellular Component
A0A1D8NPJ6	mitochondrial intermembrane space	Cellular Component
A0A1D8NPJ6	mitochondrial respiratory chain complex assembly	Biological Process
A0A1H6PWE2	spliceosomal tri-snRNP complex assembly	Biological Process
A0A1H6PWE2	U4 snRNP	Cellular Component
A0A1H6PWE2	U4atac snRNP	Cellular Component
A0A1H6PWE2	U4/U6 x U5 tri-snRNP complex	Cellular Component
A0A1H6PWE2	precatalytic spliceosome	Cellular Component
A0A1D8NPV4	oxidoreductase activity	Molecular Function
A0A1D8NPV4	oxidation-reduction process	Biological Process
A0A1H6PIY9	dolichyl-phosphate beta-D-mannosyltransferase activity	Molecular Function
A0A1H6PIY9	GPI anchor biosynthetic process	Biological Process
A0A1H6PIY9	dolichol metabolic process	Biological Process
A0A1H6PIY9	integral component of endoplasmic reticulum membrane	Cellular Component
A0A1H6PIY9	enzyme regulator activity	Molecular Function
A0A1H6PIY9	dolichol-phosphate-mannose synthase complex	Cellular Component
A0A1H6PIY9	protein O-linked mannosylation	Biological Process
A0A1H6PIY9	regulation of catalytic activity	Biological Process
A0A1D8NNB8	nucleus	Cellular Component
A0A1D8NNB8	cytoplasm	Cellular Component
A0A1D8NNB8	tRNA methylation	Biological Process
A0A1D8NNB8	tRNA (guanine(9)-N(1))-methyltransferase activity	Molecular Function
A0A1D8NCW9	L-threonine ammonia-lyase activity	Molecular Function
A0A1D8NCW9	threonine catabolic process	Biological Process
A0A1D8NCW9	isoleucine biosynthetic process	Biological Process
A0A1D8NCW9	pyridoxal phosphate binding	Molecular Function
A0A1D8NQN8
A0A1D8N4V7
A0A1D8N9S0
A0A1D8ND40
A0A1D8N4Y8
A0A1D8NL64	aspartic-type endopeptidase activity	Molecular Function
A0A1D8NL64	proteolysis	Biological Process
A0A1D8NL64	protein catabolic process	Biological Process
A0A1D8NAM7	integral component of plasma membrane	Cellular Component
A0A1D8NAM7	oligopeptide transmembrane transport	Biological Process
A0A1D8NAM7	oligopeptide transmembrane transporter activity	Molecular Function
A0A1H6PMT3	mitochondrial inner membrane	Cellular Component
A0A1H6PMT3	mitochondrial transport	Biological Process
A0A1H6PMT3	integral component of membrane	Cellular Component
A0A1H6PMT3	transmembrane transporter activity	Molecular Function
A0A1H6PMT3	transmembrane transport	Biological Process
A0A1D8NGZ7
A0A1D8NMN5	integral component of membrane	Cellular Component
A0A1H6PXH1
A0A1D8NQ71
A0A1D8NC34
A0A1H6PRH9	structural constituent of ribosome	Molecular Function
A0A1H6PRH9	mitochondrial small ribosomal subunit	Cellular Component
A0A1H6PRH9	mitochondrial translation	Biological Process
A0A1D8N4L6
A0A1D8N8F9
A0A1D8N550
A0A1D8N958	vacuolar membrane	Cellular Component
A0A1D8N958	proteolysis	Biological Process
A0A1D8N958	metallopeptidase activity	Molecular Function
A0A1D8N958	integral component of membrane	Cellular Component
A0A1D8N958	metal ion binding	Molecular Function
A0A1D8NQJ4	formation of cytoplasmic translation initiation complex	Biological Process
A0A1D8NQJ4	translation initiation factor activity	Molecular Function
A0A1D8NQJ4	eukaryotic translation initiation factor 3 complex	Cellular Component
A0A1D8NQJ4	eukaryotic 43S preinitiation complex	Cellular Component
A0A1D8NQJ4	eukaryotic 48S preinitiation complex	Cellular Component
A0A1H6PK34	integral component of membrane	Cellular Component
A0A1H6PK34	transmembrane transport	Biological Process
A0A1D8NKH6	nucleus	Cellular Component
A0A1D8NKH6	cytoplasm	Cellular Component
A0A1D8NKH6	postreplication repair	Biological Process
A0A1D8NKH6	free ubiquitin chain polymerization	Biological Process
A0A1D8NKH6	ubiquitin conjugating enzyme complex	Cellular Component
A0A1D8NKH6	ubiquitin protein ligase binding	Molecular Function
A0A1D8NKH6	ubiquitin protein ligase activity	Molecular Function
A0A1D8NKH6	protein K63-linked ubiquitination	Biological Process
A0A1D8NQI1	cellular bud tip	Cellular Component
A0A1D8NQI1	cellular bud neck	Cellular Component
A0A1D8NQI1	signal transduction	Biological Process
A0A1D8NQI1	establishment of cell polarity	Biological Process
A0A1D8N409
A0A1D8NNE9
A0A1D8NPB3	response to reactive oxygen species	Biological Process
A0A1D8NPB3	cytochrome-c peroxidase activity	Molecular Function
A0A1D8NPB3	mitochondrial intermembrane space	Cellular Component
A0A1D8NPB3	mitochondrial matrix	Cellular Component
A0A1D8NPB3	integral component of membrane	Cellular Component
A0A1D8NPB3	heme binding	Molecular Function
A0A1D8NPB3	cellular response to oxidative stress	Biological Process
A0A1D8NPB3	hydrogen peroxide catabolic process	Biological Process
A0A1D8NPB3	metal ion binding	Molecular Function
A0A1D8NPB3	oxidation-reduction process	Biological Process
A0A1D8NPB3	cellular oxidant detoxification	Biological Process
A0A1H6PK28
A0A1D8NHI2	RNA binding	Molecular Function
A0A1D8NHI2	ATP-dependent RNA helicase activity	Molecular Function
A0A1D8NHI2	ATP binding	Molecular Function
A0A1D8NHI2	Ski complex	Cellular Component
A0A1D8NHI2	nuclear-transcribed mRNA catabolic process, 3'-5' exonucleolytic nonsense-mediated decay	Biological Process
A0A1H6PX14	2,3-dihydro-2,3-dihydroxybenzoate dehydrogenase activity	Molecular Function
A0A1H6PX14	enterobactin biosynthetic process	Biological Process
A0A1H6PX14	oxidation-reduction process	Biological Process
A0A1D8NN51	catalytic activity	Molecular Function
A0A1H6PW72	signal peptide processing	Biological Process
A0A1H6PW72	protein processing involved in protein targeting to mitochondrion	Biological Process
A0A1H6PW72	serine-type peptidase activity	Molecular Function
A0A1H6PW72	integral component of membrane	Cellular Component
A0A1H6PW72	mitochondrial respiratory chain complex assembly	Biological Process
A0A1H6PW72	mitochondrial inner membrane peptidase complex	Cellular Component
A0A1D8NBA4	protein peptidyl-prolyl isomerization	Biological Process
A0A1D8NBA4	peptidyl-prolyl cis-trans isomerase activity	Molecular Function
A0A1D8NBA4	protein folding	Biological Process
A0A1D8NIR1
A0A1H6PY46	transcription coactivator activity	Molecular Function
A0A1H6PY46	transcription factor TFIIA complex	Cellular Component
A0A1H6PY46	transcription initiation from RNA polymerase II promoter	Biological Process
A0A1H6PY46	positive regulation of nucleic acid-templated transcription	Biological Process
A0A1D8NH94	actin cortical patch	Cellular Component
A0A1D8NH94	ruffle membrane	Cellular Component
A0A1D8NH94	phosphatidylinositol binding	Molecular Function
A0A1D8NH94	actin filament binding	Molecular Function
A0A1D8NH94	actin filament bundle assembly	Biological Process
A0A1D8NH94	actin cortical patch localization	Biological Process
A0A1D8NH94	regulation of ruffle assembly	Biological Process
A0A1D8NGY7	tRNA binding	Molecular Function
A0A1D8NGY7	tRNA aminoacylation for protein translation	Biological Process
A0A1D8NGY7	aminoacyl-tRNA synthetase multienzyme complex	Cellular Component
A0A1D8NGY7	methionyl glutamyl tRNA synthetase complex	Cellular Component
A0A1D8NGY7	positive regulation of ligase activity	Biological Process
A0A1D8NNG8
A0A1H6Q2S6
A0A1H6PYF1	integral component of membrane	Cellular Component
A0A1H6PYF1	transmembrane transport	Biological Process
A0A1D8N7J5	RNA binding	Molecular Function
A0A1D8N7J5	ATP-dependent RNA helicase activity	Molecular Function
A0A1D8N7J5	ATP binding	Molecular Function
A0A1D8N7J5	nucleolus	Cellular Component
A0A1D8N7J5	cytoplasm	Cellular Component
A0A1D8N7J5	RNA processing	Biological Process
A0A1D8N7J5	ribosome biogenesis	Biological Process
A0A1D8NL34	actin binding	Molecular Function
A0A1D8NL34	negative regulation of Arp2/3 complex-mediated actin nucleation	Biological Process
A0A1D8NL34	intracellular non-membrane-bounded organelle	Cellular Component
A0A1D8NL34	cytoplasmic part	Cellular Component
A0A1D8NL34	Arp2/3 complex binding	Molecular Function
A0A1D8NJ80	peptide-methionine (S)-S-oxide reductase activity	Molecular Function
A0A1D8NJ80	oxidation-reduction process	Biological Process
A0A1D8NMS0	recombinase activity	Molecular Function
A0A1D8NMS0	four-way junction DNA binding	Molecular Function
A0A1D8NMS0	meiotic DNA recombinase assembly	Biological Process
A0A1D8NMS0	double-stranded DNA binding	Molecular Function
A0A1D8NMS0	single-stranded DNA binding	Molecular Function
A0A1D8NMS0	endodeoxyribonuclease activity	Molecular Function
A0A1D8NMS0	ATP binding	Molecular Function
A0A1D8NMS0	replication fork	Cellular Component
A0A1D8NMS0	mitotic recombination	Biological Process
A0A1D8NMS0	reciprocal meiotic recombination	Biological Process
A0A1D8NMS0	DNA-dependent ATPase activity	Molecular Function
A0A1D8NMS0	response to ionizing radiation	Biological Process
A0A1D8NMS0	Rad51B-Rad51C-Rad51D-XRCC2 complex	Cellular Component
A0A1D8NMS0	strand invasion	Biological Process
A0A1D8NN18
A0A1H6PLX1
A0A1H6Q2Y2	integral component of plasma membrane	Cellular Component
A0A1H6Q2Y2	fluoride transmembrane transport	Biological Process
A0A1H6Q2Y2	fluoride transmembrane transporter activity	Molecular Function
A0A1D8NLS9	metabolic process	Biological Process
A0A1D8NLS9	integral component of membrane	Cellular Component
A0A1D8NLS9	transferase activity, transferring acyl groups	Molecular Function
A0A1D8NMT6	double-strand break repair via homologous recombination	Biological Process
A0A1D8NMT6	condensed nuclear chromosome	Cellular Component
A0A1D8NMT6	protein serine/threonine phosphatase activity	Molecular Function
A0A1D8NMT6	protein dephosphorylation	Biological Process
A0A1D8NMT6	protein phosphatase 4 complex	Cellular Component
A0A1D8NMT6	nuclear periphery	Cellular Component
A0A1D8NMT6	cellular response to drug	Biological Process
A0A1D8NMT6	signal transduction involved in meiotic recombination checkpoint	Biological Process
A0A1D8NMT6	negative regulation of glucose mediated signaling pathway	Biological Process
A0A1D8NMT6	negative regulation of DNA damage checkpoint	Biological Process
A0A1D8NMT6	positive regulation of double-strand break repair via nonhomologous end joining	Biological Process
A0A1D8NMU2
A0A1D8NNP0	cytosol	Cellular Component
A0A1D8NNP0	formate dehydrogenase (NAD+) activity	Molecular Function
A0A1D8NNP0	oxidoreductase activity, acting on the CH-OH group of donors, NAD or NADP as acceptor	Molecular Function
A0A1D8NNP0	formate catabolic process	Biological Process
A0A1D8NNP0	NAD binding	Molecular Function
A0A1D8NNP0	oxidation-reduction process	Biological Process
A0A1D8N412
A0A1H6PY40	cytoplasm	Cellular Component
A0A1H6PY40	regulation of transcription by RNA polymerase II	Biological Process
A0A1H6Q927
A0A1D8N402
A0A1D8NHW6	copper ion binding	Molecular Function
A0A1D8NHW6	mitochondrial inner membrane	Cellular Component
A0A1D8NHW6	mitochondrial intermembrane space	Cellular Component
A0A1D8NHW6	mitochondrial ribosome	Cellular Component
A0A1D8NHW6	aerobic respiration	Biological Process
A0A1D8NHW6	integral component of membrane	Cellular Component
A0A1D8NHW6	cellular protein-containing complex assembly	Biological Process
A0A1D8NJC9	N,N-dimethylaniline monooxygenase activity	Molecular Function
A0A1D8NJC9	flavin adenine dinucleotide binding	Molecular Function
A0A1D8NJC9	NADP binding	Molecular Function
A0A1D8NJC9	oxidation-reduction process	Biological Process
A0A1D8NNY4	translation initiation factor activity	Molecular Function
A0A1D8NNY4	cytoplasm	Cellular Component
A0A1D8NNY4	translational initiation	Biological Process
A0A1D8NNY4	multicellular organism development	Biological Process
A0A1H6PWT1	glycosylphosphatidylinositol-N-acetylglucosaminyltransferase (GPI-GnT) complex	Cellular Component
A0A1H6PWT1	DNA binding	Molecular Function
A0A1H6PWT1	GPI anchor biosynthetic process	Biological Process
A0A1H6PWT1	integral component of membrane	Cellular Component
A0A1H6PWT1	phosphatidylinositol N-acetylglucosaminyltransferase activity	Molecular Function
A0A1D8N9W2	ribosome	Cellular Component
A0A1D8N3Y0
A0A1D8NJ20	dolichol kinase activity	Molecular Function
A0A1D8NJ20	protein glycosylation	Biological Process
A0A1D8NJ20	phosphorylation	Biological Process
A0A1D8NJ20	integral component of endoplasmic reticulum membrane	Cellular Component
A0A1D8NJ20	dolichyl monophosphate biosynthetic process	Biological Process
A0A1D8N8V6
A0A1D8NN65
A0A1D8NBK7	integral component of membrane	Cellular Component
A0A1D8NBK7	transmembrane transport	Biological Process
A0A1D8NBD8
A0A1D8NCG3
A0A1D8NHG6	integral component of membrane	Cellular Component
A0A1D8N3D8
A0A1D8NJC4	1,3-beta-D-glucan synthase complex	Cellular Component
A0A1D8NJC4	1,3-beta-D-glucan synthase activity	Molecular Function
A0A1D8NJC4	(1->3)-beta-D-glucan biosynthetic process	Biological Process
A0A1D8NJC4	integral component of membrane	Cellular Component
A0A1D8NJC4	cellular response to drug	Biological Process
A0A1D8N700	ornithine decarboxylase activity	Molecular Function
A0A1D8N700	cytoplasm	Cellular Component
A0A1D8N700	putrescine biosynthetic process from ornithine	Biological Process
A0A1D8N6W9	plasma membrane	Cellular Component
A0A1D8N6W9	integral component of membrane	Cellular Component
A0A1D8NFW8
A0A1H6PPZ6	fungal-type vacuole membrane	Cellular Component
A0A1H6PPZ6	calcium activated cation channel activity	Molecular Function
A0A1H6PPZ6	voltage-gated ion channel activity	Molecular Function
A0A1H6PPZ6	calcium channel activity	Molecular Function
A0A1H6PPZ6	potassium channel activity	Molecular Function
A0A1H6PPZ6	sodium channel activity	Molecular Function
A0A1H6PPZ6	integral component of plasma membrane	Cellular Component
A0A1H6PPZ6	sodium ion transmembrane transport	Biological Process
A0A1H6PPZ6	potassium ion transmembrane transport	Biological Process
A0A1H6PPZ6	calcium ion transmembrane import into cytosol	Biological Process
A0A1H6PPZ6	vacuole-mitochondrion membrane contact site	Cellular Component
A0A1D8NB30
A0A1D8NEA7	nucleic acid binding	Molecular Function
A0A1D8N6V8	cellular bud neck contractile ring	Cellular Component
A0A1D8N6V8	GTP binding	Molecular Function
A0A1D8N6V8	axial cellular bud site selection	Biological Process
A0A1D8N6V8	hyphal septin ring	Cellular Component
A0A1D8N6V8	protein localization to bud neck	Biological Process
A0A1H6PV12	lipid metabolic process	Biological Process
A0A1H6PV12	phosphoric diester hydrolase activity	Molecular Function
A0A1H6Q6H4	cytoplasm	Cellular Component
A0A1H6Q6H4	trehalose biosynthetic process	Biological Process
A0A1H6Q6H4	dephosphorylation	Biological Process
A0A1H6Q6H4	transferase activity	Molecular Function
A0A1H6Q6H4	phosphatase activity	Molecular Function
A0A1H6Q6H4	trehalose metabolism in response to stress	Biological Process
A0A1D8N8X6	endocytosis	Biological Process
A0A1D8N8X6	membrane	Cellular Component
A0A1H6PUF8	N2-acetyl-L-ornithine:2-oxoglutarate 5-aminotransferase activity	Molecular Function
A0A1H6PUF8	mitochondrial matrix	Cellular Component
A0A1H6PUF8	ornithine biosynthetic process	Biological Process
A0A1H6PUF8	pyridoxal phosphate binding	Molecular Function
A0A1H6PUF8	arginine biosynthetic process via ornithine	Biological Process
A0A1H6PUF8	identical protein binding	Molecular Function
A0A1D8NPY6
A0A1H6PJQ9	replicative cell aging	Biological Process
A0A1H6PJQ9	AMP-activated protein kinase activity	Molecular Function
A0A1H6PJQ9	ATP binding	Molecular Function
A0A1H6PJQ9	nuclear envelope lumen	Cellular Component
A0A1H6PJQ9	cytoplasm	Cellular Component
A0A1H6PJQ9	plasma membrane	Cellular Component
A0A1H6PJQ9	regulation of transcription by RNA polymerase II	Biological Process
A0A1H6PJQ9	peroxisome organization	Biological Process
A0A1H6PJQ9	AMP binding	Molecular Function
A0A1H6PJQ9	nucleotide-activated protein kinase complex	Cellular Component
A0A1H6PJQ9	identical protein binding	Molecular Function
A0A1H6PJQ9	protein serine/threonine kinase activator activity	Molecular Function
A0A1H6PJQ9	positive regulation of gluconeogenesis	Biological Process
A0A1H6PJQ9	positive regulation of protein serine/threonine kinase activity	Biological Process
A0A1D8NJ55	integral component of membrane	Cellular Component
A0A1D8N3N9
A0A1D8NJ71	cytochrome-c oxidase activity	Molecular Function
A0A1D8NJ71	mitochondrial respiratory chain complex IV	Cellular Component
A0A1D8NJ71	mitochondrial intermembrane space	Cellular Component
A0A1D8NJ71	mitochondrial electron transport, cytochrome c to oxygen	Biological Process
A0A1D8NJ71	zinc ion binding	Molecular Function
A0A1D8NJ71	mitochondrial respiratory chain complex IV assembly	Biological Process
A0A1D8NJ71	mitochondrial ATP synthesis coupled proton transport	Biological Process
A0A1D8NQC2	integral component of membrane	Cellular Component
A0A1D8NQC2	transmembrane transport	Biological Process
A0A1H6Q3M8	integral component of membrane	Cellular Component
A0A1D8NQ08	mitochondrion	Cellular Component
A0A1D8NQ08	ribose phosphate metabolic process	Biological Process
A0A1D8NQ08	ADP-ribose diphosphatase activity	Molecular Function
A0A1D8NP03
A0A1D8NPP3	nuclear-transcribed mRNA catabolic process, deadenylation-dependent decay	Biological Process
A0A1D8NPP3	P-body	Cellular Component
A0A1D8NPP3	negative regulation of translation	Biological Process
A0A1D8NPP3	CCR4-NOT core complex	Cellular Component
A0A1D8NPP3	protein-containing complex scaffold activity	Molecular Function
A0A1D8N5J6
A0A1D8N6N4
A0A1D8NC41
A0A1D8NMB1	allantoin catabolic process	Biological Process
A0A1D8NMB1	ureidoglycolate hydrolase activity	Molecular Function
A0A1D8NMB1	ureidoglycolate lyase activity	Molecular Function
A0A1D8N3T7	nucleic acid binding	Molecular Function
A0A1D8N3T7	DNA integration	Biological Process
A0A1D8NNP1	nucleic acid binding	Molecular Function
A0A1D8NNP1	lysine-tRNA ligase activity	Molecular Function
A0A1D8NNP1	ATP binding	Molecular Function
A0A1D8NNP1	cytoplasm	Cellular Component
A0A1D8NNP1	lysyl-tRNA aminoacylation	Biological Process
A0A1D8N3Z8	integral component of membrane	Cellular Component
A0A1D8NG92	catalytic activity	Molecular Function
A0A1D8NHK2
A0A1D8NJU4	integral component of membrane	Cellular Component
A0A1D8NFK2
A0A1D8NGR4	double-strand break repair via break-induced replication	Biological Process
A0A1D8NGR4	DNA strand renaturation	Biological Process
A0A1D8NGR4	DNA replication origin binding	Molecular Function
A0A1D8NGR4	single-stranded DNA binding	Molecular Function
A0A1D8NGR4	cytoplasm	Cellular Component
A0A1D8NGR4	DNA replication initiation	Biological Process
A0A1D8NGR4	DNA replication preinitiation complex	Cellular Component
A0A1D8NGR4	mitotic DNA replication checkpoint	Biological Process
A0A1D8NGR4	mitotic DNA replication preinitiation complex assembly	Biological Process
A0A1D8NQJ8	cytoplasm	Cellular Component
A0A1D8NF24
A0A1D8NI33	magnesium ion binding	Molecular Function
A0A1D8NI33	inosine salvage	Biological Process
A0A1D8NI33	nucleotide metabolic process	Biological Process
A0A1D8NI33	membrane	Cellular Component
A0A1D8NI33	dephosphorylation	Biological Process
A0A1D8NI33	IMP 5'-nucleotidase activity	Molecular Function
A0A1D8NI33	nicotinamide riboside biosynthetic process	Biological Process
A0A1D8NI33	nicotinic acid riboside biosynthetic process	Biological Process
A0A1D8NI57
A0A1H6Q936	GTPase activator activity	Molecular Function
A0A1H6Q936	positive regulation of GTPase activity	Biological Process
A0A1H6Q936	metal ion binding	Molecular Function
A0A1D8N515
A0A1D8N7I9
A0A1D8NCF5	plasma membrane	Cellular Component
A0A1D8NCF5	plasma membrane acetate transport	Biological Process
A0A1D8NCF5	acetate transmembrane transporter activity	Molecular Function
A0A1D8NCF5	integral component of membrane	Cellular Component
A0A1D8NED5
A0A1D8NH43	integral component of membrane	Cellular Component
A0A1H6PLE0	ribonuclease MRP complex	Cellular Component
A0A1H6PLE0	nucleolar ribonuclease P complex	Cellular Component
A0A1H6PLE0	mRNA cleavage	Biological Process
A0A1H6PLE0	tRNA processing	Biological Process
A0A1H6Q9H6
A0A1D8N415	dioxygenase activity	Molecular Function
A0A1D8N415	oxidation-reduction process	Biological Process
A0A1D8NFV2	integral component of plasma membrane	Cellular Component
A0A1D8NFV2	transmembrane transporter activity	Molecular Function
A0A1D8NFV2	transmembrane transport	Biological Process
A0A1D8NQE0
A0A1D8NEV2	tRNA binding	Molecular Function
A0A1D8NEV2	aminoacyl-tRNA editing activity	Molecular Function
A0A1D8NEV2	phenylalanine-tRNA ligase activity	Molecular Function
A0A1D8NEV2	ATP binding	Molecular Function
A0A1D8NEV2	phenylalanyl-tRNA aminoacylation	Biological Process
A0A1D8NEV2	phenylalanine-tRNA ligase complex	Cellular Component
A0A1D8NEV2	aminoacyl-tRNA metabolism involved in translational fidelity	Biological Process
A0A1D8NP15	RNA binding	Molecular Function
A0A1D8N7H7	RNA binding	Molecular Function
A0A1D8N7H7	nucleus	Cellular Component
A0A1D8N7H7	rRNA processing	Biological Process
A0A1D8N7T1	farnesol biosynthetic process	Biological Process
A0A1D8N7T1	phosphatidate phosphatase activity	Molecular Function
A0A1D8N7T1	integral component of membrane	Cellular Component
A0A1D8N7T1	dephosphorylation	Biological Process
A0A1D8NI06	vacuolar proton-transporting V-type ATPase, V1 domain	Cellular Component
A0A1D8NI06	ATPase activity, coupled to transmembrane movement of substances	Molecular Function
A0A1D8NI06	proton transmembrane transport	Biological Process
A0A1D8N619
A0A1D8N8J3
A0A1H6PVX2	endoplasmic reticulum membrane	Cellular Component
A0A1H6PVX2	sphingolipid metabolic process	Biological Process
A0A1H6PVX2	integral component of membrane	Cellular Component
A0A1H6PVX2	3-dehydrosphinganine reductase activity	Molecular Function
A0A1H6PVX2	oxidation-reduction process	Biological Process
A0A1D8NMN1	pyruvate metabolic process	Biological Process
A0A1D8NMN1	methylglyoxal metabolic process	Biological Process
A0A1D8NMN1	oxidoreductase activity, acting on the CH-OH group of donors, NAD or NADP as acceptor	Molecular Function
A0A1D8NMN1	coenzyme binding	Molecular Function
A0A1D8NMN1	fungal biofilm matrix	Cellular Component
A0A1D8NPT4
A0A1H6PPK4
A0A1H6PYK1	phosphotransferase activity, alcohol group as acceptor	Molecular Function
A0A1H6Q1D5	integral component of membrane	Cellular Component
A0A1H6Q7K0
A0A1D8NCZ7	mRNA splicing, via spliceosome	Biological Process
A0A1D8NCZ7	RNA binding	Molecular Function
A0A1D8NCZ7	spliceosomal complex	Cellular Component
A0A1D8NP89	calcium channel activity	Molecular Function
A0A1D8NP89	calcium ion binding	Molecular Function
A0A1D8NP89	endoplasmic reticulum membrane	Cellular Component
A0A1D8NP89	cellular calcium ion homeostasis	Biological Process
A0A1D8NP89	integral component of membrane	Cellular Component
A0A1D8NP89	calcium ion transmembrane transport	Biological Process
A0A1H6PZ40	DNA-binding transcription factor activity, RNA polymerase II-specific	Molecular Function
A0A1H6PZ40	nucleus	Cellular Component
A0A1H6PZ40	regulation of transcription by RNA polymerase II	Biological Process
A0A1H6PZ40	zinc ion binding	Molecular Function
A0A1H6Q5U0
A0A1D8N4I9	maturation of SSU-rRNA from tricistronic rRNA transcript (SSU-rRNA, 5.8S rRNA, LSU-rRNA)	Biological Process
A0A1D8N4I9	RNA binding	Molecular Function
A0A1D8N4I9	ATP-dependent RNA helicase activity	Molecular Function
A0A1D8N4I9	ATP binding	Molecular Function
A0A1D8N4I9	nucleolus	Cellular Component
A0A1D8N4I9	cytoplasm	Cellular Component
A0A1D8N4I9	RNA secondary structure unwinding	Biological Process
A0A1D8NJ58
A0A1D8NLT9	DNA-binding transcription factor activity, RNA polymerase II-specific	Molecular Function
A0A1D8NLT9	DNA binding	Molecular Function
A0A1D8NLT9	nucleus	Cellular Component
A0A1D8NLT9	regulation of transcription by RNA polymerase II	Biological Process
A0A1D8NLT9	zinc ion binding	Molecular Function
A0A1D8N6K6	integral component of membrane	Cellular Component
A0A1D8N6K6	mycotoxin biosynthetic process	Biological Process
A0A1D8NKJ3	nuclear chromosome, telomeric region	Cellular Component
A0A1D8NKJ3	damaged DNA binding	Molecular Function
A0A1D8NKJ3	double-strand break repair via nonhomologous end joining	Biological Process
A0A1D8NKJ3	protection from non-homologous end joining at telomere	Biological Process
A0A1D8NKJ3	5'-3' exodeoxyribonuclease activity	Molecular Function
A0A1D8NKJ3	interstrand cross-link repair	Biological Process
A0A1D8NKJ3	nucleic acid phosphodiester bond hydrolysis	Biological Process
A0A1D8NJQ4	integral component of membrane	Cellular Component
A0A1D8N3V8
A0A1D8NM31	protein dimerization activity	Molecular Function
A0A1D8NC63	integral component of membrane	Cellular Component
A0A1D8N892	positive regulation of TOR signaling	Biological Process
A0A1D8NP07
A0A1H6PRM1	cation transmembrane transporter activity	Molecular Function
A0A1H6PRM1	integral component of membrane	Cellular Component
A0A1H6PRM1	cation transmembrane transport	Biological Process
A0A1H6PPU0	mitochondrial genome maintenance	Biological Process
A0A1H6PPU0	integral component of membrane	Cellular Component
A0A1D8NPX6	metallocarboxypeptidase activity	Molecular Function
A0A1D8NPX6	proteolysis	Biological Process
A0A1D8NNT5
A0A1H6PVX4	magnesium ion binding	Molecular Function
A0A1H6PVX4	nucleic acid binding	Molecular Function
A0A1H6PVX4	RNA-DNA hybrid ribonuclease activity	Molecular Function
A0A1H6PVX4	RNA phosphodiester bond hydrolysis, endonucleolytic	Biological Process
A0A1D8NMJ7	metalloendopeptidase activity	Molecular Function
A0A1D8NMJ7	mitochondrial respiratory chain complex III	Cellular Component
A0A1D8NMJ7	mitochondrial electron transport, ubiquinol to cytochrome c	Biological Process
A0A1D8NMJ7	proteolysis	Biological Process
A0A1D8NMJ7	ubiquinol-cytochrome-c reductase activity	Molecular Function
A0A1D8NMJ7	aerobic respiration	Biological Process
A0A1D8NMJ7	mitochondrial crista	Cellular Component
A0A1D8NMJ7	metal ion binding	Molecular Function
A0A1D8NGA9	division septum site selection	Biological Process
A0A1D8NGA9	aminoacyl-tRNA editing activity	Molecular Function
A0A1D8NGA9	chitin synthase activity	Molecular Function
A0A1D8NGA9	cell wall chitin biosynthetic process	Biological Process
A0A1D8NGA9	integral component of membrane	Cellular Component
A0A1D8NGA9	cell septum	Cellular Component
A0A1D8NGA9	fungal-type cell wall organization	Biological Process
A0A1D8NGA9	cellular nitrogen compound metabolic process	Biological Process
A0A1D8NGA9	cell periphery	Cellular Component
A0A1D8NMN4	spliceosomal complex disassembly	Biological Process
A0A1D8NMN4	U2-type post-mRNA release spliceosomal complex	Cellular Component
A0A1D8NC24	oxidoreductase activity	Molecular Function
A0A1D8NC24	oxidation-reduction process	Biological Process
A0A1D8N4R8
A0A1D8NJR4
A0A1D8N3X0	magnesium ion binding	Molecular Function
A0A1D8N3X0	nucleic acid binding	Molecular Function
A0A1D8N3X0	RNA-DNA hybrid ribonuclease activity	Molecular Function
A0A1D8N3X0	nucleus	Cellular Component
A0A1D8N3X0	DNA replication, removal of RNA primer	Biological Process
A0A1D8N3X0	RNA phosphodiester bond hydrolysis, endonucleolytic	Biological Process
A0A1D8N7G7
A0A1D8N5S5	RNA binding	Molecular Function
A0A1D8N5S5	cytoplasm	Cellular Component
A0A1D8N5S5	intracellular distribution of mitochondria	Biological Process
A0A1D8N943	integral component of membrane	Cellular Component
A0A1D8N943	transmembrane transport	Biological Process
A0A1D8N9S4
A0A1D8NFA1	activation of MAPKKK activity	Biological Process
A0A1D8NFA1	ATP binding	Molecular Function
A0A1D8NFA1	cytoplasm	Cellular Component
A0A1D8NFA1	MAP kinase kinase kinase kinase activity	Molecular Function
A0A1D8NFA1	septation initiation signaling	Biological Process
A0A1D8NFA1	stress-activated protein kinase signaling cascade	Biological Process
A0A1D8NFA1	regulation of apoptotic process	Biological Process
A0A1D8NFA1	mitotic spindle pole body	Cellular Component
A0A1D8NFA1	neuron projection morphogenesis	Biological Process
A0A1D8NFA1	regulation of protein localization to mitotic spindle pole body	Biological Process
A0A1D8NGD4	drug transmembrane transport	Biological Process
A0A1D8NGD4	drug transmembrane transporter activity	Molecular Function
A0A1D8NGD4	antiporter activity	Molecular Function
A0A1D8NGD4	integral component of membrane	Cellular Component
A0A1D8N5B1
A0A1D8N8T4
A0A1D8ND30	formation of cytoplasmic translation initiation complex	Biological Process
A0A1D8ND30	translation initiation factor activity	Molecular Function
A0A1D8ND30	eukaryotic translation initiation factor 3 complex	Cellular Component
A0A1D8ND30	eukaryotic 43S preinitiation complex	Cellular Component
A0A1D8ND30	eukaryotic 48S preinitiation complex	Cellular Component
A0A1D8NEN1
A0A1D8NBU7	protein peptidyl-prolyl isomerization	Biological Process
A0A1D8NBU7	peptidyl-prolyl cis-trans isomerase activity	Molecular Function
A0A1D8NBU7	protein folding	Biological Process
A0A1D8NIN1	inositol phosphoceramide metabolic process	Biological Process
A0A1D8NIN1	integral component of membrane	Cellular Component
A0A1D8NIN1	sphingolipid biosynthetic process	Biological Process
A0A1D8NIN1	inositol phosphoceramide synthase activity	Molecular Function
A0A1D8NIN1	inositol phosphoceramide synthase complex	Cellular Component
A0A1D8NHF3	GTPase activator activity	Molecular Function
A0A1D8NHF3	nucleus	Cellular Component
A0A1D8NHF3	negative regulation of TOR signaling	Biological Process
A0A1D8NHF3	TSC1-TSC2 complex	Cellular Component
A0A1D8NHF3	positive regulation of GTPase activity	Biological Process
A0A1D8NHF3	regulation of small GTPase mediated signal transduction	Biological Process
A0A1D8NIY5
A0A1D8NFS4
A0A1D8NLR8	RNA polymerase III activity	Molecular Function
A0A1D8NLR8	DNA binding	Molecular Function
A0A1D8NLR8	RNA polymerase III complex	Cellular Component
A0A1D8NLR8	transcription by RNA polymerase III	Biological Process
A0A1D8N9N4	protein secretion	Biological Process
A0A1D8N3N5
A0A1D8N8Z9	RNA polymerase I CORE element sequence-specific DNA binding	Molecular Function
A0A1D8N8Z9	RNA polymerase I preinitiation complex assembly	Biological Process
A0A1D8N8Z9	RNA polymerase I core factor complex	Cellular Component
A0A1D8N636	rRNA processing	Biological Process
A0A1D8N636	methyltransferase activity	Molecular Function
A0A1D8N636	methylation	Biological Process
A0A1D8N878	protein phosphatase type 1 complex	Cellular Component
A0A1D8N878	vacuole	Cellular Component
A0A1D8N878	regulation of carbohydrate metabolic process	Biological Process
A0A1D8N878	protein catabolic process in the vacuole	Biological Process
A0A1D8N878	protein phosphatase regulator activity	Molecular Function
A0A1D8N878	cellular response to glucose starvation	Biological Process
A0A1D8N878	regulation of phosphoprotein phosphatase activity	Biological Process
A0A1H6PLL8	acyl-CoA dehydrogenase activity	Molecular Function
A0A1H6PLL8	acyl-CoA oxidase activity	Molecular Function
A0A1H6PLL8	peroxisome	Cellular Component
A0A1H6PLL8	membrane	Cellular Component
A0A1H6PLL8	fatty acid beta-oxidation using acyl-CoA dehydrogenase	Biological Process
A0A1H6PLL8	fatty acid beta-oxidation using acyl-CoA oxidase	Biological Process
A0A1H6PLL8	FAD binding	Molecular Function
A0A1H6PZ62
A0A1H6PPK1	histone deacetylation	Biological Process
A0A1H6PPK1	HDA1 complex	Cellular Component
A0A1D8NPR0	ATP-dependent peptidase activity	Molecular Function
A0A1D8NPR0	serine-type endopeptidase activity	Molecular Function
A0A1D8NPR0	ATP binding	Molecular Function
A0A1D8NPR0	peroxisomal matrix	Cellular Component
A0A1D8NPR0	protein quality control for misfolded or incompletely synthesized proteins	Biological Process
A0A1D8NPR0	protein processing	Biological Process
A0A1D8NPR0	protein import into peroxisome matrix	Biological Process
A0A1D8NFC6	core mediator complex	Cellular Component
A0A1D8NAV3
A0A1D8N649	integral component of membrane	Cellular Component
A0A1D8NIY4
A0A1D8NKV1	structural constituent of ribosome	Molecular Function
A0A1D8NKV1	mitochondrial small ribosomal subunit	Cellular Component
A0A1D8NKV1	translation	Biological Process
A0A1D8NKV1	cytosolic small ribosomal subunit	Cellular Component
A0A1D8NLF1	integral component of membrane	Cellular Component
A0A1H6PVK5	cytoplasm	Cellular Component
A0A1H6PVK5	translation	Biological Process
A0A1H6PVK5	ribosome disassembly	Biological Process
A0A1H6PVK5	ribosome binding	Molecular Function
A0A1H6PVK5	nuclear-transcribed mRNA catabolic process, non-stop decay	Biological Process
A0A1H6PVK5	nonfunctional rRNA decay	Biological Process
A0A1H6PVK5	nuclear-transcribed mRNA catabolic process, no-go decay	Biological Process
A0A1H6PVK5	RNA surveillance	Biological Process
A0A1D8NG08	endosome	Cellular Component
A0A1D8NG08	cytosol	Cellular Component
A0A1D8NG08	intracellular protein transport	Biological Process
A0A1D8NG08	protein transporter activity	Molecular Function
A0A1D8NG08	retromer complex	Cellular Component
A0A1D8NG08	retrograde transport, endosome to Golgi	Biological Process
A0A1D8N614
A0A1D8NEN9	actin binding	Molecular Function
A0A1D8NEN9	calcium ion binding	Molecular Function
A0A1D8NEN9	plasma membrane	Cellular Component
A0A1D8NEN9	endocytosis	Biological Process
A0A1D8NEN9	endosome membrane	Cellular Component
A0A1D8NEN9	actin cortical patch	Cellular Component
A0A1D8N5V6
A0A1D8N9I4
A0A1D8N8Y6	nucleotide binding	Molecular Function
A0A1D8N8Y6	nucleus	Cellular Component
A0A1D8N8Y6	cytoplasm	Cellular Component
A0A1D8N8Y6	nucleotide metabolic process	Biological Process
A0A1D8N8Y6	deoxyribonucleoside triphosphate catabolic process	Biological Process
A0A1D8N8Y6	NADH pyrophosphatase activity	Molecular Function
A0A1D8N8Y6	metal ion binding	Molecular Function
A0A1D8N8Y6	nucleoside-triphosphate diphosphatase activity	Molecular Function
A0A1D8NET1	GTPase activity	Molecular Function
A0A1D8NET1	GTP binding	Molecular Function
A0A1D8NHR2
A0A1D8NIY1
A0A1D8NJX4	transcription coactivator activity	Molecular Function
A0A1D8NJX4	nucleus	Cellular Component
A0A1D8NJX4	transcription by RNA polymerase II	Biological Process
A0A1D8NJX4	positive regulation of nucleic acid-templated transcription	Biological Process
A0A1H6PHG3	integral component of membrane	Cellular Component
A0A1D8N4G4	integral component of membrane	Cellular Component
A0A1D8N3G5
A0A1D8N3L9	cytoplasm	Cellular Component
A0A1D8N3L9	SCF ubiquitin ligase complex	Cellular Component
A0A1D8N3L9	regulation of proteolysis	Biological Process
A0A1D8N3L9	ubiquitin protein ligase binding	Molecular Function
A0A1D8N3L9	proteasome-mediated ubiquitin-dependent protein catabolic process	Biological Process
A0A1D8N8S1
A0A1H6PVG9	amino acid transport	Biological Process
A0A1H6PVG9	integral component of membrane	Cellular Component
A0A1H6PVG9	transmembrane transporter activity	Molecular Function
A0A1H6PVG9	transmembrane transport	Biological Process
A0A1D8N695	spliceosomal complex	Cellular Component
A0A1D8NG33
A0A1D8NHV1	RNA polymerase II proximal promoter sequence-specific DNA binding	Molecular Function
A0A1D8NHV1	proximal promoter DNA-binding transcription activator activity, RNA polymerase II-specific	Molecular Function
A0A1D8NHV1	nucleus	Cellular Component
A0A1D8NHV1	zinc ion binding	Molecular Function
A0A1D8NHV1	carbon utilization	Biological Process
A0A1D8NHV1	positive regulation of gluconeogenesis by positive regulation of transcription from RNA polymerase II promoter	Biological Process
A0A1D8NHV1	positive regulation of transcription from RNA polymerase II promoter by a nonfermentable carbon source	Biological Process
A0A1D8NHV1	negative regulation of transcription from RNA polymerase II promoter by a nonfermentable carbon source	Biological Process
A0A1D8NHV1	cellular response to xenobiotic stimulus	Biological Process
A0A1D8NJX3
A0A1D8NB28	integral component of membrane	Cellular Component
A0A1D8NB83
A0A1D8NCU4
A0A1H6PKD0	mitochondrion	Cellular Component
A0A1H6PKD0	ribosome	Cellular Component
A0A1D8NJP0	thioredoxin-disulfide reductase activity	Molecular Function
A0A1D8NJP0	cytoplasm	Cellular Component
A0A1D8NJP0	glycerol ether metabolic process	Biological Process
A0A1D8NJP0	protein disulfide oxidoreductase activity	Molecular Function
A0A1D8NJP0	oxidoreductase activity, acting on a sulfur group of donors, disulfide as acceptor	Molecular Function
A0A1D8NJP0	cellular response to oxidative stress	Biological Process
A0A1D8NJP0	cell redox homeostasis	Biological Process
A0A1D8NJP0	protein-disulfide reductase activity	Molecular Function
A0A1D8NJP0	oxidation-reduction process	Biological Process
A0A1D8NJP0	cellular oxidant detoxification	Biological Process
A0A1D8NNP9
A0A1D8NMH1	oxidoreductase activity	Molecular Function
A0A1D8NMH1	oxidation-reduction process	Biological Process
A0A1H6Q823	regulation of cyclin-dependent protein serine/threonine kinase activity	Biological Process
A0A1H6Q823	kinase activity	Molecular Function
A0A1H6Q823	protein kinase binding	Molecular Function
A0A1D8NP57	cellular protein modification process	Biological Process
A0A1D8NP57	protein transport	Biological Process
A0A1D8N6D0	nuclease activity	Molecular Function
A0A1D8N6D0	nucleus	Cellular Component
A0A1D8N6D0	cytoplasm	Cellular Component
A0A1D8N6D0	RNA catabolic process	Biological Process
A0A1D8N6D0	RISC complex	Cellular Component
A0A1D8N6D0	gene silencing by RNA	Biological Process
A0A1D8N6D0	nucleic acid phosphodiester bond hydrolysis	Biological Process
A0A1D8N8Q0	cytoplasmic translation	Biological Process
A0A1D8N8Q0	RNA binding	Molecular Function
A0A1D8N8Q0	structural constituent of ribosome	Molecular Function
A0A1D8N8Q0	nucleus	Cellular Component
A0A1D8N8Q0	cytosolic large ribosomal subunit	Cellular Component
A0A1D8N4B1
A0A1D8N3Z3	(1->3)-beta-D-glucan catabolic process	Biological Process
A0A1D8N3Z3	cell surface	Cellular Component
A0A1D8N3Z3	glucan endo-1,3-beta-D-glucosidase activity	Molecular Function
A0A1D8N3Z3	glucan endo-1,3-beta-glucanase activity, C-3 substituted reducing group	Molecular Function
A0A1D8N564
A0A1D8NDF2
A0A1H6PSY3	integral component of membrane	Cellular Component
A0A1D8N5Z4
A0A1D8N9C2	carnitine:acyl carnitine antiporter activity	Molecular Function
A0A1D8N9C2	mitochondrial inner membrane	Cellular Component
A0A1D8N9C2	fatty acid metabolic process	Biological Process
A0A1D8N9C2	mitochondrial transport	Biological Process
A0A1D8N9C2	carnitine transmembrane transporter activity	Molecular Function
A0A1D8N9C2	integral component of membrane	Cellular Component
A0A1D8N9C2	carnitine transmembrane transport	Biological Process
A0A1D8NAY1
A0A1D8N6G3	mitotic sister chromatid segregation	Biological Process
A0A1D8N6G3	MIS12/MIND type complex	Cellular Component
A0A1D8N7V3
A0A1H6QC80	generation of catalytic spliceosome for second transesterification step	Biological Process
A0A1H6QC80	first spliceosomal transesterification activity	Molecular Function
A0A1H6QC80	mRNA 3'-splice site recognition	Biological Process
A0A1H6QC80	Prp19 complex	Cellular Component
A0A1H6QC80	cytoplasm	Cellular Component
A0A1H6QC80	U2-type catalytic step 1 spliceosome	Cellular Component
A0A1H6QC80	U2-type catalytic step 2 spliceosome	Cellular Component
A0A1H6QC80	U2-type post-mRNA release spliceosomal complex	Cellular Component
A0A1H6QC80	post-spliceosomal complex	Cellular Component
A0A1D8N375
A0A1D8NN46	nuclear chromatin	Cellular Component
A0A1D8NN46	Doa10p ubiquitin ligase complex	Cellular Component
A0A1D8NN46	Hrd1p ubiquitin ligase ERAD-L complex	Cellular Component
A0A1D8NN46	ATP binding	Molecular Function
A0A1D8NN46	endoplasmic reticulum membrane fusion	Biological Process
A0A1D8NN46	ATPase activity	Molecular Function
A0A1D8NN46	protein phosphatase regulator activity	Molecular Function
A0A1D8NN46	cytosolic large ribosomal subunit	Cellular Component
A0A1D8NN46	ubiquitin-dependent ERAD pathway	Biological Process
A0A1D8NN46	retrograde protein transport, ER to cytosol	Biological Process
A0A1D8NN46	sister chromatid biorientation	Biological Process
A0A1D8NN46	protein localization to Golgi apparatus	Biological Process
A0A1D8NN46	VCP-NPL4-UFD1 AAA ATPase complex	Cellular Component
A0A1D8NN46	ribophagy	Biological Process
A0A1D8NN46	piecemeal microautophagy of the nucleus	Biological Process
A0A1D8NN46	sterol regulatory element binding protein cleavage	Biological Process
A0A1D8NN46	Cdc48p-Npl4p-Vms1p AAA ATPase complex	Cellular Component
A0A1D8NN46	identical protein binding	Molecular Function
A0A1D8NN46	ubiquitin binding	Molecular Function
A0A1D8NN46	protein transport to vacuole involved in ubiquitin-dependent protein catabolic process via the multivesicular body sorting pathway	Biological Process
A0A1D8NN46	cellular protein complex disassembly	Biological Process
A0A1D8NN46	regulation of phosphoprotein phosphatase activity	Biological Process
A0A1D8NN46	ATP metabolic process	Biological Process
A0A1D8NN46	mitotic spindle disassembly	Biological Process
A0A1D8NN46	cell division	Biological Process
A0A1D8NN46	mitotic sister chromatid separation	Biological Process
A0A1D8NN46	negative regulation of telomerase activity	Biological Process
A0A1D8NN46	molecular adaptor activity	Molecular Function
A0A1D8NN46	establishment of endoplasmic reticulum localization involved in endoplasmic reticulum polarization at cell division site	Biological Process
A0A1D8NN46	nonfunctional rRNA decay	Biological Process
A0A1D8NN46	cytoplasm protein quality control by the ubiquitin-proteasome system	Biological Process
A0A1D8NN46	nuclear protein quality control by the ubiquitin-proteasome system	Biological Process
A0A1D8NN46	ER-associated misfolded protein catabolic process	Biological Process
A0A1D8NN46	mitochondria-associated ubiquitin-dependent protein catabolic process	Biological Process
A0A1D8NN46	stress-induced homeostatically regulated protein degradation pathway	Biological Process
A0A1D8NN46	positive regulation of protein localization to nucleus	Biological Process
A0A1D8NN46	mitotic spindle midzone	Cellular Component
A0A1D8NN46	RQC complex	Cellular Component
A0A1D8NN46	ribosome-associated ubiquitin-dependent protein catabolic process	Biological Process
A0A1D8NN46	SCF complex disassembly in response to cadmium stress	Biological Process
A0A1D8NN46	positive regulation of histone H2B ubiquitination	Biological Process
A0A1D8N4L9
A0A1D8NE74	cytoplasm	Cellular Component
A0A1D8NE74	carbohydrate kinase activity	Molecular Function
A0A1D8NE74	carbohydrate phosphorylation	Biological Process
A0A1D8NIS5
A0A1D8NNE7
A0A1H6Q651	spliceosomal complex assembly	Biological Process
A0A1H6Q651	spliceosomal complex	Cellular Component
A0A1H6Q651	U5 snRNP	Cellular Component
A0A1H6Q651	U4/U6 x U5 tri-snRNP complex	Cellular Component
A0A1D8N7P4
A0A1D8NAK2
A0A1D8NJF1	ATP binding	Molecular Function
A0A1D8NJF1	nucleotide-excision repair	Biological Process
A0A1D8NJF1	peptidase activity	Molecular Function
A0A1D8NJF1	proteasome regulatory particle, base subcomplex	Cellular Component
A0A1D8NJF1	TBP-class protein binding	Molecular Function
A0A1D8NJF1	protein domain specific binding	Molecular Function
A0A1D8NJF1	ubiquitin-dependent ERAD pathway	Biological Process
A0A1D8NJF1	nuclear proteasome complex	Cellular Component
A0A1D8NJF1	cytosolic proteasome complex	Cellular Component
A0A1D8NJF1	negative regulation of chromatin silencing at telomere	Biological Process
A0A1D8NJF1	positive regulation of transcription elongation from RNA polymerase II promoter	Biological Process
A0A1D8NJF1	proteasome-activating ATPase activity	Molecular Function
A0A1D8NJF1	positive regulation of RNA polymerase II transcriptional preinitiation complex assembly	Biological Process
A0A1D8NJF1	proteasome regulatory particle assembly	Biological Process
A0A1D8NJF1	positive regulation of proteasomal protein catabolic process	Biological Process
A0A1D8NJF1	regulation of heterochromatin island assembly	Biological Process
A0A1D8NPW6
A0A1D8NLL5
A0A1D8N8A1	ribosomal large subunit assembly	Biological Process
A0A1D8N8A1	nucleic acid binding	Molecular Function
A0A1D8N8A1	nucleus	Cellular Component
A0A1D8N8A1	rRNA processing	Biological Process
A0A1D8N8A1	3'-5' exonuclease activity	Molecular Function
A0A1D8N8A1	nucleic acid phosphodiester bond hydrolysis	Biological Process
A0A1D8NMD3	amidase activity	Molecular Function
A0A1D8NNL7
A0A1D8NQE1
A0A1D8NA13	ATP binding	Molecular Function
A0A1D8NA13	mismatch repair	Biological Process
A0A1D8NA13	reciprocal meiotic recombination	Biological Process
A0A1D8NA13	ATPase activity	Molecular Function
A0A1D8NA13	mismatch repair complex	Cellular Component
A0A1D8N4H4
A0A1D8N7M3	activation of MAPK activity	Biological Process
A0A1D8N7M3	division septum	Cellular Component
A0A1D8N7M3	protein serine/threonine kinase activity	Molecular Function
A0A1D8N7M3	MAP kinase kinase activity	Molecular Function
A0A1D8N7M3	ATP binding	Molecular Function
A0A1D8N7M3	cytoplasm	Cellular Component
A0A1D8N7M3	regulation of mitotic cell cycle	Biological Process
A0A1D8N7M3	stress-activated protein kinase signaling cascade	Biological Process
A0A1D8N7M3	regulation of apoptotic process	Biological Process
A0A1D8N7M3	positive regulation of calcium-mediated signaling	Biological Process
A0A1D8NBA9	methyltransferase activity	Molecular Function
A0A1D8NBA9	methylation	Biological Process
A0A1D8NGJ2
A0A1D8NCP9
A0A1H6PS88	fungal-type vacuole membrane	Cellular Component
A0A1H6PS88	oligopeptide transport	Biological Process
A0A1H6PS88	integral component of membrane	Cellular Component
A0A1H6PS88	transmembrane transporter activity	Molecular Function
A0A1H6PS88	transmembrane transport	Biological Process
A0A1D8NN70	mitochondrial genome maintenance	Biological Process
A0A1D8NN70	ATP binding	Molecular Function
A0A1D8NN70	mitochondrial matrix	Cellular Component
A0A1D8NN70	ATPase activity	Molecular Function
A0A1D8NN70	cellular response to heat	Biological Process
A0A1D8NN70	protein refolding	Biological Process
A0A1D8NN70	protein unfolding	Biological Process
A0A1D8NN70	protein stabilization	Biological Process
A0A1D8NN70	misfolded protein binding	Molecular Function
A0A1D8NPD2	integral component of plasma membrane	Cellular Component
A0A1D8NPD2	siderophore transmembrane transporter activity	Molecular Function
A0A1D8NPD2	iron assimilation by chelation and transport	Biological Process
A0A1D8NPD2	siderophore transmembrane transport	Biological Process
A0A1D8N7C2	O-acyltransferase activity	Molecular Function
A0A1D8N7C2	acetyltransferase activity	Molecular Function
A0A1H6Q596	Golgi membrane	Cellular Component
A0A1H6Q596	SNARE binding	Molecular Function
A0A1H6Q596	SNAP receptor activity	Molecular Function
A0A1H6Q596	endoplasmic reticulum membrane	Cellular Component
A0A1H6Q596	intracellular protein transport	Biological Process
A0A1H6Q596	exocytosis	Biological Process
A0A1H6Q596	ER to Golgi vesicle-mediated transport	Biological Process
A0A1H6Q596	retrograde vesicle-mediated transport, Golgi to ER	Biological Process
A0A1H6Q596	integral component of membrane	Cellular Component
A0A1H6Q596	SNARE complex	Cellular Component
A0A1H6Q596	vesicle fusion with Golgi apparatus	Biological Process
A0A1D8NPR1	integral component of membrane	Cellular Component
A0A1H6Q9G8
A0A1D8NHD7	protein serine/threonine kinase activity	Molecular Function
A0A1D8NHD7	ATP binding	Molecular Function
A0A1D8NHD7	nucleus	Cellular Component
A0A1D8NHD7	cell cortex	Cellular Component
A0A1D8NHD7	protein phosphorylation	Biological Process
A0A1D8NHD7	intracellular signal transduction	Biological Process
A0A1D8NDB5
A0A1D8NEH8
A0A1D8N986
A0A1H6PLR4	EKC/KEOPS complex	Cellular Component
A0A1H6PLR4	telomere maintenance via recombination	Biological Process
A0A1H6PLR4	chromosome, telomeric region	Cellular Component
A0A1H6PLR4	protein serine/threonine kinase activity	Molecular Function
A0A1H6PLR4	ATP binding	Molecular Function
A0A1H6PLR4	nucleus	Cellular Component
A0A1H6PLR4	cytosol	Cellular Component
A0A1H6PLR4	protein phosphorylation	Biological Process
A0A1H6PLR4	tRNA processing	Biological Process
A0A1H6PLR4	hydrolase activity	Molecular Function
A0A1H6PLR4	positive regulation of transcription by RNA polymerase II	Biological Process
A0A1H6PLR4	tRNA threonylcarbamoyladenosine metabolic process	Biological Process
A0A1D8NH62	histidine biosynthetic process	Biological Process
A0A1D8NH62	histidinol-phosphatase activity	Molecular Function
A0A1D8NH62	cytoplasm	Cellular Component
A0A1D8NH62	dephosphorylation	Biological Process
A0A1H6PV70	acyl-CoA dehydrogenase activity	Molecular Function
A0A1H6PV70	acyl-CoA oxidase activity	Molecular Function
A0A1H6PV70	peroxisome	Cellular Component
A0A1H6PV70	fatty acid beta-oxidation using acyl-CoA dehydrogenase	Biological Process
A0A1H6PV70	fatty acid beta-oxidation using acyl-CoA oxidase	Biological Process
A0A1H6PV70	FAD binding	Molecular Function
A0A1D8NQ02
A0A1D8N8B3
A0A1D8NHX5
A0A1D8NK30	nucleosome	Cellular Component
A0A1D8NK30	nuclear chromatin	Cellular Component
A0A1D8NK30	DNA binding	Molecular Function
A0A1D8NK30	DNA repair	Biological Process
A0A1D8NK30	chromatin silencing	Biological Process
A0A1D8NK30	protein heterodimerization activity	Molecular Function
A0A1D8NLL8	protein polyubiquitination	Biological Process
A0A1D8NLL8	nuclear-transcribed mRNA catabolic process, deadenylation-dependent decay	Biological Process
A0A1D8NLL8	RNA binding	Molecular Function
A0A1D8NLL8	ubiquitin-protein transferase activity	Molecular Function
A0A1D8NLL8	cytoplasm	Cellular Component
A0A1D8NLL8	proteasomal protein catabolic process	Biological Process
A0A1D8NLL8	CCR4-NOT core complex	Cellular Component
A0A1D8NLL8	deadenylation-independent decapping of nuclear-transcribed mRNA	Biological Process
A0A1D8NLL8	positive regulation of transcription elongation from RNA polymerase II promoter	Biological Process
A0A1D8NLL8	metal ion binding	Molecular Function
A0A1D8NPI3	exocyst	Cellular Component
A0A1D8NPI3	phosphatidylinositol-4,5-bisphosphate binding	Molecular Function
A0A1D8NPI3	plasma membrane	Cellular Component
A0A1D8NPI3	exocytosis	Biological Process
A0A1D8NPI3	Golgi to plasma membrane transport	Biological Process
A0A1D8NPI3	GTP-Rho binding	Molecular Function
A0A1D8NPI3	exocyst localization	Biological Process
A0A1D8NPL2	purine nucleobase metabolic process	Biological Process
A0A1D8NPL2	hydroxyisourate hydrolase activity	Molecular Function
A0A1H6PTJ8	acyl-CoA dehydrogenase activity	Molecular Function
A0A1H6PTJ8	flavin adenine dinucleotide binding	Molecular Function
A0A1H6PTJ8	oxidation-reduction process	Biological Process
A0A1D8N5Z8	nucleic acid binding	Molecular Function
A0A1H6Q0L4	nucleus	Cellular Component
A0A1H6Q0L4	cellular process	Biological Process
A0A1H6Q1T2
A0A1D8NEZ7
A0A1D8NAC4	aldose 1-epimerase activity	Molecular Function
A0A1D8NAC4	glucose metabolic process	Biological Process
A0A1D8NAC4	carbohydrate binding	Molecular Function
A0A1D8NAC4	galactose catabolic process via UDP-galactose	Biological Process
A0A1D8NIV6	ubiquitin-protein transferase activity	Molecular Function
A0A1D8NIV6	tumor necrosis factor receptor binding	Molecular Function
A0A1D8NIV6	protein ubiquitination	Biological Process
A0A1D8NIV6	metal ion binding	Molecular Function
A0A1D8NJ05	mRNA binding	Molecular Function
A0A1D8NJ05	acetyl-CoA C-acyltransferase activity	Molecular Function
A0A1D8NJ05	acyl-CoA oxidase activity	Molecular Function
A0A1D8NJ05	enoyl-CoA hydratase activity	Molecular Function
A0A1D8NJ05	mitochondrial intermembrane space	Cellular Component
A0A1D8NJ05	peroxisomal matrix	Cellular Component
A0A1D8NJ05	fatty acid beta-oxidation	Biological Process
A0A1D8NJ05	oxidoreductase activity, acting on the CH-OH group of donors, NAD or NADP as acceptor	Molecular Function
A0A1D8NLM3	cell part	Cellular Component
A0A1H6PJM9	aspartic-type endopeptidase activity	Molecular Function
A0A1H6PJM9	proteolysis	Biological Process
A0A1H6PJM9	protein catabolic process	Biological Process
A0A1D8N5Z1
A0A1D8NJM8	chronological cell aging	Biological Process
A0A1D8NJM8	extracellular region	Cellular Component
A0A1D8NJM8	long-chain fatty acyl-CoA binding	Molecular Function
A0A1D8NJM8	very long-chain fatty acid biosynthetic process	Biological Process
A0A1D8NGJ0	ATP binding	Molecular Function
A0A1D8NGY4	protein glycosylation	Biological Process
A0A1D8NGY4	integral component of endoplasmic reticulum membrane	Cellular Component
A0A1D8NGY4	dol-P-Man:Man(5)GlcNAc(2)-PP-Dol alpha-1,3-mannosyltransferase activity	Molecular Function
A0A1D8NGY4	mannosylation	Biological Process
A0A1D8NK73	protein tyrosine phosphatase activity	Molecular Function
A0A1D8NK73	cytoplasm	Cellular Component
A0A1D8NK73	peptidyl-tyrosine dephosphorylation	Biological Process
A0A1D8NNI6	nucleus	Cellular Component
A0A1D8NNI6	maturation of SSU-rRNA	Biological Process
A0A1D8NNI6	90S preribosome	Cellular Component
A0A1D8N600
A0A1D8NFJ4	nucleotide-excision repair factor 4 complex	Cellular Component
A0A1D8NFJ4	nucleotide-excision repair, DNA damage recognition	Biological Process
A0A1D8NFJ4	damaged DNA binding	Molecular Function
A0A1D8NFJ4	ubiquitin-protein transferase activity	Molecular Function
A0A1D8NFJ4	ubiquitin-dependent protein catabolic process	Biological Process
A0A1D8NFJ4	DNA-dependent ATPase activity	Molecular Function
A0A1D8NFJ4	protein ubiquitination	Biological Process
A0A1D8NFJ4	Cul3-RING ubiquitin ligase complex	Cellular Component
A0A1D8NFJ4	cellular protein localization	Biological Process
A0A1D8NI58	integral component of membrane	Cellular Component
A0A1D8NC69	integral component of membrane	Cellular Component
A0A1D8NN94
A0A1D8N430
A0A1H6PHW4	cytoplasmic translational initiation	Biological Process
A0A1H6PHW4	translation initiation factor activity	Molecular Function
A0A1H6PHW4	guanyl-nucleotide exchange factor activity	Molecular Function
A0A1H6PHW4	eukaryotic translation initiation factor 2B complex	Cellular Component
A0A1H6PHW4	regulation of translational initiation	Biological Process
A0A1H6PHW4	nucleotidyltransferase activity	Molecular Function
A0A1H6PHW4	guanyl-nucleotide exchange factor complex	Cellular Component
A0A1D8NLM9	spindle pole body	Cellular Component
A0A1D8NLM9	nucleocytoplasmic transport	Biological Process
A0A1D8NLM9	nuclear pore organization	Biological Process
A0A1D8NLM9	integral component of membrane	Cellular Component
A0A1D8NLM9	structural constituent of nuclear pore	Molecular Function
A0A1D8NLM9	spindle pole body duplication	Biological Process
A0A1D8NLM9	nuclear pore transmembrane ring	Cellular Component
A0A1D8NLM9	establishment of spindle pole body localization to nuclear envelope	Biological Process
A0A1D8NLT2
A0A1H6PUJ1
A0A1D8N9A6
A0A1D8NCR0
A0A1D8NJJ7	integral component of membrane	Cellular Component
A0A1D8N5E0	integral component of membrane	Cellular Component
A0A1H6PMT2	Golgi membrane	Cellular Component
A0A1H6PMT2	SNARE binding	Molecular Function
A0A1H6PMT2	SNAP receptor activity	Molecular Function
A0A1H6PMT2	endoplasmic reticulum membrane	Cellular Component
A0A1H6PMT2	cytosol	Cellular Component
A0A1H6PMT2	protein targeting to vacuole	Biological Process
A0A1H6PMT2	ER to Golgi vesicle-mediated transport	Biological Process
A0A1H6PMT2	intra-Golgi vesicle-mediated transport	Biological Process
A0A1H6PMT2	Golgi to vacuole transport	Biological Process
A0A1H6PMT2	ER to Golgi transport vesicle membrane	Cellular Component
A0A1H6PMT2	integral component of membrane	Cellular Component
A0A1H6PMT2	SNARE complex	Cellular Component
A0A1H6PMT2	late endosome membrane	Cellular Component
A0A1H6PMT2	retrograde transport, endosome to Golgi	Biological Process
A0A1H6PMT2	vesicle fusion with Golgi apparatus	Biological Process
A0A1D8N755	tryptophan-tRNA ligase activity	Molecular Function
A0A1D8N755	ATP binding	Molecular Function
A0A1D8N755	cytoplasm	Cellular Component
A0A1D8N755	tryptophanyl-tRNA aminoacylation	Biological Process
A0A1D8N751	fungal-type cell wall biogenesis	Biological Process
A0A1D8N751	integral component of membrane	Cellular Component
A0A1D8N751	transmembrane transport	Biological Process
A0A1D8N853
A0A1D8NKD6	nuclear envelope organization	Biological Process
A0A1D8NKD6	integral component of membrane	Cellular Component
A0A1D8NKD6	nuclear membrane	Cellular Component
A0A1D8NKD6	lipid homeostasis	Biological Process
A0A1H6PYN9	catalytic activity	Molecular Function
A0A1H6PYN9	mitochondrion	Cellular Component
A0A1H6PYN9	glycerophospholipid biosynthetic process	Biological Process
A0A1D8N407
A0A1H6PY99	amino acid transmembrane transport	Biological Process
A0A1H6PY99	mitochondrial inner membrane	Cellular Component
A0A1H6PY99	mitochondrial transport	Biological Process
A0A1H6PY99	amino acid transmembrane transporter activity	Molecular Function
A0A1H6PY99	acyl carnitine transmembrane transporter activity	Molecular Function
A0A1H6PY99	integral component of membrane	Cellular Component
A0A1H6PY99	acyl carnitine transmembrane transport	Biological Process
A0A1D8NA53	cell adhesion	Biological Process
A0A1H6Q629	fungal-type vacuole	Cellular Component
A0A1H6Q629	zinc ion transmembrane transporter activity	Molecular Function
A0A1H6Q629	response to zinc ion	Biological Process
A0A1H6Q629	integral component of membrane	Cellular Component
A0A1H6Q629	regulation of sequestering of zinc ion	Biological Process
A0A1H6Q629	zinc ion transmembrane transport	Biological Process
A0A1D8NCS5	integral component of membrane	Cellular Component
A0A1D8N4K4
A0A1D8N925	phosphoribosylaminoimidazole carboxylase activity	Molecular Function
A0A1D8N925	ATP binding	Molecular Function
A0A1D8N925	'de novo' IMP biosynthetic process	Biological Process
A0A1D8N925	pathogenesis	Biological Process
A0A1D8N925	adenine biosynthetic process	Biological Process
A0A1D8N925	metal ion binding	Molecular Function
A0A1D8NED7	potassium ion transport	Biological Process
A0A1D8NED7	integral component of mitochondrial inner membrane	Cellular Component
A0A1D8NFZ7
A0A1D8NMF8	mRNA binding	Molecular Function
A0A1D8NMF8	threonine-type endopeptidase activity	Molecular Function
A0A1D8NMF8	nucleus	Cellular Component
A0A1D8NMF8	proteasomal ubiquitin-independent protein catabolic process	Biological Process
A0A1D8NMF8	proteasome core complex, alpha-subunit complex	Cellular Component
A0A1D8NMF8	proteasome storage granule	Cellular Component
A0A1D8NMF8	proteasome-mediated ubiquitin-dependent protein catabolic process	Biological Process
A0A1H6PHU5	nuclear exosome (RNase complex)	Cellular Component
A0A1H6PHU5	cytoplasmic exosome (RNase complex)	Cellular Component
A0A1H6PHU5	exonucleolytic trimming to generate mature 3'-end of 5.8S rRNA from tricistronic rRNA transcript (SSU-rRNA, 5.8S rRNA, LSU-rRNA)	Biological Process
A0A1H6PHU5	AU-rich element binding	Molecular Function
A0A1H6PHU5	nuclear-transcribed mRNA catabolic process, exonucleolytic, 3'-5'	Biological Process
A0A1H6PHU5	U1 snRNA 3'-end processing	Biological Process
A0A1H6PHU5	U4 snRNA 3'-end processing	Biological Process
A0A1H6PHU5	U5 snRNA 3'-end processing	Biological Process
A0A1H6PHU5	exonucleolytic nuclear-transcribed mRNA catabolic process involved in deadenylation-dependent decay	Biological Process
A0A1H6PHU5	nuclear mRNA surveillance	Biological Process
A0A1H6PHU5	nuclear polyadenylation-dependent rRNA catabolic process	Biological Process
A0A1H6PHU5	nuclear polyadenylation-dependent tRNA catabolic process	Biological Process
A0A1H6PHU5	nuclear polyadenylation-dependent mRNA catabolic process	Biological Process
A0A1H6PUC6
A0A1D8NMT2	integral component of membrane	Cellular Component
A0A1D8N7E4	structural constituent of ribosome	Molecular Function
A0A1D8N7E4	mitochondrial large ribosomal subunit	Cellular Component
A0A1D8N7E4	mitochondrial translation	Biological Process
A0A1D8NMM0
A0A1D8NM47	nucleolus	Cellular Component
A0A1D8NM47	rRNA processing	Biological Process
A0A1D8NM47	ribosomal large subunit biogenesis	Biological Process
A0A1D8NDI5	integral component of membrane	Cellular Component
A0A1D8N9G3	THO complex part of transcription export complex	Cellular Component
A0A1D8N9G3	mRNA processing	Biological Process
A0A1D8N5W2	adenylate kinase activity	Molecular Function
A0A1D8N5W2	ATP binding	Molecular Function
A0A1D8N5W2	mitochondrial intermembrane space	Cellular Component
A0A1D8N5W2	cytosol	Cellular Component
A0A1D8N5W2	ADP biosynthetic process	Biological Process
A0A1D8N5W2	DNA replication initiation	Biological Process
A0A1D8N5W2	phosphorylation	Biological Process
A0A1D8N5W2	AMP metabolic process	Biological Process
A0A1D8N5W2	ATP metabolic process	Biological Process
A0A1D8N5W2	nucleoside monophosphate phosphorylation	Biological Process
A0A1D8NAN6
A0A1D8NI35	SNARE binding	Molecular Function
A0A1D8NI35	SNAP receptor activity	Molecular Function
A0A1D8NI35	intracellular protein transport	Biological Process
A0A1D8NI35	Golgi to vacuole transport	Biological Process
A0A1D8NI35	vesicle fusion	Biological Process
A0A1D8NI35	endomembrane system	Cellular Component
A0A1D8NI35	integral component of membrane	Cellular Component
A0A1D8NI35	SNARE complex	Cellular Component
A0A1D8NI35	vesicle docking	Biological Process
A0A1H6PMK9	GTP binding	Molecular Function
A0A1H6PMK9	intracellular	Cellular Component
A0A1H6PMK9	filamentous growth	Biological Process
A0A1H6PMK9	cellular response to drug	Biological Process
A0A1D8N610
A0A1D8NHS6
A0A1D8NL87	ATP citrate synthase activity	Molecular Function
A0A1D8NL87	ATP binding	Molecular Function
A0A1D8NL87	cytosol	Cellular Component
A0A1D8NL87	acetyl-CoA biosynthetic process	Biological Process
A0A1D8NL87	fatty acid biosynthetic process	Biological Process
A0A1D8NL87	citrate lyase complex	Cellular Component
A0A1D8NL87	ligase activity	Molecular Function
A0A1D8NL87	metal ion binding	Molecular Function
A0A1D8NL87	cofactor binding	Molecular Function
A0A1D8NMV4	maturation of SSU-rRNA from tricistronic rRNA transcript (SSU-rRNA, 5.8S rRNA, LSU-rRNA)	Biological Process
A0A1D8NMV4	structural constituent of ribosome	Molecular Function
A0A1D8NMV4	nucleolus	Cellular Component
A0A1D8NMV4	translation	Biological Process
A0A1D8NMV4	cytosolic small ribosomal subunit	Cellular Component
A0A1D8NMV4	hyphal cell wall	Cellular Component
A0A1D8NMV4	small ribosomal subunit rRNA binding	Molecular Function
A0A1D8N855	integral component of membrane	Cellular Component
A0A1D8N855	transmembrane transport	Biological Process
A0A1D8NJW7	cytoplasmic translation	Biological Process
A0A1D8NJW7	structural constituent of ribosome	Molecular Function
A0A1D8NJW7	cytosolic large ribosomal subunit	Cellular Component
A0A1D8NB37	integral component of membrane	Cellular Component
A0A1D8NEA8	nucleus	Cellular Component
A0A1D8NEA8	cytoplasm	Cellular Component
A0A1D8NEA8	methyltransferase activity	Molecular Function
[truncated: 25,726 more rows]
