# Supplementary material for: Stress-induced expression is enriched for evolutionarily young genes in diverse budding yeasts
Source: Nat Commun. 2020 May 1;11:2144. doi: 10.1038/s41467-020-16073-3 (PMC7195364; doi:10.1038/s41467-020-16073-3)
Supplement: Supplementary file 6 — Source Data [file 41467_2020_16073_MOESM6_ESM.zip › Figure 4A source data-TPM_All.xlsx]

## Sheet: Fig4A_SCE TPM
genes	Stan1	Stan2	Stan3	Average	Grouping
YDR210W	0	0	0.200131	0.0667103	S+EMP
YER085C	0.685757	0.295317	0	0.327025	S+EMP
YER038W-A	0.803564	1.02718	0.614873	0.815205	S+EMP
YHL044W	2.31203	2.23908	1.30521	1.95211	S+EMP
YOL015W	2.15756	2.21612	2.59229	2.32199	S+EMP
YFR054C	3.73017	0.87729	2.44112	2.34953	S+EMP
YGL263W	2.91355	1.96423	2.57161	2.48313	S+EMP		S+PNA	S+EMP	S+S
YEL035C	2.43388	4.25761	3.49499	3.39549	S+EMP		63.1217	45.6851	25.3437
YOL014W	3.57191	4.89359	3.87821	4.11457	S+EMP
YFR012W-A	5.5957	4.06407	4.78172	4.81383	S+EMP
YDR042C	5.01562	6.20218	5.70864	5.64214	S+EMP
YDL241W	3.31265	6.68896	7.3744	5.79201	S+EMP
YER188W	9.46606	6.67101	4.17359	6.77022	S+EMP
YOL162W	9.02527	7.25455	5.9292	7.40301	S+EMP
YBR069C	9.92852	6.41766	6.44171	7.59596	S+EMP
YDR534C	11.7763	6.10381	4.99562	7.62526	S+EMP
YDR540C	9.47718	6.38935	7.05189	7.63947	S+EMP
YMR017W	7.72128	8.55218	7.70943	7.9943	S+EMP
YHR014W	7.59367	8.02224	8.40898	8.0083	S+EMP
YPL027W	10.9726	7.77127	6.12329	8.28904	S+EMP
YER187W	12.5316	7.79134	4.88474	8.40256	S+EMP
YHR153C	8.24274	9.40094	8.61046	8.75138	S+EMP
YDR157W	11.1509	7.71959	8.99526	9.28858	S+EMP
YPL068C	10.4935	8.457	10.0983	9.68292	S+EMP
YGL230C	9.11701	10.6515	10.0493	9.93925	S+EMP
YFR055W	10.8275	10.1187	9.85925	10.2685	S+EMP
YBR184W	11.3485	9.15148	11.0508	10.5169	S+EMP
YER084W	0	19.3068	13.0167	10.7745	S+EMP
YNL143C	10.3236	12.152	13.4076	11.9611	S+EMP
YMR317W	12.1675	13.1303	10.9406	12.0795	S+EMP
YCL021W-A	15.2568	11.6242	12.5278	13.1363	S+EMP
YIL092W	13.5962	12.4306	14.6979	13.5749	S+EMP
YHR157W	12.3422	14.4968	15.3431	14.0607	S+EMP
YDR281C	14.402	16.626	12.8169	14.615	S+EMP
YML122C	21.5546	10.3345	14.3534	15.4142	S+EMP
YOR177C	15.5273	15.9036	15.1668	15.5325	S+EMP
YJL038C	20.1438	15.7345	13.0636	16.3139	S+EMP
YOR012W	20.5658	20.4909	12.1762	17.7443	S+EMP
YBR013C	18.6791	18.2895	16.5162	17.8283	S+EMP
YLR125W	20.7342	15.8404	20.0654	18.88	S+EMP
YAR023C	18.3146	16.5567	22.2907	19.054	S+EMP
YFR026C	25.3384	16.8666	17.6045	19.9365	S+EMP
YML058W-A	13.8074	18.7007	29.7214	20.7432	S+EMP
YEL028W	20.7208	23.0887	19.6587	21.1561	S+EMP
YGR045C	16.6685	23.2304	25.2291	21.7094	S+EMP
YDL069C	22.2916	20.4687	22.5077	21.756	S+EMP
YOR186W	24.1284	18.7271	24.0752	22.3102	S+EMP
YJL037W	26.2583	21.3042	23.2556	23.606	S+EMP
YBR063C	26.9252	25.8839	22.214	25.0077	S+EMP
YIL059C	25.1145	27.3012	23.4741	25.2966	S+EMP
YKR101W	25.8467	28.3344	25.5449	26.5753	S+EMP
YOL159C-A	28.6673	28.1222	24.6032	27.1309	S+EMP
YPL124W	33.0144	30.1191	27.6541	30.2625	S+EMP
YOR284W	27.6121	39.3472	28.6605	31.8733	S+EMP
YEL073C	37.3128	26.4929	33.5703	32.4587	S+EMP
YLR010C	38.9283	31.8316	34.9022	35.2207	S+EMP
YGR153W	36.2431	37.1425	32.4437	35.2764	S+EMP
YPL257W	26.8401	40.926	38.4274	35.3978	S+EMP
YHR126C	27.6226	41.3765	41.061	36.6867	S+EMP
YLR082C	40.544	38.2194	36.4382	38.4005	S+EMP
YEL057C	38.368	41.6778	37.8806	39.3088	S+EMP
YDL199C	36.1577	43.9687	42.4496	40.8587	S+EMP
YPL200W	36.5114	56.2733	43.6918	45.4922	S+EMP
YMR030W	42.5611	47.5212	46.6903	45.5909	S+EMP
YHL043W	72.2304	37.427	30.3835	46.6803	S+EMP
YLR265C	41.6755	45.6605	52.8777	46.7379	S+EMP
YLR053C	49.3807	47.2178	46.2268	47.6084	S+EMP
YOL159C	49.2157	48.5959	47.7355	48.5157	S+EMP
YGL194C-A	46.7625	47.1964	56.1162	50.025	S+EMP
YNL046W	49.4492	51.3807	52.4627	51.0976	S+EMP
YHL042W	82.8353	39.2548	32.8515	51.6472	S+EMP
YHR180W	51.1809	58.8868	59.1034	56.3904	S+EMP
YLL022C	58.5604	63.0416	63.4294	61.6771	S+EMP
YER186C	64.737	64.9064	60.5454	63.3963	S+EMP
YEL068C	71.7211	65.0304	55.8796	64.2104	S+EMP
YLR146W-A	71.6434	63.3687	67.7292	67.5804	S+EMP
YBR188C	65.1049	71.7201	66.9951	67.9401	S+EMP
YPR005C	77.0225	66.0434	63.4957	68.8538	S+EMP
YNR061C	74.1716	67.9469	73.3454	71.8213	S+EMP
YHR199C-A	71.6378	72.9677	83.5928	76.0661	S+EMP
YKL044W	93.5567	71.5623	63.6597	76.2596	S+EMP
YKL023W	73.9369	77.6155	95.2364	82.2629	S+EMP
YCL049C	75.7106	88.0827	92.3083	85.3672	S+EMP
YLR154C	85.2308	87.7292	91.3253	88.0951	S+EMP
YOR044W	71.5921	86.0243	109.329	88.9819	S+EMP
YFR020W	106.518	97.6022	87.4504	97.19	S+EMP
YCL056C	106.994	102.901	92.9241	100.94	S+EMP
YML053C	98.2939	113.229	109.481	107.001	S+EMP
YLR297W	106.847	132.31	148.272	129.143	S+EMP
YOR382W	168.198	116.259	109.678	131.378	S+EMP
YBR230W-A	161.37	141.279	139.522	147.39	S+EMP
YKL023C-A	178.356	154.836	157.159	163.45	S+EMP
YDR461C-A	141.508	176.889	184.956	167.784	S+EMP
YMR255W	160.762	193.372	170.356	174.83	S+EMP
YDR275W	140.657	194.361	201.639	178.885	S+EMP
YKL065W-A	152.505	211.882	197.011	187.133	S+EMP
YJL217W	177.308	220.18	194.621	197.369	S+EMP
YIL014C-A	209.833	211.009	210.478	210.44	S+EMP
YKL109W	246.471	215.084	200.203	220.586	S+EMP
YER121W	185.453	245.409	280.364	237.075	S+EMP
YBR126W-A	224.822	232.286	274.492	243.866	S+EMP
YGR161W-C	235.263	251.375	257.607	248.082	S+EMP
YOR383C	272.094	230.887	296.757	266.579	S+EMP
YIL002W-A	312.436	315.718	301.136	309.763	S+EMP
YCL048W-A	389.522	286.49	266.417	314.143	S+EMP
YEL033W	353.102	303.474	301.697	319.425	S+EMP
YEL071W	351.326	295.509	317.01	321.282	S+EMP
YKL068W-A	342.858	350.163	324.132	339.051	S+EMP
YJL144W	326.988	401.497	451.865	393.45	S+EMP
YMR173W	556.194	347.858	368.017	424.023	S+EMP
YNL190W	442.987	410.051	436.445	429.828	S+EMP
YMR174C	975.281	1081.41	1144.33	1067.01	S+EMP
YMR251W-A	3036.58	3817.31	4115.33	3656.41	S+EMP
YKL096W-A	5825.09	5492.71	5670.74	5662.85	S+EMP
YOL052C-A	5055.61	5538.75	6667.09	5753.82	S+EMP
YJL043W	4.46011	2.78592	2.922	3.38934	S+EMP
YLR343W	5.87158	3.34681	3.49986	4.23942	S+EMP
YOR192C	8.00839	8.84948	10.575	9.14429	S+EMP
YBR076W	9.55428	8.74563	9.63981	9.31324	S+EMP
YKR015C	15.1629	15.4016	15.7491	15.4379	S+EMP
YDR420W	17.6952	18.129	17.7903	17.8715	S+EMP
YKL222C	19.4554	23.1099	21.927	21.4974	S+EMP
YPR106W	23.5991	23.0047	20.711	22.4383	S+EMP
YOR071C	21.8519	21.1898	24.8466	22.6294	S+EMP
YGR177C	18.0161	25.3197	34.3241	25.8866	S+EMP
YOR377W	35.6699	30.1225	30.324	32.0388	S+EMP
YOR162C	34.1358	38.3925	40.8937	37.8073	S+EMP
YBR059C	39.523	41.6941	42.6262	41.2811	S+EMP
YER123W	50.2166	53.3451	51.704	51.7553	S+EMP
YMR054W	53.7604	52.022	53.6427	53.1417	S+EMP
YBR264C	51.5278	52.2171	57.8137	53.8529	S+EMP
YLR369W	53.5238	58.5737	52.7954	54.9643	S+EMP
YOR097C	68.2416	72.2307	62.2196	67.564	S+EMP
YLR237W	151.501	95.0368	78.4275	108.322	S+EMP
YPL179W	162.302	187.265	194.559	181.375	S+EMP
YJL151C	417.2	373.753	393.718	394.891	S+EMP
YDR461W	521.005	563.455	412.546	499.002	S+EMP
YMR316W	25.0312	26.8528	34.0373	28.6405	S+EMP
YOR385W	37.7327	45.3145	49.0522	44.0331	S+EMP
YMR136W	154.714	150.881	166.852	157.482	S+EMP
YPR001W	218.949	208.126	218.352	215.142	S+EMP
YPL061W	1347.9	1049.94	956.004	1117.95	S+EMP
YDL244W	8.70108	11.074	9.21359	9.6629	S+EMP
YER185W	10.7064	11.0574	12.0955	11.2864	S+EMP
YLL054C	15.4877	15.4619	13.1582	14.7026	S+EMP
YIR039C	10.5031	18.595	15.9187	15.0056	S+EMP
YLR307W	21.056	16.8058	13.6058	17.1559	S+EMP
YFL058W	20.9387	16.078	14.7233	17.2467	S+EMP
YBR033W	20.7366	17.8504	17.3748	18.6539	S+EMP
YJR156C	17.4177	21.7143	17.4652	18.8657	S+EMP
YNR059W	17.6057	20.4049	20.9745	19.6617	S+EMP
YOR384W	23.8691	21.0072	26.085	23.6538	S+EMP
YKL101W	24.3312	25.3613	23.0944	24.2623	S+EMP
YNL332W	28.613	26.9856	20.8347	25.4778	S+EMP
YEL065W	23.3948	30.413	30.1589	27.9889	S+EMP
YIL130W	31.2473	29.1951	28.428	29.6235	S+EMP
YIL015W	41.5942	28.8848	23.4011	31.2934	S+EMP
YER047C	33.64	34.1997	35.5658	34.4685	S+EMP
YGL257C	36.6841	36.7777	34.6776	36.0465	S+EMP
YHL040C	60.9118	35.2656	33.9439	43.3738	S+EMP
YGR191W	56.6648	47.5724	44.4811	49.5728	S+EMP
YBR205W	75.7778	75.5987	71.2023	74.1929	S+EMP
YGL035C	116.517	129.565	123.792	123.292	S+EMP
YCR018C	133.937	147.279	148.577	143.264	S+EMP
YKR067W	133.499	145.537	151.329	143.455	S+EMP
YAL061W	154.272	149.24	161.491	155.001	S+EMP
YOR099W	159.971	159.658	152.886	157.505	S+EMP
YDR533C	236.512	132.481	137.224	168.739	S+EMP
YDL049C	186.267	180.205	166.658	177.71	S+EMP
YGR289C	184.089	198.031	161.518	181.213	S+EMP
YGR240C	213.454	194.713	194.159	200.775	S+EMP
YMR096W	139.861	208.116	256.872	201.616	S+EMP
YER056C	284.091	218.769	195.397	232.752	S+EMP
YER073W	225.155	238.704	271.346	245.068	S+EMP
YJL174W	291.239	265.301	260.947	272.496	S+EMP
YJL158C	350.419	354.024	333.922	346.122	S+EMP
YLR134W	10.4727	10.2031	10.8056	10.4938	S+EMP
YPL258C	17.141	15.1332	16.8056	16.3599	S+EMP
YHR031C	17.4261	15.8779	17.3902	16.8981	S+EMP
YDR406W	17.7164	17.1243	16.9593	17.2667	S+EMP
YPR121W	17.8816	17.9743	16.4629	17.4396	S+EMP
YGR066C	21.0701	16.967	14.85	17.629	S+EMP
YDR541C	23.8734	18.3936	15.0687	19.1119	S+EMP
YOR328W	15.0253	24.9637	25.4444	21.8111	S+EMP
YLR144C	22.7365	23.031	23.2705	23.0127	S+EMP
YMR018W	14.8395	24.1609	30.436	23.1454	S+EMP
YLL015W	26.0751	26.7002	26.6673	26.4809	S+EMP
YPR013C	25.2487	24.8099	29.9297	26.6628	S+EMP
YIR031C	39.2094	25.0226	22.805	29.0123	S+EMP
YPR015C	28.278	29.4979	31.6781	29.818	S+EMP
YDL080C	32.6812	30.2559	31.6055	31.5142	S+EMP
YOR290C	31.7057	34.2812	36.0466	34.0112	S+EMP
YPL074W	33.2035	39.4604	35.7612	36.1417	S+EMP
YOL055C	37.1577	36.169	36.7256	36.6841	S+EMP
YOR153W	33.3241	41.1183	39.1292	37.8572	S+EMP
YMR253C	36.1064	40.5633	38.0397	38.2364	S+EMP
YBR244W	39.4462	39.235	40.4709	39.7174	S+EMP
YPL264C	31.5334	41.7931	49.3266	40.8843	S+EMP
YGR199W	41.239	48.4842	47.332	45.6851	S+EMP
YNR067C	56.7247	44.8704	40.6701	47.4218	S+EMP
YHR050W	55.2884	52.4918	47.3668	51.7157	S+EMP
YMR095C	46.3568	57.4829	70.5612	58.1336	S+EMP
YOL122C	53.5871	61.1504	60.67	58.4692	S+EMP
YPL270W	63.2658	60.5171	55.5128	59.7652	S+EMP
YOL084W	71.3111	51.0541	65.1192	62.4948	S+EMP
YBL042C	68.2886	66.8177	57.5503	64.2189	S+EMP
YMR089C	65.2524	66.5117	65.1265	65.6302	S+EMP
YFL041W	66.1317	70.2787	65.3334	67.248	S+EMP
YLR034C	71.4517	64.4569	66.7445	67.5511	S+EMP
YGR087C	72.8079	74.6555	69.5254	72.3296	S+EMP
YDL197C	73.4314	70.9984	80.9163	75.1154	S+EMP
YIR035C	88.4354	72.3085	76.8111	79.185	S+EMP
YMR043W	93.4304	83.4834	87.5617	88.1585	S+EMP
YER017C	92.0928	100.88	96.9129	96.6286	S+EMP
YMR058W	104.177	94.4107	99.6432	99.4101	S+EMP
YKL046C	98.6256	97.696	105.099	100.474	S+EMP
YBR139W	105.4	105.756	105.459	105.538	S+EMP
YEL066W	116.821	118.302	101.739	112.287	S+EMP
YFL021W	169.334	85.9033	81.9598	112.399	S+EMP
YNL117W	118.288	114.793	107.214	113.432	S+EMP
YMR238W	129.554	149.075	154.525	144.385	S+EMP
YDR525W-A	147.341	169.863	173.732	163.645	S+EMP
YPL036W	156.696	163.769	174.218	164.895	S+EMP
YOL151W	203.007	157.782	158.702	173.164	S+EMP
YMR205C	192.006	183.661	191.275	188.981	S+EMP
YMR318C	244.876	172.069	167.091	194.679	S+EMP
YLR367W	232.169	205.721	193.487	210.459	S+EMP
YKL081W	287.033	221.653	213.748	240.811	S+EMP
YPL048W	251.438	239.357	235.201	241.999	S+EMP
YKR014C	252.739	304.401	303.638	286.926	S+EMP
YER087C-B	293.02	301.795	286.494	293.77	S+EMP
YGL008C	946.43	744.645	691.373	794.149	S+EMP
YJL190C	987.165	774.602	692.403	818.057	S+EMP
YAL054C	899.09	1140.44	1270.7	1103.41	S+EMP
YLR044C	1635.41	1584.77	1656.39	1625.53	S+EMP
YOR374W	5425.45	4843.58	4995	5088.01	S+EMP
YDR014W-A	6.97077	7.54455	9.89154	8.13562	S+KLZ
YHR182W	13.9545	15.5008	14.2994	14.5849	S+KLZ
YBR045C	14.0307	16.3062	16.479	15.6053	S+KLZ
YLL058W	33.9581	34.4818	35.5964	34.6788	S+KLZ
YDR119W	40.7107	40.2163	37.3173	39.4148	S+KLZ
YPR199C	57.2663	50.675	44.9184	50.9533	S+KLZ
YEL072W	56.3167	53.15	52.9565	54.1411	S+KLZ
YOR020W-A	391.986	446.584	397.186	411.919	S+KLZ
YCL058W-A	0	0	0	0	S+KLZ
YOL104C	1.48815	1.78223	1.09961	1.45666	S+KLZ
YGL170C	3.15063	2.5922	1.9898	2.57754	S+KLZ
YER044C-A	2.30918	3.2285	2.93925	2.82564	S+KLZ
YER106W	3.00707	3.74361	2.80502	3.18523	S+KLZ
YMR101C	2.90557	4.28102	4.5606	3.91573	S+KLZ
YBR180W	4.55543	4.07316	4.31595	4.31485	S+KLZ
YPR116W	4.82708	5.14213	4.92475	4.96465	S+KLZ
YBR250W	5.86287	5.20377	4.49015	5.1856	S+KLZ
YOR298W	6.60366	5.29231	6.08456	5.99351	S+KLZ
YOL047C	5.30628	7.32027	6.69247	6.43968	S+KLZ
YHR136C	3.15569	11.5548	5.89869	6.86973	S+KLZ
YLR329W	4.96395	8.62349	8.26743	7.28496	S+KLZ
YLR054C	6.90107	7.4942	8.22209	7.53912	S+KLZ
YDL220C	8.52766	7.23789	7.20828	7.65794	S+KLZ
YHR184W	9.43041	7.58885	6.30516	7.77481	S+KLZ
YLR385C	6.90395	8.69508	7.73213	7.77705	S+KLZ
YHR035W	7.27937	8.1157	8.16722	7.8541	S+KLZ
YGR249W	9.05104	7.98989	8.44395	8.49496	S+KLZ
YML066C	10.8439	8.45613	7.57938	8.95979	S+KLZ
YPL033C	13.4634	7.09706	8.01995	9.52681	S+KLZ
YER033C	9.12218	9.38877	10.6495	9.72016	S+KLZ
YML037C	8.12248	10.3679	10.7639	9.75143	S+KLZ
YLR320W	10.4706	9.37227	9.74345	9.86212	S+KLZ
YHR022C	6.16586	10.0834	14.561	10.2701	S+KLZ
YLL007C	11.4038	9.79075	12.4638	11.2194	S+KLZ
YBR131W	10.2191	12.3058	11.609	11.378	S+KLZ
YGR126W	12.3742	10.494	11.6727	11.5136	S+KLZ
YDR014W	11.6897	12.1799	12.143	12.0042	S+KLZ
YKR041W	11.8407	13.2901	13.0012	12.7107	S+KLZ
YJL170C	17.7393	12.7739	9.63842	13.3839	S+KLZ
YGL249W	13.9762	13.2146	13.2539	13.4816	S+KLZ
YGR134W	13.4866	13.1509	13.9471	13.5282	S+KLZ
YJL162C	12.5009	13.5503	14.6707	13.574	S+KLZ
YLR263W	14.044	14.7847	12.212	13.6802	S+KLZ
YER153C	13.4943	15.5137	12.8318	13.9466	S+KLZ
YNL042W	16.4456	13.493	12.7457	14.2281	S+KLZ
YDR285W	12.1535	15.6266	14.9142	14.2314	S+KLZ
YPR164W	14.1513	14.611	14.1505	14.3043	S+KLZ
YIL132C	15.4638	16.8324	10.6719	14.3227	S+KLZ
YLL005C	14.1102	15.5539	14.0971	14.5871	S+KLZ
YMR179W	14.9726	15.6469	13.8276	14.8157	S+KLZ
YBR275C	15.6943	14.6352	14.4933	14.9409	S+KLZ
YPL269W	13.8551	15.4171	16.094	15.1221	S+KLZ
YPL245W	17.312	15.3629	13.4036	15.3595	S+KLZ
YGL075C	13.5803	16.159	17.9841	15.9078	S+KLZ
YGR068C	17.8044	15.141	15.2057	16.0504	S+KLZ
YDR369C	15.3349	16.7722	16.3413	16.1495	S+KLZ
YGL081W	14.6172	17.8779	16.028	16.1744	S+KLZ
YMR094W	14.3322	16.8769	18.2248	16.478	S+KLZ
YMR219W	17.5102	16.2937	16.792	16.8653	S+KLZ
YKR005C	16.2066	17.5875	16.8211	16.8717	S+KLZ
YLR139C	16.6254	18.3696	16.22	17.0717	S+KLZ
YDR506C	16.2314	17.7268	18.0383	17.3322	S+KLZ
YDL176W	17.3097	19.4346	16.3514	17.6986	S+KLZ
YBL031W	18.0485	18.0687	17.2088	17.7753	S+KLZ
YJL051W	17.2848	19.7563	18.2939	18.445	S+KLZ
YNL249C	17.8181	18.6627	20.0168	18.8325	S+KLZ
YMR163C	18.4863	18.5794	19.4452	18.837	S+KLZ
YPL194W	20.0612	18.1365	18.5102	18.9026	S+KLZ
YDR249C	15.2092	19.7843	22.3681	19.1205	S+KLZ
YML006C	18.4356	21.4543	18.0557	19.3152	S+KLZ
YDR317W	20.1775	20.327	17.6466	19.3837	S+KLZ
YLR094C	20.2954	18.1359	19.8042	19.4118	S+KLZ
YHL006C	18.9118	14.1244	25.5951	19.5437	S+KLZ
YDR131C	20.4993	19.9494	18.5219	19.6569	S+KLZ
YKR045C	22.8834	22.0036	15.2133	20.0334	S+KLZ
YER038C	21.15	18.2359	21.4883	20.2914	S+KLZ
YPR068C	20.0039	20.1804	20.8553	20.3465	S+KLZ
YOL063C	20.8481	19.5641	20.997	20.4697	S+KLZ
YLR135W	19.4978	21.5013	20.7209	20.5733	S+KLZ
YEL061C	19.7704	21.6037	20.8541	20.7427	S+KLZ
YBR152W	18.4543	22.9317	21.0385	20.8081	S+KLZ
YJL209W	21.1263	21.2991	20.0955	20.8403	S+KLZ
YOL117W	19.5569	20.7291	22.921	21.069	S+KLZ
YLR381W	21.8613	21.0749	20.6782	21.2048	S+KLZ
YNL282W	23.3204	19.3621	21.0307	21.2377	S+KLZ
YER111C	22.5546	21.1125	20.1345	21.2672	S+KLZ
YMR066W	20.0527	20.7456	23.4041	21.4008	S+KLZ
YJL019W	21.734	21.0765	21.4122	21.4076	S+KLZ
YGL113W	22.1106	22.1855	20.3231	21.5397	S+KLZ
YHR159W	20.4131	23.0303	21.7497	21.7311	S+KLZ
YLR315W	20.7868	20.0346	25.0374	21.9529	S+KLZ
YHR109W	23.3065	21.531	21.0428	21.9601	S+KLZ
YNR004W	21.7808	18.6643	26.2799	22.2417	S+KLZ
YLR040C	24.7407	21.4375	20.6423	22.2735	S+KLZ
YNL304W	23.3492	21.2912	22.5404	22.3936	S+KLZ
YER137C	23.7663	23.0444	20.4262	22.4123	S+KLZ
YBR225W	22.2384	23.0088	22.2564	22.5012	S+KLZ
YHR167W	24.4246	23.2016	20.3066	22.6442	S+KLZ
YPL255W	24.9481	21.7996	21.404	22.7173	S+KLZ
YER075C	27.195	20.2812	21.104	22.86	S+KLZ
YJR094C	19.8316	25.0314	23.9229	22.9286	S+KLZ
YGR016W	24.9095	23.8117	20.0756	22.9323	S+KLZ
YMR257C	22.7363	23.0441	23.1744	22.9849	S+KLZ
YBR128C	23.2486	23.1049	22.6174	22.9903	S+KLZ
YMR204C	22.1309	23.4019	23.5987	23.0439	S+KLZ
YER032W	23.7532	22.9235	23.0354	23.2374	S+KLZ
YGR140W	24.2561	22.6449	23.1719	23.3576	S+KLZ
YOR060C	21.3362	22.7227	26.081	23.38	S+KLZ
YLL038C	25.7202	23.6099	21.1195	23.4832	S+KLZ
YBR108W	24.6657	23.5632	22.2478	23.4922	S+KLZ
YGR079W	28.6327	21.1329	20.8555	23.5404	S+KLZ
YOR137C	25.2171	22.8195	22.6023	23.5463	S+KLZ
YDR138W	22.233	23.5838	25.351	23.7226	S+KLZ
YPL005W	23.462	23.5646	24.4504	23.8256	S+KLZ
YDR227W	18.8712	25.1532	28.2468	24.0904	S+KLZ
YHR197W	29.0765	24.1318	19.3009	24.1698	S+KLZ
YLL033W	27.1039	21.2982	24.2101	24.2041	S+KLZ
YDR261C	20.3836	24.875	27.8184	24.359	S+KLZ
YMR025W	26.0642	23.9798	23.0572	24.3671	S+KLZ
YDR218C	25.5678	22.7802	24.8774	24.4084	S+KLZ
YLR227C	23.0593	26.4402	24.3348	24.6114	S+KLZ
YML023C	25.4747	23.2724	25.1305	24.6258	S+KLZ
YPR122W	26.0583	24.5039	23.6795	24.7472	S+KLZ
YBL081W	30.6004	22.9719	20.7952	24.7892	S+KLZ
YHR129C	25.7232	24.3556	24.3587	24.8125	S+KLZ
YKL048C	25.4485	26.4883	22.6224	24.8531	S+KLZ
YLL042C	27.1632	23.0551	25.4255	25.2146	S+KLZ
YDR239C	18.6571	26.8351	30.2067	25.233	S+KLZ
YER040W	23.0298	26.4202	27.6727	25.7076	S+KLZ
YHR036W	27.4678	23.4535	26.2173	25.7129	S+KLZ
YGR198W	23.5983	27.3469	26.3164	25.7538	S+KLZ
YDL073W	25.3378	26.7988	25.1728	25.7698	S+KLZ
YAL031C	25.451	26.0932	25.9363	25.8268	S+KLZ
YBR138C	25.4989	26.6813	25.6577	25.946	S+KLZ
YDR240C	20.8407	25.7436	31.397	25.9938	S+KLZ
YJL073W	25.7168	27.0456	25.4019	26.0548	S+KLZ
YLR267W	19.5512	28.077	30.9928	26.207	S+KLZ
YBL052C	24.9218	28.52	27.1536	26.8651	S+KLZ
YER147C	24.5511	29.6497	26.5055	26.9021	S+KLZ
YHL019C	24.3538	28.2272	28.2852	26.9554	S+KLZ
YMR209C	25.6201	28.6363	26.6663	26.9742	S+KLZ
YDR065W	26.9803	28.5045	26.3531	27.2793	S+KLZ
YLR091W	28.9102	27.876	26.1166	27.6343	S+KLZ
YPR171W	30.5495	29.0073	23.8339	27.7969	S+KLZ
YEL048C	29.6451	28.5395	25.7285	27.9711	S+KLZ
YIL002C	28.5607	28.5742	27.0369	28.0573	S+KLZ
YDL203C	28.6728	29.965	26.3685	28.3355	S+KLZ
YOL025W	26.7734	30.2829	28.541	28.5325	S+KLZ
YER176W	29.0751	27.5601	29.3783	28.6712	S+KLZ
YJL147C	29.8428	29.899	26.4068	28.7162	S+KLZ
YDR295C	30.9068	30.7836	25.137	28.9425	S+KLZ
YNL311C	26.7458	28.3991	31.7072	28.9507	S+KLZ
YDR184C	37.5633	24.9561	24.476	28.9984	S+KLZ
YLR226W	29.0108	29.7334	28.4698	29.0714	S+KLZ
YJR135C	29.3104	27.8057	30.6833	29.2665	S+KLZ
YOL020W	25.3218	30.9255	31.674	29.3071	S+KLZ
YDR466W	29.2837	28.3517	30.3607	29.332	S+KLZ
YGR166W	30.3702	28.6101	29.2938	29.4247	S+KLZ
YIL071C	29.3859	27.498	31.4354	29.4398	S+KLZ
YGR179C	29.9131	29.0576	29.4109	29.4605	S+KLZ
YJR136C	29.0856	30.8629	28.8078	29.5854	S+KLZ
YMR291W	28.8435	31.1346	29.0036	29.6606	S+KLZ
YBR098W	27.4527	30.4896	31.159	29.7004	S+KLZ
YDR192C	29.5255	28.8705	30.7951	29.7304	S+KLZ
YMR187C	31.108	29.7751	28.6968	29.86	S+KLZ
YGL128C	29.7395	30.5604	29.2844	29.8614	S+KLZ
YCR020C	31.9983	29.2301	28.4225	29.8836	S+KLZ
YOR208W	28.741	30.0209	31.2398	30.0006	S+KLZ
YMR172W	27.9377	29.9241	32.2236	30.0285	S+KLZ
YDR499W	29.0106	30.2257	30.8784	30.0382	S+KLZ
YHR118C	32.7966	29.21	28.1963	30.0676	S+KLZ
YDR422C	29.3247	31.6534	29.89	30.2894	S+KLZ
YPL241C	29.5675	31.1476	30.2709	30.3286	S+KLZ
YLL003W	29.8727	31.0685	30.0624	30.3345	S+KLZ
YMR160W	28.4058	29.8138	32.8251	30.3482	S+KLZ
YKL159C	34.3436	27.5513	30.0137	30.6362	S+KLZ
YGL090W	28.234	31.3139	32.6622	30.7367	S+KLZ
YOR350C	30.3499	31.3882	30.8056	30.8479	S+KLZ
YIR014W	28.3745	32.9615	32.0375	31.1245	S+KLZ
YPL108W	33.0388	30.6603	30.3664	31.3552	S+KLZ
YKR004C	30.499	31.2737	32.7016	31.4915	S+KLZ
YNL254C	29.5836	33.2001	32.2373	31.6736	S+KLZ
YNL295W	31.8322	34.0331	29.2165	31.6939	S+KLZ
YJR004C	31.9682	30.2245	33.035	31.7426	S+KLZ
YDR439W	31.6568	32.0776	32.0006	31.9117	S+KLZ
YLR141W	30.2899	32.1708	33.3494	31.9367	S+KLZ
YPL158C	33.0707	31.1614	31.9861	32.0727	S+KLZ
YDR478W	30.0697	33.1813	33.0139	32.0883	S+KLZ
YLR360W	34.53	29.7355	32.0984	32.1213	S+KLZ
YDR315C	33.01	30.0433	33.4512	32.1682	S+KLZ
YLR436C	32.4343	32.4664	31.7557	32.2188	S+KLZ
YPL192C	32.0791	31.7191	32.9943	32.2642	S+KLZ
YER077C	31.9373	33.2355	32.5014	32.5581	S+KLZ
YLR376C	31.82	32.9262	33.6817	32.8093	S+KLZ
YOR030W	32.3468	33.9674	32.2209	32.845	S+KLZ
YIR010W	37.1487	31.3069	30.2465	32.9007	S+KLZ
YDL013W	32.9314	32.0075	33.8237	32.9209	S+KLZ
YKL079W	32.4641	31.5874	34.8534	32.9683	S+KLZ
YER149C	30.4298	32.2539	36.842	33.1752	S+KLZ
YNL188W	35.1749	32.7264	31.7682	33.2232	S+KLZ
YFR046C	31.7543	30.1347	37.8607	33.2499	S+KLZ
YML017W	32.2692	32.6927	34.9282	33.2967	S+KLZ
YDR082W	32.8862	33.7807	33.2627	33.3099	S+KLZ
YHL038C	31.3139	37.2235	32.3023	33.6133	S+KLZ
YHL014C	32.3243	35.6948	33.6288	33.8826	S+KLZ
YNR009W	31.636	35.5488	34.5026	33.8958	S+KLZ
YJL089W	28.8268	34.9487	38.1513	33.9756	S+KLZ
YLR394W	36.2431	36.3876	29.4955	34.0421	S+KLZ
YML107C	34.0618	34.7933	33.5893	34.1481	S+KLZ
YPL168W	35.1018	35.2458	32.772	34.3732	S+KLZ
YGR077C	34.5531	36.2	32.6263	34.4598	S+KLZ
YKR044W	40.6652	32.4523	30.4025	34.5067	S+KLZ
YMR052W	33.3157	34.5147	35.8964	34.5756	S+KLZ
YDL129W	25.2159	38.6275	39.8981	34.5805	S+KLZ
YML029W	36.0457	35.4523	32.9154	34.8045	S+KLZ
YLR095C	35.132	35.2153	34.3749	34.9074	S+KLZ
YOR098C	35.8025	33.7029	35.7495	35.085	S+KLZ
YDR387C	32.3745	37.6882	35.592	35.2182	S+KLZ
YPL161C	35.0337	37.3546	33.8755	35.4213	S+KLZ
YHR105W	33.0781	33.6305	39.5669	35.4251	S+KLZ
YBR107C	37.6016	35.3227	33.9247	35.6164	S+KLZ
YGR156W	35.6937	35.0029	36.1656	35.6208	S+KLZ
YLR443W	35.1975	38.181	33.6091	35.6625	S+KLZ
YER115C	34.9204	34.5308	37.9901	35.8138	S+KLZ
YIR025W	33.6804	36.1452	37.6723	35.8326	S+KLZ
YGR237C	32.201	37.2152	38.0911	35.8358	S+KLZ
YGL145W	34.9514	36.6096	35.9612	35.8407	S+KLZ
YGL057C	34.6766	35.7009	37.3285	35.902	S+KLZ
YDL089W	31.9833	39.6105	36.2013	35.9317	S+KLZ
YGL036W	31.8761	38.1495	39.0623	36.3626	S+KLZ
YIL122W	37.0566	35.5322	36.504	36.3643	S+KLZ
YIL009C-A	38.1599	36.7606	34.2924	36.4043	S+KLZ
YDR383C	36.4251	40.0442	34.9124	37.1272	S+KLZ
YER167W	35.5658	36.8733	39.787	37.4087	S+KLZ
YLR119W	38.9148	39.6751	33.9398	37.5099	S+KLZ
YPR084W	38.2761	38.094	36.9053	37.7584	S+KLZ
YLR288C	34.9612	40.0099	38.9849	37.9854	S+KLZ
YGR196C	36.8792	40.7007	36.5096	38.0299	S+KLZ
YGR015C	39.285	35.2193	39.6856	38.0633	S+KLZ
YPL075W	33.9403	41.0231	39.3117	38.0917	S+KLZ
YNL078W	41.39	38.3183	35.1431	38.2838	S+KLZ
YBL010C	40.1954	38.2925	36.9771	38.4884	S+KLZ
YPL070W	37.3546	37.4094	40.766	38.51	S+KLZ
YPL034W	39.9368	41.451	34.174	38.5206	S+KLZ
YAL040C	45.129	32.9294	37.9106	38.6563	S+KLZ
YGL146C	39.8859	38.6236	37.6393	38.7162	S+KLZ
YJR003C	40.4238	37.709	38.3593	38.8307	S+KLZ
YOR279C	40.7933	38.5316	37.4378	38.9209	S+KLZ
YJR043C	40.7213	41.2202	35.5612	39.1676	S+KLZ
YLR363C	37.0056	39.1862	41.3601	39.184	S+KLZ
YDR391C	40.8956	40.3487	36.431	39.2251	S+KLZ
YJR046W	38.5224	39.8379	39.493	39.2844	S+KLZ
YDR395W	40.0948	38.386	39.5559	39.3456	S+KLZ
YBR258C	37.6786	40.0811	42.2364	39.9987	S+KLZ
YCL044C	42.3291	37.5472	40.2562	40.0442	S+KLZ
YCL005W	37.4324	40.3948	42.7831	40.2034	S+KLZ
YAL055W	43.0718	37.8064	39.9676	40.2819	S+KLZ
YKR055W	39.5048	40.872	41.9797	40.7855	S+KLZ
YNR040W	39.1457	41.876	41.4862	40.836	S+KLZ
YGR120C	41.2968	40.6409	40.7331	40.8903	S+KLZ
YDL180W	40.3705	42.8684	40.3263	41.1884	S+KLZ
YOL136C	52.9039	37.3354	33.9185	41.386	S+KLZ
YOR026W	39.4357	41.8964	42.9056	41.4126	S+KLZ
YCL063W	44.1964	39.132	40.9096	41.4126	S+KLZ
YLR102C	41.3716	39.0727	43.8866	41.4437	S+KLZ
YER180C	45.4921	38.8214	40.6815	41.665	S+KLZ
YDR350C	39.8155	42.8321	42.3895	41.6791	S+KLZ
YBR211C	40.1541	42.0407	43.0279	41.7409	S+KLZ
YNL258C	41.2278	41.3017	42.995	41.8415	S+KLZ
YMR270C	38.5509	43.8486	43.2575	41.8857	S+KLZ
YNR045W	41.3258	42.7871	41.8115	41.9748	S+KLZ
YIL137C	41.83	40.4805	43.6318	41.9808	S+KLZ
YPR046W	42.1431	40.2619	43.6481	42.0177	S+KLZ
YDL177C	38.3805	48.1327	39.6976	42.0703	S+KLZ
YPL039W	41.3899	44.6542	40.3202	42.1214	S+KLZ
YKL042W	41.0383	45.6059	40.1602	42.2681	S+KLZ
YDR370C	38.14	43.4484	45.4982	42.3622	S+KLZ
YDR279W	43.4224	42.174	41.514	42.3701	S+KLZ
YJR083C	45.356	40.7942	41.0867	42.4123	S+KLZ
YDR235W	35.2337	41.0089	51.2128	42.4851	S+KLZ
YLR404W	41.7408	45.5205	40.7978	42.6863	S+KLZ
YOR195W	38.003	45.0144	45.3352	42.7842	S+KLZ
YJR011C	44.3985	43.4897	40.4873	42.7918	S+KLZ
YMR070W	48.6976	39.9492	39.736	42.7943	S+KLZ
YML119W	43.166	41.3316	43.8987	42.7987	S+KLZ
YER018C	45.8902	41.5865	40.9855	42.8207	S+KLZ
YLR392C	39.868	45.6358	43.0203	42.8414	S+KLZ
YNL214W	35.4311	45.8982	47.4362	42.9218	S+KLZ
YPL096C-A	43.9214	45.2202	39.8729	43.0048	S+KLZ
YEL018W	49.2736	42.9465	37.09	43.1033	S+KLZ
YDR310C	42.586	44.9472	42.3751	43.3028	S+KLZ
YFR008W	41.9677	43.963	44.3916	43.4408	S+KLZ
YGR251W	47.7202	44.4175	38.9472	43.695	S+KLZ
YNL086W	41.6682	45.1361	44.6075	43.804	S+KLZ
YDR307W	45.1044	46.7834	40.0279	43.9719	S+KLZ
YDR532C	41.012	46.9429	44.2818	44.0789	S+KLZ
YBR272C	40.1702	44.3642	47.8008	44.1117	S+KLZ
YBR130C	41.6491	46.3616	45.3034	44.438	S+KLZ
YKL057C	45.1935	44.0961	44.2101	44.4999	S+KLZ
YMR282C	43.7128	48.531	41.2648	44.5029	S+KLZ
YOL044W	46.7938	46.1802	41.3711	44.7817	S+KLZ
YKL208W	42.5409	46.5972	45.6254	44.9211	S+KLZ
YJL146W	42.4239	48.7802	43.5822	44.9288	S+KLZ
YPL018W	46.3482	44.2442	44.3128	44.9684	S+KLZ
YJL131C	37.0887	50.5082	47.5358	45.0443	S+KLZ
YKL204W	45.6241	47.3891	42.2922	45.1018	S+KLZ
YDR181C	45.0513	46.8919	43.5035	45.1489	S+KLZ
YNL314W	48.3848	44.3934	42.9236	45.2339	S+KLZ
YOL007C	47.7947	46.8019	41.7166	45.4377	S+KLZ
YNR069C	41.694	47.5514	48.0653	45.7702	S+KLZ
YGR117C	47.4976	45.9461	44.0733	45.839	S+KLZ
YOR266W	46.415	47.0605	44.3148	45.9301	S+KLZ
YKL176C	45.7449	46.1858	46.0894	46.0067	S+KLZ
YMR144W	44.1667	52.1947	42.8923	46.4179	S+KLZ
YPR083W	40.8146	50.1015	49.2855	46.7339	S+KLZ
YNL076W	49.9688	47.6317	43.2471	46.9492	S+KLZ
YBR194W	46.6031	47.597	46.9803	47.0601	S+KLZ
YIL146C	44.8167	47.958	48.5055	47.0934	S+KLZ
YJR021C	48.9646	42.8992	49.5746	47.1461	S+KLZ
YGR052W	51.3141	42.8669	47.3586	47.1799	S+KLZ
YML019W	49.3805	49.903	42.5019	47.2618	S+KLZ
YDR503C	49.7525	47.2719	44.8228	47.2824	S+KLZ
YML117W	47.1249	47.4348	47.4895	47.3497	S+KLZ
YBL025W	49.9341	45.3479	47.297	47.5263	S+KLZ
YPR109W	45.6112	49.0526	48.5007	47.7215	S+KLZ
YGL025C	47.8991	47.9638	48.3369	48.0666	S+KLZ
YIL139C	49.0386	50.4559	44.9053	48.1333	S+KLZ
YPL267W	49.8644	51.4564	43.835	48.3853	S+KLZ
YBR044C	45.104	50.1612	50.7376	48.6676	S+KLZ
YGR057C	48.1348	48.1983	49.9711	48.7681	S+KLZ
YDR197W	45.8126	52.6225	48.4077	48.9476	S+KLZ
YML011C	47.6329	51.0752	48.7812	49.1631	S+KLZ
YJL023C	50.0418	49.7707	47.961	49.2578	S+KLZ
YPL144W	49.9393	53.7633	44.2392	49.314	S+KLZ
YPL066W	49.09	50.255	48.9678	49.4376	S+KLZ
YKL171W	46.1725	52.2894	50.366	49.6093	S+KLZ
YOR228C	44.6539	49.0139	55.307	49.6583	S+KLZ
YER104W	47.7973	49.4986	51.9862	49.7607	S+KLZ
YGL061C	48.0459	51.1054	50.279	49.8101	S+KLZ
YHR127W	49.7523	54.186	45.6647	49.8676	S+KLZ
YKR037C	51.3971	45.4884	53.229	50.0382	S+KLZ
YHR196W	53.1504	49.3332	47.7644	50.0827	S+KLZ
YDR078C	49.3488	54.1392	46.7975	50.0952	S+KLZ
YGR122W	50.5597	48.5504	51.3081	50.1394	S+KLZ
YDR195W	49.4637	53.1268	47.8889	50.1598	S+KLZ
YLR408C	50.0362	56.8394	44.0147	50.2967	S+KLZ
YOR372C	47.6515	54.7641	48.7771	50.3976	S+KLZ
YLR049C	53.0209	52.0337	46.7525	50.6024	S+KLZ
YOR114W	50.5766	49.9595	51.7806	50.7722	S+KLZ
YNR010W	52.5337	49.1591	50.749	50.8139	S+KLZ
YDR130C	49.9984	50.9247	52.5471	51.1568	S+KLZ
YIL119C	53.4171	51.3357	49.0022	51.2516	S+KLZ
YKL130C	50.6203	54.294	48.9007	51.2717	S+KLZ
YJL149W	50.0577	50.7742	54.252	51.6947	S+KLZ
YPL052W	48.2921	53.0191	54.2767	51.8626	S+KLZ
YGR075C	52.9272	52.7035	50.0144	51.8817	S+KLZ
YPL100W	47.8507	53.7358	54.1298	51.9055	S+KLZ
YGR168C	49.7593	54.9456	51.3703	52.0251	S+KLZ
YJR032W	53.4473	52.452	50.7686	52.2226	S+KLZ
YOR267C	52.4307	53.1959	51.0915	52.2394	S+KLZ
YIL005W	50.8946	56.649	49.817	52.4535	S+KLZ
YPL148C	54.7873	52.7343	50.9331	52.8182	S+KLZ
YGL185C	54.1766	55.2493	49.5716	52.9992	S+KLZ
YOL042W	53.1311	52.3871	54.9255	53.4812	S+KLZ
YIL161W	58.3801	51.071	51.3293	53.5935	S+KLZ
YNR058W	39.3283	50.7062	70.7528	53.5958	S+KLZ
YML113W	60.7016	47.2614	53.333	53.7653	S+KLZ
YNR057C	44.7148	54.8046	61.8787	53.7994	S+KLZ
YIL055C	44.0668	57.9963	60.6685	54.2439	S+KLZ
YNR024W	51.4131	54.1777	57.5913	54.394	S+KLZ
YJR067C	50.4907	53.7211	60.632	54.9479	S+KLZ
YEL005C	54.0225	57.7988	56.2013	56.0076	S+KLZ
YNL164C	54.4945	59.3683	54.7976	56.2201	S+KLZ
YKR022C	57.8952	55.836	56.129	56.6201	S+KLZ
YDL160C-A	50.9745	62.85	57.0038	56.9428	S+KLZ
YMR258C	55.4961	57.5152	58.0521	57.0212	S+KLZ
YMR299C	58.346	53.6008	59.669	57.2052	S+KLZ
YKL075C	54.7791	57.6805	59.8878	57.4491	S+KLZ
YML062C	58.1833	60.5819	54.6439	57.803	S+KLZ
YEL017W	60.4995	55.307	58.8673	58.2246	S+KLZ
YNL216W	58.8802	58.1878	57.8954	58.3212	S+KLZ
YMR064W	58.6655	57.398	59.6248	58.5628	S+KLZ
YDR123C	55.6048	59.9494	61.7884	59.1142	S+KLZ
YMR252C	50.8324	60.716	66.2323	59.2602	S+KLZ
YPR057W	67.4045	55.1309	55.8041	59.4465	S+KLZ
YIL152W	54.3262	64.9627	63.087	60.792	S+KLZ
YNL159C	61.4497	60.1081	61.1178	60.8919	S+KLZ
YBR165W	61.6998	61.1353	59.9536	60.9295	S+KLZ
YHR083W	63.9388	59.2827	60.4261	61.2159	S+KLZ
YLR018C	64.3692	61.6393	57.7185	61.2423	S+KLZ
YBR125C	60.0293	63.4433	60.2678	61.2468	S+KLZ
YDR022C	56.7313	62.5761	64.9441	61.4172	S+KLZ
YDL059C	62.9747	66.0156	55.7797	61.59	S+KLZ
YHR017W	58.7893	66.988	59.3547	61.7107	S+KLZ
YML013W	60.2229	60.0425	65.04	61.7685	S+KLZ
YDR113C	65.0615	61.9123	60.4386	62.4708	S+KLZ
YOR264W	65.7279	60.6715	62.3715	62.9236	S+KLZ
YLR287C	66.411	61.9341	60.9426	63.0959	S+KLZ
YLR224W	68.0576	60.3616	62.8469	63.7554	S+KLZ
YLR052W	66.9935	61.366	63.1706	63.8433	S+KLZ
YGL223C	65.564	64.7117	62.3784	64.218	S+KLZ
YKL096W	52.2199	63.9734	76.6946	64.296	S+KLZ
YDL227C	61.4928	72.3251	59.5515	64.4565	S+KLZ
YNL133C	68.6438	64.4399	61.6234	64.9024	S+KLZ
YFR036W	63.272	66.3811	65.2748	64.976	S+KLZ
YBR091C	56.9041	70.2469	69.4176	65.5229	S+KLZ
YJL103C	61.1697	70.605	65.4636	65.7461	S+KLZ
YDR216W	53.2479	65.4959	78.7875	65.8438	S+KLZ
YDR219C	45.2653	69.6724	82.7313	65.8897	S+KLZ
YCR086W	62.7405	67.6995	68.0302	66.1567	S+KLZ
YLR021W	62.5631	63.7244	72.5901	66.2925	S+KLZ
YFR043C	65.6134	64.7261	68.5815	66.307	S+KLZ
YPL055C	68.0963	62.867	71.1047	67.356	S+KLZ
YNL199C	66.4558	66.858	69.1216	67.4785	S+KLZ
YDR349C	67.8663	68.1255	67.4786	67.8235	S+KLZ
YOR147W	65.4749	70.9013	68.6813	68.3525	S+KLZ
YOR152C	67.2925	74.6524	65.4595	69.1348	S+KLZ
YDL005C	63.7022	75.138	69.702	69.5141	S+KLZ
YOL053W	68.6839	69.8509	70.9035	69.8128	S+KLZ
YAL027W	63.7741	74.0003	73.2079	70.3274	S+KLZ
YLL043W	71.3581	70.5182	69.2242	70.3668	S+KLZ
YPL071C	70.6928	79.6504	61.2065	70.5166	S+KLZ
YIR024C	60.9801	80.738	69.8561	70.5247	S+KLZ
YDR201W	64.406	79.5586	67.63	70.5315	S+KLZ
YCR043C	81.0655	71.0999	59.9066	70.6907	S+KLZ
YMR157C	67.2523	73.3877	73.2554	71.2985	S+KLZ
YHR192W	75.493	72.7481	68.3307	72.1906	S+KLZ
YLR431C	67.3157	72.3879	76.8739	72.1925	S+KLZ
YDR179C	66.0126	74.5883	76.024	72.2083	S+KLZ
YIR003W	70.8693	72.1253	74.8213	72.6053	S+KLZ
YAL059W	82.7113	74.0908	61.173	72.6583	S+KLZ
YNL166C	73.4269	73.5686	72.5252	73.1736	S+KLZ
YJL185C	71.3145	72.2849	76.3577	73.319	S+KLZ
YKL106W	72.6167	71.7698	75.699	73.3618	S+KLZ
YDL225W	74.1625	77.5911	70.5858	74.1132	S+KLZ
YBR129C	69.5587	78.9386	73.8953	74.1309	S+KLZ
YER034W	68.6386	76.1162	78.0614	74.2721	S+KLZ
YNL158W	74.6705	70.881	77.8454	74.4656	S+KLZ
YLL049W	74.9535	76.6015	73.1537	74.9029	S+KLZ
YPR114W	82.7776	75.0777	67.0149	74.9568	S+KLZ
YHR195W	71.7173	72.5343	81.4338	75.2285	S+KLZ
YDR156W	78.4923	77.0203	71.1823	75.5649	S+KLZ
YDR202C	67.9456	83.799	75.593	75.7792	S+KLZ
YLR219W	71.0165	78.9882	77.9373	75.9807	S+KLZ
YLR068W	85.7768	76.8719	65.925	76.1912	S+KLZ
YNL050C	74.6537	76.6404	78.1187	76.4709	S+KLZ
YFR042W	81.2411	71.1709	77.5911	76.6677	S+KLZ
YNR049C	74.4181	84.6323	71.2984	76.7829	S+KLZ
YKR020W	74.2934	80.2604	77.9734	77.509	S+KLZ
YPR134W	71.2595	86.1169	75.6498	77.6754	S+KLZ
YJL161W	74.4493	69.9725	89.5809	78.0009	S+KLZ
YMR147W	74.9778	80.2307	79.5672	78.2586	S+KLZ
YOR315W	69.0599	94.7156	73.8774	79.2176	S+KLZ
YKR011C	66.0303	92.0291	80.4203	79.4932	S+KLZ
YEL059C-A	82.9708	78.9666	76.5601	79.4992	S+KLZ
YMR267W	72.5431	87.8868	79.8022	80.0774	S+KLZ
YIL016W	82.2327	82.9899	75.8759	80.3662	S+KLZ
YGR206W	86.5957	82.8303	72.9956	80.8072	S+KLZ
YKL112W	81.1847	79.4047	87.5435	82.711	S+KLZ
YLR390W	84.1828	86.6832	81.3777	84.0813	S+KLZ
YER083C	94.163	78.2537	79.97	84.1289	S+KLZ
YPR034W	90.1814	82.5297	81.8439	84.8517	S+KLZ
YGR030C	94.3193	84.2565	76.0332	84.8697	S+KLZ
YML115C	91.7834	83.6948	80.6865	85.3882	S+KLZ
YOR354C	88.0175	86.4127	84.183	86.2044	S+KLZ
YBL006C	85.6281	82.6362	90.9059	86.3901	S+KLZ
YGR222W	78.9215	90.9549	89.5943	86.4902	S+KLZ
YKL049C	86.0765	85.8926	87.5792	86.5161	S+KLZ
YLR065C	90.663	88.436	81.1322	86.7437	S+KLZ
YML108W	92.1241	81.6778	87.9125	87.2382	S+KLZ
YHL025W	92.387	78.5561	91.7135	87.5522	S+KLZ
YNL103W	85.5897	90.4051	88.1156	88.0368	S+KLZ
YGR065C	81.2953	91.7031	91.1377	88.0454	S+KLZ
YLR064W	96.9822	80.4581	86.8678	88.1027	S+KLZ
YNL077W	78.9575	93.644	92.5629	88.3881	S+KLZ
YIL077C	78.5366	92.8618	96.184	89.1941	S+KLZ
YCR076C	91.2633	86.902	92.1677	90.111	S+KLZ
YKL063C	87.9761	93.7471	90.4507	90.7246	S+KLZ
YGL226W	81.1277	90.1627	102.799	91.3632	S+KLZ
YGL108C	93.6386	93.3195	89.1241	92.0274	S+KLZ
YKL214C	97.3217	89.0878	90.7402	92.3832	S+KLZ
YMR184W	86.8636	98.5708	93.4556	92.9634	S+KLZ
YOR304C-A	100.275	87.17	91.6839	93.0429	S+KLZ
YJL016W	76.1716	92.7294	112.147	93.6827	S+KLZ
YCR020W-B	101.424	94.8144	87.2981	94.512	S+KLZ
YDR072C	94.0453	96.72	93.7005	94.822	S+KLZ
YKR007W	98.4254	91.5825	97.6756	95.8945	S+KLZ
YLR361C-A	89.167	94.5205	104.717	96.1349	S+KLZ
YBL039W-B	87.1883	103.061	98.5086	96.2527	S+KLZ
YIL127C	94.9012	100.657	95.1715	96.9098	S+KLZ
YBR047W	82.2189	94.1263	115.745	97.3634	S+KLZ
YNL327W	104.964	96.8988	93.9638	98.609	S+KLZ
YLR190W	100.69	101.107	94.3814	98.7259	S+KLZ
YDL123W	102.136	95.827	103.684	100.549	S+KLZ
YJL184W	97.5991	99.085	105.765	100.816	S+KLZ
YGR102C	91.4129	104.968	106.351	100.911	S+KLZ
YDR476C	104.39	106.516	104.384	105.097	S+KLZ
YPR101W	95.0362	108.234	112.627	105.299	S+KLZ
YDL027C	100.523	107.707	109.948	106.06	S+KLZ
YGL041W-A	117.307	109.412	94.8433	107.187	S+KLZ
YLR364W	117.764	108.034	95.8883	107.229	S+KLZ
YNL215W	110.688	104.376	109.704	108.256	S+KLZ
YGR084C	112.808	105.231	107.837	108.625	S+KLZ
YHR060W	109.685	101.015	115.445	108.715	S+KLZ
YIL040W	120.077	108.786	103.123	110.662	S+KLZ
YKL186C	106.358	112.032	115.57	111.32	S+KLZ
YDR260C	78.0791	115.345	141.57	111.665	S+KLZ
YDR380W	52.4965	121.277	162.284	112.019	S+KLZ
YDR073W	110.655	105.841	120.89	112.462	S+KLZ
YDL169C	114.135	111.27	113.418	112.941	S+KLZ
YMR134W	107.549	117	114.631	113.06	S+KLZ
YBR120C	116.11	111.303	114.359	113.924	S+KLZ
YDR153C	119.322	108.148	116.018	114.496	S+KLZ
YJL148W	136.849	113.499	97.3161	115.888	S+KLZ
YDL115C	110.746	118.934	119.192	116.291	S+KLZ
YDR186C	107.674	120.384	127.015	118.358	S+KLZ
YLR254C	112.539	120.317	128.077	120.311	S+KLZ
YIL027C	122.222	117.26	122.671	120.717	S+KLZ
YGL005C	121.9	125.4	116.29	121.197	S+KLZ
YML091C	133.949	123.892	112.932	123.591	S+KLZ
YHR081W	132.17	130.37	110.292	124.278	S+KLZ
YOR078W	139.566	116.251	117.148	124.322	S+KLZ
YKL018C-A	118.367	131.976	125.283	125.209	S+KLZ
YCR020C-A	135.327	120.802	120.436	125.521	S+KLZ
YLR199C	129.905	125.051	123.023	125.993	S+KLZ
YKL061W	117.243	129.9	131.366	126.17	S+KLZ
YJL192C	127.367	132.908	125.624	128.633	S+KLZ
YJL117W	125.584	129.017	134.244	129.615	S+KLZ
YDR163W	120.805	132.878	136.907	130.197	S+KLZ
YDL053C	126.858	137.361	128.608	130.942	S+KLZ
YMR148W	137.028	132.109	133.526	134.221	S+KLZ
YBR077C	128.903	139.996	136.825	135.241	S+KLZ
YLR301W	142.072	133.929	129.84	135.28	S+KLZ
YKR006C	133.339	142.28	130.733	135.451	S+KLZ
YDL099W	130.117	146.634	130.531	135.761	S+KLZ
YOR189W	134.615	135.985	139.979	136.86	S+KLZ
YGL029W	156.221	137.156	118.539	137.305	S+KLZ
YMR298W	142.923	143.501	127.428	137.951	S+KLZ
YGL032C	157.31	139.491	119.37	138.724	S+KLZ
YGR275W	135.691	143.362	142.434	140.495	S+KLZ
YDR381C-A	120.21	150.689	157.59	142.83	S+KLZ
YOR220W	127.052	151.222	159.58	145.951	S+KLZ
YGR250C	149.993	147.631	141.718	146.447	S+KLZ
YPL159C	151.808	146.697	161.663	153.39	S+KLZ
YLR079W	158.721	156.123	151.719	155.521	S+KLZ
YCL028W	168.497	148.328	152.921	156.582	S+KLZ
YBR283C	168.705	150.821	153.64	157.722	S+KLZ
YDR056C	150.355	167.141	158.511	158.669	S+KLZ
YPR075C	151.361	156.609	168.559	158.843	S+KLZ
YDR374W-A	145.942	166.919	163.947	158.936	S+KLZ
YER079W	158.805	157.469	169.716	161.997	S+KLZ
YDL157C	174.797	175.129	142.447	164.124	S+KLZ
YIR017C	166.841	160.582	171.713	166.379	S+KLZ
YNR022C	161.778	173.224	169.576	168.193	S+KLZ
YNL002C	197.072	157.056	151.051	168.393	S+KLZ
YGL226C-A	175.325	175.184	157.986	169.498	S+KLZ
YAL008W	167.086	174.847	170.413	170.782	S+KLZ
YDL121C	169.758	180.11	166.785	172.218	S+KLZ
YDL173W	144.543	202.072	184.174	176.93	S+KLZ
YDR494W	164.887	191.501	187.994	181.46	S+KLZ
YER092W	177.938	186.962	181.402	182.101	S+KLZ
YLR312C	159.208	195.862	193.321	182.797	S+KLZ
YOR355W	171.142	187.092	203.87	187.368	S+KLZ
YJL173C	183.009	201.196	187.178	190.461	S+KLZ
YHR143W	226.78	185.381	181.279	197.814	S+KLZ
YBR036C	192.174	203.714	200.758	198.882	S+KLZ
YBR212W	187.541	198.264	215.595	200.467	S+KLZ
YDL232W	211.01	200.602	191.677	201.097	S+KLZ
YER024W	179.179	202.394	222.759	201.444	S+KLZ
YGL117W	121.126	215.585	275.411	204.041	S+KLZ
YKL138C-A	203.036	205.322	207.371	205.243	S+KLZ
YFR003C	184.404	208.81	223.362	205.526	S+KLZ
YGR146C	157.829	213.84	253.946	208.538	S+KLZ
YBR255C-A	216.271	227.971	197.972	214.072	S+KLZ
YPL201C	186.757	237.058	223.832	215.882	S+KLZ
YGR130C	201.882	221.463	238.2	220.515	S+KLZ
YPL189C-A	208.812	229.725	241.276	226.604	S+KLZ
YOR276W	238.416	234.842	213.328	228.862	S+KLZ
YPR148C	215.943	237.892	248.255	234.03	S+KLZ
YPL156C	200.811	244.448	261.508	235.589	S+KLZ
YGR106C	255.79	231.466	220.17	235.809	S+KLZ
YPR151C	198.26	247.434	276.614	240.769	S+KLZ
YBR262C	261.919	252.31	266.693	260.307	S+KLZ
YKR049C	257.656	261.387	285.64	268.228	S+KLZ
YNL180C	248.556	270.698	290.573	269.942	S+KLZ
YOR045W	308.797	287.706	287.496	294.666	S+KLZ
YPL272C	167.565	310.282	421.701	299.85	S+KLZ
YLR257W	264.701	307.029	342.946	304.892	S+KLZ
YBR071W	295.291	331.642	343.061	323.331	S+KLZ
YLR093C	307.336	330.036	351.829	329.734	S+KLZ
YBR058C-A	343.349	347.801	328.088	339.746	S+KLZ
YNL100W	333.841	358.437	354.383	348.887	S+KLZ
YBR157C	238.388	404.081	432.486	358.318	S+KLZ
YPR133W-A	400.39	345.561	362.17	369.374	S+KLZ
YDR357C	335.143	400.3	385.57	373.671	S+KLZ
YGR161C	326.56	425.976	531.776	428.104	S+KLZ
YPL186C	394.795	494.625	478.843	456.088	S+KLZ
YCR082W	442.151	489.831	499.931	477.304	S+KLZ
YLR307C-A	366.085	494.266	583.386	481.246	S+KLZ
YGL121C	500.544	557.746	540.581	532.957	S+KLZ
YGR236C	404.489	588.131	608.249	533.623	S+KLZ
YBR149W	595.219	588.734	636.85	606.934	S+KLZ
YDR399W	743.836	649.546	602.189	665.19	S+KLZ
YDL110C	636.638	668.182	735.845	680.222	S+KLZ
YBL045C	711.039	756.163	709.07	725.424	S+KLZ
YDR119W-A	591.207	858.799	787.995	746.001	S+KLZ
YJL133C-A	1281.19	548.782	531.257	787.076	S+KLZ
YOR302W	759.409	883.498	1075.78	906.23	S+KLZ
YKR046C	1008.61	981.035	1091.11	1026.92	S+KLZ
YBR230C	1155.15	1098.5	1120.44	1124.7	S+KLZ
YIL136W	1137.76	1205.83	1275.31	1206.3	S+KLZ
YHR001W-A	1331.68	1321.61	1264.88	1306.05	S+KLZ
YMR122W-A	1595.45	1535.63	1432.99	1521.36	S+KLZ
YER053C-A	1403.4	1490.41	1727.32	1540.38	S+KLZ
YDR070C	1363.18	1664.55	1699.03	1575.59	S+KLZ
YBR085C-A	1730.24	2552.16	2872.97	2385.12	S+KLZ
YBR067C	3465.09	2982.19	2849.69	3098.99	S+KLZ
YPR036W-A	3241.8	3377.06	3613.17	3410.67	S+KLZ
YMR107W	4361.16	4677.36	5297.25	4778.59	S+KLZ
YOL132W	7.22183	6.99802	5.62118	6.61368	S+KLZ
YLR024C	7.30614	7.61787	7.81537	7.57979	S+KLZ
YAR019C	14.1676	12.6143	13.1969	13.3263	S+KLZ
YMR176W	15.4121	15.4582	14.6996	15.19	S+KLZ
YLR446W	19.5056	21.2201	18.1004	19.6087	S+KLZ
YOL158C	23.7963	30.5527	31.7617	28.7036	S+KLZ
YDR207C	30.5907	30.2751	28.0629	29.6429	S+KLZ
YGR169C	32.3433	34.5014	31.9115	32.9187	S+KLZ
YNR056C	24.6174	34.2494	40.5494	33.1387	S+KLZ
YIL115C	35.0239	33.5638	31.9764	33.5214	S+KLZ
YFL049W	41.4053	44.3998	44.8198	43.5416	S+KLZ
YNL165W	44.0019	44.4433	43.9972	44.1475	S+KLZ
YCR095C	45.0237	44.2102	44.9997	44.7446	S+KLZ
YJL171C	60.2071	41.401	41.896	47.8347	S+KLZ
YHR150W	46.318	52.2313	52.0365	50.1953	S+KLZ
YOR297C	60.0896	45.9244	50.7497	52.2546	S+KLZ
YGL038C	46.6583	55.8431	55.9239	52.8084	S+KLZ
YLR152C	72.4462	74.5726	80.9579	75.9922	S+KLZ
YNL125C	88.2382	73.0551	75.4081	78.9005	S+KLZ
YLR335W	81.4988	77.0915	79.2754	79.2886	S+KLZ
YIL088C	92.1053	77.0725	73.5938	80.9239	S+KLZ
YNL099C	86.5121	92.9873	86.3274	88.6089	S+KLZ
YIL024C	98.4964	103.17	103.383	101.683	S+KLZ
YIL035C	112.45	107.73	110.897	110.359	S+KLZ
YBR207W	113.516	127.682	110.947	117.382	S+KLZ
YJL178C	114.097	122.37	124.068	120.178	S+KLZ
YDR347W	122.022	122.58	123.503	122.702	S+KLZ
YHR137W	125.431	193.082	218.965	179.159	S+KLZ
YGR026W	183.361	180.456	175.373	179.73	S+KLZ
YML052W	192.811	181.549	177.187	183.849	S+KLZ
YDR384C	746.446	900.222	948.24	864.969	S+KLZ
YNL015W	1674.49	1794.8	1644.96	1704.75	S+KLZ
YNR063W	7.23517	7.03713	6.28656	6.85295	S+KLZ
YER184C	9.16409	8.39207	8.39861	8.65159	S+KLZ
YEL070W	10.7271	8.89745	8.16012	9.26156	S+KLZ
YLR047C	18.1356	14.9132	15.2271	16.092	S+KLZ
YKL038W	15.2739	17.7954	15.4414	16.1702	S+KLZ
YLR098C	19.3669	17.48	19.8088	18.8852	S+KLZ
YOR337W	28.3196	20.3496	24.9948	24.5547	S+KLZ
YDR444W	23.9841	27.0811	26.9044	25.9898	S+KLZ
YDR425W	28.4665	31.9887	36.0164	32.1572	S+KLZ
YLR426W	36.479	29.9776	34.1356	33.5307	S+KLZ
YDL056W	34.1052	37.0299	31.3461	34.1604	S+KLZ
YJL042W	35.565	33.5403	34.8765	34.6606	S+KLZ
YMR021C	36.9714	33.3649	35.883	35.4064	S+KLZ
YFL009W	37.3915	34.8124	36.2444	36.1494	S+KLZ
YOR106W	34.1187	38.0351	37.338	36.4973	S+KLZ
YBR195C	43.3764	36.4232	38.0008	39.2668	S+KLZ
YDL101C	38.8276	40.912	40.2329	39.9908	S+KLZ
YGR040W	47.8724	47.7215	43.4317	46.3419	S+KLZ
YOR306C	54.4746	46.0536	42.6245	47.7176	S+KLZ
YLR214W	43.4068	48.0985	52.2241	47.9098	S+KLZ
YJR005W	46.868	48.014	49.4555	48.1125	S+KLZ
YLR182W	49.427	48.9419	48.5284	48.9658	S+KLZ
YDR034C	52.1363	46.1119	49.9952	49.4145	S+KLZ
YBL095W	52.1905	50.0876	48.8774	50.3852	S+KLZ
YKL188C	68.1739	67.4063	64.9834	66.8545	S+KLZ
YJL186W	81.6059	69.846	69.3122	73.588	S+KLZ
YGL160W	75.4335	84.3038	84.7671	81.5015	S+KLZ
YCL026C-B	129.986	58.9261	56.4071	81.7732	S+KLZ
YHR005C	90.4069	85.2305	72.4703	82.7026	S+KLZ
YDL018C	81.605	81.707	89.7026	84.3382	S+KLZ
YDL025C	75.0355	92.5409	93.2473	86.9412	S+KLZ
YBR015C	109.013	101.495	98.1505	102.886	S+KLZ
YHR198C	105.837	106.599	113.771	108.736	S+KLZ
YOL119C	145.417	155.529	187.066	162.671	S+KLZ
YER182W	194.301	216.568	209.275	206.715	S+KLZ
YDR035W	188.068	249.273	289.06	242.134	S+KLZ
YBR249C	424.416	439.042	485.419	449.626	S+KLZ
YCR021C	420.797	526.408	599.165	515.457	S+KLZ
YDR171W	675.902	746.001	784.323	735.409	S+KLZ
YPL004C	1357.71	1283	1414.71	1351.81	S+KLZ
YOR285W	2334.19	2576.45	2508.72	2473.12	S+KLZ
YIL037C	19.6282	12.6822	10.8638	14.3914	S+KLZ
YGR059W	4.27491	4.70109	3.90068	4.29223	S+KLZ
YIL159W	6.59931	6.97224	6.5495	6.70701	S+KLZ
YPR117W	8.60774	8.89406	8.71297	8.73826	S+KLZ
YNL328C	7.59333	11.0157	11.6486	10.0859	S+KLZ
YLR454W	10.1599	10.7998	11.5769	10.8456	S+KLZ
YMR154C	13.821	11.3264	11.4862	12.2112	S+KLZ
YOL095C	13.0917	12.5249	11.528	12.3815	S+KLZ
YHL018W	11.2888	13.3941	12.8811	12.5213	S+KLZ
YOR107W	16.0785	10.9049	12.8834	13.289	S+KLZ
YLR213C	17.1905	14.9561	12.5326	14.8931	S+KLZ
YBL074C	14.8563	16.6858	16.9443	16.1621	S+KLZ
YPL174C	17.2047	15.6459	16.7039	16.5182	S+KLZ
YER179W	14.2435	17.8121	18.3499	16.8018	S+KLZ
YDR314C	16.8069	16.9127	18.4978	17.4058	S+KLZ
YJR106W	17.6691	17.3439	17.7005	17.5712	S+KLZ
YAL047C	18.8174	18.2956	18.6332	18.5821	S+KLZ
YOR308C	18.3198	19.251	19.0382	18.8697	S+KLZ
YJL193W	23.1103	18.0084	16.4192	19.1793	S+KLZ
YPR152C	17.0203	21.4817	23.0419	20.5146	S+KLZ
YOR219C	19.2458	20.8235	23.0803	21.0499	S+KLZ
YDR356W	20.4022	22.2059	21.4928	21.367	S+KLZ
YOR038C	21.1433	22.4699	21.2588	21.624	S+KLZ
YOR334W	22.8607	22.9799	21.8704	22.5703	S+KLZ
YDR338C	23.0314	22.8317	21.9121	22.5918	S+KLZ
YJL056C	19.3418	27.2246	27.0932	24.5532	S+KLZ
YPR186C	28.5867	25.2444	23.5462	25.7925	S+KLZ
YPL208W	27.5812	26.9684	25.6804	26.7433	S+KLZ
YGL178W	30.1038	28.7953	27.8599	28.9196	S+KLZ
YHR032W	32.4785	28.2637	30.0247	30.2556	S+KLZ
YGL092W	32.6788	29.9275	28.2161	30.2742	S+KLZ
YNR027W	32.0985	29.5271	30.1004	30.5753	S+KLZ
YNL264C	32.1617	34.0948	32.8556	33.0374	S+KLZ
YLR146C	36.03	32.3915	32.1393	33.5203	S+KLZ
YEL029C	40.8731	38.8184	36.771	38.8208	S+KLZ
YKL005C	40.3374	39.584	39.0736	39.665	S+KLZ
YML050W	40.0517	42.3629	36.7987	39.7378	S+KLZ
YDR110W	37.9793	40.864	40.4784	39.7739	S+KLZ
YGL254W	45.1969	40.2838	36.3743	40.6183	S+KLZ
YML072C	41.4216	40.2867	41.0901	40.9328	S+KLZ
YML041C	41.7142	41.7739	39.3192	40.9358	S+KLZ
YHR046C	47.9059	41.3263	42.525	43.9191	S+KLZ
YKL088W	44.6488	49.0407	44.1009	45.9301	S+KLZ
YLR455W	43.7543	49.2694	45.7627	46.2621	S+KLZ
YHL036W	50.4509	47.2889	44.0826	47.2742	S+KLZ
YJL176C	46.6168	48.0485	48.9165	47.8606	S+KLZ
YGL014W	53.0157	47.2289	43.7775	48.0074	S+KLZ
YDR288W	49.9645	50.8284	46.7012	49.1647	S+KLZ
YPR198W	47.2341	55.0135	48.0906	50.1127	S+KLZ
YNL260C	51.5283	52.6366	49.9207	51.3619	S+KLZ
YNL012W	44.1856	54.1198	55.9291	51.4115	S+KLZ
YKL135C	50.5123	54.7527	54.8197	53.3616	S+KLZ
YNL253W	57.1164	52.4297	51.9058	53.8173	S+KLZ
YHL039W	62.6859	53.0001	47.5705	54.4188	S+KLZ
YMR060C	53.9184	56.9029	53.9842	54.9352	S+KLZ
YDR321W	62.0053	54.6588	54.2417	56.9686	S+KLZ
YNL323W	55.9974	58.4263	59.1052	57.843	S+KLZ
YNL101W	64.9381	55.8799	54.4185	58.4122	S+KLZ
YJR126C	57.4447	61.4639	56.5572	58.4886	S+KLZ
YBR105C	77.3947	54.3042	53.8713	61.8567	S+KLZ
YHR049W	85.1974	55.9412	45.7683	62.3023	S+KLZ
YPR193C	60.4568	64.945	66.0698	63.8239	S+KLZ
YDR319C	66.2728	65.4551	65.4022	65.71	S+KLZ
YPR072W	75.6678	73.8613	78.7253	76.0848	S+KLZ
YKL124W	73.7683	78.6674	81.31	77.9152	S+KLZ
YBL032W	84.2911	73.2161	79.9909	79.166	S+KLZ
YBR267W	91.9595	79.1856	68.0439	79.7297	S+KLZ
YDL095W	82.7538	79.9174	78.9115	80.5276	S+KLZ
YOR064C	85.9189	85.4118	82.4153	84.582	S+KLZ
YHR052W	117.671	93.8103	81.149	97.5433	S+KLZ
YDL085C-A	92.6758	101.699	117.201	103.859	S+KLZ
YHR209W	102.69	114.409	125.571	114.223	S+KLZ
YPL147W	112.632	125.365	119.941	119.313	S+KLZ
YER048C	125.61	118.691	113.881	119.394	S+KLZ
YPR192W	121.384	110.332	128.188	119.968	S+KLZ
YLR387C	112.251	129.934	128.041	123.409	S+KLZ
YOR344C	119.812	127.652	123.039	123.501	S+KLZ
YHL011C	149.178	116.796	110.673	125.549	S+KLZ
YER020W	118.629	147.37	166.75	144.25	S+KLZ
YHR110W	146.678	145.08	166.951	152.903	S+KLZ
YOL088C	156.781	149.833	154.95	153.855	S+KLZ
YLR372W	196.958	167.454	155.443	173.285	S+KLZ
YCR097W	168.087	176.811	177.201	174.033	S+KLZ
YOL027C	176.133	193.246	195.016	188.132	S+KLZ
YCR083W	165.569	200.271	202.681	189.507	S+KLZ
YOR008C	201.368	202.976	199.96	201.435	S+KLZ
YDR378C	183.455	227.769	208.413	206.546	S+KLZ
YML078W	218.94	213.986	196.643	209.856	S+KLZ
YOR286W	228.557	227.257	219.295	225.036	S+KLZ
YER019C-A	334.321	342.65	301.468	326.146	S+KLZ
YNL281W	359.35	313.528	317.41	330.096	S+KLZ
YOL126C	311.443	405.157	401.921	372.84	S+KLZ
YDL078C	390.87	421.432	385.935	399.412	S+KLZ
YBL003C	411.957	451.36	420.823	428.047	S+KLZ
YLR178C	471.839	480.249	525.045	492.378	S+KLZ
YNL255C	551.996	512.074	465.75	509.94	S+KLZ
YGL147C	624.581	507.059	459.766	530.468	S+KLZ
YCR004C	520.834	548.239	550.47	539.847	S+KLZ
YML120C	542.151	590.613	538.591	557.118	S+KLZ
YJR009C	811.683	772.055	720.28	768.006	S+KLZ
YJL052W	749.627	757.242	802.211	769.693	S+KLZ
YNL067W	870.77	810.496	749.833	810.366	S+KLZ
YOL039W	947.338	766.461	805.441	839.747	S+KLZ
YBL002W	1031.53	1032.95	1002.97	1022.48	S+KLZ
YDL130W	1264.75	1008.09	1001.94	1091.6	S+KLZ
YDR225W	1091.21	1216.4	1298.84	1202.15	S+KLZ
YDR382W	1515.67	1288.46	1315.36	1373.16	S+KLZ
YPL271W	1817.08	1849	1731.43	1799.17	S+KLZ
YDR276C	1700.23	1913.08	1905.35	1839.55	S+KLZ
YDR224C	1658.03	1959.34	2098.21	1905.2	S+KLZ
YDR155C	3356.51	4006.37	4164.55	3842.48	S+KLZ
YGR192C	8821.32	9033.74	9595.46	9150.17	S+KLZ
YBR072W	10793	13683.3	14317.9	12931.4	S+KLZ
YAR050W	2.02127	1.56286	1.36038	1.64817	S+LYT
YHR211W	17.1249	15.6601	14.3875	15.7242	S+LYT
YBR040W	1.31408	0.872548	0.835372	1.00733	S+LYT
YGL262W	5.35541	4.8966	2.75925	4.33709	S+LYT
YOR242C	7.08719	7.21923	5.79242	6.69962	S+LYT
YMR232W	8.4756	5.78296	6.20708	6.82188	S+LYT
YNL234W	8.48915	7.76856	8.24262	8.16678	S+LYT
YOR313C	8.67906	8.22803	8.91959	8.6089	S+LYT
YGL175C	7.66336	11.1392	10.2823	9.69497	S+LYT
YDR443C	11.3013	12.4858	13.8387	12.5419	S+LYT
YCL027W	14.1044	13.7112	14.131	13.9822	S+LYT
YGL016W	15.7524	13.9458	12.9999	14.2327	S+LYT
YCL014W	14.3401	13.1704	15.4953	14.3353	S+LYT
YLR067C	14.984	13.9199	15.099	14.6676	S+LYT
YOR129C	17.5468	14.0475	15.8338	15.8094	S+LYT
YLL004W	19.2479	16.1701	14.2158	16.5446	S+LYT
YER155C	18.0085	16.5355	15.1719	16.572	S+LYT
YIL073C	15.7307	16.4975	18.8596	17.0293	S+LYT
YNL236W	19.279	18.2104	17.4751	18.3215	S+LYT
YMR164C	20.157	18.3781	18.1873	18.9075	S+LYT
YMR126C	22.1812	17.6023	17.3022	19.0286	S+LYT
YDR464W	18.0073	19.9722	19.5463	19.1753	S+LYT
YDR160W	18.9685	20.8894	21.3856	20.4145	S+LYT
YBL066C	21.3695	21.478	18.7499	20.5325	S+LYT
YDR118W	20.4411	20.6333	21.4137	20.8294	S+LYT
YOR249C	21.7799	21.901	21.0539	21.5783	S+LYT
YOR073W	20.5975	23.7494	20.4282	21.5917	S+LYT
YGR212W	20.3065	22.4763	23.5798	22.1208	S+LYT
YPL014W	23.3296	21.8063	21.4072	22.181	S+LYT
YDR179W-A	23.6026	22.1729	23.1706	22.982	S+LYT
YPR070W	24.605	21.0551	23.6243	23.0948	S+LYT
YER041W	24.603	23.2334	22.5256	23.454	S+LYT
YAL011W	23.1764	25.6853	23.2698	24.0438	S+LYT
YLR039C	24.5243	25.2453	23.6506	24.4734	S+LYT
YDR363W	25.408	25.2997	25.3741	25.3606	S+LYT
YHR140W	25.0277	27.6166	24.4117	25.6853	S+LYT
YKL173W	26.2839	26.5952	24.5653	25.8148	S+LYT
YGL151W	25.2586	26.7322	25.5723	25.8544	S+LYT
YMR111C	26.4953	26.4657	25.2957	26.0856	S+LYT
YPL007C	25.5785	27.7249	26.3651	26.5562	S+LYT
YBR255W	23.3149	28.442	28.9577	26.9049	S+LYT
YER180C-A	27.6486	28.4994	25.1151	27.0877	S+LYT
YKL183W	29.5977	23.9155	27.8069	27.1067	S+LYT
YER113C	31.2283	24.9684	25.381	27.1926	S+LYT
YFR029W	27.0373	27.4877	27.1617	27.2289	S+LYT
YBR203W	31.9737	27.4395	25.7372	28.3834	S+LYT
YMR019W	26.002	30.4692	29.0988	28.5233	S+LYT
YDR020C	28.6514	28.1874	28.7355	28.5248	S+LYT
YNL162W-A	37.4949	24.1567	25.7768	29.1428	S+LYT
YCR015C	30.008	31.7578	26.0989	29.2882	S+LYT
YDL233W	29.3613	28.5588	30.8161	29.5788	S+LYT
YLR368W	31.1161	31.0286	28.0236	30.0561	S+LYT
YKL090W	30.433	31.0191	29.4079	30.2867	S+LYT
YOR368W	28.7847	32.4692	29.6629	30.3056	S+LYT
YDL231C	31.9931	30.6551	28.8079	30.4854	S+LYT
YOL072W	34.0559	32.3779	30.1147	32.1828	S+LYT
YMR313C	29.8221	33.726	34.2613	32.6031	S+LYT
YPL180W	34.7606	31.537	31.5921	32.6299	S+LYT
YBR288C	34.4403	33.3537	31.2476	33.0139	S+LYT
YHL009C	32.6063	32.616	34.0442	33.0888	S+LYT
YOR205C	32.574	35.0292	34.0634	33.8889	S+LYT
YJL061W	35.3727	34.9353	33.3099	34.5393	S+LYT
YKL074C	32.683	38.8228	33.7682	35.0913	S+LYT
YHR078W	35.8822	36.3267	33.721	35.31	S+LYT
YOL029C	40.1092	34.2129	32.7965	35.7062	S+LYT
YDL057W	37.9784	36.5589	33.0592	35.8655	S+LYT
YPR179C	36.6696	37.7795	34.9252	36.4581	S+LYT
YMR138W	36.2499	39.1044	34.2871	36.5471	S+LYT
YLR165C	34.555	37.7963	37.6294	36.6602	S+LYT
YDL044C	35.8454	37.7295	37.8261	37.1337	S+LYT
YOL065C	36.4309	36.8477	38.2117	37.1634	S+LYT
YNL211C	36.7738	37.1585	38.9005	37.6109	S+LYT
YBL046W	39.0428	37.4852	36.3705	37.6328	S+LYT
YGR062C	38.6875	38.7789	35.952	37.8061	S+LYT
YGR013W	38.1046	37.4015	37.9721	37.8261	S+LYT
YGR128C	46.3825	37.0773	30.6184	38.0261	S+LYT
YLR283W	36.4132	40.4384	37.884	38.2452	S+LYT
YPR017C	38.5737	41.9604	36.3053	38.9465	S+LYT
YDR318W	39.0436	41.6949	38.7212	39.8199	S+LYT
YEL043W	40.8704	42.4642	37.7968	40.3771	S+LYT
YJL201W	44.228	39.0254	39.5114	40.9216	S+LYT
YJL006C	40.1849	42.027	40.9874	41.0664	S+LYT
YGR247W	36.7596	41.1119	45.6147	41.1621	S+LYT
YHR101C	45.2152	39.6186	39.1176	41.3171	S+LYT
YHR041C	40.0933	40.4857	43.4171	41.332	S+LYT
YCL002C	45.0652	37.9938	41.6089	41.556	S+LYT
YGR104C	41.2657	46.0193	43.2522	43.5124	S+LYT
YOR329C	41.3647	46.3993	43.0767	43.6135	S+LYT
YDR485C	43.0009	44.7949	43.6124	43.8027	S+LYT
YMR098C	43.5085	43.7121	47.2581	44.8262	S+LYT
YJL156C	48.6782	45.1291	45.2755	46.3609	S+LYT
YOL116W	48.6261	49.474	44.4439	47.5147	S+LYT
YDR352W	49.9919	48.0408	47.1008	48.3778	S+LYT
YPL233W	50.4483	48.4222	46.3403	48.4036	S+LYT
YBL029W	45.5277	49.2414	50.7138	48.4943	S+LYT
YMR263W	49.7753	52.2247	47.7107	49.9035	S+LYT
YJR056C	48.783	51.3353	49.6272	49.9152	S+LYT
YBR095C	50.005	54.2578	45.6383	49.967	S+LYT
YLR145W	54.7264	53.3272	45.2447	51.0994	S+LYT
YAR002W	55.693	50.75	47.9556	51.4662	S+LYT
YJR012C	53.8199	48.1657	52.7007	51.5621	S+LYT
YML112W	55.4769	47.8867	52.3686	51.9107	S+LYT
YOR352W	50.6408	55.0951	50.207	51.981	S+LYT
YFR045W	47.7201	57.1253	53.411	52.7521	S+LYT
YDL107W	52.0355	54.1605	52.7786	52.9915	S+LYT
YOR051C	61.3736	51.6038	48.7743	53.9172	S+LYT
YPL064C	57.0228	51.6808	53.2827	53.9954	S+LYT
YML031W	53.7457	56.083	53.0195	54.2827	S+LYT
YKL064W	51.4057	55.2336	58.3842	55.0078	S+LYT
YAL014C	57.1558	50.4702	58.5613	55.3958	S+LYT
YDR498C	55.1607	57.2639	55.6738	56.0328	S+LYT
YHL029C	55.5959	56.9329	55.788	56.1056	S+LYT
YGL154C	56.6296	54.7212	57.0838	56.1449	S+LYT
YMR044W	57.0019	54.6139	57.7966	56.4708	S+LYT
YBR204C	55.4474	58.2638	56.0429	56.5847	S+LYT
YBL103C	52.584	56.9491	60.8265	56.7865	S+LYT
YNL038W	56.125	59.2188	55.956	57.0999	S+LYT
YCR035C	63.468	59.2882	55.4708	59.409	S+LYT
YJR042W	60.7641	63.432	58.7264	60.9742	S+LYT
YLR033W	61.8521	65.2718	58.1985	61.7741	S+LYT
YER128W	56.8661	70.348	61.6041	62.9394	S+LYT
YOL067C	57.9691	69.4732	62.0202	63.1541	S+LYT
YGR081C	75.8307	59.2843	59.5159	64.877	S+LYT
YLR090W	62.845	66.1137	65.702	64.8869	S+LYT
YDR067C	61.872	73.1039	61.4555	65.4771	S+LYT
YOR138C	67.9213	64.7734	67.9044	66.8664	S+LYT
YBR253W	69.742	75.2588	60.5167	68.5058	S+LYT
YOL070C	70.0935	69.0591	70.364	69.8389	S+LYT
YKL185W	73.8523	72.6324	65.2327	70.5725	S+LYT
YOR104W	69.9485	72.1519	74.3958	72.1654	S+LYT
YNL151C	78.1623	73.6886	64.8391	72.23	S+LYT
YLR003C	79.6793	78.7121	62.9588	73.7834	S+LYT
YKR083C	73.0099	77.3373	72.3462	74.2311	S+LYT
YBR119W	78.0507	70.644	75.1189	74.6045	S+LYT
YOR221C	69.6409	78.5666	76.871	75.0262	S+LYT
YMR112C	70.1691	78.9701	78.6002	75.9131	S+LYT
YNL056W	71.1317	82.4703	75.4601	76.3541	S+LYT
YMR003W	81.3009	78.0784	76.4103	78.5965	S+LYT
YFR034C	87.3478	76.4346	77.7889	80.5238	S+LYT
YOL149W	84.566	78.5218	82.4675	81.8518	S+LYT
YPL193W	82.7764	83.5468	83.409	83.2441	S+LYT
YER071C	93.0654	81.7524	76.1995	83.6725	S+LYT
YGL028C	92.5441	78.6682	81.1786	84.1303	S+LYT
YBR057C	81.6281	85.5096	85.7906	84.3094	S+LYT
YLR407W	86.3555	90.3379	78.1563	84.9499	S+LYT
YER124C	104.064	76.7987	74.7166	85.1933	S+LYT
YPL113C	78.7387	100.72	88.6496	89.3695	S+LYT
YBL018C	89.3436	96.142	84.9425	90.1427	S+LYT
YLR211C	73.9761	95.7591	103.835	91.1899	S+LYT
YGL181W	93.2455	89.9109	92.6324	91.9296	S+LYT
YDL002C	87.5648	99.8871	93.4063	93.6194	S+LYT
YLR363W-A	92.0653	102.014	87.9044	93.9946	S+LYT
YJR118C	103.728	99.7962	87.6395	97.0545	S+LYT
YER161C	91.4116	102.864	98.6663	97.6474	S+LYT
YML055W	98.7417	99.8548	98.0668	98.8878	S+LYT
YLR221C	103.47	101.649	92.8983	99.3392	S+LYT
YBR185C	94.9981	111.173	101.685	102.619	S+LYT
YMR005W	105.744	108.271	104.259	106.091	S+LYT
YKL077W	114.662	109.799	98.9034	107.788	S+LYT
YJR080C	103.778	121.721	109.542	111.681	S+LYT
YPL173W	113.845	116.507	110.869	113.74	S+LYT
YDL202W	112.5	129.292	119.146	120.313	S+LYT
YOL111C	125.956	119.539	137.386	127.627	S+LYT
YGL219C	132.673	137.348	136.648	135.556	S+LYT
YDL092W	142.254	139.85	128.342	136.815	S+LYT
YOL110W	127.717	127.886	155.452	137.018	S+LYT
YDR296W	134.149	147.973	139.305	140.475	S+LYT
YPL099C	124.153	154.563	144.423	141.047	S+LYT
YJL122W	173.422	137.037	117.184	142.547	S+LYT
YPR188C	134.467	146.427	154.974	145.289	S+LYT
YJL205C	137.1	151.611	156.767	148.492	S+LYT
YOR158W	146.26	146.093	154.481	148.945	S+LYT
YJR082C	143.133	152.982	161.039	152.384	S+LYT
YNL122C	138.334	150.962	174.129	154.475	S+LYT
YER063W	150.483	158.823	156.401	155.235	S+LYT
YHR059W	155.059	171.199	153.435	159.898	S+LYT
YLR292C	167.277	166.991	152.868	162.378	S+LYT
YPR124W	152.327	180.833	161.662	164.941	S+LYT
YLL014W	177.485	162.657	161.241	167.128	S+LYT
YDR231C	124.359	174.281	211.008	169.883	S+LYT
YNL322C	196.662	167.555	167.778	177.332	S+LYT
YJL127C-B	182.18	188.386	195.523	188.696	S+LYT
YJL066C	189.085	197.465	210.559	199.037	S+LYT
YDL218W	198.274	200.698	209.499	202.824	S+LYT
YIL087C	209.009	196.776	234.093	213.293	S+LYT
YKL137W	198.957	226.485	217.963	214.468	S+LYT
YBR122C	197.572	226.157	225.252	216.327	S+LYT
YKL122C	211.409	225.443	213.72	216.857	S+LYT
YEL001C	217.834	222.145	224.105	221.361	S+LYT
YBL029C-A	220.599	244.301	252.214	239.038	S+LYT
YLR192C	257.451	246.448	236.806	246.902	S+LYT
YFR011C	243.543	285.751	252.807	260.701	S+LYT
YLR421C	266.898	281.143	268.04	272.027	S+LYT
YBR162W-A	311.902	332.937	349.904	331.581	S+LYT
YML129C	358.166	382.908	402.562	381.212	S+LYT
YMR191W	336.229	413.355	408.616	386.067	S+LYT
YML048W	374.363	401.361	388.522	388.082	S+LYT
YER030W	444.437	469.475	476.993	463.635	S+LYT
YKL142W	508.751	529.9	583.196	540.616	S+LYT
YLR390W-A	821.028	824.662	891.104	845.598	S+LYT
YNL208W	1219.42	1036.51	1090.62	1115.52	S+LYT
YMR256C	1201.3	1186.78	1094.81	1160.96	S+LYT
YLR395C	1234.81	1243.93	1081.56	1186.77	S+LYT
YOL077W-A	1107.01	1317.74	1205.2	1209.99	S+LYT
YPR010C-A	1928.4	2068.87	1908.86	1968.71	S+LYT
YGR225W	5.8692	6.78739	5.63357	6.09672	S+LYT
YHL028W	7.00296	10.6601	10.0947	9.2526	S+LYT
YPL153C	13.8603	14.3911	12.9559	13.7358	S+LYT
YMR063W	14.6456	20.3646	18.011	17.6737	S+LYT
YJL157C	18.0048	19.7532	16.6649	18.1409	S+LYT
YDR103W	22.951	21.8023	20.6954	21.8162	S+LYT
YGL116W	26.9123	33.17	37.2816	32.4546	S+LYT
YIL019W	48.8435	34.5971	30.6237	38.0214	S+LYT
YGL126W	45.6308	43.966	43.9545	44.5171	S+LYT
YDL113C	45.0177	46.1356	46.0378	45.7304	S+LYT
YKL143W	60.0967	51.5425	47.6543	53.0979	S+LYT
YNL090W	57.9225	64.7129	65.2036	62.613	S+LYT
YGL213C	67.6729	59.4782	65.6166	64.2559	S+LYT
YHR090C	71.5219	75.773	69.4765	72.2571	S+LYT
YGR088W	202.077	92.7485	126.141	140.322	S+LYT
YBR263W	156.671	142.624	136.787	145.361	S+LYT
YKR039W	304.776	99.6358	80.6518	161.688	S+LYT
YLR345W	156.605	173.336	182.222	170.721	S+LYT
YPR006C	247.554	185.569	188.647	207.257	S+LYT
YDR174W	224.893	199.206	206.93	210.343	S+LYT
YGL106W	292.861	286.562	293.188	290.871	S+LYT
YGR086C	1581.22	1481.74	1631.96	1564.97	S+LYT
YDR374C	3.72215	4.96639	5.06211	4.58355	S+LYT
YOR269W	12.236	9.5194	8.21651	9.99065	S+LYT
YDR159W	11.9513	13.3565	12.7433	12.6837	S+LYT
YLL013C	13.3978	12.8	12.0458	12.7479	S+LYT
YOR349W	13.983	13.7614	13.5725	13.7723	S+LYT
YDR021W	20.3937	14.5953	16.2021	17.0637	S+LYT
YDR191W	20.0515	19.8712	16.0608	18.6611	S+LYT
YDL112W	20.8533	19.2265	18.0848	19.3882	S+LYT
YPR104C	19.4688	20.6575	19.4684	19.8649	S+LYT
YMR032W	21.6511	21.2575	19.8878	20.9321	S+LYT
YFR005C	20.5959	22.2013	20.0905	20.9626	S+LYT
YCR054C	22.1492	23.9979	18.0089	21.3853	S+LYT
YJL132W	18.8329	23.0878	24.1551	22.0253	S+LYT
YFL023W	25.0364	21.7872	21.758	22.8605	S+LYT
YBL008W	23.0605	24.2758	21.5198	22.952	S+LYT
YOL144W	29.7244	22.3651	20.497	24.1955	S+LYT
YBR030W	25.1773	25.0216	23.8632	24.6874	S+LYT
YHR034C	28.2039	28.165	26.3741	27.581	S+LYT
YGR003W	27.0195	28.7461	30.5473	28.771	S+LYT
YBR175W	27.2591	29.0738	30.9638	29.0989	S+LYT
YDR143C	32.2422	27.6308	28.9885	29.6205	S+LYT
YIL112W	30.8497	35.2657	34.3144	33.4766	S+LYT
YLR222C	38.0736	32.2781	30.1254	33.4924	S+LYT
YBR038W	36.8501	34.8117	34.0971	35.253	S+LYT
YDR126W	33.4777	38.4248	37.3733	36.4253	S+LYT
YML071C	36.2954	37.6269	36.0532	36.6585	S+LYT
YGR089W	38.3402	37.272	37.4111	37.6744	S+LYT
YPR093C	38.1185	36.4629	39.4883	38.0232	S+LYT
YGL004C	40.0572	41.7944	37.9917	39.9478	S+LYT
YPR079W	47.0453	37.7614	35.5839	40.1302	S+LYT
YER116C	42.0802	42.6592	44.2669	43.0021	S+LYT
YNL167C	43.7179	47.6656	46.4268	45.9368	S+LYT
YOR025W	48.9694	48.4732	41.9744	46.4723	S+LYT
YBL011W	50.8392	45.8356	43.634	46.7696	S+LYT
YNL097C	51.064	55.4644	43.5794	50.0359	S+LYT
YLR412W	58.0003	47.79	55.1807	53.657	S+LYT
YEL056W	53.3603	55.0653	56.3208	54.9155	S+LYT
YJL044C	60.483	59.6161	59.4989	59.866	S+LYT
YMR266W	80.6816	54.1129	49.9331	61.5759	S+LYT
YBL016W	68.0753	67.0537	54.8131	63.314	S+LYT
YBR231C	65.0983	63.199	63.3246	63.874	S+LYT
YGL098W	60.478	67.4391	68.4801	65.4658	S+LYT
YNL186W	66.5719	69.9106	68.2993	68.2606	S+LYT
YPL047W	65.1134	72.6099	72.0089	69.9107	S+LYT
YKL206C	69.3929	71.9919	73.1106	71.4985	S+LYT
YJL155C	68.522	74.7683	72.7323	72.0075	S+LYT
YMR067C	74.8769	75.2042	75.5053	75.1955	S+LYT
YDL132W	70.1796	78.8248	80.5951	76.5332	S+LYT
YNL231C	76.3649	90.8551	78.3667	81.8622	S+LYT
YGR055W	119.461	72.7115	55.9671	82.7133	S+LYT
YGR152C	99.2007	80.6684	76.8401	85.5697	S+LYT
YDR287W	83.7613	93.8544	88.0186	88.5448	S+LYT
YNL192W	80.536	91.8835	94.976	89.1318	S+LYT
YDR244W	69.1294	90.3885	110.07	89.8626	S+LYT
YCL055W	88.0632	95.5825	86.0394	89.895	S+LYT
YDR411C	89.7739	99.1695	91.4562	93.4665	S+LYT
YGL122C	99.4561	96.6709	91.8267	95.9845	S+LYT
YDR007W	98.839	96.6109	99.4922	98.314	S+LYT
YLR251W	95.1641	106.777	104.427	102.123	S+LYT
YOR283W	118.42	103.774	88.7242	103.639	S+LYT
YGR017W	100.501	112.77	100.044	104.439	S+LYT
YLR130C	77.9249	143.181	132.596	117.901	S+LYT
YDR031W	119.691	121.586	119.331	120.203	S+LYT
YHR116W	111.748	128.256	128.132	122.712	S+LYT
YCL057W	114.615	131.39	128.584	124.863	S+LYT
YLR050C	147.107	137.74	135.244	140.03	S+LYT
YER095W	132.997	142.041	157.106	144.048	S+LYT
YPL234C	145.976	147.238	142.404	145.206	S+LYT
YCR003W	141.378	150.578	146.126	146.027	S+LYT
YPL203W	148.951	146.801	149.27	148.341	S+LYT
YBR158W	136.612	158.205	151.84	148.886	S+LYT
YER175C	119.11	179.666	231.27	176.682	S+LYT
YBL059C-A	174.525	193.824	180.193	182.847	S+LYT
YOR036W	165.622	183.004	201.837	183.487	S+LYT
YPR182W	182.06	189.567	221.014	197.547	S+LYT
YNL142W	633.2	136.234	101.264	290.233	S+LYT
YPR163C	307.172	298.23	286.581	297.328	S+LYT
YFL005W	303.375	318.996	297.556	306.642	S+LYT
YER065C	285.074	391.056	404.466	360.199	S+LYT
YEL027W	500.644	504.401	485.962	497.002	S+LYT
YLR058C	682.138	504.366	477.117	554.54	S+LYT
YMR297W	647.149	575.212	598.591	606.984	S+LYT
YFL038C	668.953	699.256	676.155	681.455	S+LYT
YPR165W	706.136	738.645	707.887	717.556	S+LYT
YDR256C	542.59	937.193	1133.45	871.079	S+LYT
YNL135C	1129.69	1036.03	1043.04	1069.59	S+LYT
YKL152C	3240.77	3609.2	3596.34	3482.1	S+LYT
YMR069W	4.51871	4.45851	3.62452	4.20058	S+PNA
YKL055C	6.98621	4.51682	2.17856	4.56053	S+PNA
YHL008C	5.49897	7.13041	5.28908	5.97282	S+PNA
YAL024C	6.94713	7.08512	7.49995	7.1774	S+PNA
YCR098C	9.29286	7.5269	4.79293	7.20423	S+PNA
YOL078W	9.27745	7.15489	8.59673	8.34302	S+PNA
YJR053W	8.23359	10.0248	9.7059	9.32142	S+PNA
YDR457W	10.0081	9.3002	8.94611	9.41814	S+PNA
YDR403W	8.77494	10.2406	9.72651	9.58068	S+PNA
YCR081W	10.2443	10.6691	8.01855	9.64397	S+PNA
YOR296W	9.54417	9.81699	10.367	9.90938	S+PNA
YPR007C	10.2139	10.5054	9.38477	10.0347	S+PNA
YKL078W	13.4541	9.29749	7.64876	10.1334	S+PNA
YNL279W	10.3038	10.5992	10.8311	10.578	S+PNA
YDR106W	9.59963	11.6528	11.3923	10.8816	S+PNA
YGL131C	11.1691	11.7883	9.69167	10.883	S+PNA
YOR378W	12.6167	9.30188	11.1724	11.0303	S+PNA
YJL106W	8.25338	12.0648	13.604	11.3074	S+PNA
YBL034C	11.4839	11.753	12.1678	11.8016	S+PNA
YKL014C	14.1545	11.3668	10.36	11.9604	S+PNA
YLR014C	11.9086	12.9872	11.3224	12.0727	S+PNA
YOL138C	11.881	12.0525	12.5915	12.175	S+PNA
YLR425W	12.2444	12.7273	11.692	12.2212	S+PNA
YJL108C	12.7966	12.6965	12.0471	12.5134	S+PNA
YGL194C	12.6615	13.3488	11.8193	12.6099	S+PNA
YBR239C	13.0013	11.2669	13.6461	12.6381	S+PNA
YPR201W	16.583	14.342	7.23168	12.7189	S+PNA
YJR098C	12.4683	12.6426	14.0886	13.0665	S+PNA
YPR200C	16.3458	15.2903	8.19724	13.2778	S+PNA
YFL033C	12.3237	14.4108	13.1212	13.2852	S+PNA
YBR240C	14.3345	13.1209	12.9189	13.4581	S+PNA
YJR041C	14.9213	13.4279	12.3865	13.5785	S+PNA
YPR095C	13.3353	14.0367	13.5616	13.6445	S+PNA
YHR048W	14.9268	12.424	13.6546	13.6684	S+PNA
YML043C	15.3361	11.6035	14.1095	13.683	S+PNA
YIL099W	14.9415	12.2702	14.8528	14.0215	S+PNA
YJR022W	14.0248	14.5681	13.563	14.052	S+PNA
YLR452C	15.8917	14.8091	12.8868	14.5292	S+PNA
YLR063W	16.3931	15.0425	12.3765	14.604	S+PNA
YJL025W	16.6769	12.8215	14.7244	14.7409	S+PNA
YLR419W	15.4287	15.0852	13.7576	14.7572	S+PNA
YDR104C	14.1207	15.5403	14.6283	14.7631	S+PNA
YHR120W	15.1152	15.0129	14.456	14.8614	S+PNA
YPR055W	15.7465	14.71	14.5028	14.9865	S+PNA
YDR488C	13.0994	15.9132	16.1737	15.0621	S+PNA
YPL041C	13.824	16.5265	14.9402	15.0969	S+PNA
YMR065W	13.8663	15.0827	16.5094	15.1528	S+PNA
YJL204C	14.4314	15.0756	16.1157	15.2075	S+PNA
YHR124W	15.7281	15.1838	15.2279	15.3799	S+PNA
YBL014C	15.9986	15.5839	14.8239	15.4688	S+PNA
YOR080W	15.2609	15.9248	15.5737	15.5865	S+PNA
YMR162C	16.143	15.7488	15.5171	15.803	S+PNA
YLR035C	15.7169	15.8134	16.2273	15.9192	S+PNA
YGR281W	15.4055	15.4064	17.3851	16.0657	S+PNA
YDR495C	15.5601	17.0997	16.1611	16.2737	S+PNA
YPL265W	15.0528	16.5529	17.5236	16.3765	S+PNA
YKL033W	15.1914	17.0167	16.9987	16.4022	S+PNA
YLL032C	17.4319	16.0681	15.9866	16.4955	S+PNA
YOR191W	18.2475	15.6505	16.1915	16.6965	S+PNA
YOR144C	16.4381	17.2121	16.5566	16.7356	S+PNA
YJL087C	18.4026	16.9275	15.0319	16.7873	S+PNA
YCL061C	17.7938	16.404	16.3118	16.8366	S+PNA
YNL187W	17.1207	17.653	15.7883	16.854	S+PNA
YKL178C	19.2399	16.1926	15.4371	16.9565	S+PNA
YDR150W	17.3882	17.9879	16.4616	17.2792	S+PNA
YEL023C	17.6769	16.3635	17.8729	17.3045	S+PNA
YBR007C	19.4526	16.1774	16.3263	17.3188	S+PNA
YLR084C	17.945	17.8801	17.2269	17.684	S+PNA
YOR188W	19.1061	17.7892	16.5065	17.8006	S+PNA
YIL166C	20.1488	15.9007	17.6912	17.9135	S+PNA
YIL067C	20.7104	18.2122	15.4446	18.1224	S+PNA
YJL039C	18.5094	19.081	16.7953	18.1285	S+PNA
YBR156C	17.6005	17.565	19.7546	18.3067	S+PNA
YBR141C	23.3566	15.4619	16.1307	18.3164	S+PNA
YPL067C	18.757	17.8203	18.6746	18.4173	S+PNA
YDR539W	24.1982	15.3981	15.7477	18.448	S+PNA
YDR421W	20.1383	17.3011	18.0511	18.4969	S+PNA
YPR153W	19.7638	19.0426	17.0899	18.6321	S+PNA
YOR380W	21.5805	18.4741	17.2366	19.0971	S+PNA
YDR520C	18.5453	20.7025	20.4652	19.9043	S+PNA
YNR011C	21.774	19.2941	18.7302	19.9328	S+PNA
YHR178W	22.6232	18.1567	19.1292	19.9697	S+PNA
YNL054W	20.1536	20.4015	19.8982	20.1511	S+PNA
YMR268C	20.5914	20.767	19.1945	20.1843	S+PNA
YLR278C	21.3513	19.2247	20.1626	20.2462	S+PNA
YKL089W	21.7198	19.7572	19.344	20.2736	S+PNA
YKR064W	18.3624	21.2392	21.8582	20.4866	S+PNA
YMR244W	26.7417	17.6582	17.1509	20.5169	S+PNA
YJL127C	19.8166	21.1031	20.7942	20.5713	S+PNA
YPL248C	20.6074	20.5072	21.4656	20.8601	S+PNA
YJR092W	21.0736	20.8396	20.8133	20.9088	S+PNA
YOR301W	23.0412	19.4774	20.713	21.0772	S+PNA
YMR129W	22.0627	21.279	20.8381	21.3933	S+PNA
YOR140W	21.7941	20.8126	21.759	21.4553	S+PNA
YML103C	22.4724	21.4196	21.1326	21.6749	S+PNA
YGL176C	20.9021	22.93	21.2485	21.6935	S+PNA
YJL090C	21.2455	21.7677	22.0957	21.703	S+PNA
YER076C	20.5329	22.4747	22.3732	21.7936	S+PNA
YMR168C	23.3091	21.0108	21.2672	21.8624	S+PNA
YER008C	21.2589	23.4467	21.198	21.9679	S+PNA
YDR124W	19.5441	22.3841	24.0504	21.9928	S+PNA
YIL084C	21.4222	24.4534	20.1641	22.0132	S+PNA
YIR023W	22.9284	22.7664	20.4792	22.058	S+PNA
YIR030C	29.5845	19.0592	18.0064	22.2167	S+PNA
YGL064C	21.0922	24.8351	20.7982	22.2418	S+PNA
YDR089W	23.9702	21.6737	21.1895	22.2778	S+PNA
YMR280C	20.3418	23.6127	23.2718	22.4088	S+PNA
YML076C	22.9649	20.7426	24.1289	22.6121	S+PNA
YGR233C	24.0841	22.6454	21.2756	22.6684	S+PNA
YPR049C	21.7795	24.0761	22.4862	22.7806	S+PNA
YDR217C	18.7863	22.606	27.1136	22.8353	S+PNA
YGR053C	18.3008	27.4801	23.8804	23.2204	S+PNA
YCR061W	21.7553	23.2295	25.113	23.366	S+PNA
YHL026C	25.0119	23.4427	21.7544	23.403	S+PNA
YNL193W	26.9176	22.4497	21.3699	23.5791	S+PNA
YNL291C	23.6164	25.3974	22.417	23.8103	S+PNA
YML002W	21.9668	24.988	24.7307	23.8952	S+PNA
YDR437W	21.8363	24.2108	25.7436	23.9303	S+PNA
YLL002W	23.5332	25.0781	23.8616	24.1576	S+PNA
YDL139C	21.7388	23.9399	26.8848	24.1878	S+PNA
YDR538W	28.4255	21.8983	22.2797	24.2012	S+PNA
YGR125W	26.7047	23.7489	22.5281	24.3272	S+PNA
YFR048W	23.8011	24.0437	25.4398	24.4282	S+PNA
YDR108W	22.5466	24.9007	25.8427	24.43	S+PNA
YNL233W	25.7424	24.6666	23.1047	24.5046	S+PNA
YHR151C	24.7805	25.1064	24.331	24.7393	S+PNA
YDR332W	22.6002	26.3743	26.5677	25.1807	S+PNA
YML099C	25.3952	28.3894	22.3291	25.3712	S+PNA
YBR081C	24.4622	27.305	24.391	25.3861	S+PNA
YJR124C	31.7833	23.1804	21.4695	25.4777	S+PNA
YJR154W	20.5811	27.2029	29.917	25.9004	S+PNA
YOR373W	26.3281	26.2387	25.2205	25.9291	S+PNA
YGR099W	28.0232	26.0162	24.0439	26.0278	S+PNA
YMR319C	27.242	24.762	26.7798	26.2613	S+PNA
YOL137W	28.9664	25.9456	24.3966	26.4362	S+PNA
YOL164W	38.4133	23.19	18.6324	26.7452	S+PNA
YKR023W	29.0126	27.2655	24.0385	26.7722	S+PNA
YBL060W	26.3596	26.3186	27.6486	26.7756	S+PNA
YPR022C	27.3038	26.9086	26.6574	26.9566	S+PNA
YLR073C	33.2312	26.9573	20.8073	26.9986	S+PNA
YLR319C	27.6553	27.9207	26.0047	27.1936	S+PNA
YLR247C	25.8898	27.7358	28.0394	27.2217	S+PNA
YER022W	30.0086	25.5309	27.4206	27.6534	S+PNA
YBR163W	28.134	28.5953	26.4026	27.7106	S+PNA
YHL023C	28.3708	28.1746	26.7241	27.7565	S+PNA
YKL071W	27.3979	28.5058	27.8874	27.9304	S+PNA
YKL174C	26.6331	30.0082	27.7058	28.1157	S+PNA
YPR097W	27.3122	28.0196	29.3057	28.2125	S+PNA
YLR440C	29.2136	29.9352	25.61	28.2529	S+PNA
YKR082W	28.5406	29.0239	27.4847	28.3497	S+PNA
YKL162C	27.1232	31.3959	26.6257	28.3816	S+PNA
YDR076W	25.4706	29.3683	31.0516	28.6302	S+PNA
YMR265C	34.7086	23.6151	27.788	28.7039	S+PNA
YIL134W	29.7629	26.3236	30.63	28.9055	S+PNA
YDL117W	28.0922	31.9947	26.6808	28.9226	S+PNA
YML020W	28.3734	30.8026	28.0344	29.0701	S+PNA
YLR451W	29.2544	28.2525	30.3394	29.2821	S+PNA
YAL001C	27.7642	31.1317	30.2122	29.7027	S+PNA
YKL108W	29.3612	31.994	27.9697	29.775	S+PNA
YHR084W	30.9845	32.0064	26.5745	29.8551	S+PNA
YJL213W	20.6243	32.0678	37.2976	29.9966	S+PNA
YLL028W	35.6356	29.3115	25.54	30.1624	S+PNA
YDL063C	34.3358	30.4871	27.0247	30.6159	S+PNA
YKL073W	32.0882	30.9685	28.9688	30.6752	S+PNA
YJR089W	30.4589	32.1547	30.1114	30.9083	S+PNA
YLR423C	30.3024	28.2552	34.2405	30.9327	S+PNA
YAL010C	30.8322	33.0571	29.3449	31.0781	S+PNA
YLR057W	32.2152	31.2166	30.3265	31.2528	S+PNA
YPL150W	31.4433	32.3614	30.4772	31.4273	S+PNA
YLL006W	28.0022	34.0326	33.3405	31.7918	S+PNA
YLR173W	29.1414	33.7927	32.6956	31.8766	S+PNA
YPR018W	33.9643	32.0855	30.2534	32.1011	S+PNA
YDL035C	30.47	33.1717	32.6852	32.109	S+PNA
YGL086W	31.2492	32.7501	33.2516	32.417	S+PNA
YMR159C	31.019	33.6923	32.5413	32.4175	S+PNA
YFL055W	34.2516	30.6115	32.5782	32.4804	S+PNA
YIL017C	30.7626	34.4981	32.8053	32.6887	S+PNA
YLR352W	29.9516	33.0176	35.4074	32.7922	S+PNA
YIL140W	49.415	48.2501	1.07955	32.9149	S+PNA
YCR065W	33.9048	33.0192	32.3032	33.0757	S+PNA
YHR194W	30.9668	32.5685	36.7844	33.4399	S+PNA
YLR055C	33.6683	33.0595	33.9818	33.5698	S+PNA
YHR202W	34.6436	35.51	31.2443	33.7993	S+PNA
YDR198C	32.065	35.7666	33.6605	33.8307	S+PNA
YDR058C	35.2567	31.8034	34.5649	33.875	S+PNA
YPL133C	35.5833	33.3028	33.7241	34.2034	S+PNA
YMR087W	31.4708	36.1582	35.8749	34.5013	S+PNA
YGL093W	34.745	33.5782	35.1992	34.5075	S+PNA
YML051W	36.8766	34.3175	32.6738	34.6226	S+PNA
YAL034W-A	34.1725	33.7741	36.2336	34.7267	S+PNA
YMR059W	36.015	36.5644	31.903	34.8275	S+PNA
YPR085C	36.9424	36.6408	31.3497	34.9777	S+PNA
YHR156C	32.5676	34.2752	38.6515	35.1648	S+PNA
YOL148C	35.9735	36.1288	33.4444	35.1822	S+PNA
YOR035C	33.4096	34.9655	37.8705	35.4152	S+PNA
YDR362C	35.386	36.1305	34.8363	35.4509	S+PNA
YPL214C	36.0765	35.8484	34.4406	35.4551	S+PNA
YFR016C	34.5787	36.861	35.362	35.6006	S+PNA
YPR061C	30.308	36.6668	39.8294	35.6014	S+PNA
YOR211C	40.8176	34.424	32.5952	35.9456	S+PNA
YKL070W	37.6499	34.9424	35.3244	35.9722	S+PNA
YOR322C	37.8786	34.5331	35.7239	36.0452	S+PNA
YLR132C	37.447	36.9776	34.3267	36.2504	S+PNA
YGL045W	48.493	29.211	31.6003	36.4348	S+PNA
YDR166C	35.4818	35.9333	38.308	36.5744	S+PNA
YCR028C	34.9099	38.3309	36.8765	36.7058	S+PNA
YMR228W	37.7863	39.1565	33.4195	36.7874	S+PNA
YCR019W	36.867	36.1461	37.431	36.8147	S+PNA
YKL116C	38.334	36.8456	35.5836	36.9211	S+PNA
YGR129W	39.0492	36.0262	36.1909	37.0888	S+PNA
YBR215W	36.5892	36.682	38.0206	37.0973	S+PNA
YKL098W	39.5982	36.7141	35.9271	37.4131	S+PNA
YMR127C	38.3841	36.5381	37.4076	37.4433	S+PNA
YKR008W	38.3295	36.8906	37.7519	37.6573	S+PNA
YPR161C	40.6865	36.4689	37.2072	38.1209	S+PNA
YNR039C	39.8135	38.923	36.514	38.4169	S+PNA
YML088W	36.5061	37.9126	41.0082	38.4756	S+PNA
YBL086C	31.3033	43.9157	41.8639	39.0277	S+PNA
YNL321W	38.8562	38.5671	40.627	39.3501	S+PNA
YBR276C	39.9717	41.351	37.252	39.5249	S+PNA
YJR112W	45.9049	39.2695	34.645	39.9398	S+PNA
YBR213W	50.178	38.1763	31.5334	39.9626	S+PNA
YDR137W	39.3501	40.9363	39.7965	40.0276	S+PNA
YNR055C	43.8394	39.2129	38.4395	40.4973	S+PNA
YLR309C	39.1298	43.5863	40.269	40.9951	S+PNA
YKL194C	39.2831	44.0149	40.196	41.1647	S+PNA
YBR008C	43.1457	40.2364	40.1912	41.1911	S+PNA
YPR089W	41.8467	41.8543	40.3017	41.3343	S+PNA
YHR082C	39.4159	43.2057	42.052	41.5579	S+PNA
YKL128C	41.4208	39.2542	44.0591	41.578	S+PNA
YGL155W	41.4479	42.0988	41.2107	41.5858	S+PNA
YFL047W	40.2375	43.3724	41.6467	41.7522	S+PNA
YOL003C	44.5976	42.2446	38.5047	41.7823	S+PNA
YPL254W	43.3126	40.9787	41.3972	41.8962	S+PNA
YLR138W	38.8264	46.2468	40.8953	41.9895	S+PNA
YNL051W	43.8996	44.7288	37.5062	42.0449	S+PNA
YKL051W	44.1417	40.8115	41.5948	42.1827	S+PNA
YDR459C	42.3234	43.5982	41.1645	42.362	S+PNA
YER130C	41.605	44.0521	41.5788	42.412	S+PNA
YCL038C	39.9083	41.9009	45.6041	42.4711	S+PNA
YOL009C	41.6013	41.3426	44.473	42.4723	S+PNA
YIL108W	42.6038	43.8939	41.4722	42.6566	S+PNA
YBR132C	39.2161	42.2834	46.913	42.8041	S+PNA
YNL083W	42.3528	44.7074	41.9764	43.0122	S+PNA
YBL051C	44.4891	43.433	41.7035	43.2085	S+PNA
YER127W	46.148	41.8996	41.7675	43.2717	S+PNA
YDR393W	45.8495	45.6589	39.6375	43.7153	S+PNA
YBR295W	45.5172	42.4952	44.4262	44.1462	S+PNA
YGL164C	45.5391	43.0206	44.2445	44.268	S+PNA
YDR254W	32.6304	48.47	51.8625	44.321	S+PNA
YMR117C	39.1091	45.9439	48.0137	44.3556	S+PNA
YGL110C	43.5846	47.3698	42.2934	44.4159	S+PNA
YBR168W	42.0486	45.14	46.1334	44.4406	S+PNA
YLR085C	47.6263	43.5279	42.3352	44.4965	S+PNA
YBR073W	44.801	45.6347	44.1905	44.8754	S+PNA
YGL203C	45.9045	47.0359	42.186	45.0421	S+PNA
YPR185W	40.3562	44.8716	50.0344	45.0874	S+PNA
YLR256W	42.0409	43.9115	49.6535	45.202	S+PNA
YCL029C	44.7745	48.1172	42.7547	45.2155	S+PNA
YPL166W	35.7521	47.3298	52.7209	45.2676	S+PNA
YHR114W	46.422	44.4125	46.8845	45.9064	S+PNA
YCL047C	55.8517	39.7357	44.2356	46.6077	S+PNA
YPL184C	47.4849	46.1195	47.1473	46.9172	S+PNA
YNL217W	43.6309	50.1333	47.4955	47.0865	S+PNA
YOR113W	40.31	49.55	51.5372	47.1324	S+PNA
YNL085W	50.8469	47.0794	43.6033	47.1765	S+PNA
YMR294W	45.5495	51.0374	45.4556	47.3475	S+PNA
YIL102C-A	47.57	45.0012	50.4645	47.6786	S+PNA
YCR030C	45.8317	48.0794	49.7954	47.9022	S+PNA
YHR073W	47.5712	48.6893	49.3252	48.5286	S+PNA
YKL155C	47.1078	49.8906	49.043	48.6805	S+PNA
YFL029C	50.4668	48.8274	47.0681	48.7874	S+PNA
YDR367W	57.6825	47.3017	42.2335	49.0726	S+PNA
YDR176W	46.6847	53.4803	48.0953	49.4201	S+PNA
YGR150C	50.9436	49.5928	47.8127	49.4497	S+PNA
YIL090W	48.3802	51.6165	48.8073	49.6013	S+PNA
YMR214W	53.401	49.3139	46.5563	49.757	S+PNA
YHR045W	50.2249	51.3979	48.2382	49.9537	S+PNA
YGR113W	47.8435	55.2238	46.8376	49.9683	S+PNA
YNL237W	48.9196	48.8609	53.0205	50.267	S+PNA
YGR072W	48.9137	56.0076	46.3392	50.4202	S+PNA
YDR428C	51.3643	50.3376	49.896	50.5327	S+PNA
YNL027W	52.7664	50.5969	48.2418	50.535	S+PNA
YDR121W	43.1061	56.6412	52.0271	50.5915	S+PNA
YDR470C	50.9854	52.9045	47.8992	50.5964	S+PNA
YER152C	53.7948	47.9022	50.4327	50.7099	S+PNA
YOL098C	51.3306	51.7363	49.6105	50.8924	S+PNA
YAL009W	52.8111	49.9555	50.9072	51.2246	S+PNA
YNL191W	62.7268	47.7102	43.4804	51.3058	S+PNA
YML127W	51.5183	52.4797	50.0184	51.3388	S+PNA
YOR132W	49.9683	51.8159	52.4496	51.4113	S+PNA
YMR100W	47.488	54.2711	53.0413	51.6001	S+PNA
YGL136C	50.5818	52.3718	52.7297	51.8945	S+PNA
YGL186C	59.3389	48.784	48.6946	52.2725	S+PNA
YBR179C	53.0063	54.1352	50.5044	52.5486	S+PNA
YMR014W	62.188	51.417	44.436	52.6803	S+PNA
YBR193C	53.1071	50.7921	54.7197	52.873	S+PNA
YJL071W	49.6329	54.1848	55.4116	53.0764	S+PNA
YGL079W	52.9951	55.0986	51.3991	53.1643	S+PNA
YGR266W	47.8868	54.2753	58.0997	53.4206	S+PNA
YDR090C	54.1905	55.1945	51.2346	53.5398	S+PNA
YOL073C	50.1724	53.7512	58.4278	54.1171	S+PNA
YOR223W	47.1027	57.6646	58.178	54.3151	S+PNA
YOR130C	48.5551	51.2277	64.5032	54.762	S+PNA
YJL049W	49.5688	54.9864	60.0925	54.8825	S+PNA
YAL013W	61.8341	50.8042	52.9055	55.1813	S+PNA
YBR028C	52.7713	59.5585	53.4274	55.2524	S+PNA
YGL247W	56.5909	54.3137	54.8672	55.2573	S+PNA
YHR067W	56.1176	54.5969	55.2351	55.3165	S+PNA
YPL011C	52.6	58.1412	55.4135	55.3849	S+PNA
YAR014C	56.1244	59.6712	51.1455	55.647	S+PNA
YGL172W	54.4815	58.6178	53.9777	55.6923	S+PNA
YCR008W	57.8523	56.3084	53.1562	55.7723	S+PNA
YPL023C	59.6551	56.8439	51.2398	55.9129	S+PNA
YHR191C	57.5632	56.2408	54.3975	56.0671	S+PNA
YNL091W	57.7458	55.7194	55.0516	56.1723	S+PNA
YDL133W	51.9996	58.1451	59.366	56.5035	S+PNA
YGR014W	60.3161	56.642	53.3426	56.7669	S+PNA
YDR524C	56.077	53.4169	61.1255	56.8731	S+PNA
YDR161W	64.4011	53.201	53.8621	57.1548	S+PNA
YOR305W	64.0923	55.7718	52.2362	57.3668	S+PNA
YKL052C	59.4551	54.0217	59.5872	57.688	S+PNA
YPL084W	56.7547	57.7454	58.7047	57.7349	S+PNA
YDR479C	56.2389	58.8282	58.2655	57.7776	S+PNA
YDR306C	53.5008	60.8939	59.9001	58.0983	S+PNA
YDL122W	62.7372	59.6602	53.0438	58.4804	S+PNA
YLR107W	54.4119	55.9533	65.0971	58.4874	S+PNA
YLR326W	52.9346	62.5657	60.1039	58.5347	S+PNA
YNL073W	60.3689	56.3043	59.7646	58.8126	S+PNA
YMR215W	68.4562	55.7982	52.6989	58.9844	S+PNA
YKL119C	54.8712	63.3956	59.2991	59.1886	S+PNA
YOR174W	58.7614	62.9653	56.2048	59.3105	S+PNA
YPL116W	57.0703	58.8112	62.4422	59.4412	S+PNA
YMR312W	64.0423	59.7034	55.0461	59.5973	S+PNA
YOR037W	56.1452	64.4855	59.1547	59.9285	S+PNA
YKL015W	51.4684	64.8331	63.5876	59.963	S+PNA
YCR079W	57.4391	61.3396	61.4388	60.0725	S+PNA
YOR094W	63.9877	58.5771	60.8889	61.1512	S+PNA
YPL226W	71.0839	59.1247	53.6112	61.2733	S+PNA
YNL094W	60.2026	60.9413	63.7624	61.6354	S+PNA
YOL154W	56.1405	63.6731	66.5729	62.1288	S+PNA
YNL080C	64.5329	63.5862	58.3859	62.1683	S+PNA
YJL163C	50.0973	68.0782	68.5361	62.2372	S+PNA
YBR200W	58.5243	65.0526	63.6569	62.4113	S+PNA
YDR536W	113.479	32.7053	41.1642	62.4496	S+PNA
YDL170W	64.6097	61.7557	64.8684	63.7446	S+PNA
YBL007C	61.4602	64.1966	67.8566	64.5045	S+PNA
YHR187W	67.3576	69.5724	59.2454	65.3918	S+PNA
YDR004W	62.0247	67.7983	66.701	65.508	S+PNA
YJL020C	62.7301	61.5295	72.6123	65.624	S+PNA
YMR091C	67.7691	62.7724	66.3473	65.6296	S+PNA
YBR280C	57.5975	68.9126	70.6902	65.7334	S+PNA
YJR111C	59.4324	61.19	77.3674	65.9966	S+PNA
YBR166C	63.148	67.936	66.9926	66.0255	S+PNA
YIR032C	119.463	42.3292	37.0277	66.2733	S+PNA
YGL023C	68.7021	66.7285	65.3156	66.9154	S+PNA
YDR061W	70.2298	67.922	64.6868	67.6129	S+PNA
YPR139C	69.8166	70.3346	63.63	67.9271	S+PNA
YCL032W	67.0464	70.9641	65.8063	67.9389	S+PNA
YGR268C	69.1016	65.0475	70.1303	68.0931	S+PNA
YBR043C	64.2131	68.5756	71.511	68.0999	S+PNA
YDR169C	66.7468	66.0263	71.6032	68.1254	S+PNA
YER046W	70.185	64.9098	69.3191	68.138	S+PNA
YGR158C	71.0909	73.0651	61.3128	68.4896	S+PNA
YGR210C	70.3768	68.2213	67.6934	68.7638	S+PNA
YGR110W	50.0023	80.609	76.2624	68.9579	S+PNA
YNL294C	60.7381	72.2895	74.0831	69.0369	S+PNA
YNL206C	67.1676	70.7402	69.3353	69.081	S+PNA
YOR311C	73.8263	68.981	65.8069	69.5381	S+PNA
YMR033W	72.3862	69.5698	68.1788	70.0449	S+PNA
YDL237W	75.4545	71.6221	64.1699	70.4155	S+PNA
YFL013C	72.4932	71.4365	68.2141	70.7146	S+PNA
YJR112W-A	84.6698	42.1031	85.7512	70.8413	S+PNA
YER118C	77.6417	65.8319	70.1025	71.192	S+PNA
YOR155C	69.7462	70.7137	73.4663	71.3087	S+PNA
YIL154C	68.7884	69.6191	76.791	71.7328	S+PNA
YGL250W	63.6713	76.5278	75.9692	72.0561	S+PNA
YOR118W	74.3124	74.5915	68.8341	72.5793	S+PNA
YFR025C	67.0493	78.3883	74.0819	73.1732	S+PNA
YOL026C	81.7319	71.2137	66.8697	73.2718	S+PNA
YKL004W	81.8607	69.0863	69.2155	73.3875	S+PNA
YDR229W	56.632	77.8394	93.9923	76.1546	S+PNA
YEL015W	80.0778	79.1222	74.1836	77.7946	S+PNA
YPR037C	69.6061	80.0602	84.6281	78.0981	S+PNA
YOL051W	78.1996	79.0813	77.2269	78.1693	S+PNA
YGL248W	72.4809	76.7175	85.863	78.3538	S+PNA
YJL054W	76.0537	83.0077	76.0836	78.3817	S+PNA
YOR075W	74.2094	81.0746	80.6145	78.6328	S+PNA
YGR111W	74.5987	81.3523	81.8344	79.2618	S+PNA
YGL129C	80.1473	83.999	74.6816	79.6093	S+PNA
YKL114C	77.8928	81.2175	80.167	79.7591	S+PNA
YER170W	75.452	79.2489	86.5957	80.4322	S+PNA
YCR060W	82.0257	80.9482	78.6183	80.5307	S+PNA
YBR022W	72.0903	82.6628	87.4892	80.7474	S+PNA
YNR051C	83.0288	86.2487	77.3184	82.1986	S+PNA
YMR289W	82.0134	87.8626	81.2825	83.7195	S+PNA
YJL183W	87.1924	86.1634	78.9271	84.0943	S+PNA
YJL057C	84.664	87.6661	84.4796	85.6033	S+PNA
YDR286C	84.7564	89.6432	84.7339	86.3778	S+PNA
YDR016C	86.844	93.0486	79.9386	86.6104	S+PNA
YBR115C	82.3856	87.9484	91.0357	87.1232	S+PNA
YGR186W	85.0679	87.1266	89.9465	87.3803	S+PNA
YHR063C	102.614	82.5012	78.9238	88.0132	S+PNA
YBR167C	89.1797	88.9595	86.2676	88.1356	S+PNA
YLR078C	91.2985	87.7503	89.4035	89.4841	S+PNA
YJL081C	95.5478	94.1096	89.3038	92.9871	S+PNA
YFL010C	108.189	78.3305	92.5238	93.0144	S+PNA
YFR041C	93.3994	95.6997	90.379	93.1594	S+PNA
YDR322W	96.7288	97.5962	89.2392	94.5214	S+PNA
YLR181C	91.508	98.4397	96.3361	95.4279	S+PNA
YCR084C	97.5154	96.9571	92.5675	95.68	S+PNA
YOL108C	96.2502	94.4527	97.5695	96.0908	S+PNA
YPR169W	101.811	94.0784	93.9259	96.605	S+PNA
YGL020C	100.247	94.5738	95.3259	96.7156	S+PNA
YIL098C	83.8912	110.211	96.9093	97.0037	S+PNA
YER080W	94.5828	102.914	96.7724	98.0899	S+PNA
YGR157W	102.078	98.1713	97.434	99.2277	S+PNA
YIL107C	89.9659	99.5304	110.993	100.163	S+PNA
YOR043W	102.887	99.7885	98.409	100.362	S+PNA
YOR084W	107.512	89.7724	104.606	100.63	S+PNA
YDR493W	96.4792	103.092	102.673	100.748	S+PNA
YKL107W	90.7002	110.238	103.204	101.381	S+PNA
YOR023C	93.9681	106.242	106.314	102.175	S+PNA
YOR252W	107.682	101.705	99.5765	102.988	S+PNA
YIL118W	108.207	105.728	95.1469	103.027	S+PNA
YBR279W	108.107	104.512	99.078	103.899	S+PNA
YMR302C	98.9601	108.244	107.771	104.992	S+PNA
YBR233W-A	105.968	98.3838	111.394	105.248	S+PNA
YGR165W	105.297	111.336	101.528	106.054	S+PNA
YHR142W	104.228	108.583	106.617	106.476	S+PNA
YCL012C	99.8856	105.986	114.194	106.689	S+PNA
YKL175W	98.8292	111.204	113.324	107.786	S+PNA
YLR104W	111.958	105.549	106.295	107.934	S+PNA
YNL246W	117.141	103.296	103.659	108.032	S+PNA
YIR011C	116.674	107.452	103.246	109.124	S+PNA
YBR096W	98.29	112.243	116.874	109.136	S+PNA
YIL093C	102.602	118.413	107.736	109.584	S+PNA
YGR067C	105.03	113.212	111.03	109.758	S+PNA
YGL196W	124.32	103.977	101.869	110.055	S+PNA
YGR147C	105.371	113.456	111.655	110.161	S+PNA
YJR075W	116.035	109.355	107.238	110.876	S+PNA
YIL039W	118.882	112.258	105.784	112.308	S+PNA
YCL034W	104.054	112.604	123.504	113.387	S+PNA
YAL039C	124.46	107.857	109.602	113.973	S+PNA
YDL213C	120.076	117.345	104.998	114.14	S+PNA
YCL052C	116.723	117.293	108.696	114.237	S+PNA
YPL188W	113.951	112.167	119.093	115.07	S+PNA
YBL093C	112.754	124.1	108.411	115.088	S+PNA
YOL061W	126.533	111.342	108.79	115.555	S+PNA
YHR112C	124.142	111.548	111.999	115.897	S+PNA
YLR099W-A	108.921	118.977	120.438	116.112	S+PNA
YDR293C	107.311	121.061	125.301	117.891	S+PNA
YML070W	122.596	120.338	112.483	118.472	S+PNA
YNR021W	122.573	118.861	117.518	119.651	S+PNA
YDL144C	118.611	125.539	115.629	119.926	S+PNA
YGL019W	128.797	120.918	114.95	121.555	S+PNA
YJR101W	117.403	122.06	125.461	121.641	S+PNA
YBR268W	119.506	118.881	129.365	122.584	S+PNA
YNL084C	121.7	127.542	119.211	122.818	S+PNA
YER010C	119.019	130.03	119.67	122.906	S+PNA
YPL031C	125.012	120.055	123.932	122.999	S+PNA
YMR158W	122.478	122.558	124.354	123.13	S+PNA
YNL115C	111.467	122.633	138.458	124.186	S+PNA
YLR023C	143.896	122.018	106.765	124.226	S+PNA
YJL166W	125.697	129.306	118.722	124.575	S+PNA
YMR149W	129.788	124.474	121.927	125.396	S+PNA
YJR076C	126.841	128.867	121.456	125.721	S+PNA
YBL107C	130.809	124.482	126.957	127.416	S+PNA
YLR149C	109.116	133.745	141.422	128.094	S+PNA
YBR151W	124.105	135.152	127.89	129.049	S+PNA
YBR290W	124.338	134.429	130.351	129.706	S+PNA
YEL036C	138.427	121.517	129.859	129.934	S+PNA
YMR123W	133.163	129.334	128.988	130.495	S+PNA
YBR137W	125.09	131.929	134.848	130.622	S+PNA
YNL010W	135.723	137.879	118.561	130.721	S+PNA
YKR085C	134.036	126.347	131.92	130.767	S+PNA
YMR196W	121.859	127.86	143.73	131.15	S+PNA
YLR203C	128.421	132.527	133.713	131.554	S+PNA
YPL024W	147.004	123.045	127.599	132.549	S+PNA
YLR330W	130.762	136.477	130.975	132.738	S+PNA
YGL215W	134.407	136.378	132.924	134.57	S+PNA
YKR001C	135.102	135.189	136.195	135.495	S+PNA
YLR312W-A	138.871	130.334	137.435	135.546	S+PNA
YDR194C	135.095	140.624	135.389	137.036	S+PNA
YPL260W	129.806	144.368	138.685	137.62	S+PNA
YHR025W	155.695	120.632	137.012	137.78	S+PNA
YJR086W	129.644	145.866	138.069	137.859	S+PNA
YDL235C	124.958	128.419	161.276	138.218	S+PNA
YBR053C	136.973	138.008	142.711	139.231	S+PNA
YGR229C	145.106	148.619	126.84	140.188	S+PNA
YNR018W	147.724	146.065	126.842	140.21	S+PNA
YHL020C	136.182	138.804	147.634	140.873	S+PNA
YDR512C	121.012	159.098	146.443	142.185	S+PNA
YHL027W	133.943	144.166	148.644	142.251	S+PNA
YKL103C	121.503	145.492	159.866	142.287	S+PNA
YGL184C	120.659	139.511	166.903	142.358	S+PNA
YHL024W	134.305	149.487	145.705	143.166	S+PNA
YJR144W	150.384	142.85	136.628	143.287	S+PNA
YOR273C	139.131	144.084	151.296	144.837	S+PNA
YCR046C	148.578	132.098	153.909	144.862	S+PNA
YIL101C	121.574	149.19	163.966	144.91	S+PNA
YMR071C	140.631	158.4	136.449	145.16	S+PNA
YJR133W	147.79	142.75	147.169	145.903	S+PNA
YDR388W	152.984	139.028	146.234	146.082	S+PNA
YKL167C	156.878	140.231	142.669	146.593	S+PNA
YBR056W	141.225	146.292	153.249	146.922	S+PNA
YNL277W	153.477	142.393	147.316	147.729	S+PNA
YKL006C-A	147.376	156.418	142.993	148.929	S+PNA
YJL123C	144.886	165.452	146.645	152.328	S+PNA
YDR079W	143.019	163.702	157.785	154.835	S+PNA
YGR044C	128.132	168.068	173.584	156.594	S+PNA
YFL026W	169.085	155.359	146.459	156.967	S+PNA
YPL050C	160.569	153.567	159.186	157.774	S+PNA
YKR016W	161.681	165.821	152.422	159.975	S+PNA
YGR076C	153.917	172.46	156.092	160.823	S+PNA
YKR080W	177.686	156.204	148.686	160.859	S+PNA
YKL054C	166.323	162.397	158.237	162.319	S+PNA
YML079W	157.472	166.181	163.731	162.461	S+PNA
YDR346C	165.209	172.131	159.457	165.599	S+PNA
YLR414C	142.39	172.644	183.756	166.263	S+PNA
YBL028C	177.847	173.363	152.201	167.804	S+PNA
YDR054C	158.568	188.165	165.58	170.771	S+PNA
YBR171W	170.625	177.511	171.798	173.312	S+PNA
YDL215C	155.883	179.119	185.264	173.422	S+PNA
YNL177C	175.564	174.935	174.547	175.015	S+PNA
YBL033C	172.695	178.233	189.011	179.98	S+PNA
YLR250W	170.701	184.961	186.17	180.611	S+PNA
YPL231W	183.887	175.197	184.839	181.308	S+PNA
YKL181W	194.685	172.589	177.461	181.578	S+PNA
YGR105W	176.72	188.932	179.523	181.725	S+PNA
YDR462W	158.027	202.877	189.646	183.517	S+PNA
YHR064C	198.696	182.103	170.377	183.725	S+PNA
YMR225C	195.609	179.651	179.574	184.945	S+PNA
YBR199W	164.792	192.313	198.007	185.037	S+PNA
YBL090W	171.861	197.779	187.26	185.633	S+PNA
YDR100W	171.006	183.033	204.05	186.03	S+PNA
YER002W	197.73	197.255	176.544	190.51	S+PNA
YCL005W-A	202.824	197.267	173.544	191.212	S+PNA
YGR033C	178.464	203.513	195.116	192.365	S+PNA
YKL138C	180.189	194.489	205.419	193.366	S+PNA
YDL086W	186.21	203.062	195.536	194.936	S+PNA
YOL030W	193.213	202.12	192.119	195.818	S+PNA
YPR127W	205.357	187.003	196.987	196.449	S+PNA
YPR063C	214.402	198.884	178.817	197.368	S+PNA
YIL157C	180.683	212.685	205.948	199.772	S+PNA
YMR286W	210.166	194.767	195.655	200.196	S+PNA
YPL092W	167.305	216.463	249.676	211.148	S+PNA
YGR235C	195.614	238.246	211.083	214.981	S+PNA
YKR065C	209.462	223.565	212.632	215.22	S+PNA
YOR198C	216.811	215.947	214.641	215.8	S+PNA
YOR348C	223.626	194.399	234.207	217.411	S+PNA
YGL012W	262.288	200.811	189.158	217.419	S+PNA
YPL118W	202.568	223.91	228.254	218.244	S+PNA
YJL062W-A	218.536	227.268	232.984	226.263	S+PNA
YFR001W	224.721	243.319	212.091	226.71	S+PNA
YIL041W	233.694	219.891	226.925	226.837	S+PNA
YFR030W	252.017	226.431	208.749	229.065	S+PNA
YDL198C	223.47	239.488	225.766	229.575	S+PNA
YGR167W	225.451	233.397	250.614	236.487	S+PNA
YFL031W	228.618	251.177	267.376	249.057	S+PNA
YHR071W	219.914	241.968	310.28	257.388	S+PNA
YNL306W	247.061	273.236	256.273	258.857	S+PNA
YDR320C-A	264.333	261.669	252.851	259.618	S+PNA
YDR234W	223.204	258.078	298.097	259.793	S+PNA
YIL156W-B	263.854	272.107	259.898	265.286	S+PNA
YPR167C	260.474	264.449	276.942	267.289	S+PNA
YBL015W	311.482	268.289	240.382	273.384	S+PNA
YGR174C	231.326	291.721	300.578	274.541	S+PNA
YOL129W	253.299	288.693	294.4	278.797	S+PNA
YNL149C	270.03	279.865	290.792	280.229	S+PNA
YMR200W	287.665	271.316	291.814	283.598	S+PNA
YFR049W	289.788	296.394	275.715	287.299	S+PNA
YER145C	278.453	295.516	296.043	290.004	S+PNA
YDL020C	251.235	330.765	325.775	302.592	S+PNA
YGR189C	319.703	305.811	301.269	308.927	S+PNA
YDL212W	347.636	305	299.364	317.334	S+PNA
YKL182W	313.835	333.369	353.287	333.497	S+PNA
YMR311C	314.478	355.48	344.254	338.071	S+PNA
YER026C	339.772	352.16	332.084	341.339	S+PNA
YNL070W	349.27	372.917	322.987	348.391	S+PNA
YDR262W	315.148	370.191	389.076	358.138	S+PNA
YMR241W	454.932	355.9	320.311	377.048	S+PNA
YOR052C	427.277	423.965	440.809	430.683	S+PNA
YBR162C	473.806	427.743	428.252	443.267	S+PNA
YLR411W	367.377	536.583	428.972	444.311	S+PNA
YBR286W	423.467	433.086	480.659	445.737	S+PNA
YNL131W	437.49	472.732	467.247	459.156	S+PNA
YIL094C	502.209	457.827	425.729	461.922	S+PNA
YBR106W	540.87	490.785	420.675	484.11	S+PNA
YCR028C-A	492.335	513.114	456.843	487.43	S+PNA
YHR087W	482.589	453.693	572.224	502.835	S+PNA
YMR307W	596.465	588.027	546.041	576.845	S+PNA
YOR215C	525.82	600.313	607.44	577.857	S+PNA
YPR020W	588.735	631.607	573.235	597.859	S+PNA
YIR038C	600.161	595.291	631.006	608.819	S+PNA
YPR191W	662.37	691.601	638.982	664.317	S+PNA
YJR077C	748.182	666.022	597.369	670.524	S+PNA
YHR138C	639.103	794.474	822.214	751.93	S+PNA
YDL046W	716.312	807.758	803.948	776.006	S+PNA
YDR322C-A	790.99	868.741	731.676	797.135	S+PNA
YBL001C	800.69	870.154	942.267	871.037	S+PNA
YDL124W	775.192	891.217	1003.25	889.888	S+PNA
YLR150W	1075.91	849.962	842.469	922.782	S+PNA
YML128C	913.007	872.322	988.151	924.494	S+PNA
YDR377W	989.579	1044.96	999.5	1011.35	S+PNA
YLR295C	1120.91	1142.43	1089.56	1117.63	S+PNA
YML081C-A	1188.42	1280.27	1127.7	1198.8	S+PNA
YDL067C	1425	1438.09	1295.61	1386.23	S+PNA
YFR033C	1564.46	1668.06	1617.9	1616.81	S+PNA
YLR303W	1971.6	1920.77	1724.15	1872.17	S+PNA
YFL014W	8400.99	8425.08	10391.8	9072.61	S+PNA
YCR087C-A	0	0	0	0	S+PNA
YKR035W-A	0	0	0	0	S+PNA
YFL003C	3.45301	3.23811	3.1222	3.2711	S+PNA
YOL141W	3.4252	4.27196	3.95251	3.88322	S+PNA
YKR054C	4.3119	4.18933	4.00642	4.16922	S+PNA
YLR087C	5.01418	3.98172	3.65239	4.2161	S+PNA
YBR136W	4.99149	3.78206	3.99778	4.25711	S+PNA
YNL024C	3.9469	5.11544	3.73779	4.26671	S+PNA
YBR018C	3.49539	4.93769	4.59533	4.3428	S+PNA
YDR523C	5.60031	4.08456	5.01649	4.90045	S+PNA
YDR036C	4.53157	5.95126	6.35644	5.61309	S+PNA
YGL033W	5.597	6.17614	5.78364	5.85226	S+PNA
YDL210W	8.92007	5.22465	4.82922	6.32465	S+PNA
YBL097W	6.73066	5.8601	6.62073	6.40383	S+PNA
YHL022C	4.58489	7.8651	6.78778	6.41259	S+PNA
YBL088C	6.98459	6.75946	6.11086	6.6183	S+PNA
YJL218W	5.50354	8.58072	5.92263	6.66896	S+PNA
YGR217W	6.59393	7.34645	6.21501	6.71846	S+PNA
YBR186W	6.46256	6.84505	7.31572	6.87445	S+PNA
YLR176C	7.78074	6.32949	6.67285	6.92769	S+PNA
YDR180W	7.50083	6.80395	6.56648	6.95709	S+PNA
YCR032W	7.18804	7.08907	7.03504	7.10405	S+PNA
YBL013W	7.19099	7.36594	6.96191	7.17295	S+PNA
YHR099W	7.50139	8.05518	7.28389	7.61349	S+PNA
YHR164C	7.26257	8.25316	7.69507	7.73693	S+PNA
YFL053W	8.66397	8.16806	7.65647	8.16283	S+PNA
YLR234W	7.59577	9.32814	8.08246	8.33546	S+PNA
YNL262W	8.90469	8.25318	7.89051	8.34946	S+PNA
YNL128W	8.66219	9.65136	7.92511	8.74622	S+PNA
YIL129C	8.57326	8.77252	8.9212	8.75566	S+PNA
YER172C	9.97306	8.64606	7.80926	8.80946	S+PNA
YHR023W	9.2819	8.57508	8.57561	8.81086	S+PNA
YGR098C	8.36508	10.1081	8.86191	9.11169	S+PNA
[truncated: 3,577 more rows]

## Sheet: Fig4A_KMA TPM
genes	Stan 1	Stan 2	Stan 3	Average	Bottom-Up Simplified
KMXK_0B01170	2.29806	1.8606	2.40089	2.18652	K+LDA
KMXK_0B03110	2.93307	2.57843	1.96807	2.49319	K+LDA
KMXK_0F03580	2.40587	3.28441	3.30968	2.99998	K+LDA
KMXK_0F02200	3.60762	3.66929	4.75068	4.0092	K+LDA
KMXK_0B02760	4.32541	4.63945	3.31912	4.09466	K+LDA
KMXK_0H00480	3.49514	4.00994	5.55156	4.35221	K+LDA
KMXK_0F01610	2.16463	2.711	9.21711	4.69758	K+LDA
KMXK_0E02710	6.5043	4.90423	5.91769	5.77541	K+LDA
KMXK_0E01060	6.36935	7.45129	5.22408	6.34824	K+LDA
KMXK_0B04310	9.7896	4.27265	6.9525	7.00492	K+LDA			K+PFA	KMA	K+LDA
KMXK_0C03330	7.98062	7.23494	6.46211	7.22589	K+LDA			80.3062	58.7075	60.796
KMXK_0B01770	7.44902	7.8896	6.57644	7.30502	K+LDA
KMXK_0C01700	7.36685	8.1712	6.99659	7.51154	K+LDA
KMXK_0B02250	7.20745	8.33784	7.82257	7.78929	K+LDA
KMXK_0H02550	7.99747	6.66589	8.73897	7.80078	K+LDA
KMXK_0F05330	7.3478	4.68233	11.3806	7.80356	K+LDA
KMXK_0B01320	8.37821	8.21432	7.9546	8.18238	K+LDA
KMXK_0A00170	6.7939	9.86231	8.82333	8.49318	K+LDA
KMXK_0B03950	3.91695	12.1418	9.75593	8.60491	K+LDA
KMXK_0C06230	8.00791	10.3376	7.54363	8.62971	K+LDA
KMXK_0A03920	7.22549	9.36275	9.45889	8.68238	K+LDA
KMXK_0A02970	9.30527	7.7623	9.9123	8.99329	K+LDA
KMXK_0C07250	11.5124	10.7448	8.77101	10.3427	K+LDA
KMXK_0G02770	7.34258	7.93811	15.809	10.3632	K+LDA
KMXK_0D01010	10.4879	10.3577	10.7144	10.52	K+LDA
KMXK_0A00370	8.60689	12.083	13.1711	11.287	K+LDA
KMXK_0B07210	9.87903	8.14489	16.1436	11.3892	K+LDA
KMXK_0A01360	10.9047	10.6338	12.7283	11.4223	K+LDA
KMXK_0H02670	12.3459	10.6716	12.7496	11.9224	K+LDA
KMXK_0C05330	11.8576	14.1136	10.8662	12.2791	K+LDA
KMXK_0C07100	13.0478	13.7324	13.0615	13.2806	K+LDA
KMXK_0F01550	14.504	13.2649	12.494	13.421	K+LDA
KMXK_0E03710	13.7476	12.8878	17.203	14.6128	K+LDA
KMXK_0B04890	14.9049	16.5566	14.0631	15.1749	K+LDA
KMXK_0D01830	15.0813	15.7361	14.8339	15.2171	K+LDA
KMXK_0B05360	16.0654	14.7306	16.7113	15.8358	K+LDA
KMXK_0A03140	15.874	16.5495	15.6617	16.0284	K+LDA
KMXK_0G03930	17.2457	16.4005	15.0812	16.2425	K+LDA
KMXK_0D01410	14.8027	21.2223	13.3901	16.4717	K+LDA
KMXK_0A00180	18.4675	22.442	20.2504	20.3866	K+LDA
KMXK_0A07400	19.1236	20.0333	22.7077	20.6215	K+LDA
KMXK_0D00940	39.0983	16.8097	17.9283	24.6121	K+LDA
KMXK_0E03540	27.2486	23.9142	22.8728	24.6785	K+LDA
KMXK_0E03770	24.5228	24.6019	24.9244	24.683	K+LDA
KMXK_0D00440	24.6182	24.5887	26.2231	25.1434	K+LDA
KMXK_0E00550	25.3247	26.1397	24.6207	25.3617	K+LDA
KMXK_0B02810	24.8642	25.2297	26.0243	25.3727	K+LDA
KMXK_0E01110	30.6183	22.145	23.6786	25.4807	K+LDA
KMXK_0F03060	24.9849	23.656	30.6765	26.4391	K+LDA
KMXK_0E03320	27.7232	26.7872	27.4029	27.3044	K+LDA
KMXK_0E04500	24.5265	36.225	21.9559	27.5691	K+LDA
KMXK_0E00240	26.1137	29.7542	28.9465	28.2715	K+LDA
KMXK_0B07930	24.4346	31.4128	29.3347	28.394	K+LDA
KMXK_0B00790	30.8452	22.1802	32.8622	28.6292	K+LDA
KMXK_0H03590	26.6128	25.9782	33.349	28.6467	K+LDA
KMXK_0B00120	28.677	36.2432	21.7424	28.8875	K+LDA
KMXK_0A05490	31.3198	28.0955	28.1822	29.1992	K+LDA
KMXK_0F03530	25.2718	45.7384	19.3771	30.1291	K+LDA
KMXK_0D05170	35.9979	26.2213	28.7556	30.3249	K+LDA
KMXK_0E05250	30.5649	32.08	28.4256	30.3569	K+LDA
KMXK_0A07960	31.6112	34.733	25.0185	30.4542	K+LDA
KMXK_0H01200	32.1389	29.8356	30.1657	30.7134	K+LDA
KMXK_0C00170	34.4828	39.6648	18.5048	30.8841	K+LDA
KMXK_0C03080	32.4476	31.2397	29.565	31.0841	K+LDA
KMXK_0C06810	39.8398	23.9526	32.6609	32.1511	K+LDA
KMXK_0D05630	31.1569	32.7459	34.1033	32.6687	K+LDA
KMXK_0B00200	30.3143	30.8029	36.9953	32.7042	K+LDA
KMXK_0F03500	36.5007	33.4118	28.9443	32.9522	K+LDA
KMXK_0E01400	34.2643	38.7815	27.0902	33.3787	K+LDA
KMXK_0G02020	33.7791	35.8459	30.7227	33.4492	K+LDA
KMXK_0A03260	37.6076	30.8547	34.6495	34.3706	K+LDA
KMXK_0C01250	36.1608	27.7496	41.2659	35.0588	K+LDA
KMXK_0D01060	26.858	37.3518	44.0649	36.0916	K+LDA
KMXK_0E03330	38.7338	38.3486	32.2851	36.4558	K+LDA
KMXK_0G03270	34.1884	35.177	40.7831	36.7161	K+LDA
KMXK_0E01460	39.2222	33.6966	37.8156	36.9115	K+LDA
KMXK_0E05850	19.5366	31.4994	60.6703	37.2354	K+LDA
KMXK_0C05300	36.0214	36.6094	40.5864	37.7391	K+LDA
KMXK_0H04280	33.5279	39.824	40.2553	37.869	K+LDA
KMXK_0B03410	34.5077	53.0509	26.9969	38.1852	K+LDA
KMXK_0A05350	41.7654	40.5843	44.2589	42.2028	K+LDA
KMXK_0A06120	41.3319	45.715	39.5752	42.2074	K+LDA
KMXK_0B07850	51.2028	35.8765	40.992	42.6904	K+LDA
KMXK_0A00190	43.3311	43.364	41.4145	42.7032	K+LDA
KMXK_0F00930	26.4079	30.2788	72.2981	42.9949	K+LDA
KMXK_0F04690	37.8849	50.8202	40.6623	43.1225	K+LDA
KMXK_0G02410	49.347	39.9061	40.4974	43.2502	K+LDA
KMXK_0H04230	45.332	38.4513	47.3027	43.6954	K+LDA
KMXK_0C05970	47.6997	43.8439	42.1138	44.5525	K+LDA
KMXK_0H04300	47.6254	45.4791	41.2209	44.7752	K+LDA
KMXK_0A06810	42.9263	44.4939	47.2172	44.8791	K+LDA
KMXK_0C03410	42.4821	49.6385	43.8407	45.3205	K+LDA
KMXK_0G02980	50.5521	43.5202	42.0308	45.3677	K+LDA
KMXK_0A06340	54.2009	45.6555	38.2977	46.0514	K+LDA
KMXK_0C00560	51.2345	39.209	48.3666	46.27	K+LDA
KMXK_0E00730	56.7636	44.3044	38.3344	46.4675	K+LDA
KMXK_0F03630	53.7019	44.8439	44.5918	47.7126	K+LDA
KMXK_0C00160	60.9033	40.0992	43.0866	48.0297	K+LDA
KMXK_0G03390	52.1456	62.3612	39.3205	51.2757	K+LDA
KMXK_0H00350	65.0802	50.1622	42.5493	52.5972	K+LDA
KMXK_0B01700	66.8903	49.3356	46.4821	54.236	K+LDA
KMXK_0A07110	57.9784	57.8845	47.7837	54.5489	K+LDA
KMXK_0H02090	51.9847	61.3409	51.4389	54.9215	K+LDA
KMXK_0H02940	56.7082	46.833	61.5709	55.0374	K+LDA
KMXK_0A04970	55.5987	48.8	60.727	55.0419	K+LDA
KMXK_0E01790	50.2979	47.7934	68.5511	55.5475	K+LDA
KMXK_0G00520	43.4467	64.8043	66.0575	58.1029	K+LDA
KMXK_0B00160	58.8044	53.2377	63.7163	58.5861	K+LDA
KMXK_0B07000	50.5628	78.4958	47.8428	58.9671	K+LDA
KMXK_0C03760	55.575	59.1336	67.072	60.5935	K+LDA
KMXK_0F00980	67.2266	60.2351	54.9263	60.796	K+LDA
KMXK_0B06620	52.9504	53.2747	79.636	61.9537	K+LDA
KMXK_0F05790	62.3608	56.9219	68.8709	62.7179	K+LDA
KMXK_0F05810	68.8311	71.7789	50.2496	63.6199	K+LDA
KMXK_0F04340	71.4042	64.4168	61.1326	65.6512	K+LDA
KMXK_0D05440	67.1	69.051	62.1737	66.1082	K+LDA
KMXK_0G01420	68.9441	61.9214	69.8268	66.8974	K+LDA
KMXK_0D01160	68.8462	72.6146	62.7696	68.0768	K+LDA
KMXK_0C00380	61.1676	57.4616	86.102	68.2437	K+LDA
KMXK_0E05190	67.5383	62.1553	76.7924	68.8287	K+LDA
KMXK_0B03940	79.4586	80.204	48.0072	69.2232	K+LDA
KMXK_0C06410	69.3802	72.9114	68.0163	70.1026	K+LDA
KMXK_0B08190	78.0363	64.5437	68.5052	70.3617	K+LDA
KMXK_0G01900	66.8264	72.5045	72.2284	70.5198	K+LDA
KMXK_0A07850	92.218	70.5648	48.9472	70.5767	K+LDA
KMXK_0D02960	65.1936	69.9455	86.0544	73.7312	K+LDA
KMXK_0A07970	77.1712	75.5604	69.1017	73.9444	K+LDA
KMXK_0C05960	84.5434	70.8979	66.5531	73.9981	K+LDA
KMXK_0A04960	74.0624	73.5977	78.7048	75.4549	K+LDA
KMXK_0C05980	80.7555	75.5988	70.3611	75.5718	K+LDA
KMXK_0B02370	82.355	60.7217	86.3103	76.4623	K+LDA
KMXK_0B07320	107.067	33.9598	91.0116	77.3463	K+LDA
KMXK_0E00570	73.7364	82.4497	76.8793	77.6885	K+LDA
KMXK_0G04210	75.2109	76.3552	83.4079	78.3247	K+LDA
KMXK_0B00170	77.5955	58.8329	100.602	79.01	K+LDA
KMXK_0A01990	80.2739	71.2764	87.8355	79.7953	K+LDA
KMXK_0A08260	72.7081	98.2333	69.5899	80.1771	K+LDA
KMXK_0G02780	74.0963	103.191	69.6394	82.3089	K+LDA
KMXK_0E03120	92.8209	71.061	85.1165	82.9995	K+LDA
KMXK_0A03240	93.877	67.0836	90.2512	83.7372	K+LDA
KMXK_0D01920	83.9852	72.8567	99.4774	85.4397	K+LDA
KMXK_0G00200	83.9855	67.5593	110.129	87.2245	K+LDA
KMXK_0D04840	97.6924	89.6489	77.5256	88.289	K+LDA
KMXK_0B08340	103.675	80.6983	82.2705	88.8812	K+LDA
KMXK_0A07000	85.4623	100.384	83.1983	89.6816	K+LDA
KMXK_0G00120	61.1047	106.455	104.321	90.6267	K+LDA
KMXK_0B01460	91.9524	84.4747	104.914	93.7804	K+LDA
KMXK_0F02430	116.104	78.7739	93.3251	96.0675	K+LDA
KMXK_0F02700	102.854	99.6657	87.1993	96.573	K+LDA
KMXK_0C05580	101.325	93.774	94.6445	96.5813	K+LDA
KMXK_0A07790	119.117	94.6523	84.464	99.4112	K+LDA
KMXK_0D05680	90.3084	132.609	78.4739	100.464	K+LDA
KMXK_0A03890	98.788	95.2899	111.36	101.813	K+LDA
KMXK_0C06870	95.1736	102.576	108.266	102.005	K+LDA
KMXK_0B03760	107.323	103.267	97.8669	102.819	K+LDA
KMXK_0D03900	99.6955	97.6733	113.068	103.479	K+LDA
KMXK_0A04510	99.017	117.174	97.595	104.595	K+LDA
KMXK_0F05020	78.9106	121.55	113.918	104.793	K+LDA
KMXK_0D04380	99.2111	100.073	115.944	105.076	K+LDA
KMXK_0G03670	107.985	107.1	102.855	105.98	K+LDA
KMXK_0F00320	95.1723	121.262	102.636	106.357	K+LDA
KMXK_0E03030	117.327	99.2729	104.776	107.125	K+LDA
KMXK_0G01890	97.0183	123.577	101.408	107.334	K+LDA
KMXK_0F04490	93.2166	102.358	128.37	107.981	K+LDA
KMXK_0F05500	108.071	118.149	108.221	111.48	K+LDA
KMXK_0F01440	119.75	64.9869	150.777	111.838	K+LDA
KMXK_0E04120	125.798	104.488	131.844	120.71	K+LDA
KMXK_0D02550	150.788	107.069	110.946	122.934	K+LDA
KMXK_0C00190	120.417	158.157	101.798	126.791	K+LDA
KMXK_0C03130	124.871	133.06	124.566	127.499	K+LDA
KMXK_0D00660	120.212	98.1574	169.089	129.153	K+LDA
KMXK_0C00540	138.609	127.213	130.061	131.961	K+LDA
KMXK_0D01350	125.035	114.644	158.35	132.676	K+LDA
KMXK_0A06260	124.778	143.725	146.618	138.374	K+LDA
KMXK_0A07100	119.181	211.027	104.636	144.948	K+LDA
KMXK_0H04310	157.272	143.687	160.589	153.849	K+LDA
KMXK_0A01670	110.262	173.613	195.278	159.718	K+LDA
KMXK_0A02550	143.015	157.951	178.371	159.779	K+LDA
KMXK_0A05080	162.7	144.336	226.959	177.998	K+LDA
KMXK_0D03290	35.3961	352.608	168.274	185.426	K+LDA
KMXK_0F02520	179.05	200.305	186.624	188.66	K+LDA
KMXK_0E05000	201.443	173.134	192.95	189.176	K+LDA
KMXK_0B07070	230.31	176.367	167.623	191.433	K+LDA
KMXK_0E02770	187.35	180.305	219.16	195.605	K+LDA
KMXK_0C00850	205.754	214.741	178.295	199.597	K+LDA
KMXK_0F04790	174.063	249.873	186.477	203.471	K+LDA
KMXK_0E00740	259.334	278.206	75.308	204.283	K+LDA
KMXK_0F04480	200.906	214.37	199.832	205.036	K+LDA
KMXK_0B06050	237.405	196.536	212.369	215.436	K+LDA
KMXK_0A06780	226.863	215.556	232.373	224.931	K+LDA
KMXK_0E01210	238.428	244.071	209.925	230.808	K+LDA
KMXK_0F03950	284.301	293.171	189.369	255.614	K+LDA
KMXK_0A02040	310.593	248.895	253.06	270.849	K+LDA
KMXK_0C04170	316.317	289.581	255.509	287.136	K+LDA
KMXK_0B00240	294.732	287.376	318.934	300.347	K+LDA
KMXK_0B06390	330.73	327.68	246.349	301.586	K+LDA
KMXK_0G03730	298.571	353.408	258.831	303.603	K+LDA
KMXK_0G03290	276.892	293.512	349.174	306.526	K+LDA
KMXK_0E02520	377.428	262.638	306.009	315.358	K+LDA
KMXK_0B06070	351.084	338.207	340.326	343.206	K+LDA
KMXK_0G02910	366.366	341.029	390.887	366.094	K+LDA
KMXK_0B04700	550.919	393.247	375.257	439.807	K+LDA
KMXK_0H02420	492.044	322.915	534.096	449.685	K+LDA
KMXK_0C04790	409.428	449.281	695.49	518.066	K+LDA
KMXK_0C01370	285.827	414.027	862.115	520.656	K+LDA
KMXK_0B01180	595.741	597.731	547.523	580.332	K+LDA
KMXK_0A01280	633.131	623.196	610.814	622.38	K+LDA
KMXK_0E00690	737.439	606.456	590.794	644.896	K+LDA
KMXK_0D02420	565.856	868.977	770.587	735.14	K+LDA
KMXK_0E05880	964.397	1156.75	748.847	956.665	K+LDA
KMXK_0C03320	1117.25	874.549	1169.73	1053.84	K+LDA
KMXK_0A05140	1177.93	1244.28	982.603	1134.94	K+LDA
KMXK_0G01270	1860.57	1196.5	1595.52	1550.86	K+LDA
KMXK_0E03050	2726.36	2924.68	2247.99	2633.01	K+LDA
KMXK_0H02310	1418.77	2775.45	5643.61	3279.28	K+LDA
KMXK_0G00680	3630.95	3772.45	2906.51	3436.64	K+LDA
KMXK_0F04390	5153.9	4530.18	5183.53	4955.87	K+LDA
KMXK_0D01730	6778.81	6502.31	11944	8408.39	K+LDA
KMXK_0H03870	7186.01	6507.34	11808.2	8500.51	K+LDA
KMXK_0F01690	199.989	171.722	175.834	182.515	K+LDA
KMXK_0C02480	77.8988	81.4503	93.8781	84.4091	K+LDA
KMXK_0A08360	3.91252	4.86818	3.9718	4.25083	K+LYT
KMXK_0D06480	164.723	190.645	155.091	170.153	K+LYT
KMXK_0A04470	46.6681	25.8455	66.0408	46.1848	K+LYT
KMXK_0D02780	48.9973	39.0386	55.983	48.0063	K+LYT
KMXK_0H04030	34.5343	27.3434	31.4616	31.1131	K+LYT
KMXK_0C04720	46.2766	47.3435	38.688	44.1027	K+LYT
KMXK_0C05360	58.5987	53.3092	75.3901	62.4327	K+LYT
KMXK_0E02800	544.573	731.634	768.395	681.534	K+LYT
KMXK_0G03020	38.8308	24.674	91.2145	51.5731	K+LYT
KMXK_0D05510	8.75477	10.4619	6.52285	8.57983	K+LYT
KMXK_0C01150	59.2312	53.4571	78.4845	63.7243	K+LYT
KMXK_0F04080	17.1748	15.0019	16.945	16.3739	K+LYT
KMXK_0F02080	319.362	319.536	286.554	308.484	K+LYT
KMXK_0B05480	114.987	111.061	144.558	123.536	K+LYT
KMXK_0E04660	211.881	176.892	226.661	205.144	K+LYT
KMXK_0A04710	50.6849	45.9077	56.0321	50.8749	K+LYT
KMXK_0G04180	447.695	462.519	373.434	427.883	K+LYT
KMXK_0H03240	88.4263	77.2518	90.4528	85.377	K+LYT
KMXK_0A02560	48.6166	48.1874	56.2429	51.0156	K+LYT
KMXK_0B02840	1176.22	1165.08	1453.15	1264.81	K+LYT
KMXK_0A00260	85.35	97.6544	112.326	98.4434	K+LYT
KMXK_0A00930	52.7785	47.9494	51.6706	50.7995	K+LYT
KMXK_0G02670	13.9438	10.1107	25.6269	16.5604	K+LYT
KMXK_0E05500	44.7266	46.9526	46.0152	45.8981	K+LYT
KMXK_0C06270	44.5256	46.6869	47.2687	46.1604	K+LYT
KMXK_0D05590	491.479	312.216	377.849	393.848	K+LYT
KMXK_0G03980	292.056	228.967	286.285	269.103	K+LYT
KMXK_0E00880	233.065	230.612	225.05	229.576	K+LYT
KMXK_0A07040	56.6614	50.6074	46.6428	51.3039	K+LYT
KMXK_0D00790	23.9729	23.169	23.8436	23.6618	K+LYT
KMXK_0D00700	73.357	57.4285	92.3543	74.3799	K+LYT
KMXK_0A01740	53.1248	42.9808	36.8504	44.3187	K+LYT
KMXK_0D05550	90.4095	73.1092	93.9561	85.8249	K+LYT
KMXK_0E02600	81.5837	75.1995	79.7834	78.8555	K+LYT
KMXK_0G03650	80.1285	64.2555	73.9557	72.7799	K+LYT
KMXK_0G01730	60.9876	52.4923	57.286	56.922	K+LYT
KMXK_0C00420	77.429	70.9954	77.0399	75.1548	K+LYT
KMXK_0E03080	311.341	319.061	356.223	328.875	K+LYT
KMXK_0D00850	108.082	95.6416	119.637	107.787	K+LYT
KMXK_0D00280	173.608	193.146	189.122	185.292	K+LYT
KMXK_0B03750	55.7915	63.7379	54.2035	57.911	K+LYT
KMXK_0H03510	116.788	117.901	82.0398	105.576	K+LYT
KMXK_0E04940	101.389	71.3705	78.9614	83.9071	K+LYT
KMXK_0C04850	339.944	301.266	371.896	337.702	K+LYT
KMXK_0G01760	103.057	93.7494	121.187	105.998	K+LYT
KMXK_0H03520	161.218	103.101	106.338	123.553	K+LYT
KMXK_0E04630	58.3654	48.921	66.2938	57.8601	K+LYT
KMXK_0E03920	105.276	100.849	91.0635	99.0627	K+LYT
KMXK_0F02660	143.17	99.8401	305.979	182.996	K+LYT
KMXK_0B04720	1335.55	1145.91	960.762	1147.41	K+LYT
KMXK_0A01220	63.8625	58.8463	59.2088	60.6392	K+LYT
KMXK_0B05130	99.7639	80.8239	95.9432	92.177	K+LYT
KMXK_0G03690	97.7917	97.6749	86.3525	93.9397	K+LYT
KMXK_0A06570	44.1368	48.4089	60.1896	50.9118	K+LYT
KMXK_0E03070	131.509	124.521	135.563	130.531	K+LYT
KMXK_0C03630	312.423	233.758	305.694	283.958	K+LYT
KMXK_0B04470	63.0324	63.0306	45.8182	57.2937	K+LYT
KMXK_0G01240	50.6381	48.4682	64.0582	54.3882	K+LYT
KMXK_0F02810	3.66671	4.63826	7.7921	5.36569	K+LYT
KMXK_0F03750	4.88513	3.7283	6.15414	4.92252	K+LYT
KMXK_0G01110	36.8797	34.2749	32.5784	34.5777	K+LYT
KMXK_0B07670	104.119	104.215	93.4913	100.608	K+LYT
KMXK_0D00610	59.0312	52.4568	58.6053	56.6978	K+LYT
KMXK_0D00560	49.3498	41.8393	48.2462	46.4784	K+LYT
KMXK_0D01470	97.723	90.9256	85.6176	91.4221	K+LYT
KMXK_0A07070	90.0991	91.1389	75.4356	85.5579	K+LYT
KMXK_0E04650	35.5605	37.6162	30.1381	34.4383	K+LYT
KMXK_0C06460	183.189	177.342	187.005	182.512	K+LYT
KMXK_0C07030	101.142	94.9081	97.6037	97.8846	K+LYT
KMXK_0H01820	91.392	83.011	96.4996	90.3009	K+LYT
KMXK_0E05520	47.0242	41.9618	44.3978	44.4613	K+LYT
KMXK_0G02390	225.366	151.459	214.765	197.197	K+LYT
KMXK_0A08220	238.968	338.493	283.659	287.04	K+LYT
KMXK_0C06190	93.731	81.3875	89.3829	88.1671	K+LYT
KMXK_0B03840	107.678	115.437	107.766	110.294	K+LYT
KMXK_0F02030	33.0719	52.0521	46.3198	43.8146	K+LYT
KMXK_0F05710	76.5969	107.649	92.7719	92.3392	K+LYT
KMXK_0F03250	242.548	239.408	336.124	272.693	K+LYT
KMXK_0H04160	112.656	107.445	112.734	110.945	K+LYT
KMXK_0B07500	42.9432	58.4032	48.2236	49.8567	K+LYT
KMXK_0H03300	108.129	106.17	102.073	105.457	K+LYT
KMXK_0H00590	967.58	983.168	974.743	975.164	K+LYT
KMXK_0D05980	67.3285	66.0821	71.1683	68.193	K+LYT
KMXK_0G02380	76.9273	66.6416	74.0364	72.5351	K+LYT
KMXK_0E01560	22.7893	24.3517	34.2455	27.1289	K+LYT
KMXK_0B03640	100.262	89.1779	112.217	100.552	K+LYT
KMXK_0B03520	157.099	160.874	169.541	162.505	K+LYT
KMXK_0C02500	98.7665	136.67	108.823	114.753	K+LYT
KMXK_0G02720	284.565	190.068	365.638	280.09	K+LYT
KMXK_0A01520	40.6789	33.7784	42.2226	38.8933	K+LYT
KMXK_0G00850	26.6283	51.041	39.4533	39.0408	K+LYT
KMXK_0D02800	54.4809	52.0702	40.3452	48.9654	K+LYT
KMXK_0E01520	225.078	189.823	240.601	218.501	K+LYT
KMXK_0D05330	39.3232	42.2345	44.7501	42.1026	K+LYT
KMXK_0B04560	50.1247	50.2839	42.2622	47.5569	K+LYT
KMXK_0B01730	31.6658	48.791	27.9835	36.1468	K+LYT
KMXK_0F04310	1128	895.266	1117.74	1047	K+LYT
KMXK_0E05970	54.3374	55.363	62.7328	57.4777	K+LYT
KMXK_0G03310	1332.99	1104.3	1110.63	1182.64	K+LYT
KMXK_0C04110	80.1062	80.8725	78.3039	79.7609	K+LYT
KMXK_0D00290	63.5681	52.5766	65.8903	60.6784	K+LYT
KMXK_0A06550	73.7556	72.0472	110.344	85.3823	K+LYT
KMXK_0F03050	138.362	91.7959	113.324	114.494	K+LYT
KMXK_0B05000	47.0339	40.4912	38.1419	41.889	K+LYT
KMXK_0B05650	35.7322	28.9221	29.8011	31.4851	K+LYT
KMXK_0G04080	41.9276	45.3681	38.8032	42.033	K+LYT
KMXK_0F02270	46.5911	49.9909	51.2711	49.2844	K+LYT
KMXK_0B07020	63.9805	51.7911	49.2471	55.0062	K+LYT
KMXK_0C02070	268.446	267.995	333.789	290.076	K+LYT
KMXK_0D05880	4.38993	3.55311	14.2813	7.40812	K+LYT
KMXK_0F03860	48.7589	46.5481	54.5833	49.9634	K+LYT
KMXK_0A00620	148.025	174.054	160.929	161.003	K+LYT
KMXK_0C06320	496.582	271.184	292.948	353.571	K+LYT
KMXK_0H03050	142.698	103.694	156.359	134.25	K+LYT
KMXK_0F02230	51.8438	45.4661	51.5514	49.6205	K+LYT
KMXK_0B01370	85.7115	98.3179	95.5388	93.1894	K+LYT
KMXK_0C04990	70.7542	68.842	59.5532	66.3832	K+LYT
KMXK_0E02320	20.3782	30.0729	19.9893	23.4801	K+LYT
KMXK_0C02370	173.123	210.773	170.398	184.765	K+LYT
KMXK_0C00480	85.533	87.5724	127.944	100.35	K+LYT
KMXK_0D00890	35.71	53.9575	46.8764	45.5146	K+LYT
KMXK_0G01940	347.685	334.436	367.293	349.804	K+LYT
KMXK_0A02210	92.4227	80.5351	81.178	84.712	K+LYT
KMXK_0E05910	29.5275	32.0174	34.1508	31.8986	K+LYT
KMXK_0C01850	16.3944	11.8864	12.3688	13.5499	K+LYT
KMXK_0A07030	40.9258	40.838	37.3671	39.7103	K+LYT
KMXK_0A07840	39.5608	38.4396	46.0701	41.3568	K+LYT
KMXK_0B00420	68.5852	75.2234	77.4168	73.7418	K+LYT
KMXK_0A06540	75.6	68.735	75.8784	73.4045	K+LYT
KMXK_0B05210	33.1155	55.0353	27.6517	38.6008	K+LYT
KMXK_0E02850	33.592	31.6051	29.5254	31.5741	K+LYT
KMXK_0A07090	25.4413	20.2471	42.2753	29.3212	K+LYT
KMXK_0B01390	57.1657	97.1977	63.1861	72.5165	K+LYT
KMXK_0B03930	15.8063	18.0859	14.7404	16.2109	K+LYT
KMXK_0C01020	201.894	171.842	237.274	203.67	K+LYT
KMXK_0B03230	53.2967	60.5392	57.4019	57.0793	K+LYT
KMXK_0G02900	45.859	45.2101	47.3008	46.1233	K+LYT
KMXK_0C01160	83.036	72.5976	76.5452	77.393	K+LYT
KMXK_0D05240	29.6026	44.1046	25.5097	33.0723	K+LYT
KMXK_0E01200	30.2522	30.7717	28.3565	29.7935	K+LYT
KMXK_0A07410	23.3172	25.7638	18.3956	22.4922	K+LYT
KMXK_0A01690	73.1562	78.285	68.7579	73.3997	K+LYT
KMXK_0F05240	126.646	115.377	113.182	118.402	K+LYT
KMXK_0B01140	44.018	40.6926	35.884	40.1982	K+LYT
KMXK_0A08040	88.9455	84.8942	98.4933	90.7777	K+LYT
KMXK_0C01230	71.6565	70.2068	97.4751	79.7795	K+LYT
KMXK_0B01010	23.9835	24.5061	24.0878	24.1925	K+LYT
KMXK_0F01450	94.2783	131.958	103.751	109.996	K+LYT
KMXK_0B04050	178.893	172.345	222.758	191.332	K+LYT
KMXK_0A05020	99.8705	139.384	106.936	115.397	K+LYT
KMXK_0D01750	80.557	68.277	94.5694	81.1345	K+LYT
KMXK_0D04720	242.191	238.563	227.298	236.017	K+LYT
KMXK_0F05400	18.9365	19.7768	17.5071	18.7401	K+LYT
KMXK_0E06200	151.037	184.901	161.067	165.669	K+LYT
KMXK_0E02590	76.1186	40.0973	36.2183	50.8114	K+LYT
KMXK_0B07740	29.815	44.8131	49.1828	41.2703	K+LYT
KMXK_0C05670	64.7654	64.2748	68.5225	65.8543	K+LYT
KMXK_0H02460	215.392	224.54	348.914	262.949	K+LYT
KMXK_0A00960	100.907	103.587	111.564	105.353	K+LYT
KMXK_0D04910	2190.22	1893.2	2211.55	2098.33	K+LYT
KMXK_0C06030	75.3549	70.4473	99.4041	81.7354	K+LYT
KMXK_0B03420	35.4388	37.4622	42.219	38.3733	K+LYT
KMXK_0B01910	67.9122	76.2853	75.2083	73.1353	K+LYT
KMXK_0E05930	84.8493	74.9165	76.6838	78.8165	K+LYT
KMXK_0D03470	244.949	209.509	234.644	229.701	K+LYT
KMXK_0B02690	422.602	422.024	530.076	458.234	K+LYT
KMXK_0H01790	67.2025	87.207	71.7786	75.396	K+LYT
KMXK_0F01300	106.717	123.676	93.0581	107.817	K+LYT
KMXK_0E01050	27.5116	23.044	21.343	23.9662	K+LYT
KMXK_0G01280	162.165	156.6	231.921	183.562	K+LYT
KMXK_0A02730	78.2121	93.0043	87.3531	86.1898	K+LYT
KMXK_0B00500	41.5656	44.2412	34.8929	40.2332	K+LYT
KMXK_0A00850	44.5731	43.5529	43.6932	43.9397	K+LYT
KMXK_0F02300	42.1825	43.2254	50.9374	45.4484	K+LYT
KMXK_0G02850	57.4533	61.6894	58.1624	59.1017	K+LYT
KMXK_0C00880	1.73929	2.86417	1.30197	1.96848	K+LYT
KMXK_0E04010	57.0721	60.4008	66.1554	61.2094	K+LYT
KMXK_0A06080	91.5182	82.0365	95.7922	89.7823	K+LYT
KMXK_0H03720	36.0639	33.0287	39.5694	36.2207	K+LYT
KMXK_0G03060	99.1593	102.444	136.234	112.612	K+LYT
KMXK_0B06740	535.746	623.683	612.317	590.582	K+LYT
KMXK_0G02470	51.7274	51.0874	52.7142	51.843	K+LYT
KMXK_0B02160	5.82164	5.96806	8.77222	6.85397	K+LYT
KMXK_0B01270	27.5971	30.1836	25.0469	27.6092	K+LYT
KMXK_0F03990	56.5788	43.8464	75.6014	58.6755	K+LYT
KMXK_0C03120	88.7236	83.9299	81.7517	84.8017	K+LYT
KMXK_0C03990	47.3245	48.9344	51.259	49.1726	K+LYT
KMXK_0C02460	58.8206	61.0103	78.4061	66.079	K+LYT
KMXK_0C04260	183.171	189.941	191.958	188.356	K+LYT
KMXK_0A04390	59.9035	59.9162	66.7328	62.1842	K+LYT
KMXK_0A05300	105.228	85.8406	102.146	97.7381	K+LYT
KMXK_0A04130	619.457	545.602	734.844	633.301	K+LYT
KMXK_0H04260	1082.32	869.739	1039.13	997.063	K+LYT
KMXK_0C03370	47.7003	47.1586	42.2297	45.6962	K+LYT
KMXK_0D04350	161.236	128.275	173.594	154.368	K+LYT
KMXK_0E04470	48.364	47.2501	59.2719	51.6287	K+LYT
KMXK_0F04740	251.86	213.164	346.01	270.345	K+LYT
KMXK_0A01100	28.2715	31.6377	35.5202	31.8098	K+LYT
KMXK_0H04290	778.742	528.773	605.346	637.62	K+LYT
KMXK_0B02220	40.1436	41.0273	35.2668	38.8126	K+LYT
KMXK_0A04110	160.714	121.409	298.613	193.579	K+LYT
KMXK_0B04530	186.587	151.386	170.671	169.548	K+LYT
KMXK_0H00780	69.9325	66.1213	69.0106	68.3548	K+LYT
KMXK_0B02390	62.1854	47.3883	52.3125	53.962	K+LYT
KMXK_0H01710	117.093	105.33	124.221	115.548	K+LYT
KMXK_0A07710	103.679	80.329	82.9969	89.0017	K+LYT
KMXK_0C00330	148.918	144.56	147.77	147.083	K+LYT
KMXK_0B04290	186.758	207.602	139.56	177.973	K+LYT
KMXK_0C06740	77.9677	63.7388	86.7231	76.1432	K+LYT
KMXK_0E02940	51.3604	65.8575	72.5079	63.2419	K+LYT
KMXK_0A01780	24.6824	30.4314	25.7075	26.9404	K+LYT
KMXK_0C05410	16.4272	27.3204	13.8994	19.2157	K+LYT
KMXK_0E01980	132.821	121.124	136.774	130.24	K+LYT
KMXK_0D02610	105.331	96.7939	121.035	107.72	K+LYT
KMXK_0C06690	635.388	585.494	1116.42	779.1	K+LYT
KMXK_0E05470	683.523	524.219	581.68	596.474	K+LYT
KMXK_0B02550	783.159	674.018	1005.34	820.839	K+LYT
KMXK_0G01750	77.4467	63.2027	75.619	72.0895	K+LYT
KMXK_0D03330	72.402	63.4122	68.057	67.9571	K+LYT
KMXK_0C05020	98.454	100.354	52.3348	83.7144	K+LYT
KMXK_0F05190	6.06451	8.30446	11.0949	8.48797	K+LYT
KMXK_0H01640	61.7696	78.7918	57.0483	65.8699	K+LYT
KMXK_0G01590	222.611	181.464	261.583	221.886	K+LYT
KMXK_0H04170	31.0374	52.7255	36.2462	40.0031	K+LYT
KMXK_0E04800	30.041	55.2547	51.7934	45.6964	K+LYT
KMXK_0B00780	22.8151	21.3789	27.9157	24.0366	K+LYT
KMXK_0D01290	161.796	173.275	113.728	149.6	K+LYT
KMXK_0A01710	191.824	198.864	218.726	203.138	K+LYT
KMXK_0E03100	28.9214	41.148	30.2524	33.4406	K+LYT
KMXK_0D01870	21.5503	21.4791	17.4851	20.1715	K+LYT
KMXK_0E05050	2673.97	3065.25	2609.24	2782.82	K+LYT
KMXK_0H00240	529.271	577.643	490.073	532.329	K+LYT
KMXK_0A03880	362.715	333.743	337.108	344.522	K+LYT
KMXK_0A04400	286.652	262.41	401.928	316.997	K+LYT
KMXK_0H03090	320.625	243.627	325.839	296.697	K+LYT
KMXK_0C06430	260.898	224.879	292.878	259.552	K+LYT
KMXK_0A01230	286.417	274.212	214.513	258.381	K+LYT
KMXK_0E02610	202.784	208.04	242.707	217.844	K+LYT
KMXK_0H03940	221.205	187.583	187.189	198.659	K+LYT
KMXK_0B02820	227.958	161.959	198.686	196.201	K+LYT
KMXK_0H02870	227.197	144.003	152.684	174.628	K+LYT
KMXK_0B01200	179.58	172.577	170.318	174.158	K+LYT
KMXK_0E00680	163.331	192.888	166.226	174.148	K+LYT
KMXK_0E01310	183.714	124.889	157.799	155.467	K+LYT
KMXK_0H01320	144.021	129.47	141.493	138.328	K+LYT
KMXK_0C04360	153.793	136.957	115.147	135.299	K+LYT
KMXK_0G03630	135.163	112.761	142.766	130.23	K+LYT
KMXK_0A02180	134.66	102.466	131.234	122.787	K+LYT
KMXK_0F03160	117.603	123.485	113.904	118.331	K+LYT
KMXK_0F04890	123.075	120.873	91.0353	111.661	K+LYT
KMXK_0D03170	99.6461	138.811	79.3185	105.925	K+LYT
KMXK_0C05820	97.1151	108.081	112.525	105.907	K+LYT
KMXK_0H02650	104.199	103.794	98.2985	102.097	K+LYT
KMXK_0G03620	110.572	83.7487	103.363	99.2279	K+LYT
KMXK_0C05240	91.4729	100.977	100.805	97.7518	K+LYT
KMXK_0D03710	92.2023	97.7795	97.5242	95.8353	K+LYT
KMXK_0G02480	92.8097	87.6534	84.9234	88.4621	K+LYT
KMXK_0A01560	83.5962	79.2165	98.2345	87.0157	K+LYT
KMXK_0A00600	71.6313	88.4214	64.9868	75.0131	K+LYT
KMXK_0A05580	75.1031	69.3352	79.2433	74.5605	K+LYT
KMXK_0E05590	71.9334	69.4526	73.26	71.5487	K+LYT
KMXK_0D04410	80.4385	71.5817	58.1105	70.0436	K+LYT
KMXK_0D03930	59.0406	88.5195	59.3289	68.963	K+LYT
KMXK_0A08240	69.3537	71.1359	64.573	68.3542	K+LYT
KMXK_0F03780	71.9151	64.1833	64.3076	66.802	K+LYT
KMXK_0C00220	73.4739	62.4343	62.5679	66.1587	K+LYT
KMXK_0D04050	61.8095	60.2342	65.7918	62.6118	K+LYT
KMXK_0A04250	56.6939	52.5451	68.5708	59.2699	K+LYT
KMXK_0A02980	39.1771	77.1244	58.5796	58.2937	K+LYT
KMXK_0A03980	61.5854	63.5275	39.185	54.7659	K+LYT
KMXK_0B00400	53.2462	46.428	62.122	53.932	K+LYT
KMXK_0A02630	49.9933	49.2766	55.6728	51.6476	K+LYT
KMXK_0C02520	52.5174	48.3225	53.7317	51.5239	K+LYT
KMXK_0C04310	56.8741	45.8725	51.811	51.5192	K+LYT
KMXK_0B02480	43.437	57.7046	48.0245	49.722	K+LYT
KMXK_0E05090	49.3961	46.3385	49.4745	48.403	K+LYT
KMXK_0B02420	42.9335	44.5302	52.1126	46.5254	K+LYT
KMXK_0B06960	44.8447	50.4749	36.106	43.8085	K+LYT
KMXK_0C02110	43.8266	43.2077	43.52	43.5181	K+LYT
KMXK_0B03370	40.8144	39.7465	44.7686	41.7765	K+LYT
KMXK_0C05180	40.7256	38.4286	43.8651	41.0064	K+LYT
KMXK_0A03840	40.9613	34.6088	45.3676	40.3126	K+LYT
KMXK_0B01380	33.5224	44.2159	39.4261	39.0548	K+LYT
KMXK_0A04580	29.4114	46.879	38.4976	38.2627	K+LYT
KMXK_0E01580	36.7305	36.4775	37.4151	36.8744	K+LYT
KMXK_0F03980	40.7048	35.9696	33.4928	36.7224	K+LYT
KMXK_0F03270	32.218	39.197	38.6362	36.6838	K+LYT
KMXK_0C03660	34.4198	34.548	33.5494	34.1724	K+LYT
KMXK_0H01190	31.9866	26.7009	31.4214	30.0363	K+LYT
KMXK_0F02910	29.0138	28.1941	25.8792	27.6957	K+LYT
KMXK_0H04380	25.9701	26.6626	24.6501	25.7609	K+LYT
KMXK_0E03600	21.485	25.4225	24.472	23.7932	K+LYT
KMXK_0G01010	22.9288	23.2173	23.2774	23.1412	K+LYT
KMXK_0C00790	22.8654	22.3661	23.846	23.0258	K+LYT
KMXK_0C02980	22.1082	21.8534	18.5561	20.8392	K+LYT
KMXK_0B03810	24.191	21.3604	16.8338	20.7951	K+LYT
KMXK_0A02200	15.9994	15.8358	13.7158	15.1836	K+LYT
KMXK_0B03130	6.54323	6.07444	18.4185	10.3454	K+LYT
KMXK_0G03720	9.31628	8.46125	12.4589	10.0788	K+LYT
KMXK_0A08200	4.38966	5.84981	2.38339	4.20762	K+LYT
KMXK_0A02300	206.601	191.819	186.015	194.812	K+LYT
KMXK_0E06170	556.808	462.949	487.676	502.478	K+LYT
KMXK_0H01780	0.922418	0.339227	1.4468	0.902814	K+LYT
KMXK_0D00160	39.6153	44.9797	38.5467	41.0473	K+LYT
KMXK_0D02410	120.486	87.2325	91.5522	99.7567	K+LYT
KMXK_0A01820	76.7046	63.4408	52.8277	64.3244	K+LYT
KMXK_0F02390	26.5288	30.9068	24.1362	27.1906	K+LYT
KMXK_0F03820	291.581	178.779	200.573	223.644	K+LYT
KMXK_0D06540	10.3444	7.05209	7.37033	8.25561	K+LYT
KMXK_0C03210	102.697	99.8912	97.0278	99.872	K+LYT
KMXK_0E05230	28.2938	32.2197	27.7638	29.4258	K+LYT
KMXK_0B07620	477.857	443.339	436.355	452.517	K+LYT
KMXK_0E05310	42.478	37.8222	57.0562	45.7855	K+LYT
KMXK_0F04380	72.3912	58.6203	56.3128	62.4414	K+LYT
KMXK_0G01290	78.5925	63.4943	86.1836	76.0901	K+LYT
KMXK_0H02170	145.686	137.825	112.255	131.922	K+LYT
KMXK_0A07190	44.6989	53.6146	45.5444	47.9527	K+LYT
KMXK_0C06220	58.7181	53.5082	52.8236	55.0166	K+LYT
KMXK_0C05750	146.382	140.278	164.882	150.514	K+LYT
KMXK_0F00190	447.174	547.543	341.889	445.535	K+LYT
KMXK_0B04220	83.3582	79.4144	77.8906	80.2211	K+LYT
KMXK_0E02490	29.3607	35.1062	38.9474	34.4714	K+LYT
KMXK_0F03800	31.8879	41.4256	34.6329	35.9821	K+LYT
KMXK_0C06390	191.882	159.309	141.777	164.323	K+LYT
KMXK_0H00430	128.419	116.168	140.588	128.392	K+LYT
KMXK_0H03560	24.9502	37.5797	18.787	27.1057	K+LYT
KMXK_0F04410	2742.47	2349.01	3011.01	2700.83	K+PFA
KMXK_0G01260	1838.68	1331.25	1377.65	1515.86	K+PFA
KMXK_0F00280	83.053	76.0944	67.4789	75.5421	K+PFA
KMXK_0E03000	71.828	65.2197	70.5891	69.2123	K+PFA
KMXK_0A00120	423.727	306.115	260.878	330.24	K+PFA
KMXK_0C00140	142.709	114.877	97.3174	118.301	K+PFA
KMXK_0H00570	45.9907	41.0107	50.0613	45.6876	K+PFA
KMXK_0D02280	40.1498	39.6578	45.5499	41.7858	K+PFA
KMXK_0F05780	29.5435	31.0129	35.5287	32.0284	K+PFA
KMXK_0A00200	31.6316	28.6107	30.6856	30.3093	K+PFA
KMXK_0G01090	2095.13	2828.97	2528.85	2484.32	K+PFA
KMXK_0A07780	94.073	91.2416	161.93	115.748	K+PFA
KMXK_0E01640	17.3369	18.1417	15.2571	16.9119	K+PFA
KMXK_0G00830	8.94357	8.57055	7.37021	8.29478	K+PFA
KMXK_0E01070	93.5285	83.4513	76.1417	84.3738	K+PFA
KMXK_0D06570	5502.52	8871.99	4754.52	6376.35	K+PFA
KMXK_0H00910	434.301	220.403	412.488	355.731	K+PFA
KMXK_0A06440	608.236	612.097	772.194	664.176	K+PFA
KMXK_0F03300	179.368	162.488	166.038	169.298	K+PFA
KMXK_0H00120	21.1035	18.1431	22.1757	20.4741	K+PFA
KMXK_0A05930	744.026	811.882	1016.92	857.611	K+PFA
KMXK_0D06410	54.0544	53.3583	52.5879	53.3335	K+PFA
KMXK_0B01330	47.9514	42.7147	48.0372	46.2344	K+PFA
KMXK_0D04250	71.6494	71.7436	50.2503	64.5478	K+PFA
KMXK_0B02100	16.3346	17.2562	20.2946	17.9618	K+PFA
KMXK_0C02730	74.402	108.787	68.8207	84.0032	K+PFA
KMXK_0E05950	37.6462	81.2702	59.8507	59.589	K+PFA
KMXK_0D00220	59.7626	64.3109	46.3654	56.813	K+PFA
KMXK_0B08170	213.053	204.828	331.17	249.683	K+PFA
KMXK_0A04760	47.483	40.4388	49.492	45.8046	K+PFA
KMXK_0D04460	113.972	122.384	71.0441	102.467	K+PFA
KMXK_0C03530	307.284	255.046	263.029	275.12	K+PFA
KMXK_0F03490	9.34474	8.67464	18.5132	12.1775	K+PFA
KMXK_0A08320	125.569	78.398	148.902	117.623	K+PFA
KMXK_0D05360	1391.66	1131.62	1166.69	1229.99	K+PFA
KMXK_0A07320	53.4601	50.3111	52.5793	52.1169	K+PFA
KMXK_0B02580	48.7003	67.7389	108.648	75.0289	K+PFA
KMXK_0D00830	48.0534	40.809	39.3307	42.731	K+PFA
KMXK_0A02330	82.6212	68.0946	77.3004	76.0054	K+PFA
KMXK_0C07280	136.949	120.554	108.134	121.879	K+PFA
KMXK_0B00580	10.0807	12.9571	12.5197	11.8525	K+PFA
KMXK_0A06790	78.9727	79.5636	81.3546	79.9636	K+PFA
KMXK_0C01540	410.823	362.926	425.129	399.626	K+PFA
KMXK_0C04060	77.951	69.7863	112.98	86.9056	K+PFA
KMXK_0F00370	379.174	374.403	384.504	379.36	K+PFA
KMXK_0G00840	12.521	41.086	37.7534	30.4534	K+PFA
KMXK_0H02530	7.29385	9.18873	11.4553	9.31261	K+PFA
KMXK_0H00980	98.2453	81.4983	90.7822	90.1753	K+PFA
KMXK_0D04900	884.807	738.565	769.27	797.547	K+PFA
KMXK_0G03130	191.867	163.328	192.493	182.563	K+PFA
KMXK_0E00870	57.8672	45.9882	63.163	55.6728	K+PFA
KMXK_0C01450	25.3287	23.3649	22.4454	23.713	K+PFA
KMXK_0G00880	37.1425	35.4454	49.704	40.764	K+PFA
KMXK_0B02460	33.5487	30.1867	37.0222	33.5859	K+PFA
KMXK_0B04390	54.8951	47.7634	52.5554	51.738	K+PFA
KMXK_0G02680	464.242	426.384	517.805	469.477	K+PFA
KMXK_0H00390	21.377	36.7153	24.5122	27.5349	K+PFA
KMXK_0D03200	43.9597	51.5056	51.9488	49.138	K+PFA
KMXK_0F04090	318.115	329.605	371.721	339.814	K+PFA
KMXK_0D05430	47.9537	41.352	44.3421	44.5493	K+PFA
KMXK_0B01650	34.9618	37.8525	34.4813	35.7652	K+PFA
KMXK_0E05720	39.4427	53.9868	34.8201	42.7499	K+PFA
KMXK_0H01490	154.344	156.526	190.759	167.21	K+PFA
KMXK_0D03410	38.9985	37.8221	34.5185	37.113	K+PFA
KMXK_0F02790	43.531	50.9424	21.0109	38.4948	K+PFA
KMXK_0E00610	86.5448	81.7155	100.314	89.5249	K+PFA
KMXK_0F00540	34.1543	30.57	34.9612	33.2285	K+PFA
KMXK_0D01260	175.331	134.243	120.367	143.313	K+PFA
KMXK_0E00700	117.576	120.405	118.629	118.87	K+PFA
KMXK_0A04140	133.042	117.823	137.352	129.406	K+PFA
KMXK_0G01500	61.4015	73.973	80.7086	72.0277	K+PFA
KMXK_0D02880	156.18	158.213	150.312	154.902	K+PFA
KMXK_0F03920	6.55208	6.45787	7.52885	6.84627	K+PFA
KMXK_0B04400	4659.75	7772.34	7509.91	6647.33	K+PFA
KMXK_0F02060	52.9786	54.6313	49.8515	52.4871	K+PFA
KMXK_0B02660	175.317	156.094	138.763	156.725	K+PFA
KMXK_0E04790	46.7581	37.3633	57.4193	47.1802	K+PFA
KMXK_0B02770	807.983	610.087	871.917	763.329	K+PFA
KMXK_0A06270	44.9956	33.3963	34.3735	37.5885	K+PFA
KMXK_0E05330	1257.11	1263.46	1113.87	1211.48	K+PFA
KMXK_0A03210	337.107	274.636	364.868	325.537	K+PFA
KMXK_0H03880	529.149	437.995	623.221	530.121	K+PFA
KMXK_0B00680	83.3207	86.7938	89.395	86.5032	K+PFA
KMXK_0D02500	257.564	210.803	255.338	241.235	K+PFA
KMXK_0A00250	48.5473	43.8885	55.219	49.2183	K+PFA
KMXK_0A06250	1259.24	699.185	1470.45	1142.96	K+PFA
KMXK_0C06420	82.9563	77.969	93.688	84.8711	K+PFA
KMXK_0E04860	417.322	317.527	443.848	392.899	K+PFA
KMXK_0C02810	243.515	207.806	129.334	193.552	K+PFA
KMXK_0B00720	68.1094	74.6392	74.9897	72.5794	K+PFA
KMXK_0E04600	13.0278	16.112	11.4529	13.5309	K+PFA
KMXK_0G01390	168.603	172.745	117.001	152.783	K+PFA
KMXK_0G02300	1366.8	1550.11	1415.54	1444.15	K+PFA
KMXK_0C01680	24.1947	34.1539	28.9504	29.0997	K+PFA
KMXK_0H02210	33.9019	19.4408	37.1703	30.171	K+PFA
KMXK_0G03920	57.9962	46.862	50.4906	51.7829	K+PFA
KMXK_0E04030	6.53751	16.1957	13.5225	12.0852	K+PFA
KMXK_0B04100	123.746	155.917	166.491	148.718	K+PFA
KMXK_0D01220	95.9623	107.383	76.2679	93.2043	K+PFA
KMXK_0H02200	114.896	121.709	99.3165	111.974	K+PFA
KMXK_0H03360	17.598	16.2929	16.1856	16.6922	K+PFA
KMXK_0A08280	36.4975	34.8889	35.0299	35.4721	K+PFA
KMXK_0B04330	344.286	296.231	391.359	343.958	K+PFA
KMXK_0H00270	154.509	177.098	176.096	169.234	K+PFA
KMXK_0D01280	110.698	111.044	132.362	118.035	K+PFA
KMXK_0A00530	259.84	173.113	184.934	205.962	K+PFA
KMXK_0F01910	50.7925	95.476	46.1812	64.1499	K+PFA
KMXK_0F02190	38.2804	36.6186	39.1313	38.0101	K+PFA
KMXK_0A01160	11.6754	11.9672	12.1882	11.9436	K+PFA
KMXK_0E02430	25.2844	27.4231	23.2433	25.317	K+PFA
KMXK_0F02950	68.1506	69.5379	58.2827	65.3237	K+PFA
KMXK_0C06770	186.374	213.418	217.737	205.843	K+PFA
KMXK_0E00760	182.402	160.436	213.458	185.432	K+PFA
KMXK_0H04490	77.8732	65.3895	73.267	72.1766	K+PFA
KMXK_0C06370	24.8823	24.6763	23.6759	24.4115	K+PFA
KMXK_0B04860	179.256	249.406	179.888	202.85	K+PFA
KMXK_0C05050	665.459	524.74	549.245	579.815	K+PFA
KMXK_0D02270	172.817	173.178	128.127	158.041	K+PFA
KMXK_0B05030	76.4742	74.0022	69.7895	73.422	K+PFA
KMXK_0H03220	160.377	150.086	147.045	152.502	K+PFA
KMXK_0D05520	162.127	173.236	159.451	164.938	K+PFA
KMXK_0B01300	23.0502	23.623	23.7886	23.4873	K+PFA
KMXK_0D02000	163.42	117.447	176.665	152.511	K+PFA
KMXK_0F04290	35.9772	33.7118	31.4978	33.7289	K+PFA
KMXK_0G01620	72.7825	75.784	73.4105	73.9923	K+PFA
KMXK_0F04780	271.834	299.571	269.093	280.166	K+PFA
KMXK_0H02050	43.0979	51.0037	42.2706	45.4574	K+PFA
KMXK_0C03040	65.9912	59.0524	53.887	59.6435	K+PFA
KMXK_0D02710	789.963	723.465	808.183	773.87	K+PFA
KMXK_0G02120	111.394	100.917	117.948	110.086	K+PFA
KMXK_0B06080	49.7988	49.9039	50.7751	50.1593	K+PFA
KMXK_0H03260	193.936	149.777	180.038	174.584	K+PFA
KMXK_0C01190	128.765	108.776	143.995	127.179	K+PFA
KMXK_0F00420	265.227	221.778	271.705	252.903	K+PFA
KMXK_0B02560	300.262	369.324	550.362	406.649	K+PFA
KMXK_0B07830	165.046	152.113	176.026	164.395	K+PFA
KMXK_0A06230	7.14499	5.98503	6.34132	6.49045	K+PFA
KMXK_0B07100	46.9505	54.9	48.6704	50.1736	K+PFA
KMXK_0B05370	11.4215	11.3223	15.3424	12.6954	K+PFA
KMXK_0H02850	67.9752	74.3239	58.9338	67.0776	K+PFA
KMXK_0E04730	203.977	179.649	156.856	180.161	K+PFA
KMXK_0C06160	475.84	354.338	369.291	399.823	K+PFA
KMXK_0E00670	117.737	119.96	132.829	123.509	K+PFA
KMXK_0E04510	28.7299	30.3158	22.6376	27.2278	K+PFA
KMXK_0E05980	156.84	134.85	179.028	156.906	K+PFA
KMXK_0E04780	1009.11	749.33	903.912	887.45	K+PFA
KMXK_0E05940	82.6192	87.4395	92.9157	87.6581	K+PFA
KMXK_0E06010	95.1585	81.7547	81.0009	85.9714	K+PFA
KMXK_0H03620	65.6024	59.8929	64.421	63.3054	K+PFA
KMXK_0F02610	22.4298	26.9022	19.2505	22.8609	K+PFA
KMXK_0A07650	73.8068	63.7194	66.4458	67.9907	K+PFA
KMXK_0C00680	83.0918	75.8162	95.6068	84.8383	K+PFA
KMXK_0A03510	104.363	62.1746	149.503	105.347	K+PFA
KMXK_0H03060	55.1142	46.7299	60.8891	54.2444	K+PFA
KMXK_0A03900	33.27	31.2281	28.3825	30.9602	K+PFA
KMXK_0E05220	40.9104	32.3006	33.2364	35.4825	K+PFA
KMXK_0A04950	1020.3	886.282	1024.91	977.164	K+PFA
KMXK_0C01070	16.7399	19.1969	19.9075	18.6147	K+PFA
KMXK_0A00890	109.984	79.9806	70.8361	86.9336	K+PFA
KMXK_0C00970	173.884	150.918	253.252	192.685	K+PFA
KMXK_0H01270	89.5648	82.2354	100.746	90.8489	K+PFA
KMXK_0D04690	42.3143	50.9313	37.6286	43.6247	K+PFA
KMXK_0A04770	60.7953	55.8206	63.8086	60.1415	K+PFA
KMXK_0B03180	2622.86	2813.08	2940.97	2792.3	K+PFA
KMXK_0C05720	24.073	24.0514	20.4436	22.856	K+PFA
KMXK_0A07900	100.391	82.7863	89.3768	90.8512	K+PFA
KMXK_0A02360	30.4357	34.5419	30.3683	31.782	K+PFA
KMXK_0D06200	62.1088	66.2987	72.3127	66.9067	K+PFA
KMXK_0A06470	44.7238	40.5942	46.1846	43.8342	K+PFA
KMXK_0B00730	25.5102	23.32	31.1854	26.6719	K+PFA
KMXK_0H00260	233.09	214.459	217.284	221.611	K+PFA
KMXK_0H03290	146.457	142.393	110.104	132.985	K+PFA
KMXK_0C05280	545.702	677.413	421.942	548.352	K+PFA
KMXK_0C02180	62.3691	66.3428	46.0268	58.2463	K+PFA
KMXK_0B04130	18.5815	17.7521	16.6056	17.6464	K+PFA
KMXK_0B00820	64.2454	53.6111	80.4459	66.1008	K+PFA
KMXK_0C01770	20.8065	22.6284	25.6658	23.0336	K+PFA
KMXK_0F01230	18.5655	18.5698	13.013	16.7161	K+PFA
KMXK_0B08100	87.2021	94.6868	105.916	95.9349	K+PFA
KMXK_0B04480	78.2144	59.7482	69.6074	69.19	K+PFA
KMXK_0F05540	196.684	165.233	207.984	189.967	K+PFA
KMXK_0A04220	96.4807	90.7864	100.126	95.7977	K+PFA
KMXK_0A03440	654.009	510.064	553	572.358	K+PFA
KMXK_0A06090	154.048	150.746	228.14	177.645	K+PFA
KMXK_0G01490	94.1616	81.8205	97.0895	91.0239	K+PFA
KMXK_0B03260	63.9175	56.7775	62.6304	61.1084	K+PFA
KMXK_0D00170	11.6015	12.8895	5.26858	9.91985	K+PFA
KMXK_0G03140	43.8458	47.9435	34.6685	42.1526	K+PFA
KMXK_0B01830	17.1964	16.0496	15.6136	16.2865	K+PFA
KMXK_0C04050	33.5573	30.5878	33.5546	32.5666	K+PFA
KMXK_0C01520	117.367	88.9466	121.734	109.349	K+PFA
KMXK_0G04260	48.4517	48.4933	48.5743	48.5064	K+PFA
KMXK_0F02150	86.9415	91.6881	89.4029	89.3442	K+PFA
KMXK_0A01030	56.919	52.7361	53.2673	54.3075	K+PFA
KMXK_0A00240	70.1438	63.7612	64.5989	66.168	K+PFA
KMXK_0E03310	15.6563	20.5412	18.1681	18.1219	K+PFA
KMXK_0G02490	153.709	162.506	139.432	151.882	K+PFA
KMXK_0A07910	89.2025	82.8755	84.4972	85.525	K+PFA
KMXK_0C00600	8.11339	6.27635	13.328	9.23926	K+PFA
KMXK_0G02730	90.5914	67.4168	92.4856	83.498	K+PFA
KMXK_0F03790	33.8459	30.374	29.1779	31.1326	K+PFA
KMXK_0D03100	302.738	244.166	221.133	256.012	K+PFA
KMXK_0F05230	237.08	209.825	195.19	214.031	K+PFA
KMXK_0H01080	54.637	45.2108	37.6047	45.8175	K+PFA
KMXK_0C03540	478.493	312.707	349.821	380.34	K+PFA
KMXK_0B02750	92.435	82.0161	76.7	83.717	K+PFA
KMXK_0D05710	26.5319	29.898	31.4021	29.2773	K+PFA
KMXK_0B01620	80.4787	65.7313	82.7451	76.3184	K+PFA
KMXK_0B05180	48.4812	46.9163	38.0351	44.4775	K+PFA
KMXK_0G03460	111.257	107.367	96.3388	104.988	K+PFA
KMXK_0F04240	129.517	138.394	188.514	152.142	K+PFA
KMXK_0A07230	92.1749	106.511	107.15	101.945	K+PFA
KMXK_0C05040	43.8762	40.2131	40.9098	41.6664	K+PFA
KMXK_0C02310	19.3696	18.8366	14.6489	17.6184	K+PFA
KMXK_0B03600	365.667	428.681	430.11	408.153	K+PFA
KMXK_0B03280	323.353	316.228	415.703	351.761	K+PFA
KMXK_0D01170	505.419	524.211	630.874	553.501	K+PFA
KMXK_0D00470	44.6512	43.5105	43.5081	43.8899	K+PFA
KMXK_0H03010	645.026	583.734	642.794	623.851	K+PFA
KMXK_0C07240	99.7064	98.2776	88.5766	95.5202	K+PFA
KMXK_0B05810	20.6379	21.1972	20.4368	20.7573	K+PFA
KMXK_0A02420	76.9048	68.2588	82.4303	75.8646	K+PFA
KMXK_0E03560	821.625	681.385	932.766	811.925	K+PFA
KMXK_0F01940	83.0211	81.8518	76.5873	80.4867	K+PFA
KMXK_0C02470	114.232	94.6353	102.767	103.878	K+PFA
KMXK_0H03650	26.6826	26.2777	34.4974	29.1526	K+PFA
KMXK_0G02750	117.791	107.018	127.023	117.277	K+PFA
KMXK_0C01630	34.8631	32.4914	30.6852	32.6799	K+PFA
KMXK_0A04720	2013.59	1437.32	1551.87	1667.6	K+PFA
KMXK_0C04970	64.9223	50.9752	48.0376	54.645	K+PFA
KMXK_0D05300	21.4111	20.8511	23.8652	22.0425	K+PFA
KMXK_0C03010	842.441	703.222	638.747	728.136	K+PFA
KMXK_0B05260	460.739	426.258	363.475	416.824	K+PFA
KMXK_0D04590	54.2915	51.8624	44.7812	50.3117	K+PFA
KMXK_0G02130	97.0232	95.4536	90.5877	94.3548	K+PFA
KMXK_0H02250	61.2078	54.3452	50.0207	55.1912	K+PFA
KMXK_0D05020	487.351	347.801	349.96	395.037	K+PFA
KMXK_0B04690	186.355	153.389	223.132	187.625	K+PFA
KMXK_0B04790	444.607	380.456	372.649	399.237	K+PFA
KMXK_0B08320	48.8862	65.0391	46.9723	53.6325	K+PFA
KMXK_0A07180	71.3907	69.3682	57.8654	66.2081	K+PFA
KMXK_0E05130	125.641	123.331	167.459	138.81	K+PFA
KMXK_0B06160	1277.58	1092.33	1207.12	1192.34	K+PFA
KMXK_0G00810	77.6555	70.5935	59.5122	69.2538	K+PFA
KMXK_0D05080	61.256	52.771	51.3074	55.1115	K+PFA
KMXK_0C05210	159.601	152.79	109.902	140.765	K+PFA
KMXK_0F04430	75.1632	67.74	75.0603	72.6545	K+PFA
KMXK_0A06100	99.8106	128.53	137.701	122.014	K+PFA
KMXK_0H04000	59.7266	73.7147	70.6227	68.0213	K+PFA
KMXK_0H00970	56.3209	49.5954	56.8411	54.2525	K+PFA
KMXK_0A04190	150.714	152.693	121.773	141.727	K+PFA
KMXK_0C03110	4.13246	4.24149	4.45439	4.27611	K+PFA
KMXK_0A07060	43.486	44.0643	40.9863	42.8455	K+PFA
KMXK_0F01660	30.2719	35.6468	37.5456	34.4881	K+PFA
KMXK_0C02930	62.2708	57.798	55.2101	58.4263	K+PFA
KMXK_0H01150	105.044	117.31	121.034	114.462	K+PFA
KMXK_0G03970	49.395	43.5237	37.2614	43.3933	K+PFA
KMXK_0A06240	205.819	167.185	252.02	208.341	K+PFA
KMXK_0A00820	187.952	178.21	217.601	194.588	K+PFA
KMXK_0C03030	139.542	147.138	147.458	144.712	K+PFA
KMXK_0D01540	41.1222	42.5824	40.9	41.5349	K+PFA
KMXK_0G02640	52.5914	51.455	44.5185	49.5216	K+PFA
KMXK_0G02950	415.096	410.069	422.461	415.876	K+PFA
KMXK_0C03200	124.015	127.419	118.872	123.435	K+PFA
KMXK_0C05630	99.7371	76.3068	98.567	91.537	K+PFA
KMXK_0A06800	56.3327	53.3166	61.9565	57.2019	K+PFA
KMXK_0A01630	729.063	705.469	489.035	641.189	K+PFA
KMXK_0C01290	42.6766	48.1513	41.7618	44.1966	K+PFA
KMXK_0C03180	114.223	126.411	137.226	125.953	K+PFA
KMXK_0G02790	248.087	290.586	363.418	300.697	K+PFA
KMXK_0D03870	57.605	51.0215	58.242	55.6228	K+PFA
KMXK_0A02130	57.3566	58.0917	70.3048	61.9177	K+PFA
KMXK_0C03170	178.642	136.833	126.737	147.404	K+PFA
KMXK_0F03110	552.224	534.354	515.438	534.005	K+PFA
KMXK_0C05270	105.195	92.6621	95.4247	97.7605	K+PFA
KMXK_0A04630	219.36	284.563	172.122	225.348	K+PFA
KMXK_0B01490	143.442	135.461	153.95	144.284	K+PFA
KMXK_0C02770	118.07	111.53	116.355	115.318	K+PFA
KMXK_0C03190	211.104	118.626	176.907	168.879	K+PFA
KMXK_0C07370	3259.65	1801.13	2464.7	2508.49	K+PFA
KMXK_0C01820	375.721	341.576	332.538	349.945	K+PFA
KMXK_0G00920	72.368	67.196	91.7496	77.1045	K+PFA
KMXK_0F01990	24.4318	24.0573	20.4178	22.969	K+PFA
KMXK_0F04550	153.526	211.338	126.266	163.71	K+PFA
KMXK_0H03470	128.78	101.136	168.529	132.815	K+PFA
KMXK_0D00870	34.0524	37.2203	39.0986	36.7904	K+PFA
KMXK_0C01330	43.4542	36.1338	41.4165	40.3348	K+PFA
KMXK_0B07860	265.359	247.851	406.149	306.453	K+PFA
KMXK_0F05300	174.112	155.571	210.632	180.105	K+PFA
KMXK_0A03540	65.2762	36.5242	61.0333	54.2779	K+PFA
KMXK_0F01960	46.6959	41.947	48.5988	45.7472	K+PFA
KMXK_0A05420	334.441	299.711	243.099	292.417	K+PFA
KMXK_0E06190	48.6227	49.741	41.1769	46.5135	K+PFA
KMXK_0E03410	112.541	100.905	96.6042	103.35	K+PFA
KMXK_0E01300	54.7867	60.4801	48.4952	54.5873	K+PFA
KMXK_0H03710	228.534	242.642	186.5	219.225	K+PFA
KMXK_0F03770	67.8175	61.9804	77.0101	68.936	K+PFA
KMXK_0B08360	168.323	166.313	126.063	153.566	K+PFA
KMXK_0A02140	16.2635	13.4876	14.7627	14.8379	K+PFA
KMXK_0A07760	79.8586	91.503	81.3616	84.2411	K+PFA
KMXK_0B01740	181.919	210.696	156.137	182.917	K+PFA
KMXK_0B08260	226.153	183.061	271.976	227.063	K+PFA
KMXK_0G04100	85.5189	66.4672	59.205	70.397	K+PFA
KMXK_0B02630	151.065	129.905	127.087	136.019	K+PFA
KMXK_0C03590	934.859	639.824	1560.63	1045.1	K+PFA
KMXK_0A02840	57.1649	58.5549	61.7823	59.1674	K+PFA
KMXK_0H00310	90.2553	84.6237	87.4276	87.4355	K+PFA
KMXK_0C01800	62.4218	64.1	61.865	62.7956	K+PFA
KMXK_0A06130	181.146	182.214	200.319	187.893	K+PFA
KMXK_0B00740	28.8389	26.8215	24.2297	26.63	K+PFA
KMXK_0B07960	58.4461	60.018	50.1524	56.2055	K+PFA
KMXK_0G01360	146.518	155.656	148.281	150.151	K+PFA
KMXK_0E04720	41.1011	40.5585	44.1274	41.929	K+PFA
KMXK_0A02710	35.8176	35.9963	42.6152	38.143	K+PFA
KMXK_0B06890	20.2926	17.7279	13.3276	17.116	K+PFA
KMXK_0A01490	47.1051	51.2712	59.6653	52.6806	K+PFA
KMXK_0G00270	211.747	136.783	427.473	258.668	K+PFA
KMXK_0B07780	57.8148	59.1903	48.7492	55.2514	K+PFA
KMXK_0E00810	66.6605	63.772	54.4833	61.6386	K+PFA
KMXK_0H04400	119.395	128.463	129.957	125.939	K+PFA
KMXK_0E04670	120.549	121.331	131.589	124.49	K+PFA
KMXK_0B03160	32.6889	32.6227	28.9026	31.4047	K+PFA
KMXK_0B03580	902.799	696.352	911.783	836.978	K+PFA
KMXK_0F00640	64.6928	65.9625	72.0702	67.5752	K+PFA
KMXK_0B03920	68.5033	57.1872	61.1458	62.2788	K+PFA
KMXK_0A01510	91.1988	88.0081	92.4666	90.5578	K+PFA
KMXK_0E01600	144.468	139.452	134.595	139.505	K+PFA
KMXK_0D03500	54.8072	56.5649	64.0237	58.4653	K+PFA
KMXK_0B03020	107.707	98.6331	100.335	102.225	K+PFA
KMXK_0G03610	86.1458	76.7917	73.1909	78.7095	K+PFA
KMXK_0C02040	26.7196	30.0135	24.2496	26.9942	K+PFA
KMXK_0F03010	55.9055	56.295	55.0084	55.7363	K+PFA
KMXK_0E00820	195.884	194.518	178.879	189.76	K+PFA
KMXK_0G00870	34.278	34.1165	41.526	36.6402	K+PFA
KMXK_0A00830	69.3417	63.3092	59.5875	64.0795	K+PFA
KMXK_0G01770	181.919	190.678	187.071	186.556	K+PFA
KMXK_0C05810	59.2637	78.0439	62.5199	66.6092	K+PFA
KMXK_0A03620	38.1039	48.7309	43.8115	43.5488	K+PFA
KMXK_0F05030	79.8954	82.8105	94.821	85.8423	K+PFA
KMXK_0F04160	137.492	115.832	144.614	132.646	K+PFA
KMXK_0A07630	264.015	191.636	225.766	227.139	K+PFA
KMXK_0A04360	19.9753	19.5954	19.2182	19.5963	K+PFA
KMXK_0A05750	71.7147	68.5866	81.4606	73.9206	K+PFA
KMXK_0G03410	164.751	126.521	181.724	157.665	K+PFA
KMXK_0E03750	50.4684	55.191	48.1038	51.2544	K+PFA
KMXK_0B03120	66.7206	58.3492	82.6077	69.2258	K+PFA
KMXK_0D01940	58.1129	46.9036	61.2292	55.4153	K+PFA
KMXK_0H01670	28.951	31.9312	26.9965	29.2929	K+PFA
KMXK_0E01330	44.2451	50.455	56.3726	50.3575	K+PFA
KMXK_0B01230	37.6685	34.7326	31.9497	34.7836	K+PFA
KMXK_0A02740	232.472	189.457	298.705	240.211	K+PFA
KMXK_0G00560	76.1277	72.8455	65.6845	71.5526	K+PFA
KMXK_0E05320	70.5401	51.8794	92.9924	71.804	K+PFA
KMXK_0A02320	173.621	138.25	134.896	148.922	K+PFA
KMXK_0F03840	83.6836	71.9468	68.4363	74.6889	K+PFA
KMXK_0D00200	49.9722	56.3365	40.6376	48.9821	K+PFA
KMXK_0C04950	200.454	233.55	233.457	222.487	K+PFA
KMXK_0A04210	73.3511	69.4139	60.9936	67.9195	K+PFA
KMXK_0F01220	28.3154	34.7842	27.2957	30.1318	K+PFA
KMXK_0C06640	47.2988	43.842	44.5138	45.2182	K+PFA
KMXK_0F00690	63.5723	56.7372	74.9453	65.0849	K+PFA
KMXK_0A01210	19.7966	24.434	17.508	20.5796	K+PFA
KMXK_0B04380	134.07	142.484	133.13	136.561	K+PFA
KMXK_0G02190	74.1267	72.2802	118.628	88.345	K+PFA
KMXK_0B05970	42.0651	46.8358	39.4615	42.7875	K+PFA
KMXK_0D00580	6725.88	9319.86	7699.58	7915.11	K+PFA
KMXK_0B07220	124.409	129.077	132.386	128.624	K+PFA
KMXK_0E02500	202.097	212.272	240.5	218.29	K+PFA
KMXK_0D01390	140.526	82.5916	94.6654	105.928	K+PFA
KMXK_0F04820	45.6311	43.3112	52.2371	47.0598	K+PFA
KMXK_0D01270	74.4865	101.476	68.6757	81.546	K+PFA
KMXK_0G01680	942.773	794.602	849.208	862.194	K+PFA
KMXK_0C04320	40.3879	47.7275	43.2825	43.7993	K+PFA
KMXK_0A06450	160.329	152.202	150.688	154.406	K+PFA
KMXK_0D06150	29.6991	27.1503	26.1367	27.662	K+PFA
KMXK_0D00980	61.6832	58.186	61.5877	60.4856	K+PFA
KMXK_0B00380	428.014	363.186	490.432	427.211	K+PFA
KMXK_0D02080	79.665	62.5586	70.019	70.7475	K+PFA
KMXK_0F03440	87.5959	77.8833	98.8475	88.1089	K+PFA
KMXK_0E01780	41.9555	45.5438	38.5742	42.0245	K+PFA
KMXK_0A03330	26.9865	25.3705	35.0093	29.1221	K+PFA
KMXK_0D01640	61.9946	75.298	72.21	69.8342	K+PFA
KMXK_0F01860	110.238	108.3	112.384	110.307	K+PFA
KMXK_0D02010	2215.09	2364.76	2871.42	2483.76	K+PFA
KMXK_0F02380	48.3892	53.7751	44.0216	48.7286	K+PFA
KMXK_0F04620	207.146	134.121	173.413	171.56	K+PFA
KMXK_0F02490	537.904	736.67	496.884	590.486	K+PFA
KMXK_0E06230	35.737	38.3643	30.2622	34.7879	K+PFA
KMXK_0D00520	66.4223	64.2281	59.5645	63.405	K+PFA
KMXK_0E04380	62.8758	61.878	70.661	65.1383	K+PFA
KMXK_0D05260	99.5438	145.912	81.8409	109.099	K+PFA
KMXK_0C04200	194.775	214.382	196.462	201.873	K+PFA
KMXK_0A02990	46.2875	39.0288	44.5217	43.2793	K+PFA
KMXK_0A04440	111.797	90.9691	92.3595	98.3752	K+PFA
KMXK_0D02460	72.6632	83.5841	94.1243	83.4572	K+PFA
KMXK_0B06570	26.5295	25.3207	26.4884	26.1128	K+PFA
KMXK_0C04810	186.086	161.155	180.682	175.974	K+PFA
KMXK_0C01740	71.7242	78.934	69.5223	73.3935	K+PFA
KMXK_0H01930	196.88	184.506	197.063	192.816	K+PFA
KMXK_0H01420	820.627	558.484	663.24	680.784	K+PFA
KMXK_0F01720	9.65936	9.43776	9.55231	9.54981	K+PFA
KMXK_0F05440	179.397	143.656	205.697	176.25	K+PFA
KMXK_0C03550	140.775	123.504	115.082	126.454	K+PFA
KMXK_0A08170	79.1608	87.975	80.4559	82.5306	K+PFA
KMXK_0A02600	40.1098	39.3306	34.4954	37.9786	K+PFA
KMXK_0E02980	30.5318	35.9722	43.4796	36.6612	K+PFA
KMXK_0G02710	362.665	251.037	377.715	330.472	K+PFA
KMXK_0C03310	103.375	94.1061	105.714	101.065	K+PFA
KMXK_0F01190	93.5517	73.7018	80.7973	82.6836	K+PFA
KMXK_0A04410	54.8329	46.9355	77.4769	59.7484	K+PFA
KMXK_0C01560	454.954	526.216	320.171	433.78	K+PFA
KMXK_0H03920	33.4102	25.7076	33.5116	30.8765	K+PFA
KMXK_0C05730	410.265	250.513	390.775	350.518	K+PFA
KMXK_0B05590	75.8192	86.4822	98.9997	87.1004	K+PFA
KMXK_0F01000	29.9692	30.7577	30.0125	30.2465	K+PFA
KMXK_0C06720	108.44	100.651	102.078	103.723	K+PFA
KMXK_0G01250	20.7253	19.4972	25.2016	21.808	K+PFA
KMXK_0B05730	81.9659	74.2653	93.6983	83.3098	K+PFA
KMXK_0F05640	60.8224	70.3548	65.4519	65.543	K+PFA
KMXK_0F01530	60.4821	58.5686	70.3296	63.1268	K+PFA
KMXK_0H00300	112.869	103.629	108.605	108.367	K+PFA
KMXK_0H02180	39.434	35.1717	48.2504	40.952	K+PFA
KMXK_0D03460	101.623	88.7211	112.2	100.848	K+PFA
KMXK_0F03900	10.6556	9.49682	10.5929	10.2484	K+PFA
KMXK_0B07550	71.7264	75.438	64.2535	70.4726	K+PFA
KMXK_0A02190	18.1756	15.9839	14.4678	16.2091	K+PFA
KMXK_0G01630	46.7277	41.387	33.8076	40.6408	K+PFA
KMXK_0G01450	13.1806	18.1433	16.4287	15.9175	K+PFA
KMXK_0D05790	62.0379	103.473	106.941	90.8173	K+PFA
KMXK_0B01690	335.039	246.174	281.616	287.61	K+PFA
KMXK_0D05750	166.964	182.52	162.718	170.734	K+PFA
KMXK_0A00270	72.0594	77.3625	87.3965	78.9395	K+PFA
KMXK_0D04160	155.848	166.267	157.617	159.911	K+PFA
KMXK_0A00720	69.1528	65.1918	58.2297	64.1914	K+PFA
KMXK_0B07270	19.5865	20.0167	21.1109	20.238	K+PFA
KMXK_0E01530	136.783	128.208	152.602	139.198	K+PFA
KMXK_0D04960	81.7778	74.3837	82.4611	79.5408	K+PFA
KMXK_0F00900	1308.76	1443.72	924.038	1225.5	K+PFA
KMXK_0G01080	46.2127	43.2995	44.2723	44.5948	K+PFA
KMXK_0C07120	254.804	239.273	273.876	255.984	K+PFA
KMXK_0B02380	70.3771	37.3632	81.682	63.1408	K+PFA
KMXK_0A01440	250.596	161.213	263.896	225.235	K+PFA
KMXK_0F00200	99.5007	89.6242	84.8035	91.3095	K+PFA
KMXK_0A00330	70.7356	74.3264	71.9192	72.3271	K+PFA
KMXK_0A04380	26.1537	19.3043	29.2341	24.8974	K+PFA
KMXK_0D03610	68.5451	49.1457	62.3967	60.0292	K+PFA
KMXK_0H00140	46.3269	31.3838	34.0289	37.2465	K+PFA
KMXK_0E03900	58.9931	113.007	75.6501	82.55	K+PFA
KMXK_0E00920	74.8944	95.4688	102.273	90.8788	K+PFA
KMXK_0F01160	54.747	59.8765	53.0632	55.8956	K+PFA
KMXK_0C05250	133.18	104.528	175.838	137.849	K+PFA
KMXK_0F04130	65.4515	71.8401	69.7151	69.0022	K+PFA
KMXK_0A07700	121.907	93.4397	121.982	112.443	K+PFA
KMXK_0A08380	67.9712	71.4542	90.6846	76.7033	K+PFA
KMXK_0A07860	56.5189	52.0536	53.5149	54.0291	K+PFA
KMXK_0B06650	126.261	130.497	136.747	131.169	K+PFA
KMXK_0B00900	43.3155	42.7478	51.8392	45.9675	K+PFA
KMXK_0E03240	162.136	178.106	173.957	171.4	K+PFA
KMXK_0D04990	142.231	121.121	154.041	139.131	K+PFA
KMXK_0A04560	44.5524	37.4098	41.8707	41.2776	K+PFA
KMXK_0G01710	61.373	51.1045	72.1517	61.5431	K+PFA
KMXK_0A03580	54.2776	57.3638	63.824	58.4885	K+PFA
KMXK_0A05980	131.932	136.144	160.124	142.733	K+PFA
KMXK_0E04150	71.3664	74.6964	47.6724	64.5784	K+PFA
KMXK_0B04440	51.1237	50.361	49.6871	50.3906	K+PFA
KMXK_0F02670	146.929	134.325	166.275	149.176	K+PFA
KMXK_0A04170	69.1484	59.966	71.1837	66.766	K+PFA
KMXK_0C06670	36.7927	38.4828	40.209	38.4948	K+PFA
KMXK_0B08070	89.1278	72.5498	88.7183	83.4653	K+PFA
KMXK_0E05680	56.6856	50.8147	52.0211	53.1738	K+PFA
KMXK_0A06720	280.582	285.849	421.752	329.394	K+PFA
KMXK_0C03890	19.6282	25.3132	20.6684	21.8699	K+PFA
KMXK_0C01240	164.435	168.926	176.769	170.043	K+PFA
KMXK_0B03390	662.161	673.397	471.535	602.364	K+PFA
KMXK_0E02360	152.087	167.295	176.293	165.225	K+PFA
KMXK_0B02950	253.31	181.123	243.781	226.072	K+PFA
KMXK_0G02250	43.2809	53.4698	51.0295	49.2601	K+PFA
KMXK_0A06030	21.6769	57.0392	25.9509	34.889	K+PFA
KMXK_0A01330	191.96	181.173	182.132	185.088	K+PFA
KMXK_0B02010	42.4192	35.4412	36.4143	38.0916	K+PFA
KMXK_0G03430	135.999	132.3	102.265	123.521	K+PFA
KMXK_0F05210	27.72	24.146	25.0596	25.6419	K+PFA
KMXK_0E03550	156.38	155.586	172.693	161.553	K+PFA
KMXK_0B06490	112.54	94.7652	99.6028	102.302	K+PFA
KMXK_0F01760	19.4665	26.1154	19.3676	21.6498	K+PFA
KMXK_0H01090	90.7016	87.1329	92.3742	90.0696	K+PFA
KMXK_0E00450	257.51	257.064	282.452	265.675	K+PFA
KMXK_0D05770	24.6279	21.1317	22.0597	22.6064	K+PFA
KMXK_0D05410	48.6825	50.7756	47.5159	48.9913	K+PFA
KMXK_0F04640	62.4166	69.9207	90.8081	74.3818	K+PFA
KMXK_0G00450	21.623	19.6123	18.766	20.0004	K+PFA
KMXK_0E04110	230.88	205.775	225.854	220.837	K+PFA
KMXK_0H03740	188.487	172.132	196.787	185.802	K+PFA
KMXK_0E03700	282.794	321.436	360.798	321.676	K+PFA
KMXK_0C03270	73.7957	71.3585	63.1287	69.4276	K+PFA
KMXK_0B04010	34.2468	32.5349	29.3437	32.0418	K+PFA
KMXK_0F01790	36.0683	39.9047	41.4451	39.1394	K+PFA
KMXK_0B06290	313.98	365.518	287.424	322.307	K+PFA
KMXK_0E05080	107.1	122.608	188.913	139.54	K+PFA
KMXK_0A03320	64.3736	83.482	90.0678	79.3078	K+PFA
KMXK_0G02180	172.627	149.231	213.447	178.435	K+PFA
KMXK_0F03930	38.3437	37.2506	69.1511	48.2485	K+PFA
KMXK_0E00850	96.8616	79.1068	69.8514	81.9399	K+PFA
KMXK_0C04510	32.7254	58.8985	26.4761	39.3666	K+PFA
KMXK_0H02630	58.412	58.7277	67.2222	61.454	K+PFA
KMXK_0C00730	79.4199	108.184	100.447	96.0171	K+PFA
KMXK_0D04820	133.428	117.849	124.799	125.359	K+PFA
KMXK_0C04930	55.2508	43.2065	48.9093	49.1222	K+PFA
KMXK_0D04110	1751.46	1974.51	1414.96	1713.64	K+PFA
KMXK_0B03630	62.3604	66.9491	68.3888	65.8994	K+PFA
KMXK_0B08230	71.615	82.0981	80.8669	78.1933	K+PFA
KMXK_0B04070	598.129	532.031	487.497	539.219	K+PFA
KMXK_0G01520	96.9504	86.9965	72.8287	85.5919	K+PFA
KMXK_0C00670	89.3361	83.9851	95.1758	89.499	K+PFA
KMXK_0B05320	99.1466	99.3492	100.797	99.7642	K+PFA
KMXK_0C03450	63.0832	57.9785	68.2267	63.0961	K+PFA
KMXK_0F01620	68.8341	51.3881	66.4544	62.2255	K+PFA
KMXK_0G04020	34.2194	41.5258	33.6245	36.4566	K+PFA
KMXK_0F00720	2294.35	1945.82	1997.17	2079.11	K+PFA
KMXK_0B02990	15.9434	14.6084	14.6091	15.0536	K+PFA
KMXK_0B07580	193.725	153.086	162.388	169.733	K+PFA
KMXK_0A00320	112.32	99.8745	87.2231	99.8058	K+PFA
KMXK_0D04660	134.492	257.567	119.536	170.532	K+PFA
KMXK_0F03850	58.9695	65.3562	75.6307	66.6521	K+PFA
KMXK_0E05160	16.6076	16.741	15.6054	16.318	K+PFA
KMXK_0A02850	193.822	183.069	171.56	182.817	K+PFA
KMXK_0D04360	136.276	108.389	97.5695	114.078	K+PFA
KMXK_0E04990	15.968	16.7399	12.386	15.0313	K+PFA
KMXK_0C06980	74.8584	75.6646	107.976	86.1663	K+PFA
KMXK_0B06840	9.81673	7.94555	9.60396	9.12208	K+PFA
KMXK_0H00750	34.8447	32.9907	26.9028	31.5794	K+PFA
KMXK_0C07230	123.262	88.7782	104.802	105.614	K+PFA
KMXK_0A03110	230.757	195.371	200.96	209.029	K+PFA
KMXK_0B08160	62.2906	50.3809	60.6929	57.7881	K+PFA
KMXK_0B01060	8.289	8.06784	8.15455	8.17047	K+PFA
KMXK_0A02520	378.138	379.743	372.813	376.898	K+PFA
KMXK_0H00560	14.3903	32.3971	14.2139	20.3338	K+PFA
KMXK_0F01310	67.0914	55.1942	61.7884	61.358	K+PFA
KMXK_0F03090	1.87158	2.71222	3.17635	2.58672	K+PFA
KMXK_0C00770	202.701	177.964	181.499	187.388	K+PFA
KMXK_0G03490	100.894	115.588	103.286	106.59	K+PFA
KMXK_0H02740	89.918	76.0799	68.7331	78.2437	K+PFA
KMXK_0H04050	54.3011	65.4056	52.9227	57.5431	K+PFA
KMXK_0D06500	517.681	1208.37	655.953	794.002	K+PFA
KMXK_0C04620	107.554	110.288	103.394	107.079	K+PFA
KMXK_0B07470	17.7297	18.2722	16.8418	17.6146	K+PFA
KMXK_0G03590	464.358	420.671	610.326	498.452	K+PFA
KMXK_0F04150	10.4083	11.2136	10.2272	10.6163	K+PFA
KMXK_0A08010	1064.32	1208.67	1351.76	1208.25	K+PFA
KMXK_0F00400	31.3791	31.272	31.3825	31.3446	K+PFA
KMXK_0C06960	123.841	117.891	120.81	120.847	K+PFA
KMXK_0B02140	46.5744	40.3366	41.1464	42.6858	K+PFA
KMXK_0C02140	123.857	113.768	139.945	125.857	K+PFA
KMXK_0D03780	138.972	148.995	139.028	142.332	K+PFA
KMXK_0A03760	21.0475	16.0085	16.0082	17.6881	K+PFA
KMXK_0B05540	48.0857	48.6504	64.8342	53.8568	K+PFA
KMXK_0A07990	32.4545	28.5701	31.5854	30.87	K+PFA
KMXK_0A02390	60.7146	72.6684	66.5046	66.6292	K+PFA
KMXK_0B03620	56.7595	48.8227	59.579	55.0537	K+PFA
KMXK_0E01280	42.451	38.8514	35.3358	38.8794	K+PFA
KMXK_0F03330	126.074	121.359	139.174	128.869	K+PFA
KMXK_0B00530	513.685	443.659	342.558	433.301	K+PFA
KMXK_0H02150	170.484	134.909	126.881	144.091	K+PFA
KMXK_0H02700	25.6529	22.5786	21.0372	23.0896	K+PFA
KMXK_0B02290	26.524	50.1322	33.452	36.7027	K+PFA
KMXK_0C02160	64.1097	76.8181	53.9595	64.9624	K+PFA
KMXK_0G02820	58.2782	56.9989	51.8663	55.7145	K+PFA
KMXK_0C04440	28.1777	23.9891	27.3517	26.5062	K+PFA
KMXK_0F01200	131.198	93.8959	54.3577	93.1505	K+PFA
KMXK_0F04650	128.319	136.329	134.287	132.978	K+PFA
KMXK_0C05620	66.7112	50.3086	63.5406	60.1868	K+PFA
KMXK_0A04810	63.9424	77.0191	41.5261	60.8292	K+PFA
KMXK_0A05480	20.4126	20.663	18.5353	19.8703	K+PFA
KMXK_0E01090	38.9214	42.4837	38.3768	39.9273	K+PFA
KMXK_0H03210	109.466	90.7249	110.825	103.672	K+PFA
KMXK_0C00610	30.5529	27.0126	38.0468	31.8707	K+PFA
KMXK_0E00780	107.918	106.481	122.139	112.179	K+PFA
KMXK_0A01040	26.259	22.2818	24.537	24.3593	K+PFA
KMXK_0F04460	36.764	33.6457	28.6479	33.0192	K+PFA
KMXK_0B05870	69.1404	75.5728	65.6801	70.1311	K+PFA
KMXK_0A02860	53.6501	57.0037	49.3197	53.3245	K+PFA
KMXK_0E03790	40.0327	38.6225	37.2634	38.6395	K+PFA
KMXK_0B07420	46.3148	39.8375	43.8959	43.3494	K+PFA
KMXK_0B03960	187.217	168.188	204.812	186.739	K+PFA
KMXK_0H02140	75.6968	62.1911	63.0043	66.9641	K+PFA
KMXK_0C05420	171.507	190.542	128.131	163.393	K+PFA
KMXK_0D01800	96.9788	92.6831	88.8972	92.853	K+PFA
KMXK_0A06150	113.483	102.87	106.553	107.635	K+PFA
KMXK_0H01450	368.866	437.83	639.538	482.078	K+PFA
KMXK_0B03720	76.579	72.5092	60.585	69.8911	K+PFA
KMXK_0B04520	507.37	595.669	528.243	543.76	K+PFA
KMXK_0C06880	68.0408	66.9273	81.352	72.1067	K+PFA
KMXK_0C06050	188.531	184.49	203.91	192.31	K+PFA
KMXK_0C01720	35.7526	38.5297	37.9379	37.4067	K+PFA
KMXK_0E05860	79.9645	69.2969	80.6307	76.6307	K+PFA
KMXK_0H00550	105.978	96.435	116.688	106.367	K+PFA
KMXK_0F02120	56.8899	47.9199	65.114	56.6412	K+PFA
KMXK_0D03080	74.0837	81.1094	59.0207	71.4046	K+PFA
KMXK_0C06750	416.261	405.721	428.806	416.93	K+PFA
KMXK_0C00910	31.7304	28.2806	29.9098	29.9736	K+PFA
KMXK_0E02080	57.6837	47.9142	30.1285	45.2421	K+PFA
KMXK_0H04130	26.1481	77.0428	42.6201	48.6037	K+PFA
KMXK_0H02770	153.317	137.223	173.234	154.591	K+PFA
KMXK_0D05940	152.689	112.432	174.985	146.702	K+PFA
KMXK_0C01480	60.8767	50.6951	63.8406	58.4708	K+PFA
KMXK_0C00700	71.2889	54.9213	62.8356	63.0153	K+PFA
KMXK_0E04480	122.302	104.754	130.682	119.246	K+PFA
KMXK_0G01660	43.6442	41.0512	37.7796	40.825	K+PFA
KMXK_0H00620	22.2156	36.7992	19.3735	26.1294	K+PFA
KMXK_0C02530	627.383	730.519	709.098	689	K+PFA
KMXK_0H02730	49.2007	61.5071	50.1359	53.6146	K+PFA
KMXK_0G01850	15.7404	16.6387	12.05	14.8097	K+PFA
KMXK_0B04360	38.1108	39.7048	35.2562	37.6906	K+PFA
KMXK_0B07750	69.5196	72.8434	50.9839	64.449	K+PFA
KMXK_0F01820	140.061	107.068	95.829	114.32	K+PFA
KMXK_0D01850	39.9436	31.8207	30.9368	34.2337	K+PFA
KMXK_0C05290	178.187	201.859	184.106	188.051	K+PFA
KMXK_0B04760	161.717	134.385	158.58	151.561	K+PFA
KMXK_0E01100	243.367	290.342	325.211	286.307	K+PFA
KMXK_0F05010	296.971	225.483	430.898	317.784	K+PFA
KMXK_0A05620	91.1979	82.2456	109.584	94.3426	K+PFA
KMXK_0A05950	40.9462	39.5778	46.5713	42.3651	K+PFA
KMXK_0E05380	15.5526	18.6302	18.7262	17.6363	K+PFA
KMXK_0B07840	7429.29	5600.26	6732.22	6587.26	K+PFA
KMXK_0A06970	35.4998	43.4156	29.7382	36.2179	K+PFA
KMXK_0A02380	17.6308	19.5655	19.3772	18.8578	K+PFA
KMXK_0E00900	184.865	159.7	175.228	173.264	K+PFA
KMXK_0E05120	86.1435	111.804	97.4527	98.4668	K+PFA
KMXK_0A04980	347.55	347.243	451.025	381.94	K+PFA
KMXK_0E00390	96.4296	78.4619	90.2906	88.394	K+PFA
KMXK_0H03980	254.917	235.729	247.921	246.189	K+PFA
KMXK_0B06350	78.8824	71.0208	106.025	85.3094	K+PFA
KMXK_0B01040	41.252	49.8881	49.5297	46.8899	K+PFA
KMXK_0D05350	70.6265	61.8785	66.7342	66.4131	K+PFA
KMXK_0C02420	155.959	139.616	157.835	151.137	K+PFA
KMXK_0A01010	48.8449	54.0805	51.8956	51.607	K+PFA
KMXK_0B04870	141.338	121.305	110.885	124.509	K+PFA
KMXK_0E05100	60.1718	66.1282	49.0287	58.4429	K+PFA
KMXK_0G01150	33.0886	30.3754	44.0021	35.822	K+PFA
KMXK_0D03030	147.987	170.439	144.685	154.371	K+PFA
KMXK_0E04290	58.7043	49.8865	64.2113	57.6007	K+PFA
KMXK_0H02040	194.551	195.911	191.184	193.882	K+PFA
KMXK_0C03620	310.403	282.896	286.269	293.189	K+PFA
KMXK_0E06020	142.695	119.823	152.024	138.181	K+PFA
KMXK_0D00920	76.7402	66.1205	76.8785	73.2464	K+PFA
KMXK_0A05850	23.7127	19.9058	26.049	23.2225	K+PFA
KMXK_0B02490	50.0413	50.0316	63.9655	54.6795	K+PFA
KMXK_0G00780	121.679	126.339	144.358	130.792	K+PFA
KMXK_0F00120	295.049	241.418	385.801	307.423	K+PFA
KMXK_0G01330	70.8891	77.8621	71.85	73.5337	K+PFA
KMXK_0G00790	118.405	96.8844	98.766	104.685	K+PFA
KMXK_0D05910	44.322	44.2726	38.9168	42.5038	K+PFA
KMXK_0H03530	38.9377	180.782	57.4556	92.3917	K+PFA
KMXK_0C02430	125.565	105.019	137.192	122.592	K+PFA
KMXK_0B08180	191.377	175.102	195.107	187.195	K+PFA
KMXK_0D02580	68.1648	72.1239	82.4679	74.2522	K+PFA
KMXK_0D01550	78.3838	69.6213	63.0957	70.3669	K+PFA
KMXK_0A07930	332.713	329.548	355.091	339.117	K+PFA
KMXK_0H04440	162.013	287.197	206.149	218.453	K+PFA
KMXK_0B07490	208.307	182.22	245.279	211.935	K+PFA
KMXK_0B03820	52.7758	54.8012	46.1659	51.2476	K+PFA
KMXK_0C07270	97.7199	100.961	108.627	102.436	K+PFA
KMXK_0B02300	271.083	250.082	367.314	296.16	K+PFA
KMXK_0A00980	21.2877	21.4841	20.4232	21.065	K+PFA
KMXK_0D05190	82.1704	81.3832	84.8236	82.7924	K+PFA
KMXK_0D04180	94.928	91.0331	79.0352	88.3321	K+PFA
KMXK_0A04230	14.296	12.5348	12.3935	13.0747	K+PFA
KMXK_0A02540	180.32	158.989	190.284	176.531	K+PFA
KMXK_0E06080	48.2714	66.3984	45.9776	53.5491	K+PFA
KMXK_0B06440	32.217	58.2593	45.2216	45.2326	K+PFA
KMXK_0A08090	49.3084	46.9087	88.8316	61.6829	K+PFA
KMXK_0G04000	46.0401	63.2488	48.1635	52.4841	K+PFA
KMXK_0D05500	194.261	197.587	152.449	181.432	K+PFA
KMXK_0B06720	1532.2	1181.64	2239.7	1651.18	K+PFA
KMXK_0A07720	66.2623	51.1872	64.1144	60.5213	K+PFA
KMXK_0A06680	39.497	44.4065	50.1169	44.6735	K+PFA
KMXK_0E04190	67.1772	65.6122	84.052	72.2805	K+PFA
KMXK_0B00930	33.9494	34.3875	36.0136	34.7835	K+PFA
KMXK_0F02900	49.1423	42.9554	54.6068	48.9015	K+PFA
KMXK_0B05710	35.6768	24.6599	34.1284	31.4884	K+PFA
KMXK_0H02260	40.1264	59.7387	35.1375	45.0009	K+PFA
KMXK_0F03210	29.2144	33.1507	31.5466	31.3039	K+PFA
KMXK_0E02420	75.4619	59.174	64.5909	66.4089	K+PFA
KMXK_0B05560	17.5644	12.8329	29.9392	20.1121	K+PFA
KMXK_0A07530	54.9129	63.471	38.4266	52.2701	K+PFA
KMXK_0H02570	167.656	169.935	167.368	168.32	K+PFA
KMXK_0C03700	379.703	408.02	413.49	400.404	K+PFA
KMXK_0A00990	26.8051	26.5003	32.3362	28.5472	K+PFA
KMXK_0F02410	91.174	88.8582	71.3724	83.8015	K+PFA
KMXK_0A05840	243.333	246.778	273.641	254.584	K+PFA
KMXK_0G03230	196.586	191.606	198.639	195.61	K+PFA
KMXK_0B02310	241.537	206.794	269.779	239.37	K+PFA
KMXK_0A03990	11.733	11.0271	8.51332	10.4245	K+PFA
KMXK_0D05130	35.4287	25.9203	34.9414	32.0968	K+PFA
KMXK_0F04450	26.5491	28.0657	34.2926	29.6358	K+PFA
KMXK_0B04140	89.7531	83.3365	90.3995	87.8297	K+PFA
KMXK_0B01530	25.0479	32.8611	30.9582	29.6224	K+PFA
KMXK_0F04260	97.2428	106.327	122.277	108.615	K+PFA
KMXK_0D04280	37.3516	34.4475	32.8546	34.8846	K+PFA
KMXK_0E00950	297.444	272.933	364.134	311.504	K+PFA
KMXK_0H01250	84.0841	66.9502	75.9078	75.6473	K+PFA
KMXK_0A07890	80.7321	92.4129	75.2671	82.804	K+PFA
KMXK_0H02230	97.2371	90.1814	108.581	98.6664	K+PFA
KMXK_0F02870	63.7931	63.2792	53.8767	60.3164	K+PFA
KMXK_0H01160	33.8913	44.1978	17.245	31.778	K+PFA
KMXK_0C03830	273.529	217.109	215.094	235.244	K+PFA
KMXK_0B02030	27.8708	27.3043	26.3388	27.1713	K+PFA
KMXK_0F03700	18.448	27.305	16.7208	20.8246	K+PFA
KMXK_0B07530	69.4667	106.506	94.0948	90.0225	K+PFA
KMXK_0B00810	202.962	174.067	211.213	196.081	K+PFA
KMXK_0F00890	239.453	254.025	295.007	262.828	K+PFA
KMXK_0A04280	172.149	171.33	178.603	174.027	K+PFA
KMXK_0F04350	202.141	185.759	256.13	214.677	K+PFA
KMXK_0G03180	6007.76	6891.94	4926.42	5942.04	K+PFA
KMXK_0E02650	3558.73	4837.33	4636.66	4344.24	K+PFA
KMXK_0B02340	3828.86	3826.47	4440.21	4031.85	K+PFA
KMXK_0H04250	3715.82	4059.75	4211.79	3995.79	K+PFA
KMXK_0E02930	3625.06	4265.52	3450.05	3780.21	K+PFA
KMXK_0C05990	4602.26	3896.82	2575.24	3691.44	K+PFA
KMXK_0C07190	3072.97	3419.84	2586.25	3026.35	K+PFA
KMXK_0A07690	2953.78	3328.44	2744	3008.74	K+PFA
KMXK_0B01030	2679.28	3200.43	2771.89	2883.87	K+PFA
KMXK_0B05050	2845.02	3297.06	2393.08	2845.05	K+PFA
KMXK_0H00360	2859.1	2966.81	2344.61	2723.51	K+PFA
KMXK_0A00550	2738.31	3043.27	2305.36	2695.65	K+PFA
KMXK_0E03200	2615.97	2979.06	2457.04	2684.02	K+PFA
KMXK_0E05560	2683.4	3186.5	2177.24	2682.38	K+PFA
KMXK_0D00530	2528.15	2843.1	2661.83	2677.7	K+PFA
KMXK_0D04270	2488.69	2699.12	2546.7	2578.17	K+PFA
KMXK_0E01950	1729.7	2154.33	3762.02	2548.68	K+PFA
KMXK_0D04650	2535.89	2731.71	2360.76	2542.79	K+PFA
KMXK_0B02780	1919.03	2241.49	3267.25	2475.92	K+PFA
KMXK_0E01760	2529.8	2871.14	1964.78	2455.24	K+PFA
KMXK_0D02170	2371.5	2691.18	1917.98	2326.89	K+PFA
KMXK_0E02140	2272.36	2623.66	1943.77	2279.93	K+PFA
KMXK_0F00600	2294.03	2672.14	1821.16	2262.44	K+PFA
KMXK_0B08130	2208.86	2354.27	2068.64	2210.59	K+PFA
KMXK_0F02600	2091.17	2640.19	1650.98	2127.45	K+PFA
KMXK_0B03340	2237.2	2381.95	1726.29	2115.15	K+PFA
KMXK_0H00850	2012.01	2202.85	2066.05	2093.64	K+PFA
KMXK_0H01910	2127.65	2412.89	1695.62	2078.72	K+PFA
KMXK_0A04530	2065.65	2335.29	1724.47	2041.8	K+PFA
KMXK_0D00960	1998.99	2274.18	1818.98	2030.71	K+PFA
KMXK_0G03710	2077.15	2354.85	1611.89	2014.63	K+PFA
KMXK_0A01570	2067.12	1753.92	2174.15	1998.4	K+PFA
KMXK_0F01250	1959.1	2171.72	1730.54	1953.79	K+PFA
KMXK_0H00420	2120.87	1729.91	1966.69	1939.16	K+PFA
KMXK_0A06390	1918.8	2183.96	1693.74	1932.17	K+PFA
KMXK_0A01400	2066.51	2170.88	1530.98	1922.79	K+PFA
KMXK_0H03120	1779.11	1694.88	2261.81	1911.93	K+PFA
KMXK_0D05050	1960.22	2114.24	1632.62	1902.36	K+PFA
KMXK_0B02730	1665.16	2151.19	1844.65	1887	K+PFA
KMXK_0B05680	1459.26	1432.18	2672.5	1854.65	K+PFA
KMXK_0D05850	1879.29	2126	1516.69	1840.66	K+PFA
KMXK_0H03500	2053.8	1716.6	1695.39	1821.93	K+PFA
KMXK_0D06060	1920.11	2078.07	1388.74	1795.64	K+PFA
KMXK_0H01460	1737.91	1991.96	1427.83	1719.23	K+PFA
KMXK_0D04150	1723.59	1947.76	1429.78	1700.38	K+PFA
KMXK_0H01530	1757.66	1915.75	1344.7	1672.7	K+PFA
KMXK_0D01140	1588.88	2071.95	1281.89	1647.57	K+PFA
KMXK_0H03540	1693.12	1903.99	1341.49	1646.2	K+PFA
KMXK_0B07570	1637.32	1873.13	1417.85	1642.77	K+PFA
KMXK_0B01430	1740.49	1598.38	1573.86	1637.58	K+PFA
KMXK_0E02480	1668.07	1885.42	1307.41	1620.3	K+PFA
KMXK_0B07760	1614.52	2004.48	1211.64	1610.21	K+PFA
KMXK_0A01390	1558.92	1758.95	1313.82	1543.9	K+PFA
KMXK_0D00800	1750.06	1487.88	1375.42	1537.79	K+PFA
KMXK_0F01580	1417.36	2107.21	994.827	1506.46	K+PFA
KMXK_0H04430	1695.05	1433.83	1357.04	1495.31	K+PFA
KMXK_0B00660	1497.64	1696.05	1253.63	1482.44	K+PFA
KMXK_0G00300	1765.06	1300.11	1314.19	1459.79	K+PFA
KMXK_0B03540	1530.03	1730.19	1118.57	1459.59	K+PFA
KMXK_0C06630	1518.52	1755.1	1100.34	1457.99	K+PFA
KMXK_0F03040	1233.63	1533.97	1562.38	1443.33	K+PFA
KMXK_0F04370	1619.89	1499.67	1138.95	1419.5	K+PFA
KMXK_0A00690	1409.26	1625.68	1106.35	1380.43	K+PFA
KMXK_0B03140	1493.29	1287.29	1358.91	1379.83	K+PFA
KMXK_0E02670	1472.07	1588.75	1047.52	1369.44	K+PFA
KMXK_0H04420	1660.05	1222.13	1211.84	1364.67	K+PFA
KMXK_0F00350	1327.74	1530.54	1063.57	1307.28	K+PFA
KMXK_0A01320	1345.03	1460.79	1097.87	1301.23	K+PFA
KMXK_0E03280	1293	1514.44	1092.76	1300.07	K+PFA
KMXK_0A03200	1307.69	1523.15	1032.55	1287.8	K+PFA
KMXK_0G02660	1271.41	1574.62	1014.33	1286.79	K+PFA
KMXK_0E05830	766.997	1240.86	1846.89	1284.92	K+PFA
KMXK_0F03720	1169.62	1240.23	1421.75	1277.2	K+PFA
KMXK_0B03710	1292.85	1455.32	1013.99	1254.05	K+PFA
KMXK_0D06100	1300.22	1467.04	946.138	1237.8	K+PFA
KMXK_0E00150	1300.33	1424.85	958.248	1227.81	K+PFA
KMXK_0B05750	1244.99	1446.9	989.488	1227.13	K+PFA
KMXK_0C02640	1275.61	1354.85	1034.38	1221.62	K+PFA
KMXK_0E01990	1276.02	1367.88	1018.69	1220.86	K+PFA
KMXK_0B07950	1223.39	1410.9	867.885	1167.39	K+PFA
KMXK_0D01320	1013.64	1310.48	1137.99	1154.03	K+PFA
KMXK_0A08250	1152.1	1013.66	1296.26	1154.01	K+PFA
KMXK_0G01720	1130.74	1046.93	1273.28	1150.32	K+PFA
KMXK_0G04220	1278.01	1113.51	1037.43	1142.98	K+PFA
KMXK_0B04540	1116.94	1169.81	1111.81	1132.86	K+PFA
KMXK_0A05160	1131.08	1293.38	928.658	1117.71	K+PFA
KMXK_0C02820	1362.38	939.838	1031.66	1111.29	K+PFA
KMXK_0A07940	1206.13	1066.92	1057.54	1110.2	K+PFA
KMXK_0B05960	1143.94	1254.07	886.349	1094.79	K+PFA
KMXK_0E04750	1157.5	1303.9	776.075	1079.16	K+PFA
KMXK_0A00700	1135.84	1251.59	840.019	1075.82	K+PFA
KMXK_0G00960	1106.46	1012.14	1082.52	1067.04	K+PFA
KMXK_0F03550	993.872	1077.79	1096.06	1055.91	K+PFA
KMXK_0C06330	1064.4	873.535	1214.19	1050.71	K+PFA
KMXK_0A07750	958.458	1056.29	1133.69	1049.48	K+PFA
KMXK_0E04770	1047	1233.7	866.354	1049.02	K+PFA
KMXK_0A05260	1086.96	989.698	1063.14	1046.6	K+PFA
KMXK_0H00490	1175.05	1066.52	868.794	1036.79	K+PFA
KMXK_0A00740	1180.53	872.063	967.472	1006.69	K+PFA
KMXK_0A08150	1184.37	906.752	910.07	1000.4	K+PFA
KMXK_0B05080	1040.09	1168.08	756.799	988.325	K+PFA
KMXK_0F04170	1164.29	901.512	894.513	986.771	K+PFA
KMXK_0G04170	1034.96	1139.24	756.49	976.897	K+PFA
KMXK_0A01880	989.486	1076.62	847.083	971.062	K+PFA
KMXK_0B05040	1113.24	927.651	847.12	962.669	K+PFA
KMXK_0B00650	983.719	1172.97	720.353	959.015	K+PFA
KMXK_0D04740	915.734	1098.05	821.475	945.085	K+PFA
KMXK_0A03750	932.902	1122.48	778.512	944.632	K+PFA
KMXK_0E02060	974.241	1106.11	734.971	938.439	K+PFA
KMXK_0A07140	1004.18	988.291	818.588	937.021	K+PFA
KMXK_0H02970	964.117	1109.15	733.137	935.468	K+PFA
KMXK_0B03190	950.697	924.109	847.125	907.31	K+PFA
KMXK_0C04280	992.997	769.594	954.409	905.667	K+PFA
KMXK_0A03010	888.306	970.379	817.729	892.138	K+PFA
KMXK_0D02770	1057.18	831.909	746.778	878.622	K+PFA
KMXK_0A02100	843.475	858.422	928.248	876.715	K+PFA
KMXK_0H01380	1059.04	761.485	772.034	864.185	K+PFA
KMXK_0H01360	903.668	734.383	946.342	861.464	K+PFA
KMXK_0H03610	865.761	875.424	804.605	848.597	K+PFA
KMXK_0F02020	752.722	947.714	817.464	839.3	K+PFA
KMXK_0C01300	787.197	776.484	873.275	812.319	K+PFA
KMXK_0E04040	797.499	831.259	788.645	805.801	K+PFA
KMXK_0A07800	845.184	847.679	719.018	803.96	K+PFA
KMXK_0A07730	926.32	772.88	662.096	787.099	K+PFA
KMXK_0G02340	1126.45	646.823	583.639	785.637	K+PFA
KMXK_0F01270	941.81	700.781	691.895	778.162	K+PFA
KMXK_0C01210	775.69	892.333	659.583	775.869	K+PFA
KMXK_0A04870	820.338	884.988	610.286	771.87	K+PFA
KMXK_0F00590	855.752	780.685	677.683	771.373	K+PFA
KMXK_0C03840	503.302	926.725	860.862	763.63	K+PFA
KMXK_0C00720	763.989	828.499	670.068	754.185	K+PFA
KMXK_0C04570	476.405	729.439	1045.58	750.475	K+PFA
KMXK_0F01480	754.385	823	645.423	740.936	K+PFA
KMXK_0A01170	871.068	661.864	685.996	739.643	K+PFA
KMXK_0C00270	888.447	708.848	617.148	738.148	K+PFA
KMXK_0G00620	724.13	822.481	665.601	737.404	K+PFA
KMXK_0A02160	651.565	558.706	997.989	736.087	K+PFA
KMXK_0E01660	697.725	503.945	994.982	732.218	K+PFA
KMXK_0H00510	740.331	756.461	694.831	730.541	K+PFA
KMXK_0B02830	750.316	882.398	542.538	725.084	K+PFA
KMXK_0F04900	710.392	733.755	697.247	713.798	K+PFA
KMXK_0B04170	731.561	846.804	557.436	711.933	K+PFA
KMXK_0E02880	596.143	731.682	794.578	707.468	K+PFA
KMXK_0B01790	750.293	636.003	735.97	707.422	K+PFA
KMXK_0A06140	596.897	731.562	785.866	704.775	K+PFA
KMXK_0E00120	762.452	664.134	643.888	690.158	K+PFA
KMXK_0B02720	700.344	629.611	718.474	682.81	K+PFA
KMXK_0C00940	718.062	604.062	712.705	678.276	K+PFA
KMXK_0E02400	756.987	611.522	659.063	675.858	K+PFA
KMXK_0H00650	654.004	828.536	527.448	669.996	K+PFA
KMXK_0D01490	668.733	754.529	581.995	668.419	K+PFA
KMXK_0F02830	662.013	656.758	685.463	668.078	K+PFA
KMXK_0H01050	663.386	806.122	525.444	664.984	K+PFA
KMXK_0A03690	661.826	769.321	563.647	664.931	K+PFA
KMXK_0G03000	675.12	513.856	772.914	653.963	K+PFA
KMXK_0B02570	569.173	519.346	818.906	635.809	K+PFA
KMXK_0A03270	632.511	592.355	681.739	635.535	K+PFA
KMXK_0C03640	639.005	605.287	651.346	631.879	K+PFA
KMXK_0D01720	543.888	601.67	746.111	630.556	K+PFA
KMXK_0C02100	735.078	590.831	564.291	630.066	K+PFA
KMXK_0B01850	634.43	745.016	507.344	628.93	K+PFA
KMXK_0A01770	742.562	615.441	525.86	627.954	K+PFA
KMXK_0B06280	659.973	668.35	547.237	625.187	K+PFA
KMXK_0A06750	630.784	702.005	536.232	623.007	K+PFA
KMXK_0B07340	651.143	583.207	626.506	620.285	K+PFA
KMXK_0B08040	582.339	557.916	719.922	620.059	K+PFA
KMXK_0F03410	565.71	505.097	780.745	617.184	K+PFA
KMXK_0F04010	663.285	607.026	560.597	610.303	K+PFA
KMXK_0H00790	681.478	624.9	509.161	605.18	K+PFA
KMXK_0C06930	634.223	680.151	477.305	597.226	K+PFA
KMXK_0A05270	616.325	665.286	460.75	580.787	K+PFA
KMXK_0A06690	660.836	559.629	506.718	575.727	K+PFA
KMXK_0C00370	673.1	512.383	519.748	568.41	K+PFA
KMXK_0F01830	611.484	594.427	487.184	564.365	K+PFA
KMXK_0H02680	650.395	548.532	477.804	558.91	K+PFA
KMXK_0D01570	502.152	448.528	694.569	548.416	K+PFA
KMXK_0A00760	534.435	595.301	475.998	535.244	K+PFA
KMXK_0C02660	649.958	436.275	501.087	529.107	K+PFA
KMXK_0E02660	545.487	625.374	411.581	527.48	K+PFA
KMXK_0D01380	489.815	477.771	610.485	526.024	K+PFA
KMXK_0B07970	497.347	516.911	534.145	516.134	K+PFA
KMXK_0D06030	571.761	550.397	425.567	515.908	K+PFA
KMXK_0F01010	414.2	401.722	728.658	514.86	K+PFA
KMXK_0A04520	506.487	616.034	406.931	509.817	K+PFA
KMXK_0G03120	499.082	459.925	560.472	506.493	K+PFA
KMXK_0H01220	676.082	492.698	337.378	502.052	K+PFA
KMXK_0C05220	514.612	504.061	486.019	501.564	K+PFA
KMXK_0B03240	389.863	530.734	560.844	493.814	K+PFA
KMXK_0G03640	572.306	462.293	444.333	492.977	K+PFA
KMXK_0C01890	577.258	466.018	418.712	487.329	K+PFA
KMXK_0G04120	627.369	412.771	413.584	484.575	K+PFA
KMXK_0H02600	527.508	475.099	450.943	484.517	K+PFA
KMXK_0B02930	473.811	564.601	367.035	468.482	K+PFA
KMXK_0G00370	504.445	453.808	442.247	466.833	K+PFA
KMXK_0F05570	427.544	414.304	555.791	465.879	K+PFA
KMXK_0E00250	795.318	345.133	254.937	465.13	K+PFA
KMXK_0H02690	437.26	419.522	529.364	462.049	K+PFA
KMXK_0E03110	454.766	429.958	499.047	461.257	K+PFA
KMXK_0D05310	522.007	475.333	377.242	458.194	K+PFA
KMXK_0F00790	442.045	479.649	436.33	452.675	K+PFA
KMXK_0A05710	409.693	432.06	512.166	451.306	K+PFA
KMXK_0A01140	404.254	425.072	510.058	446.461	K+PFA
KMXK_0B04770	506.16	402.105	430.538	446.268	K+PFA
KMXK_0C06530	532.766	405.327	400.241	446.111	K+PFA
KMXK_0B01280	351.486	407.885	578.798	446.056	K+PFA
KMXK_0F04580	444.645	498.759	371.138	438.18	K+PFA
KMXK_0G00380	424.664	439.864	431.36	431.963	K+PFA
KMXK_0E04870	408.794	376.446	508.284	431.175	K+PFA
KMXK_0C01280	532.239	367.948	382.393	427.526	K+PFA
KMXK_0B06150	495.1	366.661	413.437	425.066	K+PFA
KMXK_0B05840	433.677	463.175	377.818	424.89	K+PFA
KMXK_0G03960	455.6	437.014	379.822	424.145	K+PFA
KMXK_0H01170	400.9	410.846	447.572	419.773	K+PFA
KMXK_0E03780	430.479	439.432	387	418.97	K+PFA
KMXK_0B02970	436.71	424.947	393.553	418.404	K+PFA
KMXK_0C07290	472.959	409.981	369.831	417.591	K+PFA
KMXK_0B00870	407.074	447.663	388.977	414.571	K+PFA
KMXK_0D02060	417.847	355.762	463.642	412.417	K+PFA
KMXK_0C02440	338.829	298.43	583.066	406.775	K+PFA
KMXK_0A01060	417.678	383.217	416.179	405.691	K+PFA
KMXK_0E01180	428.973	384.343	393.587	402.301	K+PFA
KMXK_0H03570	469.675	281.116	448.631	399.808	K+PFA
KMXK_0H02190	437.661	357.949	397.809	397.806	K+PFA
KMXK_0F04050	418.575	388.041	383.559	396.725	K+PFA
KMXK_0A00340	355.545	370.667	463.755	396.656	K+PFA
KMXK_0A01420	435.212	396.771	356.485	396.156	K+PFA
KMXK_0G00660	402.271	386.767	398.149	395.729	K+PFA
KMXK_0H04390	379.032	357.772	443.487	393.43	K+PFA
KMXK_0D01190	380.963	295.084	503.031	393.026	K+PFA
KMXK_0C00920	355.313	377.181	425.378	385.957	K+PFA
KMXK_0E03480	420.121	388.029	347.086	385.079	K+PFA
KMXK_0A02170	360.939	341.759	451.528	384.742	K+PFA
KMXK_0B05430	375.303	399.531	379.334	384.723	K+PFA
KMXK_0A00540	381.245	347.674	418.64	382.52	K+PFA
KMXK_0C06890	404.218	338.573	402.477	381.756	K+PFA
KMXK_0E01620	359.303	367.446	417.973	381.574	K+PFA
KMXK_0A04730	373.674	373.582	396.581	381.279	K+PFA
KMXK_0G03450	412.215	417.874	312.277	380.789	K+PFA
KMXK_0C05890	360.629	415.697	361.327	379.218	K+PFA
KMXK_0A08030	403.467	388.384	339.913	377.255	K+PFA
KMXK_0F01510	331.416	412.569	385.108	376.364	K+PFA
KMXK_0D00300	465.727	362.344	291.442	373.171	K+PFA
KMXK_0D05830	409.823	375.21	330.495	371.843	K+PFA
KMXK_0A06190	403.793	363.261	347.861	371.638	K+PFA
KMXK_0E06260	353.58	372.305	372.947	366.277	K+PFA
KMXK_0G03860	328.609	338.001	419.404	362.005	K+PFA
KMXK_0B01130	386.239	343.135	352.65	360.675	K+PFA
KMXK_0A01810	373.864	410.202	294.437	359.501	K+PFA
KMXK_0G02920	325.776	335.96	405.42	355.719	K+PFA
KMXK_0F00260	388.517	335.215	339.101	354.278	K+PFA
KMXK_0H02560	280.591	436.34	343.547	353.492	K+PFA
KMXK_0A03180	251.476	259.016	548.652	353.048	K+PFA
KMXK_0A06760	374.43	397.99	280.869	351.096	K+PFA
KMXK_0F05520	343.885	263.345	442.833	350.021	K+PFA
KMXK_0F01080	362.704	320.077	356.418	346.4	K+PFA
KMXK_0B01680	364.706	256.792	413.882	345.126	K+PFA
KMXK_0D02100	331.257	301.562	397.086	343.302	K+PFA
KMXK_0B03090	353.781	338.551	332.727	341.686	K+PFA
KMXK_0C07160	361.46	362.468	301.073	341.667	K+PFA
KMXK_0A00220	352.502	302.828	368.619	341.317	K+PFA
KMXK_0C02760	289.308	317.177	416.734	341.073	K+PFA
KMXK_0F01120	333.772	314.038	363.995	337.269	K+PFA
KMXK_0F02550	352.568	339.035	315.498	335.7	K+PFA
KMXK_0B01210	355.248	352.572	295.522	334.447	K+PFA
KMXK_0E01350	347.77	326.49	323.166	332.475	K+PFA
KMXK_0F01060	280.429	288.085	425.977	331.497	K+PFA
KMXK_0D01910	352.217	317.276	323.667	331.053	K+PFA
KMXK_0F02140	341.146	326.621	323.15	330.306	K+PFA
KMXK_0D02230	346.257	244.719	392.906	327.961	K+PFA
KMXK_0C03600	323.968	302.223	351.381	325.857	K+PFA
KMXK_0D02760	313.184	301.375	354.22	322.926	K+PFA
KMXK_0F00780	331.193	329.359	306.793	322.448	K+PFA
KMXK_0D00670	284.926	265.026	416.555	322.169	K+PFA
KMXK_0A01960	307.018	320.867	337.871	321.919	K+PFA
KMXK_0F00380	335.43	418.761	209.322	321.171	K+PFA
KMXK_0A01600	354.2	301.242	306.898	320.78	K+PFA
KMXK_0A01190	302.336	409.778	248.309	320.141	K+PFA
KMXK_0F05560	265.055	236.739	457.525	319.773	K+PFA
KMXK_0G00760	286.515	383.095	286.516	318.709	K+PFA
KMXK_0B04080	376.817	295.572	275.054	315.814	K+PFA
KMXK_0D06470	326.828	304.454	314.806	315.363	K+PFA
KMXK_0B08060	299.63	350.314	289.995	313.313	K+PFA
KMXK_0D06380	306.655	302.446	330.556	313.219	K+PFA
KMXK_0E05340	121.983	331.955	483.916	312.618	K+PFA
KMXK_0A02620	271.589	324.951	338.188	311.576	K+PFA
KMXK_0F00630	350.586	334.807	247.03	310.808	K+PFA
KMXK_0C00950	304.311	196.962	426.745	309.339	K+PFA
KMXK_0A05920	294.204	238.179	394.658	309.014	K+PFA
KMXK_0C00760	354.621	313.527	256.63	308.259	K+PFA
KMXK_0G01200	293.634	277.967	339.459	303.687	K+PFA
KMXK_0C02840	309.594	279.005	307.864	298.821	K+PFA
KMXK_0D03510	321.686	283.779	287.421	297.629	K+PFA
KMXK_0B05660	238.806	312.116	340.31	297.077	K+PFA
KMXK_0B03550	289.149	282.574	315.301	295.675	K+PFA
KMXK_0H00530	324.212	304.31	257.814	295.445	K+PFA
KMXK_0A07450	272.424	309.636	301.824	294.628	K+PFA
KMXK_0A03340	286.855	238.849	354.805	293.503	K+PFA
KMXK_0F04120	336.112	275.352	267.544	293.002	K+PFA
KMXK_0C05110	247.434	392.511	234.85	291.598	K+PFA
KMXK_0H03990	276.312	253.161	344.583	291.352	K+PFA
KMXK_0A00950	304.467	293.328	274.66	290.818	K+PFA
KMXK_0F01590	290.003	269.439	312.617	290.686	K+PFA
KMXK_0E02040	308.428	197.559	365.459	290.482	K+PFA
KMXK_0B05900	317.098	266.343	283.889	289.11	K+PFA
KMXK_0E02340	283.616	293.171	284.835	287.207	K+PFA
KMXK_0B06760	274.333	256.086	322.567	284.329	K+PFA
KMXK_0H02790	302.82	326.718	222.087	283.875	K+PFA
KMXK_0B03080	268.154	287.112	293.451	282.905	K+PFA
KMXK_0D06010	265.898	253.863	328.634	282.799	K+PFA
KMXK_0B05290	285.357	292.782	262.756	280.298	K+PFA
KMXK_0A06820	298.384	268.362	273.756	280.167	K+PFA
KMXK_0D04980	287.91	269.276	281.222	279.469	K+PFA
KMXK_0E03190	249.189	278.561	307.91	278.553	K+PFA
KMXK_0G04060	302.927	274.588	252.355	276.623	K+PFA
KMXK_0C01710	297.358	302.27	229.183	276.27	K+PFA
KMXK_0A06580	231.624	359.854	236.343	275.941	K+PFA
KMXK_0B06130	254.179	254.08	319.534	275.931	K+PFA
KMXK_0D00970	290.555	290.749	242.121	274.475	K+PFA
KMXK_0F01650	273.972	249.626	296.844	273.48	K+PFA
KMXK_0D04940	309.562	262.581	243.537	271.893	K+PFA
KMXK_0A02890	234.743	269.976	310.422	271.714	K+PFA
KMXK_0F05250	272.438	260.18	279.143	270.587	K+PFA
KMXK_0F01210	283.212	284.18	244.236	270.543	K+PFA
KMXK_0D04830	280.735	284.965	245.777	270.492	K+PFA
KMXK_0B08050	274.015	283.334	250.903	269.417	K+PFA
KMXK_0H00610	265.694	227.063	314.528	269.095	K+PFA
KMXK_0G00600	249.912	269.474	285.972	268.453	K+PFA
KMXK_0B04750	258.179	270.402	274.706	267.762	K+PFA
KMXK_0A01700	266.21	255.714	276.343	266.089	K+PFA
KMXK_0G01700	285.658	218.215	289.114	264.329	K+PFA
KMXK_0G03030	265.842	276.607	248.889	263.779	K+PFA
KMXK_0C00510	292.14	256.849	241.873	263.621	K+PFA
KMXK_0C03420	266.055	263.558	257.396	262.336	K+PFA
KMXK_0F04710	269.104	242.257	274.723	262.028	K+PFA
KMXK_0G01920	262.171	292.186	229.567	261.308	K+PFA
KMXK_0C00740	245.118	248.954	284.608	259.56	K+PFA
KMXK_0A01920	274.102	266.411	235.769	258.76	K+PFA
KMXK_0A05990	341.238	165.47	266.268	257.659	K+PFA
KMXK_0E02760	280.899	229.017	262.666	257.528	K+PFA
KMXK_0D03480	268.923	246.648	253.843	256.471	K+PFA
KMXK_0B07810	238.964	239.109	287.65	255.241	K+PFA
KMXK_0H01510	266.633	239.576	257.106	254.438	K+PFA
KMXK_0C01490	247.145	235.01	279.695	253.95	K+PFA
KMXK_0B08200	281.256	246.857	228.288	252.133	K+PFA
KMXK_0C01110	278.389	238.851	238.451	251.897	K+PFA
KMXK_0E04210	276.81	235.566	242.182	251.519	K+PFA
KMXK_0B01560	228.096	229.716	295.594	251.135	K+PFA
KMXK_0D04570	260.157	229.21	262.683	250.684	K+PFA
KMXK_0B03910	260.87	258.649	224.896	248.138	K+PFA
KMXK_0C00810	272.859	291.879	179.275	248.005	K+PFA
KMXK_0A06740	278.256	276.064	187.588	247.303	K+PFA
KMXK_0B05550	249.512	209.513	281.428	246.818	K+PFA
KMXK_0C01180	217.074	203.129	319.278	246.494	K+PFA
KMXK_0A07130	261.015	220.047	257.472	246.178	K+PFA
KMXK_0D06350	271.437	238.82	222.358	244.205	K+PFA
KMXK_0D03320	232.303	224.391	270.698	242.464	K+PFA
KMXK_0B04970	240.184	215.031	269.973	241.729	K+PFA
KMXK_0B07590	230.253	232.343	255.152	239.249	K+PFA
KMXK_0E05030	218.27	207.029	286.17	237.156	K+PFA
KMXK_0G02220	247.594	230.7	228.046	235.447	K+PFA
KMXK_0F03370	216.994	223.51	265.336	235.28	K+PFA
KMXK_0G01480	278.591	214.926	211.517	235.011	K+PFA
KMXK_0E04970	225.239	215.227	257.533	232.666	K+PFA
KMXK_0D01450	247.535	235.309	214.523	232.456	K+PFA
KMXK_0E05290	228.549	213.936	254.869	232.451	K+PFA
KMXK_0E03870	200.424	232.894	262.746	232.021	K+PFA
KMXK_0E06060	253.315	246.597	195.164	231.692	K+PFA
KMXK_0B04090	236.646	214.03	242.151	230.942	K+PFA
KMXK_0D03670	234.123	244.405	211.087	229.871	K+PFA
KMXK_0B03360	214.972	307.908	166.566	229.815	K+PFA
KMXK_0D06390	255.068	238.704	195.182	229.652	K+PFA
KMXK_0C06480	206.503	229.033	248.729	228.088	K+PFA
KMXK_0G03510	236.918	214.429	232.258	227.868	K+PFA
KMXK_0E05430	243.953	225.163	214.347	227.821	K+PFA
KMXK_0D02560	223.277	203.592	254.708	227.192	K+PFA
KMXK_0C05940	233.356	202.381	244.303	226.68	K+PFA
KMXK_0B03610	241.195	204.592	234.079	226.622	K+PFA
KMXK_0B07240	241.84	229.658	208.063	226.52	K+PFA
KMXK_0E04820	228.896	213.478	234.365	225.579	K+PFA
KMXK_0C02950	236.162	261.416	179.129	225.569	K+PFA
KMXK_0G03680	227.313	222.991	224.625	224.976	K+PFA
KMXK_0G04160	228.857	231.255	214.464	224.858	K+PFA
KMXK_0B06220	203.251	223.736	246.456	224.481	K+PFA
KMXK_0G01970	239.751	238.877	194.374	224.334	K+PFA
KMXK_0B07880	190.887	183.631	296.069	223.529	K+PFA
KMXK_0E00320	237.101	201.537	231.919	223.519	K+PFA
KMXK_0A02240	216.559	212.385	239.728	222.89	K+PFA
KMXK_0C04750	260.002	248.899	159.601	222.834	K+PFA
KMXK_0B04620	232.519	202.733	233.161	222.805	K+PFA
KMXK_0G00460	241.405	208.808	215.937	222.05	K+PFA
KMXK_0E04220	224.704	185.858	252.981	221.181	K+PFA
KMXK_0G03600	223.478	205.099	234.647	221.075	K+PFA
KMXK_0A01980	202.81	219.448	239.039	220.432	K+PFA
KMXK_0D03380	218.572	181.396	259.194	219.72	K+PFA
KMXK_0H01900	225.454	249.66	182.996	219.37	K+PFA
KMXK_0B06850	221.439	190.643	246.026	219.369	K+PFA
KMXK_0D05220	225.888	219.728	211.502	219.039	K+PFA
KMXK_0A04040	235.312	207.991	212.624	218.642	K+PFA
KMXK_0C05490	230.941	235.588	187.405	217.978	K+PFA
KMXK_0E01930	221.445	220.593	211.378	217.805	K+PFA
KMXK_0H03420	208.481	216.136	228.058	217.558	K+PFA
KMXK_0H00890	235.104	216.676	199.894	217.225	K+PFA
KMXK_0A08130	229.218	199.753	221.765	216.912	K+PFA
KMXK_0C04880	215.61	242.913	191.73	216.751	K+PFA
KMXK_0H03230	223.467	199.188	227.186	216.614	K+PFA
KMXK_0B08240	195.735	256.725	195.895	216.118	K+PFA
KMXK_0D02030	214.579	185.635	246.633	215.616	K+PFA
KMXK_0H01000	189.237	190.16	266.767	215.388	K+PFA
KMXK_0F02840	211.65	190.446	241.885	214.66	K+PFA
KMXK_0F03260	226.553	201.376	214.567	214.165	K+PFA
KMXK_0H01720	248.331	221.575	172	213.969	K+PFA
KMXK_0E05580	197.865	276.529	165.156	213.183	K+PFA
KMXK_0C03240	258.73	187.486	191.215	212.477	K+PFA
KMXK_0C07020	223.727	227.829	185.695	212.417	K+PFA
KMXK_0B06270	222.572	188.032	226.315	212.306	K+PFA
KMXK_0D00540	207.561	185.011	243.566	212.046	K+PFA
KMXK_0C04760	204.335	205.893	224.318	211.516	K+PFA
KMXK_0C05900	184.577	193.177	256.448	211.401	K+PFA
KMXK_0B07440	215.459	210.259	208.11	211.276	K+PFA
KMXK_0B06230	212.722	198.496	220.288	210.502	K+PFA
KMXK_0D02440	215.976	204.128	208.465	209.523	K+PFA
KMXK_0B07660	214.082	190.894	223.302	209.426	K+PFA
KMXK_0B07180	175.569	185.801	266.352	209.241	K+PFA
KMXK_0A04010	233.476	203.392	190.848	209.239	K+PFA
KMXK_0G04090	220.739	206.15	200.483	209.124	K+PFA
KMXK_0G00190	169.243	164.837	293.006	209.029	K+PFA
KMXK_0A06000	246.486	194.742	182.235	207.821	K+PFA
KMXK_0F00160	209.749	233.71	175.859	206.439	K+PFA
KMXK_0E01880	193.467	174.572	250.029	206.023	K+PFA
KMXK_0E02440	189.576	226.16	199.076	204.937	K+PFA
KMXK_0G00480	153.035	269.688	190.989	204.571	K+PFA
KMXK_0A03910	198.875	204.873	209.94	204.563	K+PFA
KMXK_0C06610	221.436	237.394	153.509	204.113	K+PFA
KMXK_0G00890	195.672	181.424	235.071	204.056	K+PFA
KMXK_0C00300	217.692	197.424	195.495	203.537	K+PFA
KMXK_0C01620	199.638	204.038	206.121	203.266	K+PFA
KMXK_0C02260	174.441	192.83	241.549	202.94	K+PFA
KMXK_0B08390	185.791	196.276	225.36	202.476	K+PFA
KMXK_0E04960	242.224	187.977	176.473	202.225	K+PFA
KMXK_0E00910	220.721	205.091	180.784	202.199	K+PFA
KMXK_0G01610	215.563	175.652	215.295	202.17	K+PFA
KMXK_0C01050	198.342	162.699	245.337	202.126	K+PFA
KMXK_0H03080	202.665	203.919	199.709	202.097	K+PFA
KMXK_0H00330	230.019	229.462	146.63	202.037	K+PFA
KMXK_0E04840	209.157	197.903	197.324	201.462	K+PFA
KMXK_0A06600	225.179	210.372	167.584	201.045	K+PFA
KMXK_0A00560	200.792	169.876	232.318	200.995	K+PFA
KMXK_0D06490	191.056	225.817	186.095	200.989	K+PFA
KMXK_0F03000	226.962	192.215	183.547	200.908	K+PFA
KMXK_0E01500	193.188	184.436	224.431	200.685	K+PFA
KMXK_0C02540	175.313	193.264	230.758	199.778	K+PFA
KMXK_0E02210	174.379	162.789	261.266	199.478	K+PFA
KMXK_0B05570	194.941	167.346	234.395	198.894	K+PFA
KMXK_0B03690	211.163	208.847	176.568	198.859	K+PFA
KMXK_0G00180	193.911	111.033	291.546	198.83	K+PFA
KMXK_0B00960	200.094	187.612	207.605	198.437	K+PFA
KMXK_0E02250	222.563	204.981	167.184	198.243	K+PFA
KMXK_0H03340	247.785	191.505	154.557	197.949	K+PFA
KMXK_0F01330	209.586	185.294	198.413	197.764	K+PFA
KMXK_0D01670	199.364	196.436	197.279	197.693	K+PFA
KMXK_0D02470	200.773	236.956	155.056	197.595	K+PFA
KMXK_0H04350	210.365	204.601	177.479	197.482	K+PFA
KMXK_0C04640	205.036	182.193	202.834	196.688	K+PFA
KMXK_0C03300	207.189	183.502	198.542	196.411	K+PFA
KMXK_0C02090	211.795	179.627	197.771	196.398	K+PFA
KMXK_0B05380	189.62	177.934	220.529	196.028	K+PFA
KMXK_0E00360	194.694	214.807	177.877	195.792	K+PFA
KMXK_0F01890	163.619	197.744	224.852	195.405	K+PFA
KMXK_0C05540	204.57	200.901	179.521	194.998	K+PFA
KMXK_0G00930	133.097	97.8748	353.88	194.951	K+PFA
KMXK_0F00920	217.295	206.452	159.954	194.567	K+PFA
KMXK_0G03050	197.6	186.84	199.182	194.541	K+PFA
KMXK_0E03160	177.626	252.84	153.137	194.534	K+PFA
KMXK_0F04860	214.686	174.114	194.436	194.412	K+PFA
KMXK_0A04500	208.325	139.033	234.111	193.823	K+PFA
KMXK_0A05240	201.403	166.176	213.535	193.704	K+PFA
KMXK_0H01210	217.338	196.726	165.725	193.263	K+PFA
KMXK_0B04210	192.986	207.212	177.043	192.414	K+PFA
KMXK_0C05850	181.697	201.325	193.518	192.18	K+PFA
KMXK_0E01890	180.282	240.72	154.564	191.855	K+PFA
KMXK_0H00940	192.307	166.435	216.432	191.725	K+PFA
KMXK_0E00420	180.082	179.352	215.553	191.663	K+PFA
KMXK_0D03130	187.082	202.911	184.882	191.625	K+PFA
KMXK_0C05600	198.079	207.392	168.981	191.484	K+PFA
KMXK_0G00900	130.153	281.307	161.621	191.027	K+PFA
KMXK_0H02280	194.126	213.659	164.735	190.84	K+PFA
KMXK_0H04220	184.995	163.005	222.672	190.224	K+PFA
KMXK_0B02470	203.835	193.632	169.752	189.073	K+PFA
KMXK_0H01070	184.218	167.116	215.305	188.88	K+PFA
KMXK_0D04620	215.616	187.138	163.825	188.86	K+PFA
KMXK_0E03180	174.046	185.602	205.453	188.367	K+PFA
KMXK_0B07680	190.71	179.966	194.411	188.362	K+PFA
KMXK_0G03210	208.36	191.165	165.489	188.338	K+PFA
KMXK_0H01440	204.023	179.752	181.007	188.26	K+PFA
KMXK_0A06110	177.334	184.394	202.117	187.948	K+PFA
KMXK_0B06630	194.645	180.814	187.399	187.619	K+PFA
KMXK_0B03030	185.08	205.594	170.739	187.138	K+PFA
KMXK_0C02010	206.515	221.359	133.174	187.016	K+PFA
KMXK_0A05090	189.183	199.762	171.166	186.704	K+PFA
KMXK_0B07640	193.876	169.039	194.835	185.917	K+PFA
KMXK_0G01350	180.184	167.848	209.634	185.889	K+PFA
KMXK_0F02630	176.946	160.206	216.928	184.693	K+PFA
KMXK_0F01350	198.343	184.865	170.768	184.659	K+PFA
KMXK_0C01570	167.141	169.955	215.986	184.361	K+PFA
KMXK_0C02940	201.686	188.005	162.249	183.98	K+PFA
KMXK_0D01180	182.613	162.115	206.714	183.814	K+PFA
KMXK_0C06400	180.391	175.496	195.209	183.698	K+PFA
KMXK_0D02790	173.034	204.065	172.824	183.307	K+PFA
KMXK_0D06000	197.107	171.258	181.255	183.207	K+PFA
KMXK_0E05440	179.512	189.291	179.94	182.914	K+PFA
KMXK_0H02350	179.018	180.04	188.709	182.589	K+PFA
KMXK_0C01420	215.256	170.628	161.77	182.551	K+PFA
KMXK_0D03280	185.809	171.158	190.416	182.461	K+PFA
KMXK_0C06450	176.111	166.498	202.72	181.776	K+PFA
KMXK_0D02240	196.157	162.697	183.866	180.906	K+PFA
KMXK_0F01280	201.816	168.156	172.29	180.754	K+PFA
KMXK_0F02460	141.829	162.434	237.031	180.431	K+PFA
KMXK_0F01040	193.033	182.829	165.327	180.397	K+PFA
KMXK_0E03230	173.204	160.284	207.697	180.395	K+PFA
KMXK_0C06590	192.724	167.941	179.707	180.124	K+PFA
KMXK_0G02570	173.504	177.003	188.852	179.786	K+PFA
KMXK_0A04020	183.798	210.251	143.727	179.259	K+PFA
KMXK_0E01670	187.397	166.661	183.562	179.207	K+PFA
KMXK_0A05030	173.141	165.734	197.722	178.866	K+PFA
KMXK_0E06250	170.668	166.717	198.967	178.784	K+PFA
KMXK_0C06860	191.479	188.592	155.766	178.613	K+PFA
KMXK_0A01080	196.02	176.552	162.805	178.459	K+PFA
KMXK_0C03290	166.48	171.784	197.026	178.43	K+PFA
KMXK_0E05840	160.937	152.403	221.661	178.334	K+PFA
KMXK_0C00750	191.232	175.025	168.013	178.09	K+PFA
KMXK_0F01110	173.044	153.648	207.017	177.903	K+PFA
KMXK_0F00220	189.448	155.627	188.409	177.828	K+PFA
KMXK_0C00350	176.011	153.599	203.628	177.746	K+PFA
KMXK_0E03850	168.059	167.488	197.306	177.618	K+PFA
KMXK_0B00370	184.398	157.543	189.282	177.074	K+PFA
KMXK_0F04100	183.338	176.246	168.93	176.171	K+PFA
KMXK_0H04100	183.682	176.183	168.392	176.086	K+PFA
KMXK_0A02670	200.031	176.455	151.102	175.863	K+PFA
KMXK_0C04670	174.444	156.168	195.667	175.426	K+PFA
KMXK_0F02730	186.287	184.519	153.864	174.89	K+PFA
KMXK_0B05420	155.408	164.01	203.916	174.445	K+PFA
KMXK_0D03920	211.005	174.181	137.811	174.332	K+PFA
KMXK_0F03420	114.41	217.212	189.268	173.63	K+PFA
KMXK_0A05460	176.067	220.309	122.217	172.864	K+PFA
KMXK_0C01860	179.977	171.836	166.483	172.765	K+PFA
KMXK_0D02570	181.317	170.495	166.391	172.734	K+PFA
KMXK_0C07140	179.953	155.631	182.217	172.6	K+PFA
KMXK_0A05430	163.823	171.731	181.718	172.424	K+PFA
KMXK_0E05400	185.042	179.914	151.964	172.307	K+PFA
KMXK_0C02130	180.007	180.032	156.88	172.307	K+PFA
KMXK_0E01540	165.031	207.198	143.642	171.957	K+PFA
KMXK_0A01580	182.022	169.396	164.408	171.942	K+PFA
KMXK_0B07370	161.087	183.711	168.567	171.121	K+PFA
KMXK_0C02780	147.14	161.461	204.663	171.088	K+PFA
KMXK_0D05660	191.252	155.538	164.872	170.554	K+PFA
KMXK_0D01030	186.87	157.076	167.133	170.359	K+PFA
KMXK_0F05040	160.146	189.704	159.016	169.622	K+PFA
KMXK_0A07240	173.469	179.43	155.521	169.473	K+PFA
KMXK_0D00430	170.424	143.511	193.404	169.113	K+PFA
KMXK_0E00200	178.868	163.996	164.133	168.999	K+PFA
KMXK_0C06250	183.9	163.2	159.124	168.741	K+PFA
KMXK_0H02030	176.312	188.101	141.43	168.615	K+PFA
KMXK_0E03910	171.263	164.088	168.142	167.831	K+PFA
KMXK_0H00760	174.021	172.299	156.605	167.642	K+PFA
KMXK_0A07880	147.669	167.901	186.258	167.276	K+PFA
KMXK_0H01120	173.697	171.843	154.424	166.655	K+PFA
KMXK_0B05410	188.644	161.354	149.499	166.499	K+PFA
KMXK_0F01600	183.742	159.397	155.084	166.074	K+PFA
KMXK_0E02000	163.564	160.896	172.474	165.645	K+PFA
KMXK_0D03120	192.523	153.908	149.481	165.304	K+PFA
KMXK_0C03790	125.465	247.715	121.099	164.76	K+PFA
KMXK_0C06570	171.827	166.948	155.068	164.614	K+PFA
KMXK_0H01990	159.368	146.006	188.215	164.529	K+PFA
KMXK_0A08060	197.957	156.179	139.261	164.466	K+PFA
KMXK_0H02960	159.302	163.218	169.034	163.851	K+PFA
KMXK_0E01340	167.959	159.736	163.792	163.829	K+PFA
KMXK_0H01470	163.835	156.502	168.984	163.107	K+PFA
KMXK_0D01020	144.042	148.24	196.506	162.929	K+PFA
KMXK_0F01140	165.343	152.829	169.233	162.469	K+PFA
KMXK_0C04090	174.589	147.653	164.221	162.154	K+PFA
KMXK_0E00470	161.312	183.723	139.858	161.631	K+PFA
KMXK_0D05160	177.194	154.633	153.04	161.622	K+PFA
KMXK_0F04880	153.532	155.006	176.112	161.55	K+PFA
KMXK_0F00180	174.94	177.362	131.441	161.248	K+PFA
KMXK_0A01460	163.045	161.089	159.398	161.177	K+PFA
KMXK_0E03400	170.343	152.384	160.604	161.11	K+PFA
KMXK_0G02370	140.549	98.5514	243.759	160.953	K+PFA
KMXK_0B01720	141.002	155.437	186.383	160.941	K+PFA
KMXK_0F02050	189.778	143.226	148.271	160.425	K+PFA
KMXK_0F00670	186.374	164.755	129.297	160.142	K+PFA
KMXK_0G02290	158.42	167.79	154.108	160.106	K+PFA
KMXK_0G04050	163.415	156.64	158.427	159.494	K+PFA
KMXK_0C00430	128.295	181.322	168.392	159.337	K+PFA
KMXK_0B08220	191.519	154.405	131.241	159.055	K+PFA
KMXK_0B07400	145.121	151.128	179.944	158.731	K+PFA
KMXK_0A04590	165.777	153.847	155.822	158.482	K+PFA
KMXK_0B06420	164.989	143.394	166.933	158.439	K+PFA
KMXK_0B04910	178.741	142.892	153.411	158.348	K+PFA
KMXK_0H01400	155.164	153.28	166.395	158.28	K+PFA
KMXK_0H00370	115.674	246.454	112.385	158.171	K+PFA
KMXK_0B06690	155.143	152.581	166.055	157.927	K+PFA
KMXK_0A03850	163.506	147.978	162.235	157.906	K+PFA
KMXK_0A03160	174.401	164.204	133.628	157.411	K+PFA
KMXK_0B02790	178.753	162.44	129.488	156.894	K+PFA
KMXK_0B03790	171.77	156.562	141.871	156.734	K+PFA
KMXK_0A05740	165.053	156.438	147.731	156.407	K+PFA
KMXK_0E02720	168.309	159.841	140.806	156.319	K+PFA
KMXK_0C02970	145.979	179.467	143.093	156.18	K+PFA
KMXK_0B05060	164.226	165.805	135.81	155.281	K+PFA
KMXK_0G02840	151.362	194.434	118.963	154.92	K+PFA
KMXK_0D02200	158.226	156.571	149.949	154.915	K+PFA
KMXK_0D05540	163.085	163.453	137.534	154.691	K+PFA
KMXK_0D02450	115.429	139.595	206.763	153.929	K+PFA
KMXK_0C04700	163.821	156.277	140.81	153.636	K+PFA
KMXK_0D00400	147.482	150.119	162.739	153.447	K+PFA
KMXK_0C03910	146.707	191.613	119.511	152.61	K+PFA
KMXK_0F00650	164.818	163.774	128.062	152.218	K+PFA
KMXK_0F01320	164.178	152.98	139.295	152.151	K+PFA
KMXK_0G00670	135.191	130.122	190.988	152.1	K+PFA
KMXK_0E00600	155.778	153.177	146.122	151.692	K+PFA
KMXK_0E04160	174.323	122.331	157.685	151.447	K+PFA
KMXK_0C06820	166.068	169.539	117.429	151.012	K+PFA
KMXK_0A01950	148.206	149.216	155.571	150.998	K+PFA
KMXK_0C05910	157.426	150.452	144.642	150.84	K+PFA
KMXK_0D01430	144.086	145.519	162.62	150.742	K+PFA
KMXK_0D04710	162.905	129.314	159.434	150.551	K+PFA
KMXK_0D02110	166	124.656	160.695	150.45	K+PFA
KMXK_0A05150	163.577	152.776	133.825	150.059	K+PFA
KMXK_0E05460	140.394	138.915	170.746	150.018	K+PFA
KMXK_0E03290	153.321	151.584	144.709	149.872	K+PFA
KMXK_0H02500	161.683	146.085	141.061	149.61	K+PFA
KMXK_0B08080	150.505	177.428	120.375	149.436	K+PFA
KMXK_0C07040	169.3	166.331	112.334	149.321	K+PFA
KMXK_0B01080	151.202	139.474	155.906	148.861	K+PFA
KMXK_0F04320	113.274	198.71	133.267	148.417	K+PFA
KMXK_0A06520	153.931	144.876	145.69	148.165	K+PFA
KMXK_0F02820	156.487	146.928	138.853	147.423	K+PFA
KMXK_0A07560	163.266	152.731	126.24	147.413	K+PFA
KMXK_0D06370	154.557	141.903	145.627	147.362	K+PFA
KMXK_0B02670	149.162	141.845	150.963	147.323	K+PFA
KMXK_0D03790	143.687	132.679	162.192	146.186	K+PFA
KMXK_0B06780	141.994	150.521	145.765	146.093	K+PFA
KMXK_0H02480	158.117	127.282	151.889	145.763	K+PFA
KMXK_0G01820	152.896	163.09	121.011	145.666	K+PFA
KMXK_0C00340	146.212	122.475	168.107	145.598	K+PFA
KMXK_0D03890	153.821	141.065	141.691	145.526	K+PFA
KMXK_0B06180	164.646	144.336	127.052	145.345	K+PFA
KMXK_0G02620	151.06	129.952	154.88	145.297	K+PFA
KMXK_0G01570	169.142	123.105	143.498	145.248	K+PFA
KMXK_0A00300	161.029	151.49	121.352	144.624	K+PFA
KMXK_0D05720	146.171	138.305	148.812	144.429	K+PFA
KMXK_0D04200	167.926	136.412	128.911	144.416	K+PFA
KMXK_0H01610	137.757	148.228	145.783	143.923	K+PFA
KMXK_0H03430	154.192	136.918	139.196	143.436	K+PFA
KMXK_0H02240	133.802	130.387	165.448	143.212	K+PFA
KMXK_0G01930	157.062	141.747	128.945	142.585	K+PFA
KMXK_0C02800	123.478	119.969	184.124	142.524	K+PFA
KMXK_0A01340	133.325	147.249	146.9	142.491	K+PFA
KMXK_0A05060	127.023	118.855	181.284	142.388	K+PFA
KMXK_0D06400	147.167	133.772	145.862	142.267	K+PFA
KMXK_0E03890	159.514	149.32	117.8	142.211	K+PFA
KMXK_0D03190	138.392	145.567	142.574	142.178	K+PFA
KMXK_0G04140	135.649	135.253	153.974	141.625	K+PFA
KMXK_0B03050	140.842	159.819	123.51	141.39	K+PFA
KMXK_0H04120	116.187	170.242	137.594	141.341	K+PFA
KMXK_0F00530	156.346	127.882	138.548	140.925	K+PFA
KMXK_0H01890	138.697	130.83	153.007	140.845	K+PFA
KMXK_0C00570	151.877	121.641	148.699	140.739	K+PFA
KMXK_0B00310	149.974	138.674	132.969	140.539	K+PFA
KMXK_0B04670	144.09	128.225	148.656	140.324	K+PFA
KMXK_0B05250	132.291	140.762	147.764	140.272	K+PFA
KMXK_0D02630	132.844	182.453	104.861	140.052	K+PFA
KMXK_0F04440	150.809	120.283	147.761	139.618	K+PFA
KMXK_0B00260	115.59	137.472	165.194	139.418	K+PFA
KMXK_0F03710	139.533	137.938	140.691	139.388	K+PFA
KMXK_0G03660	114.169	124.28	179.303	139.251	K+PFA
KMXK_0C02380	142.814	144.14	130.635	139.196	K+PFA
KMXK_0B00450	119.44	143.375	154.314	139.043	K+PFA
KMXK_0A02230	156.511	124.403	135.612	138.842	K+PFA
KMXK_0B04000	140.448	126.216	149.494	138.72	K+PFA
KMXK_0C03650	137.494	132.909	145.751	138.718	K+PFA
KMXK_0A02440	138.542	154.529	122.624	138.565	K+PFA
KMXK_0F00860	147.789	145.392	121.697	138.292	K+PFA
KMXK_0F03610	147.545	137.862	129.296	138.234	K+PFA
KMXK_0E03250	198.022	74.4421	140.643	137.702	K+PFA
KMXK_0E03490	142.553	121.339	149.214	137.702	K+PFA
KMXK_0C03810	143.403	139.243	129.268	137.305	K+PFA
KMXK_0C00690	146.921	132.56	132.318	137.266	K+PFA
KMXK_0E05650	148.082	137.641	125.515	137.079	K+PFA
KMXK_0F01090	125.995	124.202	160.66	136.952	K+PFA
KMXK_0F03290	141.759	134.483	133.694	136.645	K+PFA
KMXK_0E04920	110.888	215.385	83.4226	136.565	K+PFA
KMXK_0C02350	135.319	138.473	135.617	136.47	K+PFA
KMXK_0D03640	123.325	155.378	130.25	136.318	K+PFA
KMXK_0E06290	154.327	132.263	121.609	136.066	K+PFA
KMXK_0A00660	132.883	146.185	129.018	136.029	K+PFA
KMXK_0E04560	149.034	125.409	132.409	135.617	K+PFA
KMXK_0B06250	149.991	125.36	131.269	135.54	K+PFA
KMXK_0A04000	149.821	133.905	121.472	135.066	K+PFA
KMXK_0F00490	139.797	137.791	126.975	134.854	K+PFA
KMXK_0D02620	139.198	130.565	133.307	134.357	K+PFA
KMXK_0D02970	129.841	120.49	151.565	133.965	K+PFA
KMXK_0A06050	149.19	153.597	98.4714	133.753	K+PFA
KMXK_0C05920	141.51	148.108	111.136	133.584	K+PFA
KMXK_0D02070	102.236	119.48	177.82	133.179	K+PFA
KMXK_0B03500	140.587	127.81	130.354	132.917	K+PFA
KMXK_0A03520	123.623	125.654	148.823	132.7	K+PFA
KMXK_0B05820	129.316	122.167	146.492	132.659	K+PFA
KMXK_0H01480	133.136	121.332	142.104	132.191	K+PFA
KMXK_0A05890	139.769	127.777	126.348	131.298	K+PFA
KMXK_0C01440	134.472	131.107	126.847	130.809	K+PFA
KMXK_0E04610	149.626	116.958	124.849	130.478	K+PFA
KMXK_0C06780	130.576	126.929	133.057	130.188	K+PFA
KMXK_0H03390	132.472	137.572	118.805	129.616	K+PFA
KMXK_0F03320	131.732	130.717	125.086	129.178	K+PFA
KMXK_0F01460	132.496	127.658	126.56	128.905	K+PFA
KMXK_0D02130	127.264	130.58	128.419	128.754	K+PFA
KMXK_0C04530	121.211	117.421	147.556	128.729	K+PFA
KMXK_0F00880	97.7936	151.638	136.671	128.701	K+PFA
KMXK_0C04840	102.006	156.747	126.576	128.443	K+PFA
KMXK_0G02650	110.28	112	162.827	128.369	K+PFA
KMXK_0G03530	137.996	117.345	128.804	128.048	K+PFA
KMXK_0B07190	121.627	113.303	148.912	127.947	K+PFA
KMXK_0F00560	136.926	120.874	125.369	127.723	K+PFA
KMXK_0B03300	133.087	139.384	110.672	127.714	K+PFA
KMXK_0D01630	150.574	136.822	94.3978	127.264	K+PFA
KMXK_0G02600	142.003	123.342	116.207	127.184	K+PFA
KMXK_0C03940	124.461	122.808	132.094	126.454	K+PFA
KMXK_0C07070	132.153	98.7971	147.972	126.307	K+PFA
KMXK_0D01000	132.899	129.837	115.28	126.006	K+PFA
KMXK_0H02840	123.137	127.574	127.259	125.99	K+PFA
KMXK_0A06660	140.666	130.277	106.863	125.935	K+PFA
KMXK_0D00240	139.483	124.33	112.524	125.445	K+PFA
KMXK_0E02910	130.257	118.487	127.292	125.345	K+PFA
KMXK_0E03220	104.817	126.837	144.181	125.278	K+PFA
KMXK_0C02210	114.409	120.868	140.122	125.133	K+PFA
KMXK_0B04370	136.611	129.148	109.146	124.968	K+PFA
KMXK_0F02440	115.975	109.326	149.523	124.941	K+PFA
KMXK_0D06040	134.807	114.048	125.137	124.664	K+PFA
[truncated: 2,919 more rows]

## Sheet: Fig4A_YLI TPM 
mRNA Measured ORF	Stan 1	STAN 2	STAN 3	Average	Group
YALI1_C29302g	1.11663	0.961013	1.04115	1.0396	Group IV
YALI1_C02866g	1.66097	1.10413	1.0924	1.28584	Group IV
YALI1_D08648g	1.75034	2.2438	2.42559	2.13991	Group IV
YALI1_D16997g	4.03889	4.20099	3.19273	3.81087	Group IV
YALI1_F14827g	4.45331	4.8262	3.80443	4.36132	Group IV
YALI1_A05355g	3.95075	4.59347	4.57538	4.3732	Group IV
YALI1_A09397g	4.69292	5.1454	5.17367	5.004	Group IV			Group I	Group IV	Group V
YALI1_D28064g	6.13022	4.13135	4.89716	5.05291	Group IV			65.906	28.9063	16.4211
YALI1_C17904g	7.36078	6.89142	5.55207	6.60142	Group IV
YALI1_C00331g	5.98579	6.53003	7.36511	6.62698	Group IV
YALI1_C13578g	8.21818	7.98447	9.24869	8.48378	Group IV
YALI1_D30899g	10.1306	8.21028	7.22197	8.52096	Group IV
YALI1_A11114g	11.276	12.0421	8.97644	10.7649	Group IV
YALI1_A19398g	13.0281	11.1495	12.8237	12.3338	Group IV
YALI1_C01043g	13.9452	14.5472	15.3312	14.6079	Group IV
YALI1_B15887g	15.0972	14.5407	14.6744	14.7708	Group IV
YALI1_B16375g	15.3005	15.036	14.3907	14.9091	Group IV
YALI1_F35508g	17.9794	14.5546	15.1187	15.8843	Group IV
YALI1_D09238g	17.6868	15.685	18.3943	17.2554	Group IV
YALI1_E08733g	21.4057	15.3453	18.9036	18.5516	Group IV
YALI1_A10039g	18.6152	18.1728	19.2321	18.6733	Group IV
YALI1_A09787g	18.0032	17.1516	22.546	19.2336	Group IV
YALI1_C32914g	20.0168	19.9122	19.6922	19.8737	Group IV
YALI1_E06220g	19.5319	20.9331	20.2191	20.2281	Group IV
YALI1_C00852g	24.043	21.0084	22.2439	22.4318	Group IV
YALI1_F28393g	23.6884	24.1592	21.8167	23.2214	Group IV
YALI1_D33919g	24.026	20.4829	25.2721	23.2603	Group IV
YALI1_C20255g	22.7837	24.4173	22.6826	23.2945	Group IV
YALI1_A08467g	28.2832	24.4154	22.9	25.1995	Group IV
YALI1_B27685g	24.6446	27.3734	25.8655	25.9612	Group IV
YALI1_D02345g	26.7972	26.4051	27.4269	26.8764	Group IV
YALI1_E24719g	27.4992	27.116	28.8685	27.8279	Group IV
YALI1_A03907g	31.3787	27.7374	30.6139	29.91	Group IV
YALI1_E21364g	30.605	30.7081	28.8999	30.071	Group IV
YALI1_B23201g	35.5158	32.5718	35.7927	34.6268	Group IV
YALI1_A03137g	38.7737	33.6194	39.6262	37.3398	Group IV
YALI1_C32294g	39.7625	39.7685	41.2368	40.2559	Group IV
YALI1_D12858g	38.4864	42.1251	41.5999	40.7371	Group IV
YALI1_D03329g	61.8387	70.2311	58.9398	63.6698	Group IV
YALI1_E04531g	121.379	120.439	124.865	122.228	Group IV
YALI1_B08094g	204.387	202.161	204.941	203.83	Group IV
YALI1_D23622g	277.565	271.699	406.145	318.47	Group IV
YALI1_C31549g	1547.36	1582.44	1542.54	1557.45	Group IV
YALI1_E13360g	0.347229	0.325229	0.296258	0.322905	Group IV
YALI1_C28686g	0.636433	0.376494	1.20926	0.740728	Group IV
YALI1_D04653g	0.807769	0.997164	0.864877	0.889937	Group IV
YALI1_E17988g	1.20295	1.10224	0.984688	1.09663	Group IV
YALI1_D34980g	1.01615	1.50489	0.827228	1.11609	Group IV
YALI1_C17719g	1.14189	1.24188	1.12632	1.17003	Group IV
YALI1_B22158g	1.29808	1.26202	1.12387	1.22799	Group IV
YALI1_C01675g	1.1733	1.4884	1.31465	1.32545	Group IV
YALI1_B26175g	1.63757	0.858222	2.17171	1.55583	Group IV
YALI1_B13641g	2.42124	1.58535	1.29749	1.76803	Group IV
YALI1_F18979g	1.77436	1.60049	1.94619	1.77368	Group IV
YALI1_F11417g	2.05385	2.08041	1.25828	1.79751	Group IV
YALI1_D11653g	2.16001	2.22912	1.31468	1.90127	Group IV
YALI1_F22115g	2.40985	2.00681	1.59689	2.00452	Group IV
YALI1_E14555g	2.06686	1.58896	2.55118	2.069	Group IV
YALI1_E27997g	1.77291	2.50221	2.52595	2.26702	Group IV
YALI1_C00335g	1.75205	2.50907	2.69024	2.31712	Group IV
YALI1_D26218g	2.10008	2.7491	2.19553	2.34824	Group IV
YALI1_F21210g	2.8055	2.43649	2.09816	2.44672	Group IV
YALI1_C05296g	2.4204	2.98755	2.03061	2.47952	Group IV
YALI1_E07259g	3.24567	2.39481	2.01765	2.55271	Group IV
YALI1_E33421g	3.36575	2.64009	2.39707	2.80097	Group IV
YALI1_B15706g	2.96025	3.27256	2.81682	3.01654	Group IV
YALI1_F18947g	2.59669	3.49038	3.02305	3.03671	Group IV
YALI1_A16681g	3.48533	3.40514	2.46004	3.11684	Group IV
YALI1_B09002g	3.25193	3.65428	2.73576	3.21399	Group IV
YALI1_B27984g	3.8065	2.99876	3.2043	3.33652	Group IV
YALI1_D33289g	3.6669	3.36343	3.01265	3.34766	Group IV
YALI1_F12810g	3.68759	3.72261	3.19775	3.53598	Group IV
YALI1_F34141g	3.54426	3.56541	3.51418	3.54128	Group IV
YALI1_E20312g	3.44034	3.70495	3.65585	3.60038	Group IV
YALI1_F31482g	3.63953	3.5732	4.31751	3.84341	Group IV
YALI1_D20784g	4.15984	3.94673	3.52308	3.87655	Group IV
YALI1_C17580g	4.53179	2.81566	4.54938	3.96561	Group IV
YALI1_B25952g	4.59315	3.42675	4.04133	4.02041	Group IV
YALI1_A21021g	4.29783	4.16616	3.60522	4.02307	Group IV
YALI1_E24052g	4.20083	4.07424	3.87197	4.04901	Group IV
YALI1_B03225g	4.24145	4.345	3.69149	4.09264	Group IV
YALI1_B07578g	3.8439	3.59936	4.84768	4.09698	Group IV
YALI1_C08298g	4.01289	4.05348	4.37519	4.14719	Group IV
YALI1_E05630g	4.63261	3.71306	4.22258	4.18942	Group IV
YALI1_F00534g	3.64091	3.57386	5.40697	4.20724	Group IV
YALI1_E03973g	4.78493	4.29074	4.15755	4.41107	Group IV
YALI1_E35249g	5.43542	4.3786	4.04539	4.6198	Group IV
YALI1_B26550g	4.11082	4.45216	5.53203	4.69834	Group IV
YALI1_D11272g	5.24053	4.69841	4.90801	4.94898	Group IV
YALI1_D18442g	5.57992	4.86636	4.59078	5.01235	Group IV
YALI1_F25649g	5.63543	5.19929	4.77584	5.20352	Group IV
YALI1_D20413g	5.46892	6.54282	4.76223	5.59132	Group IV
YALI1_B18971g	5.96667	6.54459	4.79017	5.76714	Group IV
YALI1_A03450g	5.97191	7.05992	4.33034	5.78739	Group IV
YALI1_A12465g	5.70023	5.83788	6.13003	5.88938	Group IV
YALI1_F35647g	7.5504	5.42046	5.19448	6.05511	Group IV
YALI1_C15674g	5.10346	6.79118	6.46399	6.11954	Group IV
YALI1_C31649g	5.38074	6.89908	6.24782	6.17588	Group IV
YALI1_C09260g	8.23614	6.35971	4.87581	6.49055	Group IV
YALI1_E15629g	5.85628	6.95166	6.7045	6.50414	Group IV
YALI1_B23385g	6.15294	6.44555	7.01365	6.53738	Group IV
YALI1_A11182g	6.97812	6.17423	6.90514	6.68583	Group IV
YALI1_B27179g	6.73997	6.74896	7.14693	6.87862	Group IV
YALI1_C28664g	7.11203	7.84097	6.56927	7.17409	Group IV
YALI1_D17336g	6.98601	7.55973	7.48674	7.34416	Group IV
YALI1_E06843g	7.39182	7.41531	7.44973	7.41895	Group IV
YALI1_C02521g	7.45455	7.2438	7.68496	7.4611	Group IV
YALI1_C33254g	9.11259	8.79911	6.81799	8.24323	Group IV
YALI1_A19214g	8.5233	8.56566	7.96507	8.35134	Group IV
YALI1_B12633g	8.6633	8.64833	8.10619	8.47261	Group IV
YALI1_C23254g	9.24633	9.16458	7.60633	8.67241	Group IV
YALI1_F36332g	8.91215	8.17397	9.54939	8.87851	Group IV
YALI1_D36182g	9.28232	9.31048	8.31205	8.96829	Group IV
YALI1_E14028g	10.2671	8.16427	9.96053	9.46397	Group IV
YALI1_F10184g	9.96435	9.80495	9.13706	9.63545	Group IV
YALI1_C25452g	10.7349	9.79934	8.71892	9.75104	Group IV
YALI1_A04495g	8.95233	9.46111	11.4472	9.95356	Group IV
YALI1_B30337g	10.4252	9.26576	10.3086	9.99986	Group IV
YALI1_A07137g	10.0188	10.4037	10.5012	10.3079	Group IV
YALI1_B02430g	11.3269	10.849	9.43459	10.5369	Group IV
YALI1_F34304g	12.3085	10.3846	8.99901	10.564	Group IV
YALI1_A13737g	10.4444	10.5235	11.3093	10.7591	Group IV
YALI1_A17824g	10.2106	10.2759	12.0421	10.8429	Group IV
YALI1_B14308g	11.477	10.2484	11.401	11.0421	Group IV
YALI1_D06152g	12.7266	10.2918	11.4084	11.4756	Group IV
YALI1_D16471g	11.2644	11.562	11.6033	11.4766	Group IV
YALI1_C19316g	12.1068	11.5316	12.159	11.9324	Group IV
YALI1_F35836g	13.7538	12.6342	10.7741	12.3874	Group IV
YALI1_A20353g	13.3063	12.3109	11.69	12.4357	Group IV
YALI1_C00368g	13.0513	13.1216	11.9045	12.6924	Group IV
YALI1_A19898g	12.3356	12.0742	14.6729	13.0276	Group IV
YALI1_E21443g	13.7186	12.8123	13.1901	13.2403	Group IV
YALI1_E39820g	13.1225	11.9137	15.2419	13.426	Group IV
YALI1_A06381g	13.2331	14.1604	12.903	13.4322	Group IV
YALI1_F13211g	16.2975	12.7794	11.2802	13.4524	Group IV
YALI1_A15414g	15.1152	13.1965	12.7453	13.6857	Group IV
YALI1_E01935g	13.2951	14.3917	13.7866	13.8245	Group IV
YALI1_E38164g	15.9997	14.6028	11.8362	14.1462	Group IV
YALI1_A20558g	14.3252	14.5725	13.6447	14.1808	Group IV
YALI1_C24927g	16.1474	13.1141	13.91	14.3905	Group IV
YALI1_D23668g	15.409	14.3201	13.5108	14.4133	Group IV
YALI1_F31639g	14.0829	13.7883	15.4125	14.4279	Group IV
YALI1_F01248g	15.4606	14.3275	13.5585	14.4489	Group IV
YALI1_D28630g	14.8421	13.6923	14.974	14.5028	Group IV
YALI1_A04620g	14.4743	14.7072	15.2247	14.8021	Group IV
YALI1_D33941g	14.7755	14.6131	15.1316	14.8401	Group IV
YALI1_A15053g	14.1121	14.2092	16.3314	14.8842	Group IV
YALI1_C05649g	15.4421	15.9978	13.4297	14.9565	Group IV
YALI1_D08749g	14.4211	14.8998	16.12	15.1469	Group IV
YALI1_C02117g	16.6642	14.9945	13.8422	15.167	Group IV
YALI1_E10295g	15.5601	14.2555	16.0235	15.2797	Group IV
YALI1_E23014g	15.9432	14.8382	15.4595	15.4136	Group IV
YALI1_B27857g	15.6036	15.4902	16.1619	15.7519	Group IV
YALI1_E13495g	15.1192	16.125	16.2919	15.8454	Group IV
YALI1_E14451g	15.6952	15.9134	15.9868	15.8651	Group IV
YALI1_F38280g	16.0649	15.0498	16.8659	15.9935	Group IV
YALI1_E01057g	19.6811	15.9255	12.4695	16.0254	Group IV
YALI1_B11878g	14.8999	17.9367	16.3	16.3788	Group IV
YALI1_E00306g	16.2774	16.5025	17.6114	16.7971	Group IV
YALI1_A20283g	17.3364	17.2322	17.061	17.2099	Group IV
YALI1_F12951g	18.067	17.5886	16.6535	17.4364	Group IV
YALI1_E34319g	19.2293	17.5994	17.1469	17.9919	Group IV
YALI1_B11398g	21.8643	15.657	18.4382	18.6532	Group IV
YALI1_F27304g	17.7688	21.0988	17.098	18.6552	Group IV
YALI1_C17763g	18.3782	18.3333	20.5988	19.1034	Group IV
YALI1_D32880g	18.7078	18.9563	19.6908	19.1183	Group IV
YALI1_E04544g	19.7974	18.342	19.3451	19.1615	Group IV
YALI1_B21104g	17.7952	20.4709	19.6689	19.3117	Group IV
YALI1_E15256g	19.0671	19.4076	19.926	19.4669	Group IV
YALI1_D32111g	17.016	22.5048	19.4183	19.6464	Group IV
YALI1_D34840g	20.6674	17.9551	21.5687	20.0637	Group IV
YALI1_A05813g	20.3524	19.5183	20.7728	20.2145	Group IV
YALI1_E36692g	24.1986	18.1801	19.6074	20.662	Group IV
YALI1_E04795g	18.6381	23.5066	20.7981	20.9809	Group IV
YALI1_A02895g	23.2902	21.3866	21.1606	21.9458	Group IV
YALI1_C25391g	23.5915	20.3558	21.894	21.9471	Group IV
YALI1_C08952g	24.3594	20.5494	21.0502	21.9863	Group IV
YALI1_E26320g	22.9532	21.4283	21.8207	22.0674	Group IV
YALI1_B26205g	24.0106	23.2396	20.6554	22.6352	Group IV
YALI1_B30162g	24.2352	21.7898	22.6592	22.8947	Group IV
YALI1_F37694g	24.1296	23.3358	21.3013	22.9222	Group IV
YALI1_E40324g	22.0831	24.4416	22.6671	23.0639	Group IV
YALI1_A21057g	23.0858	23.3296	22.968	23.1278	Group IV
YALI1_D32812g	25.0455	22.6755	22.0267	23.2492	Group IV
YALI1_C29576g	23.6117	24.0364	23.5972	23.7484	Group IV
YALI1_F13079g	25.1659	24.9606	22.1251	24.0839	Group IV
YALI1_B29711g	25.7676	23.4008	23.874	24.3475	Group IV
YALI1_D30826g	26.6543	24.8773	25.6777	25.7365	Group IV
YALI1_E33799g	26.8274	25.1295	25.7006	25.8858	Group IV
YALI1_D33168g	27.1951	25.476	26.0024	26.2245	Group IV
YALI1_E25549g	24.925	25.1829	28.5929	26.2336	Group IV
YALI1_D14180g	25.1493	27.8756	26.1972	26.4074	Group IV
YALI1_C12317g	28.7386	25.1838	25.4792	26.4672	Group IV
YALI1_D17524g	26.3346	28.0189	25.705	26.6862	Group IV
YALI1_D18274g	27.8521	24.4605	28.0853	26.7993	Group IV
YALI1_A00252g	27.943	26.1694	27.1408	27.0844	Group IV
YALI1_A12617g	27.1525	28.2563	26.0442	27.151	Group IV
YALI1_A07318g	25.3288	30.527	25.8056	27.2205	Group IV
YALI1_D27163g	25.0904	26.0458	30.5897	27.242	Group IV
YALI1_F27395g	28.646	27.075	26.5288	27.4166	Group IV
YALI1_D22663g	26.2828	27.845	28.5252	27.551	Group IV
YALI1_C15803g	27.6347	28.7567	26.3001	27.5638	Group IV
YALI1_B12267g	25.183	29.0416	30.6194	28.2813	Group IV
YALI1_D25606g	26.7307	27.3054	30.8487	28.2949	Group IV
YALI1_B08721g	26.0752	29.1318	30.4541	28.5537	Group IV
YALI1_E10934g	27.5674	30.8798	27.6686	28.7053	Group IV
YALI1_F04980g	28.9949	29.6014	27.6938	28.7633	Group IV
YALI1_A02813g	30.1322	28.1437	28.443	28.9063	Group IV
YALI1_F29704g	28.6952	31.2325	28.7039	29.5438	Group IV
YALI1_E19916g	30.1689	30.3821	28.2669	29.606	Group IV
YALI1_E24128g	31.1888	30.5431	27.5265	29.7528	Group IV
YALI1_A08856g	30.3983	27.98	31.6229	30.0004	Group IV
YALI1_B28374g	30.1416	31.3928	28.8739	30.1361	Group IV
YALI1_B02011g	30.5629	29.4345	30.5321	30.1765	Group IV
YALI1_E34686g	29.7037	28.0165	33.6035	30.4412	Group IV
YALI1_B22645g	28.2444	32.7137	30.4636	30.4739	Group IV
YALI1_A17118g	31.2102	30.4176	32.2456	31.2912	Group IV
YALI1_B05282g	31.1974	31.5196	31.5076	31.4082	Group IV
YALI1_E39193g	33.5644	29.6952	31.299	31.5195	Group IV
YALI1_E36682g	28.7796	33.4615	32.3748	31.5386	Group IV
YALI1_A14368g	30.5274	30.7617	33.5286	31.6059	Group IV
YALI1_C00826g	33.347	30.4016	31.3148	31.6878	Group IV
YALI1_E34288g	31.8844	29.9472	33.5353	31.789	Group IV
YALI1_B25868g	35.4641	33.721	27.1818	32.1223	Group IV
YALI1_C29365g	29.9959	29.5765	37.41	32.3274	Group IV
YALI1_E14089g	33.4232	35.0279	30.2647	32.9052	Group IV
YALI1_E11309g	33.4149	32.8154	33.0186	33.083	Group IV
YALI1_E27367g	31.8852	33.8434	34.2359	33.3215	Group IV
YALI1_A12167g	31.1178	35.8059	33.7182	33.5473	Group IV
YALI1_A07405g	31.234	30.6263	38.8239	33.5614	Group IV
YALI1_C30235g	34.2062	36.352	33.2582	34.6055	Group IV
YALI1_C19775g	34.1232	33.7471	36.8564	34.9089	Group IV
YALI1_B13122g	32.3817	35.5789	36.8374	34.9327	Group IV
YALI1_E19736g	34.7086	36.4113	34.1911	35.1037	Group IV
YALI1_E04706g	36.139	35.0625	36.0732	35.7582	Group IV
YALI1_C32483g	39.0982	39.328	32.3469	36.9243	Group IV
YALI1_F32498g	38.3379	36.7475	36.0423	37.0425	Group IV
YALI1_F38140g	35.7458	36.3377	39.3424	37.142	Group IV
YALI1_E13223g	34.6857	38.1514	39.3664	37.4011	Group IV
YALI1_E31461g	37.5757	37.7183	37.3155	37.5365	Group IV
YALI1_D35870g	43.293	35.8192	34.57	37.8941	Group IV
YALI1_E15229g	38.0349	38.8733	38.5167	38.475	Group IV
YALI1_B14013g	38.2801	36.2187	41.2038	38.5675	Group IV
YALI1_C28997g	36.5633	40.9834	40.1651	39.2373	Group IV
YALI1_A14099g	40.1747	39.7053	38.3237	39.4012	Group IV
YALI1_B03807g	42.3976	39.0828	37.3695	39.6166	Group IV
YALI1_C19898g	39.1502	40.3743	39.3736	39.6327	Group IV
YALI1_B13328g	43.2801	41.6969	37.6112	40.8627	Group IV
YALI1_A12638g	40.0752	39.8431	44.0917	41.3367	Group IV
YALI1_E27313g	45.526	44.0376	35.1647	41.5761	Group IV
YALI1_F33061g	41.7854	43.0279	40.4885	41.7673	Group IV
YALI1_E30431g	43.9097	41.322	42.4328	42.5548	Group IV
YALI1_C04201g	45.1302	44.7499	42.0791	43.9864	Group IV
YALI1_E22840g	41.6924	46.4619	45.5321	44.5621	Group IV
YALI1_F14201g	47.4294	45.667	42.3329	45.1431	Group IV
YALI1_A04976g	48.1728	42.8775	45.1447	45.3983	Group IV
YALI1_C03887g	49.0977	42.9141	45.766	45.9259	Group IV
YALI1_B14793g	47.6179	47.4747	43.7975	46.2967	Group IV
YALI1_A04006g	49.2042	45.8013	44.3324	46.446	Group IV
YALI1_C28093g	46.5545	48.2352	46.2287	47.0061	Group IV
YALI1_F13088g	46.5214	45.392	50.077	47.3302	Group IV
YALI1_E05489g	50.3384	47.1024	44.7793	47.4067	Group IV
YALI1_B27150g	54.5177	47.8505	40.3416	47.57	Group IV
YALI1_B30036g	53.8556	49.0561	44.4687	49.1268	Group IV
YALI1_E01463g	46.0428	53.4798	47.9071	49.1432	Group IV
YALI1_D10160g	50.621	50.5333	48.4356	49.8633	Group IV
YALI1_A22105g	50.4186	50.4151	53.8888	51.5741	Group IV
YALI1_A09100g	51.368	47.0914	57.6224	52.0273	Group IV
YALI1_E10233g	53.4101	56.778	49.1229	53.1037	Group IV
YALI1_E14561g	54.9261	49.167	56.829	53.6407	Group IV
YALI1_A01537g	52.9536	66.3792	47.3108	55.5479	Group IV
YALI1_A17085g	58.2326	55.1789	53.7063	55.7059	Group IV
YALI1_D29215g	58.2982	48.9875	61.339	56.2082	Group IV
YALI1_D16891g	57.2359	51.1052	60.6752	56.3388	Group IV
YALI1_A17583g	53.9534	55.33	60.1747	56.486	Group IV
YALI1_C16431g	58.0866	58.7493	52.6354	56.4904	Group IV
YALI1_E14068g	62.3282	57.286	49.9311	56.5151	Group IV
YALI1_F23963g	54.1091	56.6423	61.8972	57.5495	Group IV
YALI1_B11681g	58.8413	55.7849	58.7039	57.7767	Group IV
YALI1_F14107g	56.2536	63.0946	56.4302	58.5928	Group IV
YALI1_F36204g	60.9184	59.5978	61.5513	60.6892	Group IV
YALI1_F37435g	59.2176	62.6318	61.7132	61.1876	Group IV
YALI1_F25941g	66.7178	62.8325	57.8067	62.4523	Group IV
YALI1_C02441g	63.1867	63.5307	67.9631	64.8935	Group IV
YALI1_B21946g	62.0975	66.2985	70.9975	66.4645	Group IV
YALI1_B28584g	63.9789	63.7291	72.3821	66.6967	Group IV
YALI1_B21432g	68.0807	66.3908	65.6952	66.7222	Group IV
YALI1_D13707g	71.0319	70.8489	59.5046	67.1285	Group IV
YALI1_D00824g	70.5915	65.7351	65.1813	67.1693	Group IV
YALI1_B09072g	70.0685	65.9746	69.1921	68.4118	Group IV
YALI1_C26027g	67.4876	64.1617	74.6862	68.7785	Group IV
YALI1_D14585g	68.569	67.0736	71.4417	69.0281	Group IV
YALI1_E38266g	72.1759	66.5159	68.4227	69.0382	Group IV
YALI1_A03669g	70.3283	72.1931	70.8773	71.1329	Group IV
YALI1_D21256g	88.0563	72.9586	52.4178	71.1442	Group IV
YALI1_C03939g	79.6671	77.5759	79.7167	78.9866	Group IV
YALI1_E36789g	82.3381	77.596	81.1437	80.3593	Group IV
YALI1_E04576g	85.2698	67.092	89.071	80.4776	Group IV
YALI1_D08971g	82.81	82.8269	83.4279	83.0216	Group IV
YALI1_F33123g	87.2101	81.5988	83.631	84.1466	Group IV
YALI1_C32352g	85.077	87.0114	85.3703	85.8196	Group IV
YALI1_B20887g	82.8531	91.173	92.696	88.9074	Group IV
YALI1_E22117g	95.0606	92.1099	80.6726	89.281	Group IV
YALI1_E02481g	88.9324	93.7942	88.8379	90.5215	Group IV
YALI1_C23150g	86.0044	94.4798	92.628	91.0374	Group IV
YALI1_E35689g	98.8069	92.6992	86.4043	92.6368	Group IV
YALI1_B12154g	92.9813	92.9631	97.0817	94.342	Group IV
YALI1_C01596g	100.619	95.9521	95.2586	97.2767	Group IV
YALI1_D34933g	96.5598	105.614	104.132	102.102	Group IV
YALI1_A04715g	100.467	97.8463	109.469	102.594	Group IV
YALI1_B24018g	107.713	109.537	98.7683	105.339	Group IV
YALI1_C07592g	110.856	110.333	111.939	111.043	Group IV
YALI1_D07888g	116.328	109.201	108.406	111.312	Group IV
YALI1_E37234g	126.848	122.887	110.979	120.238	Group IV
YALI1_A06488g	124.505	121.685	122.978	123.056	Group IV
YALI1_B21675g	127.815	128.255	119.898	125.323	Group IV
YALI1_F23551g	127.999	129.418	129.905	129.107	Group IV
YALI1_D13403g	125.393	136.651	141.53	134.525	Group IV
YALI1_F30061g	145.485	136.289	128.49	136.754	Group IV
YALI1_F38450g	144.766	136.612	141.154	140.844	Group IV
YALI1_E22414g	145.694	141.025	139.866	142.195	Group IV
YALI1_A21871g	143.611	143.168	140.685	142.488	Group IV
YALI1_C04031g	133.923	140.769	161.642	145.444	Group IV
YALI1_C13410g	155.28	147.768	146.323	149.79	Group IV
YALI1_F02508g	169.961	160.186	144.697	158.281	Group IV
YALI1_B24185g	155.947	159.781	161.634	159.121	Group IV
YALI1_B23879g	189.006	164.649	174.328	175.994	Group IV
YALI1_E14080g	202.093	183.888	180.015	188.665	Group IV
YALI1_D28999g	205.994	190.161	192.598	196.251	Group IV
YALI1_E08997g	207.35	202.492	197.237	202.36	Group IV
YALI1_F33524g	216.977	219.004	201.627	212.536	Group IV
YALI1_F30593g	224.575	220.002	225.035	223.204	Group IV
YALI1_F35274g	241.446	228.716	214.376	228.179	Group IV
YALI1_D06233g	239.266	219.422	229.5	229.396	Group IV
YALI1_F29139g	247.153	241.414	223.81	237.459	Group IV
YALI1_F24798g	274.062	272.062	270.311	272.145	Group IV
YALI1_F10552g	273.457	278.441	277.469	276.456	Group IV
YALI1_D07344g	296.145	294.065	299.669	296.626	Group IV
YALI1_E29959g	343.332	325.279	322.014	330.208	Group IV
YALI1_F39199g	358.269	362.545	358.619	359.811	Group IV
YALI1_B25833g	335.907	374.042	380.611	363.52	Group IV
YALI1_F08514g	380.708	359.199	360.93	366.946	Group IV
YALI1_B27929g	361.027	399.963	375.218	378.736	Group IV
YALI1_E33760g	414.789	406.86	394.232	405.294	Group IV
YALI1_A03029g	555.271	551.751	516.035	541.019	Group IV
YALI1_E04719g	572.75	612.129	584.897	589.925	Group IV
YALI1_C20364g	653.884	694.634	612.868	653.795	Group IV
YALI1_F07093g	716.625	704.279	632.717	684.54	Group IV
YALI1_C05857g	812.764	841.232	965.582	873.193	Group IV
YALI1_E26257g	1342.75	1391.2	1549.21	1427.72	Group IV
YALI1_F28333g	1348.29	1522.17	1553.1	1474.52	Group IV
YALI1_C12513g	0.615511	0.30199	0.718338	0.54528	Group IV
YALI1_C30474g	2.33894	2.67443	2.28063	2.43133	Group IV
YALI1_A00867g	2.61158	2.79012	2.1958	2.5325	Group IV
YALI1_D20844g	4.58668	4.13446	4.96583	4.56232	Group IV
YALI1_A11355g	4.07137	4.69216	5.45843	4.74065	Group IV
YALI1_E22439g	10.8438	10.2406	12.3	11.1281	Group IV
YALI1_F30496g	10.8085	12.93	10.54	11.4262	Group IV
YALI1_F17034g	13.7315	13.9039	15.0043	14.2133	Group IV
YALI1_E06212g	13.9051	13.8249	16.302	14.6773	Group IV
YALI1_D15865g	18.6104	17.7387	17.2331	17.8607	Group IV
YALI1_E39983g	17.6521	17.0848	18.9893	17.9088	Group IV
YALI1_E28999g	18.6469	20.1798	19.5608	19.4625	Group IV
YALI1_C02686g	20.4175	19.8691	20.5302	20.2722	Group IV
YALI1_E40097g	20.228	20.6713	21.6831	20.8608	Group IV
YALI1_E39228g	22.8464	22.1018	20.1305	21.6929	Group IV
YALI1_E30373g	21.7466	23.5345	21.7685	22.3499	Group IV
YALI1_F11905g	24.5055	23.4236	25.4798	24.4696	Group IV
YALI1_F39314g	27.278	25.8607	27.9108	27.0165	Group IV
YALI1_B23467g	30.7393	28.3169	31.5966	30.2176	Group IV
YALI1_A10784g	28.1377	31.1925	33.1224	30.8175	Group IV
YALI1_B11495g	30.5095	29.0321	33.7957	31.1124	Group IV
YALI1_D13865g	33.8628	31.3528	37.2129	34.1428	Group IV
YALI1_E05854g	38.7145	35.3184	28.8801	34.3043	Group IV
YALI1_A03883g	39.752	39.4229	37.0858	38.7536	Group IV
YALI1_B25988g	38.4584	40.1939	41.3537	40.002	Group IV
YALI1_B23933g	45.4752	48.1059	49.4365	47.6725	Group IV
YALI1_F11907g	44.5727	53.7289	48.1073	48.803	Group IV
YALI1_D25288g	51.4332	50.6069	52.1893	51.4098	Group IV
YALI1_A18414g	50.7533	47.6721	56.618	51.6811	Group IV
YALI1_D20457g	53.0007	59.0733	61.2186	57.7642	Group IV
YALI1_F07604g	67.9768	65.4517	67.2048	66.8777	Group IV
YALI1_C07534g	73.9185	81.3605	64.0491	73.1094	Group IV
YALI1_F23095g	83.1315	84.5394	85.5768	84.4159	Group IV
YALI1_C13856g	137.828	140.402	150.281	142.837	Group IV
YALI1_C26332g	191.893	177.412	159.637	176.314	Group IV
YALI1_D13071g	307.821	289.028	293.051	296.633	Group IV
YALI1_E39171g	348.764	370.133	328.634	349.177	Group IV
YALI1_F29395g	371.054	378.484	351.924	367.154	Group IV
YALI1_D32369g	472.15	489.458	472.113	477.907	Group IV
YALI1_B03797g	1321.82	1290.36	1336.92	1316.37	Group IV
YALI1_F11689g	1723.4	1731.01	1507.11	1653.84	Group IV
YALI1_A02365g	1.1495	0.836937	0.608307	0.864916	Group IV
YALI1_E19714g	13.161	13.9264	15.5732	14.2202	Group IV
YALI1_E05158g	20.5665	19.1274	19.6737	19.7892	Group IV
YALI1_E36773g	26.5077	24.9565	29.481	26.9817	Group IV
YALI1_D25037g	37.2302	37.4974	37.5378	37.4218	Group IV
YALI1_F28934g	64.7478	64.2151	66.3127	65.0919	Group IV
YALI1_C18396g	93.1401	85.1505	87.0509	88.4472	Group IV
YALI1_E04499g	147.489	142.166	124.85	138.168	Group IV
YALI1_D17854g	532.505	530.844	493.979	519.109	Group IV
YALI1_C24891g	2601.91	2643.92	2163.67	2469.83	Group IV
YALI1_D16843g	1.45364	1.53021	1.28138	1.42174	Group IV
YALI1_D27057g	7.42993	6.91991	7.21651	7.18878	Group IV
YALI1_E10951g	0.518813	0.682494	0.471044	0.55745	Group IV
YALI1_B25313g	3.24748	3.20641	1.84051	2.7648	Group IV
YALI1_B29844g	4.88586	5.16726	5.08723	5.04679	Group IV
YALI1_A00468g	10.5162	9.25777	7.12594	8.96665	Group IV
YALI1_C25190g	12.3554	11.6156	10.9647	11.6452	Group IV
YALI1_F15961g	11.6941	12.886	10.9363	11.8388	Group IV
YALI1_A22236g	13.2646	11.6453	10.8833	11.9311	Group IV
YALI1_A21236g	12.8411	12.2715	13.4416	12.8514	Group IV
YALI1_F39426g	14.9001	14.9337	14.8113	14.8817	Group IV
YALI1_E06535g	17.695	16.6535	17.764	17.3708	Group IV
YALI1_E34185g	26.0807	23.1565	28.8485	26.0286	Group IV
YALI1_A06052g	27.0946	25.5983	27.0513	26.5814	Group IV
YALI1_B01030g	29.2558	28.1002	28.6251	28.6604	Group IV
YALI1_F10866g	49.564	40.1587	26.0997	38.6075	Group IV
YALI1_F15291g	40.5464	40.9239	41.5984	41.0229	Group IV
YALI1_A21696g	54.6992	52.7316	51.9726	53.1345	Group IV
YALI1_D36035g	58.4401	54.2841	49.7146	54.1463	Group IV
YALI1_E07479g	60.4491	54.0203	50.3913	54.9536	Group IV
YALI1_F18459g	69.6764	63.0484	65.0707	65.9318	Group IV
YALI1_E22543g	87.7126	82.2941	78.8617	82.9561	Group IV
YALI1_F15827g	119.427	113.737	115.867	116.344	Group IV
YALI1_E09329g	403.723	405.549	372.382	393.885	Group IV
YALI1_F38538g	475.557	466.883	430.359	457.6	Group IV
YALI1_E33459g	473.191	511.676	451.438	478.768	Group IV
YALI1_E31005g	905.323	969.861	1034.69	969.958	Group IV
YALI1_E01741g	1640.64	1642.44	1636.7	1639.93	Group IV
YALI1_C32079g	1.27619	2.87772	1.38712	1.84701	Group IV
YALI1_D22053g	2.95055	2.48554	3.24406	2.89338	Group IV
YALI1_E40089g	5.46226	6.1807	7.21068	6.28455	Group IV
YALI1_E14856g	8.48522	9.00817	7.69235	8.39524	Group IV
YALI1_E00340g	13.2838	11.6206	9.70304	11.5358	Group IV
YALI1_E03185g	13.0966	13.0645	11.1579	12.4397	Group IV
YALI1_F15352g	14.6839	14.4031	13.7332	14.2734	Group IV
YALI1_E00358g	15.4479	16.1614	16.5705	16.0599	Group IV
YALI1_A15482g	16.0749	18.2194	18.3355	17.5433	Group IV
YALI1_F38806g	24.0799	22.2297	22.3714	22.8936	Group IV
YALI1_D24249g	24.9962	21.5825	23.0041	23.1942	Group IV
YALI1_C11552g	26.3711	25.478	24.9904	25.6132	Group IV
YALI1_F20616g	27.3297	26.495	27.8525	27.2257	Group IV
YALI1_B20577g	31.659	31.3051	30.671	31.2117	Group IV
YALI1_E02799g	33.2212	34.6305	31.5926	33.1481	Group IV
YALI1_F38954g	33.8747	32.817	33.7161	33.4692	Group IV
YALI1_F06708g	38.6643	36.9765	36.4066	37.3491	Group IV
YALI1_A06229g	43.1473	42.649	37.1123	40.9695	Group IV
YALI1_C21603g	47.1751	47.8803	46.6539	47.2364	Group IV
YALI1_B29637g	53.3635	52.7733	53.5612	53.2327	Group IV
YALI1_C12883g	61.4727	60.0829	58.4723	60.0093	Group IV
YALI1_D15304g	67.9574	68.6152	72.3358	69.6362	Group IV
YALI1_F15108g	76.3598	73.2263	89.0204	79.5355	Group IV
YALI1_C21353g	99.9517	98.4025	98.6688	99.0077	Group IV
YALI1_B03853g	116.71	118.39	127.553	120.884	Group IV
YALI1_C13726g	125.794	129.107	124.141	126.347	Group IV
YALI1_E34650g	144.464	142.947	144.543	143.985	Group IV
YALI1_C21171g	208.535	196.518	189.193	198.082	Group IV
YALI1_E28919g	234.807	235.7	222.465	230.991	Group IV
YALI1_E01352g	2.27355	2.41383	2.57689	2.42142	Group IV
YALI1_D20719g	7.66498	9.14451	8.04934	8.28628	Group IV
YALI1_E35639g	11.311	10.4998	10.0016	10.6042	Group IV
YALI1_F03948g	22.7031	22.3339	23.7781	22.9383	Group IV
YALI1_F07510g	25.1825	22.8903	25.1214	24.3981	Group IV
YALI1_D31914g	39.6802	40.2766	37.1135	39.0234	Group IV
YALI1_A17450g	46.0449	46.8652	50.9958	47.9686	Group IV
YALI1_F19556g	52.2075	59.2329	58.7525	56.731	Group IV
YALI1_E03999g	83.722	92.5683	88.0215	88.1039	Group IV
YALI1_C05972g	7.59341	7.42978	5.92501	6.98273	Group IV
YALI1_E08104g	19.8765	22.2895	20.212	20.7927	Group IV
YALI1_D33653g	4.34166	4.15395	3.37114	3.95558	Group IV
YALI1_F12562g	11.9159	11.8663	10.7821	11.5214	Group IV
YALI1_C25703g	21.2723	20.6149	18.8703	20.2525	Group IV
YALI1_A17348g	19.774	18.4153	23.3733	20.5209	Group IV
YALI1_D27912g	53.1797	50.4661	48.8355	50.8271	Group IV
YALI1_D18475g	79.6368	82.2876	71.1455	77.69	Group IV
YALI1_F33103g	1905.09	1829.8	2088.59	1941.16	Group IV
YALI1_B18887g	8.90536	9.65878	9.72786	9.43067	Group IV
YALI1_E40744g	18.3755	17.5612	16.4655	17.4674	Group IV
YALI1_E23854g	19.5712	22.5851	20.3702	20.8422	Group IV
YALI1_E29840g	28.47	28.278	29.5839	28.7773	Group IV
YALI1_C11382g	50.2401	47.652	45.0084	47.6335	Group IV
YALI1_B10032g	66.7139	68.4043	78.4665	71.1949	Group IV
YALI1_E20510g	79.9404	75.3808	79.0785	78.1332	Group IV
YALI1_C08173g	118.287	112.634	122.711	117.877	Group IV
YALI1_F14650g	223.012	215.888	214.169	217.689	Group IV
YALI1_A00447g	5.54446	5.28178	4.93755	5.2546	Group IV
YALI1_F31832g	5.34963	6.12094	4.99818	5.48958	Group IV
YALI1_B22351g	9.70476	10.6298	9.78659	10.0404	Group IV
YALI1_B02177g	11.3403	12.2658	12.2376	11.9479	Group IV
YALI1_B04228g	15.2418	14.9236	15.2469	15.1374	Group IV
YALI1_C23472g	18.7638	19.4263	19.6798	19.29	Group IV
YALI1_E41699g	0.33342	0.448924	0.62287	0.468405	Group IV
YALI1_F37272g	0.945088	0.72512	0.613383	0.761197	Group IV
YALI1_B26845g	1.73358	1.43323	1.68751	1.61811	Group IV
YALI1_F27791g	2.03601	1.76981	1.3808	1.72887	Group IV
YALI1_D22274g	2.52908	2.89954	2.74638	2.725	Group IV
YALI1_A11654g	3.34011	2.44808	3.18889	2.99236	Group IV
YALI1_B12295g	8.39135	8.04281	8.68102	8.37173	Group IV
YALI1_E12206g	14.9886	16.9508	14.2214	15.387	Group IV
YALI1_A09741g	61.7982	68.7314	66.18	65.5699	Group IV
YALI1_F37320g	63.9726	67.9771	65.6006	65.8501	Group IV
YALI1_D12050g	117.698	112.112	102.335	110.715	Group IV
YALI1_C01106g	0.40884	0.732387	0.495671	0.545633	Group IV
YALI1_E35168g	0.683495	0.731547	0.558227	0.657756	Group IV
YALI1_F23214g	1.26017	0.595683	0.763679	0.873178	Group IV
YALI1_E30561g	0.691457	1.28663	0.769762	0.915951	Group IV
YALI1_B17261g	1.1692	1.28521	0.927178	1.1272	Group IV
YALI1_C13162g	1.02509	1.27056	1.39288	1.22951	Group IV
YALI1_A17234g	1.32539	1.36121	1.74486	1.47715	Group IV
YALI1_F25984g	0.779558	6.79586	1.05204	2.87582	Group IV
YALI1_A08073g	3.04628	2.75026	3.04943	2.94866	Group IV
YALI1_D07049g	2.44315	3.15305	3.41585	3.00402	Group IV
YALI1_F10296g	2.88924	3.90402	3.11749	3.30358	Group IV
YALI1_E39466g	3.28868	3.32794	3.44721	3.35461	Group IV
YALI1_E03243g	3.45242	3.73126	3.14662	3.44343	Group IV
YALI1_E14619g	4.07132	3.97972	3.25244	3.76783	Group IV
YALI1_C14228g	4.28973	4.2988	4.61076	4.39976	Group IV
YALI1_F14239g	4.74316	4.38266	4.60933	4.57838	Group IV
YALI1_E40603g	5.95824	5.31599	4.9226	5.39895	Group IV
YALI1_E05446g	5.66172	5.65555	6.06555	5.79427	Group IV
YALI1_D17462g	6.07463	5.17279	6.24594	5.83112	Group IV
YALI1_C28370g	5.45242	5.46761	6.61493	5.84499	Group IV
YALI1_C09750g	6.80738	6.12917	5.07522	6.00392	Group IV
YALI1_D05244g	6.52704	6.20527	5.59673	6.10968	Group IV
YALI1_D23237g	5.95276	6.92791	5.85626	6.24564	Group IV
YALI1_C07894g	6.10174	6.99376	6.25111	6.44887	Group IV
YALI1_B07696g	6.91519	6.68224	8.22051	7.27265	Group IV
YALI1_D33961g	7.66826	8.18861	8.08642	7.98109	Group IV
YALI1_C20853g	10.488	8.58093	6.69212	8.58701	Group IV
YALI1_D17930g	10.1889	8.28237	8.24847	8.90658	Group IV
YALI1_C08748g	10.005	10.0974	9.17751	9.75997	Group IV
YALI1_A19795g	13.5126	12.6072	11.6169	12.5789	Group IV
YALI1_A04533g	12.9011	14.211	16.8635	14.6585	Group IV
YALI1_E36641g	14.892	15.4275	16.7933	15.7043	Group IV
YALI1_A12772g	18.0251	16.662	13.4973	16.0615	Group IV
YALI1_F04345g	16.2219	15.4601	16.6047	16.0956	Group IV
YALI1_E32315g	18.1125	17.1804	14.3678	16.5536	Group IV
YALI1_E00613g	17.062	17.3655	18.1639	17.5305	Group IV
YALI1_E07920g	21.6726	18.1301	14.9	18.2342	Group IV
YALI1_F39494g	18.4701	18.7727	18.894	18.7122	Group IV
YALI1_C32721g	22.3326	19.525	18.724	20.1939	Group IV
YALI1_A16787g	19.2116	19.211	23.1402	20.5209	Group IV
YALI1_F29596g	22.7668	21.3452	20.7109	21.6076	Group IV
YALI1_F17569g	20.0982	20.9495	24.6498	21.8992	Group IV
YALI1_C20793g	27.4114	27.6704	23.0035	26.0284	Group IV
YALI1_B09497g	27.2729	28.5028	25.8523	27.2093	Group IV
YALI1_C02332g	35.0946	32.4876	29.9985	32.5269	Group IV
YALI1_E40970g	30.799	33.0449	34.5028	32.7822	Group IV
YALI1_D02014g	37.9696	36.7408	27.2477	33.986	Group IV
YALI1_C12121g	39.4182	34.7405	39.0114	37.7234	Group IV
YALI1_C01129g	50.034	51.951	45.1304	49.0385	Group IV
YALI1_F01275g	49.596	49.8768	56.1491	51.874	Group IV
YALI1_C21497g	59.7449	60.6154	55.7237	58.6947	Group IV
YALI1_D17829g	66.9534	68.6413	80.7197	72.1048	Group IV
YALI1_A15227g	79.4804	76.1455	83.6204	79.7488	Group IV
YALI1_E34745g	91.5149	83.3382	84.3717	86.4083	Group IV
YALI1_E24245g	98.7516	99.5625	82.3755	93.5632	Group IV
YALI1_C28551g	97.117	95.5362	96.1608	96.2713	Group IV
YALI1_E24735g	98.1106	107.504	119.63	108.415	Group IV
YALI1_B19323g	184.172	184.24	165.626	178.013	Group IV
YALI1_F26519g	182.382	185.477	173.809	180.556	Group IV
YALI1_E21128g	207.067	201.932	183.476	197.491	Group IV
YALI1_A16292g	306.825	317.627	293.564	306.006	Group IV
YALI1_F14933g	333.947	348.482	336.702	339.711	Group IV
YALI1_E26377g	570.778	595.381	580.688	582.282	Group IV
YALI1_A11079g	732.079	700.577	640.526	691.061	Group IV
YALI1_C14369g	777.984	766.583	846.766	797.111	Group IV
YALI1_A09064g	1143.58	1096.65	1032.66	1090.96	Group IV
YALI1_B12489g	3576.29	3706.72	3680.14	3654.38	Group IV
YALI1_A15624g	1.68906	2.11177	0.873863	1.55823	Group IV
YALI1_C24165g	2.26564	2.02828	2.51425	2.26939	Group IV
YALI1_D07486g	4.04924	3.77175	4.26797	4.02965	Group IV
YALI1_D24398g	6.8352	6.84883	7.08708	6.9237	Group IV
YALI1_A17419g	9.85139	8.12569	9.4097	9.12893	Group IV
YALI1_F21908g	10.1249	10.8432	8.33192	9.7667	Group IV
YALI1_E00628g	11.5655	12.1272	9.2541	10.9823	Group IV
YALI1_E14164g	18.1073	18.3662	17.125	17.8662	Group IV
YALI1_F18429g	19.6911	20.6447	19.715	20.0169	Group IV
YALI1_D08843g	21.1557	22.8531	22.127	22.0453	Group IV
YALI1_B19153g	28.1034	26.0122	20.5448	24.8868	Group IV
YALI1_E39439g	26.1474	26.0542	23.4653	25.2223	Group IV
YALI1_A21372g	29.7527	28.7733	28.5331	29.0197	Group IV
YALI1_C16712g	35.6331	31.7562	27.0383	31.4759	Group IV
YALI1_E41276g	35.8602	34.65	26.6727	32.3943	Group IV
YALI1_F00504g	31.446	37.0948	38.2099	35.5836	Group IV
YALI1_F22674g	41.3837	40.0259	37.4219	39.6105	Group IV
YALI1_F25066g	42.6065	39.5237	39.0337	40.388	Group IV
YALI1_C04117g	55.9722	56.4948	50.3334	54.2668	Group IV
YALI1_C30454g	67.1127	65.7333	61.2655	64.7038	Group IV
YALI1_D04556g	67.431	71.2059	70.8266	69.8212	Group IV
YALI1_D28351g	60.4974	68.3719	82.4959	70.455	Group IV
YALI1_E07409g	79.6037	78.858	77.8843	78.782	Group IV
YALI1_F23784g	90.6553	90.9728	87.7982	89.8088	Group IV
YALI1_F35938g	104.62	104.199	101.539	103.453	Group IV
YALI1_D10197g	106.304	108.918	101.78	105.667	Group IV
YALI1_F22935g	124.89	123.705	107.285	118.627	Group IV
YALI1_D02041g	126.533	128.266	118.622	124.474	Group IV
YALI1_E28428g	136.612	139.409	145.865	140.629	Group IV
YALI1_B29008g	164.153	155.658	166.789	162.2	Group IV
YALI1_C19151g	163.168	173.166	156.288	164.208	Group IV
YALI1_E09924g	609.863	597.051	611.437	606.117	Group IV
YALI1_F38629g	841.665	829.132	834.245	835.014	Group IV
YALI1_F24228g	945.887	898.457	912.536	918.96	Group IV
YALI1_E34163g	1037.25	995.487	918.911	983.882	Group IV
YALI1_E27441g	1315.87	1227.06	1106.8	1216.57	Group IV
YALI1_A02335g	3.45748	2.64344	0.731092	2.27734	Group IV
YALI1_C11131g	2.25898	2.42684	2.30312	2.32965	Group IV
YALI1_D26006g	3.19838	3.09857	2.74547	3.01414	Group IV
YALI1_E32776g	4.9089	5.22562	4.42148	4.852	Group IV
YALI1_D09308g	5.77778	5.43228	5.83269	5.68092	Group IV
YALI1_C31199g	6.96829	6.37977	6.21356	6.52054	Group IV
YALI1_A05795g	7.10607	7.9311	6.36952	7.13556	Group IV
YALI1_D00094g	7.87675	8.1872	7.13675	7.73357	Group IV
YALI1_E08620g	8.98987	8.44804	6.76067	8.06619	Group IV
YALI1_B08461g	13.7498	10.3256	4.59943	9.55825	Group IV
YALI1_F18835g	15.7231	13.9113	15.654	15.0962	Group IV
YALI1_F31463g	17.2018	16.2766	17.348	16.9421	Group IV
YALI1_B26962g	17.6037	18.1384	15.9731	17.2384	Group IV
YALI1_A21000g	18.4086	17.4607	18.2332	18.0342	Group IV
YALI1_C25032g	21.0425	18.0858	20.0245	19.7176	Group IV
YALI1_C29538g	21.041	20.6583	21.2536	20.9843	Group IV
YALI1_B25676g	20.5126	22.8506	20.146	21.1697	Group IV
YALI1_B11402g	23.4708	23.2605	22.3408	23.024	Group IV
YALI1_F23529g	23.8238	24.3999	22.4002	23.5413	Group IV
YALI1_D32695g	23.8344	24.5261	24.271	24.2105	Group IV
YALI1_A12729g	24.6627	24.4741	25.5051	24.8806	Group IV
YALI1_F29540g	25.009	25.5373	26.5651	25.7038	Group IV
YALI1_B02283g	27.3763	26.4708	24.8261	26.2244	Group IV
YALI1_D10083g	28.6835	30.3595	30.1265	29.7232	Group IV
YALI1_F35417g	33.2334	32.401	33.9588	33.1977	Group IV
YALI1_F25885g	35.9901	33.6637	30.4827	33.3788	Group IV
YALI1_F03992g	38.9685	37.3827	36.068	37.4731	Group IV
YALI1_A15784g	40.5007	39.0294	32.9918	37.5073	Group IV
YALI1_E04060g	47.8755	45.0315	35.2664	42.7245	Group IV
YALI1_D01378g	46.1013	41.0136	41.1583	42.7577	Group IV
YALI1_C353g	43.7438	42.6095	43.4518	43.2684	Group IV
YALI1_F25212g	55.4993	55.0223	50.7984	53.7733	Group IV
YALI1_D16756g	53.4392	55.3721	56.513	55.1081	Group IV
YALI1_F19169g	58.1406	58.1817	56.7778	57.7	Group IV
YALI1_D25178g	60.3326	57.4795	61.3048	59.7056	Group IV
YALI1_F01078g	64.5301	65.5838	56.1972	62.1037	Group IV
YALI1_F37194g	67.0095	68.0241	62.5564	65.8633	Group IV
YALI1_E12561g	67.7642	65.0197	73.2418	68.6753	Group IV
YALI1_E33675g	67.7514	67.0241	75.7014	70.159	Group IV
YALI1_E00824g	81.5339	79.5277	72.9299	77.9972	Group IV
YALI1_C13453g	74.2759	81.3261	89.2501	81.6174	Group IV
YALI1_F31798g	105.393	93.7004	74.9723	91.3553	Group IV
YALI1_C06259g	100.434	98.0567	108.224	102.238	Group IV
YALI1_E22004g	105.181	97.2152	117.544	106.647	Group IV
YALI1_C33444g	114.084	105.908	106.673	108.888	Group IV
YALI1_A18062g	114.853	116.479	111.406	114.246	Group IV
YALI1_D00326g	119.735	116.518	113.652	116.635	Group IV
YALI1_C16515g	125.745	125.107	121.816	124.223	Group IV
YALI1_C07423g	149.769	150.598	137.768	146.045	Group IV
YALI1_C30320g	171.467	174.41	153.306	166.394	Group IV
YALI1_D00376g	171.586	157.096	172.927	167.203	Group IV
YALI1_E39128g	235.771	217.363	156.837	203.324	Group IV
YALI1_A05031g	234.769	235.131	217.547	229.149	Group IV
YALI1_C04925g	243.922	230.972	229.008	234.634	Group IV
YALI1_F24031g	277.9	266.053	233.97	259.308	Group IV
YALI1_E29481g	313.429	325.882	346.852	328.721	Group IV
YALI1_B01464g	404.275	404.396	420.765	409.812	Group IV
YALI1_D36161g	496.061	505.734	484.566	495.453	Group IV
YALI1_C21946g	7031.02	6825.25	5977.36	6611.21	Group IV
YALI1_C10762g	0.838756	0.320476	0.393355	0.517529	Group IV
YALI1_D01404g	7.55919	8.00978	8.68065	8.0832	Group IV
YALI1_B08493g	12.3672	10.2041	10.2399	10.9371	Group IV
YALI1_E32423g	42.7394	43.8538	43.0508	43.2147	Group IV
YALI1_A14079g	1.55314	1.05459	1.1334	1.24704	Group IV
YALI1_A21477g	1.28395	1.13991	1.46714	1.297	Group IV
YALI1_A21175g	2.25529	2.01081	1.55909	1.94173	Group IV
YALI1_F12666g	2.92273	2.40542	1.44653	2.25822	Group IV
YALI1_C32667g	3.47587	3.16585	2.36955	3.00375	Group IV
YALI1_D21327g	4.6586	4.98311	4.98655	4.87609	Group IV
YALI1_D21543g	7.27501	8.19705	6.4724	7.31482	Group IV
YALI1_D11514g	8.61341	9.83614	9.07924	9.17626	Group IV
YALI1_B06776g	9.73267	11.4947	8.79166	10.0063	Group IV
YALI1_A01905g	10.5782	10.3984	9.06181	10.0128	Group IV
YALI1_F12649g	12.4391	11.6414	10.9831	11.6879	Group IV
YALI1_D09034g	15.2888	14.4567	13.6627	14.4694	Group IV
YALI1_E17389g	18.3553	21.7791	23.4307	21.1884	Group IV
YALI1_A12099g	23.7544	24.2656	24.6067	24.2089	Group IV
YALI1_D30161g	27.905	26.5415	26.841	27.0958	Group IV
YALI1_F15568g	28.4287	31.1754	28.6945	29.4329	Group IV
YALI1_A18752g	30.0718	29.525	30.0948	29.8972	Group IV
YALI1_E41110g	29.3087	32.2341	28.7572	30.1	Group IV
YALI1_D10304g	33.5127	34.3854	33.6633	33.8538	Group IV
YALI1_D00724g	33.7845	37.046	31.0446	33.9583	Group IV
YALI1_D27251g	48.478	48.3926	46.0127	47.6278	Group IV
YALI1_A15105g	56.813	57.6516	51.5913	55.352	Group IV
YALI1_C14106g	63.7576	62.6513	53.6326	60.0138	Group IV
YALI1_E14762g	65.0953	64.6799	61.9009	63.892	Group IV
YALI1_C02215g	68.6557	64.6182	68.3594	67.2111	Group IV
YALI1_E23736g	88.1341	84.5756	86.954	86.5546	Group IV
YALI1_E27791g	93.5768	94.8345	87.7807	92.064	Group IV
YALI1_C07562g	135.671	136.5	130.574	134.248	Group IV
YALI1_C07028g	148.784	158.592	144.258	150.545	Group IV
YALI1_E27600g	206.572	209.315	197.392	204.426	Group IV
YALI1_B09090g	220.552	228.926	215.586	221.688	Group IV
YALI1_D07576g	285.944	272.047	273.056	277.015	Group IV
YALI1_E27649g	1527.39	1494.95	1345.5	1455.95	Group IV
YALI1_F21467g	2.03398	1.41451	1.37028	1.60626	Group IV
YALI1_A12540g	3.23471	2.81536	2.32225	2.79077	Group IV
YALI1_E17326g	7.67828	7.71908	5.74804	7.04846	Group IV
YALI1_D05111g	9.23374	8.08364	5.75436	7.69058	Group IV
YALI1_F36584g	8.30035	7.54836	7.51302	7.78724	Group IV
YALI1_F02199g	10.3924	8.80575	9.68511	9.62776	Group IV
YALI1_C12619g	10.1738	10.1441	8.62468	9.64755	Group IV
YALI1_F28915g	10.9023	10.1536	9.32793	10.1279	Group IV
YALI1_B09211g	12.7649	8.93122	10.382	10.6927	Group IV
YALI1_E37264g	18.9752	17.2117	15.01	17.0656	Group IV
YALI1_F32880g	22.2579	23.7798	24.1498	23.3958	Group IV
YALI1_F08683g	25.8246	23.9593	25.7713	25.1851	Group IV
YALI1_F05871g	25.6733	26.536	23.7533	25.3209	Group IV
YALI1_C25621g	32.3316	28.3954	29.9201	30.2157	Group IV
YALI1_E15093g	40.8118	39.0674	41.4985	40.4592	Group IV
YALI1_D12567g	45.201	43.0044	36.208	41.4711	Group IV
YALI1_C29066g	41.4787	44.4248	45.6399	43.8478	Group IV
YALI1_C29902g	52.9257	48.996	46.2835	49.4018	Group IV
YALI1_F33445g	56.1088	55.8077	58.5037	56.8067	Group IV
YALI1_F06544g	58.7876	61.3046	55.8215	58.6379	Group IV
YALI1_D27235g	58.6157	60.951	60.5148	60.0271	Group IV
YALI1_B02415g	83.7073	76.0589	87.4829	82.4164	Group IV
YALI1_C09718g	90.8219	89.6761	86.7004	89.0662	Group IV
YALI1_A06416g	95.0146	92.8128	94.0578	93.9618	Group IV
YALI1_B17990g	98.0902	93.2518	93.0004	94.7808	Group IV
YALI1_B03979g	104.538	108.94	108.636	107.371	Group IV
YALI1_C16485g	140.374	141.535	131.98	137.963	Group IV
YALI1_B28357g	143.83	145.968	142.817	144.205	Group IV
YALI1_F31215g	156.63	155.741	147.992	153.454	Group IV
YALI1_F24929g	189.212	191.931	182.646	187.93	Group IV
YALI1_B23300g	183.018	190.866	213.573	195.819	Group IV
YALI1_A21265g	217.649	212.044	213.264	214.319	Group IV
YALI1_E01530g	282.924	266.788	278.2	275.97	Group IV
YALI1_B29419g	565.92	556.987	539.159	554.022	Group IV
YALI1_D18037g	731.491	701.17	768.544	733.735	Group IV
YALI1_D10535g	1078.32	1097.66	1005.83	1060.6	Group IV
YALI1_A10708g	1789.48	1837.21	1739.06	1788.58	Group IV
YALI1_A16422g	0.568368	0.810386	0.693577	0.690777	Group IV
YALI1_E11181g	1.6429	0.814095	1.13121	1.19607	Group IV
YALI1_B26033g	2.46206	2.34556	0.699141	1.83559	Group IV
YALI1_C23738g	2.75325	2.99759	1.63541	2.46208	Group IV
YALI1_F33714g	3.30205	3.05604	1.22281	2.52697	Group IV
YALI1_A05259g	2.69221	3.05689	2.60865	2.78592	Group IV
YALI1_E40671g	2.82749	2.94171	3.35821	3.04247	Group IV
YALI1_E13541g	3.34606	3.32284	2.55136	3.07342	Group IV
YALI1_B13723g	2.89561	4.18624	3.23801	3.43995	Group IV
YALI1_F24963g	5.09542	4.7654	4.40062	4.75381	Group IV
YALI1_D00798g	6.20776	5.00307	5.25885	5.48989	Group IV
YALI1_E35546g	6.2686	4.81964	6.53148	5.87324	Group IV
YALI1_B04781g	7.18334	7.15254	8.22289	7.51959	Group IV
YALI1_E08782g	8.54127	8.57205	5.57759	7.56364	Group IV
YALI1_C00258g	8.00142	8.16895	6.95981	7.71006	Group IV
YALI1_B21155g	8.44936	8.39929	7.08604	7.97823	Group IV
YALI1_B22375g	8.83343	8.18303	8.69282	8.56976	Group IV
YALI1_A04927g	10.1263	9.41137	9.21216	9.58326	Group IV
YALI1_E37792g	9.74349	11.1633	8.67245	9.85974	Group IV
YALI1_E32152g	9.93565	10.1727	10.4728	10.1937	Group IV
YALI1_B00049g	12.9952	12.9091	11.4066	12.437	Group IV
YALI1_D29523g	13.1322	12.6323	11.7704	12.5116	Group IV
YALI1_B14517g	13.0913	12.0038	13.9813	13.0255	Group IV
YALI1_D35258g	13.1563	13.5722	13.2216	13.3167	Group IV
YALI1_E39570g	15.9628	14.7864	12.5506	14.4332	Group IV
YALI1_D22083g	15.0865	13.9481	15.417	14.8172	Group IV
YALI1_F29798g	15.6907	13.2517	16.0355	14.9926	Group IV
YALI1_B27144g	19.2103	16.5231	15.733	17.1555	Group IV
YALI1_F38432g	17.5072	18.8713	16.2817	17.5534	Group IV
YALI1_F09833g	20.2013	19.4959	18.465	19.3874	Group IV
YALI1_A15978g	22.3881	19.6911	21.1368	21.072	Group IV
YALI1_F35690g	22.8774	22.9751	21.1407	22.3311	Group IV
YALI1_A01842g	22.7768	23.0169	24.1737	23.3225	Group IV
YALI1_B14645g	25.2901	25.363	22.004	24.2191	Group IV
YALI1_D12790g	27.0516	25.1779	28.517	26.9155	Group IV
YALI1_C32034g	28.0572	27.8184	28.3332	28.0696	Group IV
YALI1_E32077g	28.8454	27.9913	27.7822	28.2063	Group IV
YALI1_C00116g	28.9505	28.5211	29.318	28.9299	Group IV
YALI1_D13251g	30.2647	29.9041	28.5296	29.5662	Group IV
YALI1_E39414g	30.3159	31.5867	26.9066	29.6031	Group IV
YALI1_E15625g	28.292	30.2857	32.8048	30.4608	Group IV
YALI1_A13555g	32.044	31.4112	31.8483	31.7678	Group IV
YALI1_B16318g	33.3674	31.1232	31.2413	31.9106	Group IV
YALI1_C27933g	41.275	35.6719	37.2656	38.0708	Group IV
YALI1_E31229g	37.3375	39.5006	38.2698	38.3693	Group IV
YALI1_F34779g	39.5693	39.1412	39.426	39.3788	Group IV
YALI1_D02000g	40.4022	42.1017	40.776	41.0933	Group IV
YALI1_F00155g	40.9916	39.8528	43.8267	41.5571	Group IV
YALI1_B13556g	43.4205	42.8208	40.6351	42.2921	Group IV
YALI1_F22299g	42.5218	44.2754	44.599	43.7987	Group IV
YALI1_C25998g	44.8057	51.6826	46.0307	47.5063	Group IV
YALI1_D18383g	51.3004	51.4024	42.4875	48.3968	Group IV
YALI1_B05295g	47.3193	54.1698	51.7486	51.0792	Group IV
YALI1_E16950g	50.332	49.7835	53.6652	51.2602	Group IV
YALI1_C05880g	55.1888	54.854	47.4664	52.5031	Group IV
YALI1_F23867g	56.2798	58.0253	50.8798	55.0616	Group IV
YALI1_E37830g	53.6568	49.6017	62.0449	55.1011	Group IV
YALI1_E00337g	52.3903	56.0669	60.873	56.4434	Group IV
YALI1_D22157g	57.299	59.3325	61.3796	59.3371	Group IV
YALI1_B08783g	58.2423	62.5613	58.6739	59.8258	Group IV
YALI1_C25512g	65.3952	63.6499	61.2092	63.4181	Group IV
YALI1_C07199g	67.2084	65.5532	59.1708	63.9774	Group IV
YALI1_B24502g	65.5175	66.617	65.8153	65.9833	Group IV
YALI1_B21594g	63.7847	66.8612	69.5129	66.7196	Group IV
YALI1_E41421g	65.8206	70.287	71.2014	69.103	Group IV
YALI1_E05538g	85.1099	79.1831	79.2874	81.1935	Group IV
YALI1_B02194g	84.8231	81.6685	83.868	83.4532	Group IV
YALI1_E17643g	90.4397	85.0663	80.4051	85.3037	Group IV
YALI1_E41436g	86.4114	85.8253	85.0629	85.7665	Group IV
YALI1_B25223g	85.8055	84.3492	95.5814	88.5787	Group IV
YALI1_E23790g	90.1579	88.5451	87.5651	88.756	Group IV
YALI1_D35356g	98.7552	93.4874	86.2137	92.8188	Group IV
YALI1_E23961g	103.338	102.126	106.471	103.978	Group IV
YALI1_E17355g	134.277	140.024	113.818	129.373	Group IV
YALI1_C02639g	127.411	132.645	130.609	130.222	Group IV
YALI1_D34232g	152.972	156.295	148.343	152.537	Group IV
YALI1_F06858g	155.778	160.437	157.713	157.976	Group IV
YALI1_C29676g	157.1	162.391	157.266	158.919	Group IV
YALI1_F32948g	161.766	186.324	134.612	160.901	Group IV
YALI1_E07234g	169.234	175.447	153.451	166.044	Group IV
YALI1_C00503g	171.695	166.41	179.673	172.593	Group IV
YALI1_A06958g	182.933	165.484	170.393	172.937	Group IV
YALI1_F22376g	196.173	197.808	192.622	195.534	Group IV
YALI1_E27383g	241.649	241.247	237.377	240.091	Group IV
YALI1_A06099g	265.195	263.245	254.351	260.93	Group IV
YALI1_F37234g	264.327	267.805	255.574	262.569	Group IV
YALI1_B14441g	262.208	272.5	271.008	268.572	Group IV
YALI1_E38034g	275.813	280.016	275.72	277.183	Group IV
YALI1_E41251g	305.794	294.608	267.435	289.279	Group IV
YALI1_D32594g	346.487	377.802	344.113	356.134	Group IV
YALI1_B21493g	477.569	470.516	480.685	476.257	Group IV
YALI1_F19090g	603.55	604.523	602.132	603.402	Group IV
YALI1_C13890g	681.745	679.652	693.98	685.126	Group IV
YALI1_C04067g	718.19	719.762	732.32	723.424	Group IV
YALI1_F33973g	783.562	740.487	692.642	738.897	Group IV
YALI1_D15458g	1004.08	913.689	796.601	904.79	Group IV
YALI1_C08523g	2365.83	2352.43	2264.85	2327.7	Group IV
YALI1_B28394g	5.8594	6.35984	5.87279	6.03068	Group IV
YALI1_B02604g	8.15583	6.71145	7.81473	7.56067	Group IV
YALI1_D07525g	15.4486	15.5402	14.7074	15.2321	Group IV
YALI1_C09009g	18.0169	16.9003	16.1734	17.0302	Group IV
YALI1_E05416g	21.5434	19.7594	16.1371	19.1466	Group IV
YALI1_C16932g	20.1316	19.377	18.6287	19.3791	Group IV
YALI1_E05701g	27.5279	26.1232	22.5231	25.3914	Group IV
YALI1_E03904g	26.7339	24.7198	25.841	25.7649	Group IV
YALI1_C04553g	34.5355	23.9481	20.5899	26.3579	Group IV
YALI1_E22041g	31.9367	32.3593	27.2534	30.5165	Group IV
YALI1_B28349g	36.7533	37.8293	31.7792	35.4539	Group IV
YALI1_F31070g	41.5107	39.7017	34.9285	38.7137	Group IV
YALI1_C04570g	44.4978	39.3716	44.5584	42.8092	Group IV
YALI1_E11402g	43.4664	49.317	40.9387	44.574	Group IV
YALI1_D33504g	50.6848	53.7534	50.3491	51.5957	Group IV
YALI1_B25107g	56.6314	51.7192	52.3488	53.5665	Group IV
YALI1_A21617g	67.9345	60.0596	69.4927	65.8289	Group IV
YALI1_B15151g	90.6465	86.7359	79.8483	85.7436	Group IV
YALI1_A05605g	98.4086	95.3535	99.7968	97.853	Group IV
YALI1_B17132g	92.5266	98.7334	103.664	98.3081	Group IV
YALI1_E33400g	106.325	103.37	101.431	103.708	Group IV
YALI1_D03091g	131.38	130.175	128.083	129.88	Group IV
YALI1_E21097g	132.601	132.795	134.708	133.368	Group IV
YALI1_B16239g	228.826	237.021	229.674	231.84	Group IV
YALI1_E18480g	246.352	237.083	216.533	233.323	Group IV
YALI1_C24850g	880.63	877.631	807.439	855.233	Group IV
YALI1_C14450g	1662.31	1654.96	1719.4	1678.89	Group IV
YALI1_A19650g	33.5213	34.5182	35.307	34.4488	Group III
YALI1_A22137g	14.804	14.2554	15.9392	14.9995	Group III
YALI1_A14414g	25.4651	0	25.9124	17.1258	Group III
YALI1_E19060g	20.7464	21.3109	19.4605	20.5059	Group III
YALI1_F03337g	21.9668	22.6969	24.4004	23.0214	Group III
YALI1_D04277g	29.8746	25.9585	23.4657	26.4329	Group III
YALI1_F01486g	30.7964	30.1376	32.263	31.0656	Group III
YALI1_E26916g	41.1393	37.6108	55.6885	44.8129	Group III
YALI1_E03183g	46.5796	45.2495	43.916	45.2483	Group III
YALI1_E39618g	49.3123	48.5305	51.1125	49.6517	Group III
YALI1_D25233g	56.2811	56.718	53.5533	55.5175	Group III
YALI1_D00487g	76.324	75.2005	80.7574	77.4273	Group III
YALI1_F10585g	100.249	108.092	120.432	109.591	Group III
YALI1_D00474g	260.658	257.157	232.769	250.195	Group III
YALI1_C10318g	2.67916	2.87976	2.30805	2.62232	Group III
YALI1_E08228g	2.90902	2.96265	2.6046	2.82542	Group III
YALI1_D20904g	3.08182	4.43469	4.08361	3.86671	Group III
YALI1_E30053g	6.12674	6.35294	5.5395	6.00639	Group III
YALI1_C19872g	8.41373	8.38516	8.14023	8.31304	Group III
YALI1_E33943g	8.12703	8.82395	8.1585	8.36983	Group III
YALI1_E32361g	8.7385	8.16222	8.69835	8.53302	Group III
YALI1_E09779g	9.27652	8.564	8.15534	8.66529	Group III
YALI1_D18251g	8.39001	9.60327	9.03251	9.00859	Group III
YALI1_D08186g	8.73588	10.3924	8.68424	9.27085	Group III
YALI1_F11186g	10.1411	9.48921	9.05492	9.56173	Group III
YALI1_E34156g	10.3551	9.3214	9.59051	9.75566	Group III
YALI1_D11810g	10.3149	10.171	10.3641	10.2833	Group III
YALI1_B15592g	11.115	10.0686	11.7677	10.9838	Group III
YALI1_D27599g	11.8929	11.4561	11.8558	11.7349	Group III
YALI1_E29046g	12.8946	13.1498	13.5099	13.1848	Group III
YALI1_F14625g	13.0259	13.1073	13.6219	13.2517	Group III
YALI1_E03507g	13.5663	13.5438	14.6772	13.9291	Group III
YALI1_B22372g	14.1801	13.6498	15.5447	14.4582	Group III
YALI1_F11141g	14.978	15.5682	13.894	14.8134	Group III
YALI1_E36494g	14.7826	19.4847	11.1586	15.142	Group III
YALI1_C18073g	15.4638	15.5947	16.6527	15.9037	Group III
YALI1_E38692g	17.2293	13.8853	17.2723	16.129	Group III
YALI1_D18982g	17.983	14.0711	16.7894	16.2812	Group III
YALI1_B21737g	16.8253	15.9773	17.0898	16.6308	Group III
YALI1_E18713g	18.4005	16.1571	15.7509	16.7695	Group III
YALI1_C13302g	16.5311	17.4737	17.0466	17.0171	Group III
YALI1_D34594g	16.9716	17.1973	17.2199	17.1296	Group III
YALI1_F23391g	17.6722	18.9302	18.4356	18.346	Group III
YALI1_E35417g	18.0027	17.6175	19.434	18.3514	Group III
YALI1_B08401g	18.9447	18.6241	20.815	19.4613	Group III
YALI1_E26076g	18.1821	20.1274	20.1591	19.4895	Group III
YALI1_F35163g	20.057	20.7505	18.2252	19.6775	Group III
YALI1_C11581g	19.3211	20.1415	19.9523	19.805	Group III
YALI1_E28213g	19.0645	20.1768	20.6893	19.9768	Group III
YALI1_E11136g	20.4438	20.2416	19.4001	20.0285	Group III
YALI1_F32204g	19.3261	21.2635	19.6483	20.0793	Group III
YALI1_C08893g	20.0528	19.9175	21.0537	20.3413	Group III
YALI1_B24280g	23.1199	19.4742	18.8014	20.4652	Group III
YALI1_B25484g	21.3787	19.9291	20.3851	20.5643	Group III
YALI1_E02046g	20.1608	20.461	21.659	20.7602	Group III
YALI1_B14882g	20.3484	20.7192	21.5156	20.8611	Group III
YALI1_F15878g	21.7879	20.5644	20.7273	21.0265	Group III
YALI1_B00133g	20.2645	20.5074	23.2987	21.3569	Group III
YALI1_D14431g	21.6323	20.3957	22.3118	21.4466	Group III
YALI1_A10267g	21.784	21.6945	21.0482	21.5089	Group III
YALI1_A01093g	20.6024	20.779	23.5619	21.6478	Group III
YALI1_C28611g	22.2952	20.6539	22.4538	21.801	Group III
YALI1_E36395g	22.2607	22.211	21.4072	21.9596	Group III
YALI1_B01711g	20.8866	22.2847	23.0568	22.076	Group III
YALI1_F29828g	22.8312	21.3942	23.2328	22.4861	Group III
YALI1_F19579g	22.1494	20.7859	24.5351	22.4902	Group III
YALI1_D29910g	21.5532	22.9332	23.1693	22.5519	Group III
YALI1_A01888g	22.1585	22.3945	23.9918	22.8483	Group III
YALI1_E07950g	23.7885	23.1661	22.5144	23.1564	Group III
YALI1_F36059g	24.4651	22.212	23.0818	23.253	Group III
YALI1_F25496g	24.0573	23.9064	23.5068	23.8235	Group III
YALI1_E09501g	24.4156	21.6486	25.5868	23.8837	Group III
YALI1_D15245g	21.3758	22.9307	27.5398	23.9488	Group III
YALI1_E29894g	27.3351	22.6825	22.3486	24.1221	Group III
YALI1_F13452g	25.8698	26.4002	20.6159	24.2953	Group III
YALI1_F20123g	25.1029	23.623	24.44	24.3886	Group III
YALI1_E30590g	24.8206	26.9492	23.6549	25.1415	Group III
YALI1_E14749g	25.883	25.7214	24.9104	25.5049	Group III
YALI1_A03900g	28.7673	25.1664	23.0634	25.6657	Group III
YALI1_F30116g	24.6797	26.364	26.0203	25.688	Group III
YALI1_D12815g	26.4937	25.1479	25.8161	25.8192	Group III
YALI1_E39862g	26.0185	26.3729	25.8268	26.0727	Group III
YALI1_E24078g	27.6051	23.7616	26.913	26.0932	Group III
YALI1_B27360g	27.9676	26.0168	25.0283	26.3376	Group III
YALI1_C13026g	25.4479	24.7608	29.0428	26.4172	Group III
YALI1_D23094g	28.0139	29.2556	22.8659	26.7118	Group III
YALI1_D33321g	26.6641	29.3108	24.4276	26.8008	Group III
YALI1_D04789g	27.8553	24.9236	27.8503	26.8764	Group III
YALI1_B21275g	26.7852	27.2061	27.7182	27.2365	Group III
YALI1_D23169g	28.9869	26.6893	26.0937	27.2566	Group III
YALI1_D23688g	29.0554	27.3904	26.2588	27.5682	Group III
YALI1_B20634g	29.4687	28.4405	25.4084	27.7725	Group III
YALI1_B08758g	29.2704	29.0761	25.8624	28.0697	Group III
YALI1_C31389g	29.3605	27.089	28.5112	28.3202	Group III
YALI1_B17660g	26.7806	29.4892	28.7904	28.3534	Group III
YALI1_D05692g	29.7276	27.7549	28.0578	28.5134	Group III
YALI1_D17090g	28.0981	29.0998	29.0722	28.7567	Group III
YALI1_E39333g	29.3624	28.8336	28.5112	28.9024	Group III
YALI1_B16645g	28.5732	28.8763	29.3065	28.9187	Group III
YALI1_E21183g	31.9501	28.3506	27.4396	29.2468	Group III
YALI1_F39159g	26.7877	29.7025	32.1766	29.5556	Group III
YALI1_D20931g	29.5212	29.7214	29.4318	29.5581	Group III
YALI1_D14866g	29.5194	30.6211	29.7279	29.9561	Group III
YALI1_F31875g	28.9744	30.255	30.8589	30.0295	Group III
YALI1_F35029g	29.9439	33.1403	28.4869	30.5237	Group III
YALI1_E03396g	31.8395	30.6825	29.6663	30.7294	Group III
YALI1_A19025g	30.8209	30.9107	31.3478	31.0265	Group III
YALI1_F01929g	30.8277	29.9709	32.3421	31.0469	Group III
YALI1_D22888g	30.4925	30.4294	32.2947	31.0722	Group III
YALI1_C10345g	32.674	29.7684	31.5264	31.3229	Group III
YALI1_E13683g	29.2958	31.5185	33.5538	31.4561	Group III
YALI1_E14733g	32.8185	31.8555	29.9346	31.5362	Group III
YALI1_E33934g	31.406	32.6057	30.6262	31.546	Group III
YALI1_E02143g	38.6726	31.2576	25.4221	31.7841	Group III
YALI1_B24351g	34.5437	31.1533	30.6481	32.115	Group III
YALI1_E35503g	31.5861	32.4304	33.5125	32.5096	Group III
YALI1_E08725g	31.1146	33.6923	33.0762	32.6277	Group III
YALI1_B19485g	32.8025	32.5427	32.6871	32.6774	Group III
YALI1_A10015g	31.749	31.7663	36.3774	33.2976	Group III
YALI1_F10977g	33.6618	33.3822	33.3429	33.4623	Group III
YALI1_A10798g	33.2565	31.756	36.0299	33.6808	Group III
YALI1_F30367g	35.0383	31.1477	35.1072	33.7644	Group III
YALI1_E26223g	35.857	31.0949	34.7515	33.9011	Group III
YALI1_E02767g	35.1631	33.6976	33.6519	34.1709	Group III
YALI1_F08930g	30.8118	33.6386	39.1464	34.5323	Group III
YALI1_D28404g	36.0528	34.6408	35.8021	35.4986	Group III
YALI1_F26612g	36.6563	36.6389	36.2437	36.513	Group III
YALI1_C04818g	40.0897	36.4032	33.808	36.767	Group III
YALI1_F04690g	35.3943	36.5816	39.6104	37.1954	Group III
YALI1_D15965g	34.7926	38.8689	38.9109	37.5241	Group III
YALI1_D33835g	37.6497	36.6027	39.9505	38.0677	Group III
YALI1_B20992g	38.7332	37.1887	39.0318	38.3179	Group III
YALI1_A19515g	38.5725	40.8234	37.4294	38.9417	Group III
YALI1_C05022g	42.3813	37.3695	37.3609	39.0373	Group III
YALI1_A20884g	43.3157	38.0716	36.1917	39.193	Group III
YALI1_F22481g	39.0078	39.3357	39.866	39.4032	Group III
YALI1_B22667g	40.6299	38.1688	39.4467	39.4151	Group III
YALI1_E38349g	40.4885	37.269	40.7657	39.5077	Group III
YALI1_E34942g	40.0835	43.0576	35.8477	39.6629	Group III
YALI1_D01796g	39.783	39.6586	40.386	39.9425	Group III
YALI1_C21401g	39.752	38.3945	41.7143	39.9536	Group III
YALI1_E10134g	39.0475	37.8018	43.3222	40.0572	Group III
YALI1_E10899g	41.855	40.3935	37.9351	40.0612	Group III
YALI1_B27460g	40.3197	39.0145	41.8436	40.3926	Group III
YALI1_A18315g	40.9684	43.6656	37.4019	40.6787	Group III
YALI1_E24428g	37.77	40.7079	43.5669	40.6816	Group III
YALI1_E38136g	38.9977	43.0904	40.9765	41.0215	Group III
YALI1_E08035g	44.8325	42.4338	37.1996	41.4886	Group III
YALI1_C03615g	43.0659	39.3604	42.6643	41.6969	Group III
YALI1_D26084g	41.3249	42.0712	41.9323	41.7761	Group III
YALI1_D19562g	43.6929	41.864	39.791	41.7826	Group III
YALI1_B10182g	37.7127	39.3143	48.7482	41.925	Group III
YALI1_F10839g	40.9267	39.2386	46.6303	42.2652	Group III
YALI1_B24129g	44.0929	41.8659	41.0625	42.3404	Group III
YALI1_F31493g	40.6219	42.9239	44.9886	42.8448	Group III
YALI1_A03857g	41.8115	42.7379	44.2236	42.9243	Group III
YALI1_D30653g	42.8211	42.5194	44.1913	43.1772	Group III
YALI1_C26616g	45.7001	43.3408	41.5562	43.5324	Group III
YALI1_D01632g	44.7509	42.2131	43.6464	43.5368	Group III
YALI1_E26472g	42.6384	42.2259	45.8346	43.5663	Group III
YALI1_D05099g	42.8118	41.8897	46.7884	43.83	Group III
YALI1_B22512g	44.5665	45.8593	41.7308	44.0522	Group III
YALI1_E21053g	45.6992	43.0258	43.531	44.0853	Group III
YALI1_F34236g	44.7031	41.5817	46.8247	44.3698	Group III
YALI1_F32716g	48.9626	42.4879	43.1052	44.8519	Group III
YALI1_D05450g	43.8487	44.186	46.757	44.9306	Group III
YALI1_A02552g	44.2269	44.8777	47.6029	45.5692	Group III
YALI1_E38479g	46.8041	45.0859	46.7325	46.2075	Group III
YALI1_B04901g	44.5623	45.474	50.0199	46.6854	Group III
YALI1_F34264g	46.1614	47.6381	46.8924	46.8973	Group III
YALI1_D01676g	49.2835	49.5271	42.3509	47.0538	Group III
YALI1_D09534g	45.272	47.3618	49.5364	47.3901	Group III
YALI1_A05168g	50.4112	43.4566	49.1666	47.6781	Group III
YALI1_B04559g	49.1815	48.6092	45.396	47.7289	Group III
YALI1_B22055g	49.4654	44.6639	50.2317	48.1203	Group III
YALI1_E25617g	50.0353	47.4012	48.0814	48.506	Group III
YALI1_E25955g	50.2373	46.4467	51.0099	49.2313	Group III
YALI1_F03909g	49.0538	51.2561	47.8519	49.3873	Group III
YALI1_F34712g	49.1403	49.058	50.196	49.4648	Group III
YALI1_D29371g	48.9261	47.7284	52.1883	49.6143	Group III
YALI1_D04594g	50.3762	49.8015	49.376	49.8512	Group III
YALI1_F04626g	51.2564	48.7008	51.4807	50.4793	Group III
YALI1_C05178g	53.1768	51.009	49.0871	51.091	Group III
YALI1_D32468g	51.0759	49.7587	52.5753	51.1366	Group III
YALI1_D05901g	53.7443	51.5555	48.3176	51.2058	Group III
YALI1_F38918g	48.1166	51.1328	54.9991	51.4162	Group III
YALI1_C24419g	48.5789	48.701	59.6379	52.3059	Group III
YALI1_E18025g	52.3154	53.3253	51.4662	52.369	Group III
YALI1_F01430g	54.4321	52.5595	50.3181	52.4366	Group III
YALI1_E29557g	51.4152	52.1061	55.2972	52.9395	Group III
YALI1_D32435g	52.1254	52.7549	54.6923	53.1909	Group III
YALI1_C03948g	53.5212	55.1204	54.2968	54.3128	Group III
YALI1_C13817g	55.5041	53.0875	55.4863	54.6926	Group III
YALI1_E36057g	56.672	51.9697	55.9011	54.8476	Group III
YALI1_C19395g	57.1112	54.4622	54.1585	55.244	Group III
YALI1_E40251g	53.9691	56.6745	56.2305	55.6247	Group III
YALI1_D11666g	56.5706	57.9411	54.1386	56.2168	Group III
YALI1_B00675g	57.9929	56.7789	57.0676	57.2798	Group III
YALI1_B20276g	55.0712	59.5462	57.2366	57.2847	Group III
YALI1_B05005g	59.2372	55.9401	58.6964	57.9579	Group III
YALI1_C29382g	56.8885	53.3699	64.5155	58.258	Group III
YALI1_C09451g	56.5004	62.3337	56.5347	58.4563	Group III
YALI1_D32519g	59.7217	56.2089	59.8104	58.5803	Group III
YALI1_D27844g	55.8159	59.4273	63.1957	59.4796	Group III
YALI1_E22697g	60.1826	64.0084	54.7589	59.65	Group III
YALI1_F10530g	56.2561	62.9424	61.1187	60.1057	Group III
YALI1_E07984g	61.8235	61.9996	60.1634	61.3288	Group III
YALI1_D03718g	61.63	64.9132	57.6474	61.3969	Group III
YALI1_D23337g	66.1044	67.4796	54.8112	62.7984	Group III
YALI1_C06724g	63.4794	59.9436	66.9396	63.4542	Group III
YALI1_C04490g	65.609	66.5296	63.1204	65.0863	Group III
YALI1_D10102g	66.3457	65.325	67.5032	66.3913	Group III
YALI1_D29966g	62.647	66.6544	70.0839	66.4617	Group III
YALI1_F01614g	68.8513	68.9192	64.5034	67.4246	Group III
YALI1_E05584g	66.5432	66.225	69.6512	67.4731	Group III
YALI1_F37400g	68.2353	66.358	70.7873	68.4602	Group III
YALI1_F17265g	68.3476	67.0653	70.0574	68.4901	Group III
YALI1_F06393g	71.6664	69.495	66.1474	69.103	Group III
YALI1_B15475g	68.7535	68.5563	71.8673	69.7257	Group III
YALI1_D19228g	70.4082	68.4557	70.3589	69.7409	Group III
YALI1_B13536g	74.1431	71.7906	67.1732	71.0356	Group III
YALI1_F03269g	73.0503	72.9521	68.9139	71.6388	Group III
YALI1_A01198g	69.0402	69.6758	77.901	72.2057	Group III
YALI1_F36710g	72.4092	71.958	78.5254	74.2975	Group III
YALI1_D29457g	73.8497	76.9845	74.0181	74.9507	Group III
YALI1_C06032g	80.7163	73.7082	75.3588	76.5944	Group III
YALI1_E41393g	75.5032	74.1667	80.6788	76.7829	Group III
YALI1_F19140g	77.3562	77.8904	77.6424	77.6297	Group III
YALI1_A09010g	77.6056	80.2049	80.0044	79.2717	Group III
YALI1_D21044g	82.4577	77.622	79.888	79.9892	Group III
YALI1_A16095g	75.3674	79.756	86.1114	80.4116	Group III
YALI1_F38296g	87.2295	78.9755	75.0659	80.4237	Group III
YALI1_F22794g	77.4758	85.5445	81.7437	81.588	Group III
YALI1_F36742g	83.2115	82.3921	82.2316	82.6117	Group III
YALI1_F28868g	83.27	85.9036	79.4281	82.8673	Group III
YALI1_B02991g	80.5156	81.8945	86.4579	82.956	Group III
YALI1_E21832g	79.1153	90.9892	79.6776	83.2607	Group III
YALI1_A20822g	80.6624	86.6053	83.4174	83.5617	Group III
YALI1_F19370g	84.7659	80.6506	85.3009	83.5725	Group III
YALI1_A00829g	89.6306	88.3843	77.4406	85.1518	Group III
YALI1_A08828g	83.9671	81.7897	89.9078	85.2215	Group III
YALI1_E27339g	94.8782	95.5997	95.496	95.3247	Group III
YALI1_C10121g	94.664	97.6881	93.7978	95.3833	Group III
YALI1_B01578g	95.8328	100.186	101.331	99.1165	Group III
YALI1_D26844g	97.9916	102.796	103.587	101.458	Group III
YALI1_F29905g	104.314	105.516	97.2166	102.349	Group III
YALI1_F15886g	99.6859	104.374	103.685	102.582	Group III
YALI1_D02625g	106.118	104.289	102.143	104.183	Group III
YALI1_F00261g	106.998	110.002	109.371	108.79	Group III
YALI1_E03651g	115.79	109.479	106.41	110.56	Group III
YALI1_E08043g	110.494	107.582	118.489	112.188	Group III
YALI1_F37808g	116.014	116.471	105.894	112.793	Group III
YALI1_E20099g	116.212	111.72	120.098	116.01	Group III
YALI1_B15560g	119.787	114.835	117.918	117.513	Group III
YALI1_A15497g	117.402	120.258	116.129	117.93	Group III
YALI1_C17078g	124.799	115.673	116.857	119.11	Group III
YALI1_D24508g	119.639	120.895	117.216	119.25	Group III
YALI1_A09325g	123.895	122.572	116.827	121.098	Group III
YALI1_C18478g	130.98	122.391	120.376	124.583	Group III
YALI1_B29037g	119.489	119.693	139.508	126.23	Group III
YALI1_F25701g	133.578	124.392	128.414	128.795	Group III
YALI1_C00766g	134.778	129.284	127.841	130.634	Group III
YALI1_F32764g	141.785	131.211	131.418	134.805	Group III
YALI1_E37095g	139.439	136.24	130.36	135.346	Group III
YALI1_D28842g	135.59	136.993	134.029	135.537	Group III
YALI1_E06697g	140.957	145.645	123.58	136.727	Group III
YALI1_E36847g	143.77	136.736	133.551	138.019	Group III
YALI1_C03036g	139.825	131.917	148.667	140.136	Group III
YALI1_D24127g	135.262	140.849	150.174	142.095	Group III
YALI1_E27229g	142.754	144.443	157.545	148.247	Group III
YALI1_B14959g	141.312	159.86	144.351	148.507	Group III
YALI1_E01163g	152.242	144.126	151.806	149.391	Group III
YALI1_D21986g	153.595	142.2	156.02	150.605	Group III
YALI1_E04807g	144.003	155.763	157.425	152.397	Group III
YALI1_B29779g	156.538	155.925	148.104	153.522	Group III
YALI1_F24115g	145.532	142.271	177.499	155.101	Group III
YALI1_F03075g	152.831	157.082	158.686	156.199	Group III
YALI1_D22804g	152.708	150.435	168.22	157.121	Group III
YALI1_E01081g	184.264	167.169	128.871	160.101	Group III
YALI1_E38389g	159.326	160.965	163.422	161.238	Group III
YALI1_D31155g	180.688	174.627	169.143	174.819	Group III
YALI1_F12330g	168.411	182.038	188.178	179.542	Group III
YALI1_A13041g	181.669	182.865	177.885	180.806	Group III
YALI1_D25255g	180.127	185.066	192.804	185.999	Group III
YALI1_C07495g	198.575	200.862	191.116	196.851	Group III
YALI1_A01173g	206.67	208.989	204.022	206.56	Group III
YALI1_E32946g	221.525	205.53	218.796	215.283	Group III
YALI1_E30677g	223.108	224.215	213.771	220.365	Group III
YALI1_E06406g	229.806	219.969	212.503	220.759	Group III
YALI1_F39789g	250.152	233.219	202.097	228.489	Group III
YALI1_F08392g	227.259	235.341	226.344	229.648	Group III
YALI1_E31446g	261.122	229.932	215.365	235.473	Group III
YALI1_E28490g	239.289	247.535	250.065	245.63	Group III
YALI1_B18472g	259.233	258.948	251.691	256.624	Group III
YALI1_F13793g	283.031	280.484	239.409	267.641	Group III
YALI1_C32461g	259.707	262.611	281.801	268.04	Group III
YALI1_E02121g	285.244	287.061	258.632	276.979	Group III
YALI1_D21385g	304.97	293.422	308.016	302.136	Group III
YALI1_E09128g	304.375	294.01	323.261	307.215	Group III
YALI1_C07239g	335.585	341.906	328.988	335.493	Group III
YALI1_B04032g	364.888	357.639	373.502	365.343	Group III
YALI1_C09200g	404.996	418.698	419.635	414.443	Group III
YALI1_F09289g	416.746	391.138	472.127	426.67	Group III
YALI1_E16556g	455.905	491.313	481.482	476.233	Group III
YALI1_E17484g	526.753	503.555	482.678	504.329	Group III
YALI1_F28995g	544.348	496.831	511.175	517.451	Group III
YALI1_A20739g	586.139	548.378	542.131	558.883	Group III
YALI1_F03215g	581.061	607.034	567.502	585.199	Group III
YALI1_E00527g	786.209	806.739	862.439	818.462	Group III
YALI1_F24343g	914.219	862.796	906.633	894.549	Group III
YALI1_E14967g	1111.88	1126.79	1121.63	1120.1	Group III
YALI1_C26377g	1153.6	1102.63	1111.08	1122.43	Group III
YALI1_D09897g	1278.88	1213.68	1208.09	1233.55	Group III
YALI1_F38013g	4794.67	4827.57	4600.86	4741.03	Group III
YALI1_D09623g	4.84098	5.25319	5.75326	5.28248	Group III
YALI1_D20968g	8.9547	7.56239	6.92775	7.81495	Group III
YALI1_C33245g	11.8078	13.3725	14.152	13.1108	Group III
YALI1_F07504g	13.9213	13.2515	12.4588	13.2105	Group III
YALI1_E18212g	17.0118	16.108	15.0961	16.072	Group III
YALI1_E28150g	16.2495	17.9026	15.9597	16.7039	Group III
YALI1_E13963g	16.9015	15.7706	17.9223	16.8648	Group III
YALI1_E28680g	17.0631	17.5712	17.7007	17.445	Group III
YALI1_F37770g	18.3016	19.4689	21.7093	19.8266	Group III
YALI1_D01036g	20.9841	19.8375	22.7	21.1739	Group III
YALI1_F07907g	18.6655	22.1621	23.9477	21.5917	Group III
YALI1_E23525g	22.9778	23.0632	20.0047	22.0152	Group III
YALI1_C09552g	20.2392	21.6984	24.9197	22.2858	Group III
YALI1_F29253g	22.8856	24.7833	24.7802	24.1497	Group III
YALI1_E19316g	25.1185	26.255	24.805	25.3929	Group III
YALI1_E35012g	25.2186	27.0575	25.6927	25.9896	Group III
YALI1_D34213g	27.9955	27.6485	26.1696	27.2712	Group III
YALI1_E05403g	28.1225	30.1185	30.6066	29.6159	Group III
YALI1_F26620g	33.0841	28.4142	27.8951	29.7978	Group III
YALI1_C13038g	30.1609	30.3912	33.1736	31.2419	Group III
YALI1_D10316g	30.6482	30.8733	33.7819	31.7678	Group III
YALI1_C11096g	33.0101	32.2535	33.2271	32.8302	Group III
YALI1_B02717g	34.4778	34.5752	39.4649	36.1726	Group III
YALI1_F11020g	35.807	38.2234	36.7257	36.9187	Group III
YALI1_F19841g	39.7036	37.4126	38.064	38.3934	Group III
YALI1_D19365g	41.3512	42.6751	39.4054	41.1439	Group III
YALI1_E17829g	40.9471	40.5051	43.389	41.6137	Group III
YALI1_D11623g	47.7787	43.796	46.3107	45.9618	Group III
YALI1_E29005g	57.1732	52.5488	49.466	53.0627	Group III
YALI1_D11203g	63.7969	60.4585	66.911	63.7221	Group III
YALI1_A09139g	64.1867	64.8546	64.3419	64.4611	Group III
YALI1_E00869g	65.3734	63.2114	68.6461	65.7436	Group III
YALI1_F17215g	74.423	76.3615	79.7334	76.8393	Group III
YALI1_F14746g	77.8141	74.0701	79.3343	77.0728	Group III
YALI1_E29939g	124.705	120.236	108.778	117.906	Group III
YALI1_E10455g	111.786	124.435	119.834	118.685	Group III
YALI1_F27968g	122.959	120.154	121.013	121.375	Group III
YALI1_F29691g	127.058	132.619	119.99	126.556	Group III
YALI1_D19087g	139.434	135.001	146.284	140.24	Group III
YALI1_D27748g	140.342	141.687	141.791	141.273	Group III
YALI1_F17547g	166.786	164.661	158.096	163.181	Group III
YALI1_F24564g	411.287	430.835	370.041	404.054	Group III
YALI1_D13388g	1350.69	1318.78	1357.47	1342.31	Group III
YALI1_B20337g	16.6286	15.8584	14.4812	15.6561	Group III
YALI1_C09606g	77.0546	79.5304	60.3155	72.3001	Group III
YALI1_E09769g	15.12	16.9072	17.2569	16.428	Group III
YALI1_A19428g	19.6159	18.7386	19.8058	19.3868	Group III
YALI1_E36079g	21.3571	17.0348	24.6558	21.0159	Group III
YALI1_B16863g	24.0538	25.1226	24.458	24.5448	Group III
YALI1_E14234g	28.8149	29.9352	31.9485	30.2329	Group III
YALI1_A18036g	38.5239	38.4896	35.2405	37.418	Group III
YALI1_A20229g	38.9895	35.1099	42.4929	38.8641	Group III
YALI1_B06866g	44.3742	43.0494	40.5576	42.6604	Group III
YALI1_D22313g	44.8802	42.2892	43.9277	43.699	Group III
YALI1_A10105g	50.0826	49.8246	46.372	48.7597	Group III
YALI1_B09837g	52.456	50.4389	55.8658	52.9202	Group III
YALI1_F37775g	87.2847	84.2168	83.7074	85.0696	Group III
YALI1_F34095g	115.961	126.521	120.358	120.947	Group III
YALI1_F33764g	148.421	145.507	150.131	148.019	Group III
YALI1_C08922g	13.2222	13.4092	13.0364	13.2226	Group III
YALI1_F26012g	19.6483	19.4555	18.7397	19.2812	Group III
YALI1_E40327g	19.8523	21.7269	21.903	21.1607	Group III
YALI1_F27132g	20.6779	21.9208	21.5489	21.3825	Group III
YALI1_B22499g	26.8223	24.9352	25.476	25.7445	Group III
YALI1_E32357g	33.9251	37.8671	37.2343	36.3422	Group III
YALI1_D20018g	45.7069	45.0815	42.9082	44.5655	Group III
YALI1_E27059g	41.2117	43.3347	49.4247	44.657	Group III
YALI1_C06681g	44.9229	48.2567	43.8077	45.6624	Group III
YALI1_B29753g	51.1474	54.5151	50.3406	52.0011	Group III
YALI1_F24332g	63.3127	63.1664	62.233	62.904	Group III
YALI1_F18152g	69.6892	75.2971	71.8136	72.2667	Group III
YALI1_A01717g	75.6273	74.5845	74.7207	74.9775	Group III
YALI1_B26235g	106.045	110.392	108.092	108.176	Group III
YALI1_D00273g	152.667	149.808	144.196	148.89	Group III
YALI1_F21426g	155.903	158.85	171.047	161.933	Group III
YALI1_C16572g	25.6733	24.9503	23.6621	24.7619	Group III
YALI1_B04523g	29.4362	27.0942	28.1293	28.2199	Group III
YALI1_D29728g	35.0284	35.7912	35.0694	35.2963	Group III
YALI1_D18089g	99.8232	98.468	89.1112	95.8008	Group III
YALI1_F15641g	7.33405	7.60612	8.05731	7.66583	Group III
YALI1_A09166g	12.8551	12.3991	11.8889	12.381	Group III
YALI1_A00538g	13.1804	12.9421	14.4871	13.5365	Group III
YALI1_F23191g	15.8912	13.5946	14.7429	14.7429	Group III
YALI1_A21203g	18.957	12.9777	14.577	15.5039	Group III
YALI1_E13329g	20.3071	18.4855	17.9131	18.9019	Group III
YALI1_E14535g	23.4583	22.4431	22.8751	22.9255	Group III
YALI1_A14305g	27.8619	26.1458	27.8775	27.2951	Group III
YALI1_E36937g	35.4165	34.7346	32.7364	34.2958	Group III
YALI1_B12375g	38.5467	34.5538	37.8202	36.9735	Group III
YALI1_E21478g	39.5146	37.8764	38.1323	38.5077	Group III
YALI1_D06489g	43.029	43.0958	37.7648	41.2965	Group III
YALI1_D06736g	46.0152	42.3071	44.8851	44.4025	Group III
YALI1_E04672g	69.4673	75.0032	62.9351	69.1352	Group III
YALI1_F31822g	86.1717	84.3771	78.5216	83.0235	Group III
YALI1_F17805g	86.5943	87.6359	81.7873	85.3392	Group III
YALI1_B06928g	111.82	111.507	112.185	111.837	Group III
YALI1_E40640g	129.372	137.912	116.662	127.982	Group III
YALI1_A01628g	141.953	138.759	134.66	138.457	Group III
YALI1_C31408g	220.754	216.673	204.83	214.085	Group III
YALI1_D29109g	242.722	235.317	256.717	244.919	Group III
YALI1_D13545g	579.926	601.158	592.486	591.19	Group III
YALI1_A22496g	2.92307	2.52906	2.51649	2.65621	Group III
YALI1_E32868g	3.83424	3.80507	3.86682	3.83538	Group III
YALI1_E31717g	10.7176	10.9164	9.92179	10.5186	Group III
YALI1_B02637g	16.812	17.644	17.2221	17.226	Group III
YALI1_B05404g	19.7502	18.7893	16.8582	18.4659	Group III
YALI1_D18890g	21.8561	22.0635	22.9435	22.2877	Group III
YALI1_C07721g	35.6214	34.7495	35.1339	35.1683	Group III
YALI1_E24287g	40.5238	41.6747	46.2473	42.8153	Group III
YALI1_C02248g	47.0145	44.6175	42.0556	44.5625	Group III
YALI1_C21544g	42.5835	48.5254	43.1767	44.7619	Group III
YALI1_F37068g	53.5226	51.0574	51.4467	52.0089	Group III
YALI1_B03404g	51.7175	53.4003	51.3126	52.1435	Group III
YALI1_C30524g	66.1666	66.4204	71.9062	68.1644	Group III
YALI1_C19943g	77.1821	79.0078	78.726	78.3053	Group III
YALI1_F33403g	80.2716	82.698	83.1554	82.0417	Group III
YALI1_D12282g	84.0856	84.7388	83.3088	84.0444	Group III
YALI1_C03969g	114.422	117.2	115.808	115.81	Group III
YALI1_B06110g	122.322	132.759	124.414	126.498	Group III
YALI1_E20995g	132.124	126.838	122.689	127.217	Group III
YALI1_E09568g	132.891	135.412	121.744	130.015	Group III
YALI1_C30653g	123.977	126.345	141.043	130.455	Group III
YALI1_B12781g	202.832	188.006	186.443	192.427	Group III
YALI1_D01890g	278.548	286.099	277.248	280.632	Group III
YALI1_E07522g	311.991	318.01	313.189	314.397	Group III
YALI1_E27161g	415.224	417.458	435.3	422.661	Group III
YALI1_C32609g	1375.99	1385.7	1205.9	1322.53	Group III
YALI1_A20201g	0.55819	1.06222	0.654883	0.758432	Group III
YALI1_B27968g	3.06887	2.16613	2.00162	2.41221	Group III
YALI1_C04093g	8.67778	10.2184	7.51315	8.8031	Group III
YALI1_C00442g	19.7372	18.4603	23.324	20.5072	Group III
YALI1_D13201g	23.7602	23.1245	25.1532	24.0127	Group III
YALI1_A02653g	26.1163	27.6701	24.2776	26.0213	Group III
YALI1_B18260g	27.7363	29.9419	32.1294	29.9359	Group III
YALI1_E00588g	42.8868	42.7145	39.9195	41.8403	Group III
YALI1_E08351g	70.494	68.5354	58.7537	65.9277	Group III
YALI1_D11343g	92.8997	89.0835	86.8007	89.5946	Group III
YALI1_D05705g	87.0642	93.9448	92.269	91.0927	Group III
YALI1_D01066g	114.263	109.099	103.89	109.084	Group III
YALI1_D00888g	279.418	278.632	252.808	270.286	Group III
YALI1_D20381g	267.793	282.411	282.372	277.525	Group III
YALI1_B22677g	367.415	354.638	331.881	351.311	Group III
YALI1_B27662g	968.915	984.787	995.977	983.226	Group III
YALI1_A22454g	1234.06	1253.98	1243.72	1243.92	Group III
YALI1_D34353g	1815.01	1823.56	1891.96	1843.51	Group III
YALI1_E14489g	8.07327	8.1004	9.48581	8.55316	Group III
YALI1_D30249g	13.2807	12.8385	15.3349	13.8181	Group III
YALI1_A05527g	15.0218	14.9491	15.0787	15.0166	Group III
YALI1_E32054g	15.1397	15.3243	16.2232	15.5624	Group III
YALI1_B21134g	17.004	16.3228	17.209	16.8453	Group III
YALI1_F09314g	18.2635	19.0185	19.4568	18.9129	Group III
YALI1_D03167g	21.8977	22.6012	22.8561	22.4517	Group III
YALI1_F00976g	22.147	23.6312	22.1635	22.6472	Group III
YALI1_E38744g	23.729	24.4584	23.3115	23.833	Group III
YALI1_F33791g	25.1433	27.8385	24.9136	25.9651	Group III
YALI1_B09299g	30.3736	28.2443	25.5439	28.0539	Group III
YALI1_E31034g	32.7272	31.1359	31.6562	31.8397	Group III
YALI1_F02942g	33.1537	31.7649	33.5032	32.8073	Group III
YALI1_D08402g	36.5254	32.1161	30.996	33.2125	Group III
YALI1_B04391g	37.1995	35.7483	33.7053	35.551	Group III
YALI1_E28545g	35.7033	38.2178	34.0924	36.0045	Group III
YALI1_C33055g	35.6141	37.09	35.6608	36.1217	Group III
YALI1_C11100g	44.3579	44.0114	49.9464	46.1053	Group III
YALI1_F18943g	50.7286	49.7805	47.2861	49.265	Group III
YALI1_A01468g	50.7988	57.5774	52.518	53.6314	Group III
YALI1_E04590g	55.9773	51.4734	56.207	54.5525	Group III
YALI1_F19938g	66.9442	69.8129	61.6711	66.1427	Group III
YALI1_B18645g	67.8796	67.7967	64.3044	66.6602	Group III
YALI1_E29512g	75.9164	76.7136	65.6154	72.7485	Group III
YALI1_F07655g	76.5566	81.4879	77.6846	78.5764	Group III
YALI1_B04747g	74.6388	80.7917	91.3773	82.2693	Group III
YALI1_F24079g	96.6152	93.7769	86.1348	92.1756	Group III
YALI1_C08834g	92.0898	96.0294	91.8514	93.3235	Group III
YALI1_B27280g	102.589	107.732	106.532	105.618	Group III
YALI1_D05195g	105.147	111.471	120.945	112.521	Group III
YALI1_F29765g	114.234	115.203	116.029	115.155	Group III
YALI1_C30078g	121.172	119.904	114.434	118.504	Group III
YALI1_A09372g	122.352	123.845	117.993	121.396	Group III
YALI1_E14505g	143.063	140.712	129.144	137.64	Group III
YALI1_D34739g	141.725	147.692	144.267	144.561	Group III
YALI1_F13875g	190.274	198.511	198.181	195.655	Group III
YALI1_E33843g	213.089	199.935	209.553	207.525	Group III
YALI1_D01094g	212.611	207.812	225.672	215.365	Group III
YALI1_C08983g	249.38	225.417	199.438	224.745	Group III
YALI1_B15792g	241.125	236.235	234.751	237.37	Group III
YALI1_D14915g	298.224	301.144	298.818	299.395	Group III
YALI1_A22330g	320.246	303.674	315.883	313.268	Group III
YALI1_D06828g	365.842	366.316	385.283	372.48	Group III
YALI1_A20484g	409.09	394.146	402.985	402.074	Group III
YALI1_A20370g	598.146	652.966	638.029	629.714	Group III
YALI1_B16968g	652.731	704.476	643.676	666.961	Group III
YALI1_D24054g	717.016	747.51	723.973	729.5	Group III
YALI1_A00406g	1027.61	1053.66	1038.02	1039.76	Group III
YALI1_F02309g	1067.6	1061.14	1176.16	1101.63	Group III
YALI1_D07348g	1425.84	1403.84	1390.26	1406.65	Group III
YALI1_E32722g	1831.1	1868.45	1789.77	1829.77	Group III
YALI1_D03245g	8.39382	10.0127	8.12293	8.84315	Group III
YALI1_F12254g	18.0351	18.0091	19.2868	18.4437	Group III
YALI1_A15132g	18.9552	21.2943	21.6018	20.6171	Group III
YALI1_C11707g	26.445	22.794	28.0596	25.7662	Group III
YALI1_B18687g	25.5518	26.0118	28.161	26.5749	Group III
YALI1_E32908g	40.9093	39.9089	38.8337	39.884	Group III
YALI1_A21449g	55.2148	54.8252	53.8235	54.6212	Group III
YALI1_B25734g	67.2369	63.8943	69.1996	66.7769	Group III
YALI1_A22275g	126.103	126.578	112.712	121.798	Group III
YALI1_C26276g	169.395	165.74	181.518	172.217	Group III
YALI1_E40282g	238.738	243.3	243.569	241.869	Group III
YALI1_F11583g	419.068	432.898	435.919	429.295	Group III
YALI1_F32659g	493.941	466.173	472.02	477.378	Group III
YALI1_B21935g	2.84038	2.86321	3.26823	2.99061	Group II
YALI1_F05958g	12.1945	12.9032	11.5507	12.2161	Group II
YALI1_D14500g	15.2064	13.7107	13.3441	14.0871	Group II
YALI1_E18095g	24.4379	23.4786	22.5785	23.4984	Group II
YALI1_C32392g	33.6868	33.3005	33.7872	33.5915	Group II
YALI1_B17964g	38.4015	33.581	36.978	36.3202	Group II
YALI1_A20221g	39.0096	39.8709	39.0383	39.3063	Group II
YALI1_E39210g	40.9102	46.8486	45.8248	44.5279	Group II
YALI1_F26234g	57.1347	53.8874	58.227	56.4164	Group II
YALI1_E24532g	68.9309	60.1915	53.7183	60.9469	Group II
YALI1_D02563g	105.826	102.256	102.806	103.629	Group II
YALI1_A17957g	755.735	728.036	683.208	722.326	Group II
YALI1_E33540g	1.81363	1.81215	2.2881	1.97129	Group II
YALI1_C05931g	8.83931	9.46754	7.07752	8.46146	Group II
YALI1_E36805g	8.72193	8.76129	8.03481	8.50601	Group II
YALI1_D11368g	10.78	10.7852	10.6679	10.7444	Group II
YALI1_E10852g	11.4222	11.349	13.0357	11.9356	Group II
YALI1_F11449g	13.3737	13.0387	12.8959	13.1028	Group II
YALI1_F09788g	14.5172	14.9512	15.2312	14.8998	Group II
YALI1_E26742g	18.6593	17.7019	17.9211	18.0941	Group II
YALI1_A17671g	19.4469	20.4972	20.1037	20.0159	Group II
YALI1_E31592g	20.1183	19.7324	21.4128	20.4212	Group II
YALI1_D00232g	22.9096	23.9601	21.7016	22.8571	Group II
YALI1_F19764g	25.1432	23.3313	24.1668	24.2138	Group II
YALI1_F12635g	27.8698	26.2511	24.4058	26.1756	Group II
YALI1_D35484g	25.1496	25.6913	27.7468	26.1959	Group II
YALI1_B07220g	27.3304	26.241	26.6678	26.7464	Group II
YALI1_B14752g	28.9113	27.7829	27.5512	28.0818	Group II
YALI1_F04818g	29.5158	28.9331	27.7941	28.7477	Group II
YALI1_A22192g	30.4278	27.1783	29.6391	29.0817	Group II
YALI1_E22902g	29.5999	30.2581	30.2833	30.0471	Group II
YALI1_E39579g	33.6466	33.9809	29.9098	32.5125	Group II
YALI1_E40442g	30.7367	31.3488	37.0312	33.0389	Group II
YALI1_F22841g	34.7671	32.3475	32.4214	33.1787	Group II
YALI1_E15843g	35.3194	30.0888	35.0972	33.5018	Group II
YALI1_F22171g	35.2404	35.297	32.1062	34.2145	Group II
YALI1_F16702g	36.8878	34.2309	38.2707	36.4631	Group II
YALI1_C12755g	37.2096	32.5136	40.4396	36.7209	Group II
YALI1_F31126g	37.968	34.5845	38.0191	36.8572	Group II
YALI1_D14333g	39.1323	38.947	34.6373	37.5722	Group II
YALI1_F15418g	39.742	36.3457	40.7603	38.9493	Group II
YALI1_F17522g	39.6103	40.5078	36.906	39.008	Group II
YALI1_D29951g	40.0802	42.3633	37.1242	39.8559	Group II
YALI1_B28735g	41.8015	44.3535	42.176	42.777	Group II
YALI1_B07915g	41.9405	41.0664	47.0186	43.3418	Group II
YALI1_F26058g	42.5433	47.8707	55.4338	48.616	Group II
YALI1_C01810g	53.027	48.5234	52.5286	51.3597	Group II
YALI1_B05891g	51.0398	49.6781	56.0394	52.2525	Group II
YALI1_C03513g	55.0825	54.2346	52.7534	54.0235	Group II
YALI1_F39164g	53.3594	57.3095	53.9186	54.8625	Group II
YALI1_E21683g	55.2681	65.243	56.8789	59.13	Group II
YALI1_D24069g	56.5775	60.8748	60.4076	59.2866	Group II
YALI1_D07788g	58.3219	59.1825	61.0468	59.5171	Group II
YALI1_B21042g	63.6428	54.0211	62.2486	59.9708	Group II
YALI1_F12504g	59.0321	62.6092	58.646	60.0958	Group II
YALI1_C30632g	58.3445	58.3581	66.215	60.9725	Group II
YALI1_D21667g	60.4802	65.8337	69.5478	65.2872	Group II
YALI1_C07670g	67.5339	68.6163	70.8346	68.995	Group II
YALI1_E34397g	70.936	70.1111	68.3986	69.8153	Group II
YALI1_E07571g	69.1619	71.7927	74.2495	71.7347	Group II
YALI1_C11954g	71.5875	76.1117	71.7432	73.1475	Group II
YALI1_D24138g	77.4379	75.1235	72.5753	75.0456	Group II
YALI1_C06994g	78.1907	77.7275	74.3421	76.7534	Group II
YALI1_F16005g	76.0329	76.1048	86.0786	79.4054	Group II
YALI1_D13450g	84.34	81.86	75.2899	80.4966	Group II
YALI1_D08910g	83.9779	83.6051	78.9351	82.1727	Group II
YALI1_F16270g	85.9705	81.1998	83.9423	83.7042	Group II
YALI1_F38859g	84.206	86.6303	86.2776	85.7046	Group II
YALI1_B20493g	93.7241	90.316	75.7006	86.5802	Group II
YALI1_F34818g	95.6379	97.4	100.386	97.8078	Group II
YALI1_C32786g	104.937	103.184	101.051	103.057	Group II
YALI1_B11183g	103.303	98.0879	115.886	105.759	Group II
YALI1_F01132g	124.381	126.922	121.238	124.18	Group II
YALI1_C23175g	126.071	129.509	122.08	125.886	Group II
YALI1_F04130g	132.864	128.754	121.23	127.616	Group II
YALI1_A06473g	126.807	140.412	122.238	129.819	Group II
YALI1_F32067g	126.541	126.571	136.898	130.003	Group II
YALI1_D33820g	138.986	140.259	128.137	135.794	Group II
YALI1_E09817g	211.193	201.431	213.396	208.673	Group II
YALI1_E30234g	224.133	219.081	224.785	222.666	Group II
YALI1_F24742g	226.992	233.591	230.967	230.517	Group II
YALI1_F02265g	278.818	280.324	291.987	283.71	Group II
YALI1_F12176g	333.407	330.603	331.86	331.957	Group II
YALI1_E34367g	374.321	397.27	410.296	393.963	Group II
YALI1_B22905g	492.501	485.758	507.446	495.235	Group II
YALI1_D30003g	531.259	512.48	494.171	512.637	Group II
YALI1_F00866g	943.836	947.432	845.734	912.334	Group II
YALI1_B16087g	1.46465	1.09872	1.30936	1.29091	Group II
YALI1_C28396g	2.28252	2.67459	1.86767	2.27493	Group II
YALI1_F00286g	9.01137	10.2039	8.26022	9.15851	Group II
YALI1_A07381g	11.0996	10.9369	9.92932	10.6553	Group II
YALI1_C18750g	16.9463	16.443	14.6996	16.0296	Group II
YALI1_D27547g	15.5247	16.3887	17.0238	16.3124	Group II
YALI1_B01962g	19.1154	19.684	17.2514	18.6836	Group II
YALI1_C01876g	21.015	21.7631	19.6458	20.808	Group II
YALI1_E05329g	21.9989	21.6684	21.3974	21.6882	Group II
YALI1_F39665g	21.6213	22.188	21.8543	21.8879	Group II
YALI1_B06015g	21.587	21.7867	22.4382	21.9373	Group II
YALI1_E05145g	21.8415	21.3244	23.9981	22.388	Group II
YALI1_B15852g	24.3323	23.4401	21.749	23.1738	Group II
YALI1_C23359g	23.7681	22.5555	24.5537	23.6257	Group II
YALI1_E05681g	24.6729	23.7646	25.056	24.4978	Group II
YALI1_E31131g	25.798	26.8117	23.4236	25.3444	Group II
YALI1_F03974g	26.877	24.1861	25.8446	25.6359	Group II
YALI1_F17520g	28.7905	27.4225	24.8616	27.0249	Group II
YALI1_F38551g	28.3103	28.7928	25.7347	27.6126	Group II
YALI1_B30123g	27.3611	28.8562	28.6711	28.2961	Group II
YALI1_D05370g	28.183	30.0472	31.4218	29.884	Group II
YALI1_D27995g	30.5473	32.8507	30.768	31.3887	Group II
YALI1_B30182g	35.272	30.5367	31.2709	32.3599	Group II
YALI1_E26860g	33.7914	31.4815	32.0341	32.4357	Group II
YALI1_C29920g	33.3713	34.6731	30.0485	32.6976	Group II
YALI1_F36996g	37.1567	35.9754	30.1247	34.4189	Group II
YALI1_D02416g	36.6031	37.4264	32.0651	35.3649	Group II
YALI1_A16988g	37.1813	34.9231	36.4454	36.1833	Group II
YALI1_A11231g	36.951	37.0824	38.4033	37.4789	Group II
YALI1_E02454g	35.5684	37.2078	40.4983	37.7582	Group II
YALI1_C30541g	36.8135	36.5605	40.0753	37.8164	Group II
YALI1_B18460g	38.4551	37.7197	38.7207	38.2985	Group II
YALI1_E34711g	38.7662	37.2414	39.0929	38.3668	Group II
YALI1_F29944g	38.4828	40.1911	40.1258	39.5999	Group II
YALI1_E14003g	37.3968	39.9362	42.2223	39.8518	Group II
YALI1_E06441g	42.9543	38.997	38.7251	40.2255	Group II
YALI1_D03278g	41.6009	42.2325	40.8285	41.554	Group II
YALI1_D31387g	43.0117	43.4135	41.4878	42.6377	Group II
YALI1_E04278g	45.0238	43.9553	40.4231	43.1341	Group II
YALI1_D12447g	41.9004	42.8443	48.0697	44.2715	Group II
YALI1_B04466g	51.1916	50.3603	47.1921	49.5813	Group II
YALI1_E19826g	47.8192	51.4391	53.0421	50.7668	Group II
YALI1_E01885g	49.8803	50.1091	53.7749	51.2548	Group II
YALI1_C08040g	53.0388	50.5864	51.4076	51.6776	Group II
YALI1_E02239g	54.1938	50.4347	54.0618	52.8968	Group II
YALI1_D06408g	53.1301	51.8802	55.9791	53.6631	Group II
YALI1_D02085g	56.7339	54.0477	53.5515	54.7777	Group II
YALI1_C32137g	55.2672	51.783	57.6235	54.8912	Group II
YALI1_D23224g	54.266	52.6749	58.3129	55.0846	Group II
YALI1_E33234g	58.5468	55.8471	56.7943	57.0627	Group II
YALI1_A15722g	55.898	58.9162	60.289	58.3678	Group II
YALI1_B13150g	59.6999	59.6579	59.9015	59.7531	Group II
YALI1_C33193g	64.5153	63.226	58.3086	62.0166	Group II
YALI1_E02468g	63.7896	63.6043	62.3158	63.2365	Group II
YALI1_B25062g	67.358	66.3366	60.9235	64.8727	Group II
YALI1_E31805g	65.3386	65.6864	64.0027	65.0092	Group II
YALI1_F34472g	66.5248	63.4993	69.5976	66.5406	Group II
YALI1_E05285g	65.3034	65.0483	77.0124	69.1214	Group II
YALI1_D17564g	69.801	68.4498	73.2451	70.4986	Group II
YALI1_D14156g	69.6462	71.2003	70.9402	70.5956	Group II
YALI1_B09310g	70.7361	68.0389	73.7499	70.8416	Group II
YALI1_E23945g	77.5508	68.6245	74.8679	73.6811	Group II
YALI1_F09456g	72.7808	73.6455	76.9642	74.4635	Group II
YALI1_D24626g	79.9643	77.6086	67.3457	74.9729	Group II
YALI1_A06149g	76.5805	80.0812	71.9379	76.1999	Group II
YALI1_B25744g	76.9028	80.0021	77.0536	77.9861	Group II
YALI1_A02561g	80.4517	74.7023	81.2672	78.8071	Group II
YALI1_E24174g	96.3048	82.3287	76.5382	85.0572	Group II
YALI1_C05710g	84.2793	80.2537	91.614	85.3823	Group II
YALI1_E30707g	81.2223	91.7409	84.2533	85.7388	Group II
YALI1_D35119g	88.0522	87.337	90.1954	88.5282	Group II
YALI1_D10022g	89.6808	86.2808	89.7957	88.5858	Group II
YALI1_B05226g	93.2814	87.5475	89.5426	90.1238	Group II
YALI1_B19713g	92.4791	91.8634	92.8941	92.4122	Group II
YALI1_C19005g	90.5189	92.7948	97.518	93.6106	Group II
YALI1_F32330g	101.003	93.6905	89.6627	94.7856	Group II
YALI1_F27834g	109.584	94.0527	109.738	104.458	Group II
YALI1_E23555g	102.687	105.94	104.993	104.54	Group II
YALI1_C03674g	108.186	108.477	105.977	107.547	Group II
YALI1_E08176g	113.86	106.737	105.799	108.799	Group II
YALI1_D07299g	114.781	111.172	109.702	111.885	Group II
YALI1_E02305g	122.572	120.615	126.927	123.371	Group II
YALI1_E20635g	116.467	123.63	132.111	124.069	Group II
YALI1_C15186g	123.097	129.713	121.904	124.905	Group II
YALI1_F39183g	125.614	130.275	125.565	127.151	Group II
YALI1_F38869g	127.642	126.428	127.64	127.237	Group II
YALI1_F37540g	132.926	129.215	122.505	128.215	Group II
YALI1_F23399g	126.726	129.965	134.63	130.44	Group II
YALI1_F29640g	135.646	132.157	137.041	134.948	Group II
YALI1_A21565g	140.388	137.746	140.61	139.581	Group II
YALI1_E11289g	142.335	149.164	135.007	142.169	Group II
YALI1_C00615g	139.375	141.088	151.045	143.836	Group II
YALI1_D35394g	153.538	154.303	152.299	153.38	Group II
YALI1_B22266g	163.424	147.073	160.769	157.089	Group II
YALI1_B06607g	167.69	161.26	143.43	157.46	Group II
YALI1_F37248g	165.725	159.625	151.333	158.894	Group II
YALI1_A00558g	181.296	189.459	178.948	183.234	Group II
YALI1_E12103g	190.005	182.037	181.002	184.348	Group II
YALI1_E24633g	174.588	202.566	187.036	188.063	Group II
YALI1_C21298g	194.814	191.486	180.615	188.972	Group II
YALI1_E20423g	191.193	210.373	217.29	206.285	Group II
YALI1_F09317g	213.531	211.597	198.495	207.874	Group II
YALI1_F03481g	207.909	212.56	225.578	215.349	Group II
YALI1_D03412g	216.731	224.775	210.967	217.491	Group II
YALI1_D12880g	229.155	217.529	211.475	219.386	Group II
YALI1_D35435g	245.976	240.868	240.779	242.541	Group II
YALI1_E15606g	550.157	527.584	543.626	540.455	Group II
YALI1_F31587g	559.442	552.495	522.931	544.956	Group II
YALI1_E02102g	1237.49	1210.15	1272.51	1240.05	Group II
YALI1_F02289g	1277.95	1272.45	1382.27	1310.89	Group II
YALI1_E00389g	17.2614	14.8396	12.226	14.7757	Group II
YALI1_D24918g	56.1904	54.3359	55.9645	55.4969	Group II
YALI1_E12793g	68.2305	69.3766	68.2593	68.6221	Group II
YALI1_E15521g	9.15882	10.5964	10.9843	10.2465	Group II
YALI1_B17569g	30.6554	29.4584	30.7665	30.2935	Group II
YALI1_B23794g	35.2467	36.0186	37.419	36.2281	Group II
YALI1_E21222g	38.1943	39.7441	39.915	39.2845	Group II
YALI1_A02443g	56.0744	54.1282	55.2875	55.1633	Group II
YALI1_D00995g	20.4462	20.7873	22.4308	21.2214	Group II
YALI1_F10122g	36.0483	35.4404	33.6383	35.0423	Group II
YALI1_C33270g	44.2094	47.1748	40.1905	43.8582	Group II
YALI1_D34508g	49.7863	46.9377	40.1335	45.6192	Group II
YALI1_B10891g	51.7466	50.9892	40.8745	47.8701	Group II
YALI1_F07819g	49.1435	48.9133	49.7612	49.2727	Group II
YALI1_E36365g	52.6138	58.2974	55.7354	55.5489	Group II
YALI1_E37419g	54.4854	55.651	57.353	55.8298	Group II
YALI1_B20777g	56.6733	58.1766	57.9175	57.5892	Group II
YALI1_C03378g	55.616	60.0466	59.4346	58.3657	Group II
YALI1_D26610g	58.7668	58.6281	65.3429	60.9126	Group II
YALI1_E38491g	62.1755	64.4136	62.2025	62.9305	Group II
YALI1_B07500g	67.198	64.8436	59.394	63.8119	Group II
YALI1_B14804g	67.3457	64.2195	71.0759	67.547	Group II
YALI1_D20695g	68.95	69.8563	66.5751	68.4605	Group II
YALI1_F27356g	72.5993	68.6983	67.8652	69.7209	Group II
YALI1_E10712g	71.9672	72.3456	71.171	71.828	Group II
YALI1_C14787g	88.2745	86.5375	93.3025	89.3715	Group II
YALI1_F32989g	93.08	91.4442	86.2951	90.2731	Group II
YALI1_F04763g	133.29	131.876	144.515	136.561	Group II
YALI1_F10342g	155.294	153.212	119.912	142.806	Group II
YALI1_D29852g	142.92	148.517	146.13	145.856	Group II
YALI1_E29776g	211.027	197.65	205.467	204.714	Group II
YALI1_A18188g	452.144	442.099	476.559	456.934	Group II
YALI1_A21594g	3.61647	3.22847	3.27344	3.37279	Group II
YALI1_A11439g	8.05179	8.8345	3.77614	6.88748	Group II
YALI1_F26793g	12.2211	11.2059	8.82127	10.7494	Group II
YALI1_F23047g	24.8256	26.2278	29.2178	26.757	Group II
YALI1_F39058g	42.3757	48.3	46.1211	45.599	Group II
YALI1_D29203g	48.7753	49.3447	52.4437	50.1879	Group II
YALI1_E33372g	47.3306	54.1424	49.7558	50.4096	Group II
YALI1_F38386g	65.8152	70.7499	65.0153	67.1934	Group II
YALI1_D08884g	94.0735	96.3263	90.2191	93.5397	Group II
YALI1_E37392g	102.392	106.368	116.26	108.34	Group II
YALI1_F23922g	432.496	446.084	391.648	423.409	Group II
YALI1_D30285g	4.75249	4.22403	4.95969	4.6454	Group II
YALI1_D02316g	6.5647	6.04686	5.11646	5.90934	Group II
YALI1_B17805g	9.05111	9.16219	10.1514	9.45491	Group II
YALI1_D13788g	9.89186	10.0561	9.85618	9.93472	Group II
YALI1_F28146g	14.7347	15.9187	14.3086	14.9873	Group II
YALI1_C05757g	17.433	15.6977	16.3061	16.4789	Group II
YALI1_E08021g	17.8557	16.2005	15.8306	16.6289	Group II
YALI1_A09996g	19.8787	18.4114	17.6594	18.6498	Group II
YALI1_B29266g	19.8698	20.3352	18.7081	19.6377	Group II
YALI1_A14670g	20.6572	19.7889	19.0895	19.8452	Group II
YALI1_E01251g	20.1089	20.7365	18.7829	19.8761	Group II
YALI1_A18817g	19.6948	20.4101	20.7695	20.2914	Group II
YALI1_E07874g	21.457	20.3547	20.9562	20.9226	Group II
YALI1_B01317g	22.0165	21.3911	20.4728	21.2935	Group II
YALI1_A05229g	22.4836	20.2938	21.6561	21.4778	Group II
YALI1_B20935g	22.818	22.1434	20.8452	21.9355	Group II
YALI1_A04815g	24.5717	23.0737	22.7229	23.4561	Group II
YALI1_E14925g	25.5603	25.4317	21.0861	24.0261	Group II
YALI1_F17930g	24.1801	24.162	25.7158	24.686	Group II
YALI1_B23420g	25.2984	26.3172	22.6148	24.7435	Group II
YALI1_E16097g	27.2395	27.5579	26.2065	27.0013	Group II
YALI1_D15362g	27.3391	26.0473	27.8094	27.0652	Group II
YALI1_F25999g	27.6904	27.3312	26.6807	27.2341	Group II
YALI1_A20149g	28.732	26.4052	26.6724	27.2699	Group II
YALI1_F33426g	28.1869	28.4157	26.6172	27.7399	Group II
YALI1_B20834g	29.305	29.1981	27.2091	28.5707	Group II
YALI1_B29742g	28.7977	29.3601	28.7238	28.9605	Group II
YALI1_B16687g	29.5312	29.2998	28.0552	28.962	Group II
YALI1_B02533g	30.4859	29.572	29.4413	29.8331	Group II
YALI1_A02546g	31.1985	34.0108	32.5023	32.5705	Group II
YALI1_F11308g	36.9573	35.3535	35.7231	36.0113	Group II
YALI1_A00983g	34.3142	32.089	42.6629	36.3554	Group II
YALI1_C19866g	38.9814	39.034	37.4957	38.5037	Group II
YALI1_E40995g	39.5657	38.3994	39.011	38.992	Group II
YALI1_A20320g	38.8018	37.8179	41.9025	39.5074	Group II
YALI1_E01392g	37.7173	39.3279	41.7762	39.6072	Group II
YALI1_F11261g	40.0092	39.7308	44.5874	41.4425	Group II
YALI1_B12966g	45.6046	39.5658	40.5097	41.8934	Group II
YALI1_F31934g	43.3466	38.5669	45.7483	42.5539	Group II
YALI1_B17773g	44.4535	41.2909	42.6235	42.7893	Group II
YALI1_E12987g	47.3199	46.8808	46.6028	46.9345	Group II
YALI1_F35610g	51.6059	50.1356	40.8911	47.5442	Group II
YALI1_A17433g	48.8568	45.1439	49.0712	47.6906	Group II
YALI1_E14604g	50.0239	49.3101	48.1979	49.1773	Group II
YALI1_F31689g	51.838	45.5833	50.6983	49.3732	Group II
YALI1_D17666g	49.852	50.766	47.8966	49.5049	Group II
YALI1_E37812g	46.3215	48.794	56.5269	50.5475	Group II
YALI1_E19757g	55.0783	49.8093	50.8005	51.896	Group II
YALI1_F23719g	47.5969	52.2542	58.2428	52.6979	Group II
YALI1_D15848g	55.3126	55.182	49.0779	53.1908	Group II
YALI1_A14703g	53.0021	56.883	49.7265	53.2039	Group II
YALI1_A16461g	53.3624	52.7213	55.7463	53.9433	Group II
YALI1_E16820g	55.761	54.774	54.7248	55.0866	Group II
YALI1_C28434g	54.3563	57.1105	55.6984	55.7217	Group II
YALI1_E20729g	50.6241	58.4118	58.2732	55.7697	Group II
YALI1_E17760g	57.6935	64.2587	57.564	59.8387	Group II
YALI1_A11500g	64.7144	63.3986	66.5714	64.8948	Group II
YALI1_E38020g	65.7157	68.4287	64.5742	66.2396	Group II
YALI1_E18622g	69.815	65.5677	63.9548	66.4458	Group II
YALI1_F21192g	67.8947	69.457	68.4101	68.5873	Group II
YALI1_F15859g	70.0587	75.9378	76.6677	74.2214	Group II
YALI1_D15937g	74.758	75.1167	75.5994	75.1581	Group II
YALI1_F25570g	78.5434	73.7992	73.6544	75.3323	Group II
YALI1_E34042g	80.3424	77.1851	76.5076	78.0117	Group II
YALI1_F39645g	74.8314	77.6192	85.6532	79.3679	Group II
YALI1_E14805g	79.7068	81.206	81.4952	80.8026	Group II
YALI1_B13888g	85.3984	81.7309	79.4113	82.1802	Group II
YALI1_C15201g	96.8398	92.6077	91.1642	93.5372	Group II
YALI1_D13108g	100.642	97.6845	89.6064	95.9775	Group II
YALI1_A10619g	98.4495	100.928	106.031	101.803	Group II
YALI1_E25675g	110.134	114.555	116.53	113.74	Group II
YALI1_D12342g	114.732	117.519	114.651	115.634	Group II
YALI1_E29074g	121.121	109.85	120.979	117.317	Group II
YALI1_E20885g	121.293	129.551	116.867	122.57	Group II
YALI1_F05979g	133.193	134.967	134.793	134.318	Group II
YALI1_E27406g	148.979	143.143	144.223	145.448	Group II
YALI1_C29148g	153.179	165.138	152.817	157.045	Group II
YALI1_E01589g	174.319	166.1	164.711	168.377	Group II
YALI1_F33587g	172.533	173.646	159.739	168.639	Group II
YALI1_B16022g	198.427	194.219	183.274	191.973	Group II
YALI1_F15817g	243.739	230.451	282.91	252.367	Group II
YALI1_C33458g	261.277	260.579	251.828	257.895	Group II
YALI1_B16544g	350.927	355.407	342.229	349.521	Group II
YALI1_D32002g	423.733	421.574	478.498	441.268	Group II
YALI1_B04138g	451.682	476.743	481.647	470.024	Group II
YALI1_F31854g	541.419	545.246	514.233	533.633	Group II
YALI1_A07649g	658.863	668.636	678.959	668.819	Group II
YALI1_C16275g	733.961	731.433	714.055	726.483	Group II
YALI1_F06236g	842.148	819.017	845.931	835.699	Group II
YALI1_D03144g	17.0098	19.0057	17.4223	17.8126	Group II
YALI1_C16305g	20.0447	19.2334	21.1234	20.1338	Group II
YALI1_E37198g	25.9546	25.4371	27.932	26.4412	Group II
YALI1_D09488g	34.9653	36.3572	41.6388	37.6538	Group II
YALI1_B10130g	57.2382	56.7337	60.7595	58.2438	Group II
YALI1_F22568g	66.2781	67.4191	61.6012	65.0994	Group II
YALI1_C03774g	70.5027	71.1198	72.1949	71.2725	Group II
YALI1_F24126g	81.7351	80.1796	87.3731	83.0959	Group II
YALI1_E13132g	98.5744	95.7858	96.2454	96.8685	Group II
YALI1_D20359g	115.583	118.762	120.559	118.301	Group II
YALI1_E25400g	181.277	188.67	153.872	174.606	Group II
YALI1_E37063g	223.471	231.298	211.642	222.137	Group II
YALI1_F39620g	317.875	333.45	295.594	315.64	Group II
YALI1_E04033g	352.664	368.167	393.741	371.524	Group II
YALI1_A19759g	368.793	377.181	395.038	380.337	Group II
YALI1_B11983g	500.805	519.94	495.57	505.439	Group II
YALI1_C24124g	1759.97	1774.09	1674.92	1736.33	Group II
YALI1_F36321g	21.291	19.3506	18.5263	19.7226	Group I
YALI1_A01249g	31.2053	31.7266	32.2401	31.724	Group I
YALI1_D13013g	64.4145	66.2974	70.2208	66.9776	Group I
YALI1_E28903g	116.539	112.926	98.1787	109.214	Group I
YALI1_F05253g	2.08934	1.72866	1.22033	1.67944	Group I
YALI1_F33381g	1.86456	1.84631	1.67481	1.79523	Group I
YALI1_D05414g	1.59957	2.53965	1.6695	1.93624	Group I
YALI1_B24936g	4.72896	3.9061	3.6473	4.09412	Group I
YALI1_C10385g	6.40111	7.17623	6.10738	6.56157	Group I
YALI1_C01161g	10.4546	10.6861	10.7549	10.6319	Group I
YALI1_F06578g	11.413	11.0334	11.146	11.1975	Group I
YALI1_D02936g	12.1544	13.5912	11.1067	12.2841	Group I
YALI1_E02744g	12.3677	12.6834	13.2818	12.7776	Group I
YALI1_D34643g	16.1849	16.6606	16.598	16.4811	Group I
YALI1_C03842g	22.6745	21.3116	19.6659	21.2173	Group I
YALI1_A03937g	23.9086	22.998	24.2013	23.7026	Group I
YALI1_F13134g	23.1576	22.1962	26.0765	23.8101	Group I
YALI1_E05261g	27.9035	24.0073	28.6811	26.864	Group I
YALI1_F11396g	30.5347	28.667	27.7133	28.9717	Group I
YALI1_C26106g	28.4859	27.7485	32.6527	29.629	Group I
YALI1_B02149g	31.6776	30.1731	27.9573	29.936	Group I
YALI1_A14189g	30.7691	31.1142	31.7951	31.2261	Group I
YALI1_B04637g	35.1487	30.0516	38.0304	34.4102	Group I
YALI1_C09667g	36.491	35.764	40.9386	37.7312	Group I
YALI1_E13926g	39.7178	38.6332	37.4325	38.5945	Group I
YALI1_E24824g	41.8218	40.1705	41.0234	41.0052	Group I
YALI1_F13023g	51.8381	43.9608	52.8023	49.5337	Group I
YALI1_C14709g	52.7978	50.4058	45.4057	49.5364	Group I
YALI1_E31679g	51.6915	47.4368	52.0898	50.406	Group I
YALI1_D10721g	53.4323	55.2917	50.9459	53.2233	Group I
YALI1_F05312g	53.6909	52.4213	53.7723	53.2949	Group I
YALI1_F38998g	55.8204	53.5892	53.7295	54.3797	Group I
YALI1_B07413g	60.2717	57.9372	51.4408	56.5499	Group I
YALI1_F19610g	83.2011	79.9786	78.8431	80.6743	Group I
YALI1_F08784g	83.7417	78.3494	84.2417	82.111	Group I
YALI1_D11115g	113.297	109.323	103.637	108.752	Group I
YALI1_E14469g	101.339	100.54	128.052	109.977	Group I
YALI1_F15905g	118.975	122.406	110.881	117.421	Group I
YALI1_A00504g	120.037	120.018	123.549	121.201	Group I
YALI1_C17700g	118.509	116.798	152.736	129.347	Group I
YALI1_D10007g	170.936	174.476	157.554	167.655	Group I
YALI1_D10768g	1.14404	1.31862	1.44192	1.30153	Group I
YALI1_F08111g	4.6959	4.96102	4.89218	4.8497	Group I
YALI1_E20766g	5.72553	4.64216	4.20395	4.85721	Group I
YALI1_F17788g	5.69797	7.45415	6.05619	6.40277	Group I
YALI1_F26367g	9.83071	8.5028	4.87894	7.73749	Group I
YALI1_A04893g	9.12528	9.35233	10.4352	9.6376	Group I
YALI1_F17549g	12.2944	11.2727	8.31879	10.6286	Group I
YALI1_E01947g	10.8204	11.14	11.6263	11.1956	Group I
YALI1_A20611g	11.0723	12.5128	11.9664	11.8505	Group I
YALI1_C20078g	10.0919	14.1614	12.6566	12.3033	Group I
YALI1_D04910g	11.7275	12.511	13.0659	12.4348	Group I
YALI1_D15696g	12.638	11.9492	13.738	12.7751	Group I
YALI1_B27404g	12.3318	13.5127	12.5277	12.7907	Group I
YALI1_F07246g	13.8372	15.8591	14.3328	14.6764	Group I
YALI1_F30841g	15.0525	14.054	14.9607	14.6891	Group I
YALI1_D27385g	14.9419	14.8312	15.1412	14.9714	Group I
YALI1_C10806g	15.1987	14.8007	15.213	15.0708	Group I
YALI1_C13689g	15.1879	16.1211	16.2476	15.8522	Group I
YALI1_D25968g	16.7924	18.8564	17.7735	17.8074	Group I
YALI1_D26759g	19.1078	17.3664	17.3468	17.9403	Group I
YALI1_A07201g	18.2505	17.1234	18.9732	18.1157	Group I
YALI1_C24730g	17.85	19.4543	17.8564	18.3869	Group I
YALI1_E03510g	17.568	20.6888	17.0516	18.4361	Group I
YALI1_E01193g	19.2841	19.3718	19.4874	19.3811	Group I
YALI1_F20943g	20.027	19.78	19.6291	19.812	Group I
YALI1_D25104g	19.5587	20.3822	21.9171	20.6193	Group I
YALI1_F04001g	20.6032	23.1415	18.785	20.8432	Group I
YALI1_F18357g	21.0386	20.2719	21.2295	20.8467	Group I
YALI1_D02990g	20.0976	20.117	23.1815	21.132	Group I
YALI1_B13915g	21.6391	21.3124	23.3509	22.1008	Group I
YALI1_A18897g	20.2289	21.8335	24.8716	22.3114	Group I
YALI1_D31402g	22.0784	22.5941	23.015	22.5625	Group I
YALI1_B02228g	23.7256	24.5366	21.9479	23.4033	Group I
YALI1_F21567g	22.9305	23.1846	24.5982	23.5711	Group I
YALI1_B21816g	23.3934	26.6731	22.907	24.3245	Group I
YALI1_E01689g	25.0143	24.9091	24.735	24.8861	Group I
YALI1_F19153g	28.1442	24.3815	22.2289	24.9182	Group I
YALI1_A02568g	25.7751	24.611	24.6032	24.9964	Group I
YALI1_D24375g	23.6042	23.404	28.8325	25.2802	Group I
YALI1_A18196g	23.6548	24.9062	27.7287	25.4299	Group I
YALI1_C28228g	26.8656	25.7964	24.3149	25.659	Group I
YALI1_F32554g	29.8811	25.6371	22.5115	26.0099	Group I
YALI1_E02678g	26.4825	27.5559	25.6383	26.5589	Group I
YALI1_F08544g	26.2509	25.1455	28.9945	26.797	Group I
YALI1_B03041g	26.091	27.3686	27.1505	26.87	Group I
YALI1_E23749g	26.1481	25.8797	28.7859	26.9379	Group I
YALI1_F12578g	27.8127	27.8514	27.7577	27.8073	Group I
YALI1_B10990g	26.7083	27.5446	29.2273	27.8267	Group I
YALI1_E16900g	27.5728	28.9631	28.3444	28.2934	Group I
YALI1_E24028g	29.4025	27.8054	29.7231	28.977	Group I
YALI1_A02728g	30.3374	29.3384	27.8174	29.1644	Group I
YALI1_F02299g	27.8313	28.8724	31.4243	29.376	Group I
YALI1_C32106g	28.562	27.9784	32.9782	29.8395	Group I
YALI1_E01778g	30.0521	30.0654	31.0458	30.3878	Group I
YALI1_F12312g	30.7489	32.4198	29.1223	30.7636	Group I
YALI1_C20023g	30.7843	32.549	30.6068	31.3134	Group I
YALI1_B28499g	31.5181	33.3911	30.2315	31.7136	Group I
YALI1_E00872g	32.6091	31.1621	31.4766	31.7492	Group I
YALI1_E13082g	31.1977	33.7156	31.2047	32.0393	Group I
YALI1_C26222g	30.9631	31.5561	34.4037	32.3077	Group I
YALI1_E34513g	31.3247	29.9299	36.8717	32.7087	Group I
YALI1_C29261g	32.6122	33.7855	32.4624	32.9534	Group I
YALI1_C27996g	34.0744	32.774	32.1139	32.9874	Group I
YALI1_E22159g	32.9475	33.2721	36.0591	34.0929	Group I
YALI1_B25087g	34.627	35.672	32.3827	34.2272	Group I
YALI1_F28031g	35.5754	35.1661	34.5172	35.0862	Group I
YALI1_B14064g	35.0517	35.1791	35.3452	35.192	Group I
YALI1_C21722g	36.8223	34.981	34.2982	35.3672	Group I
YALI1_E06484g	34.8548	35.6829	36.883	35.8069	Group I
YALI1_B27689g	35.2886	37.2	35.3741	35.9542	Group I
YALI1_B15440g	38.2939	37.7477	33.2183	36.42	Group I
YALI1_D32958g	35.6067	35.114	38.7333	36.4847	Group I
YALI1_C07481g	36.3025	37.9572	35.2103	36.49	Group I
YALI1_D11177g	36.6516	36.6483	36.4618	36.5872	Group I
YALI1_C14931g	39.5758	35.5114	36.4406	37.1759	Group I
YALI1_A12356g	38.5134	37.2169	36.6012	37.4438	Group I
YALI1_D09667g	36.8131	38.4025	38.5914	37.9357	Group I
YALI1_B17968g	37.75	38.8616	40.8427	39.1514	Group I
YALI1_B02496g	39.8711	41.1535	39.6472	40.2239	Group I
YALI1_B12101g	41.0963	41.6793	38.3253	40.367	Group I
YALI1_F16158g	40.9722	42.5828	39.949	41.168	Group I
YALI1_F23270g	42.6897	40.0784	40.8055	41.1912	Group I
YALI1_F37828g	42.6827	42.7928	38.4841	41.3199	Group I
YALI1_F30852g	42.1914	39.5884	44.1003	41.9601	Group I
YALI1_C30936g	39.3567	40.526	46.7297	42.2042	Group I
YALI1_C31047g	39.9119	43.4736	44.4611	42.6155	Group I
YALI1_E19314g	42.3759	44.7893	40.7458	42.637	Group I
YALI1_E09672g	42.7804	47.2461	40.5189	43.5151	Group I
YALI1_E10358g	45.224	42.6613	44.2946	44.06	Group I
YALI1_B27637g	42.3651	42.5237	47.8081	44.2323	Group I
YALI1_E07535g	44.6469	45.049	44.2781	44.658	Group I
YALI1_D03488g	45.347	46.9343	45.6453	45.9755	Group I
YALI1_C05204g	47.2677	46.8291	45.466	46.521	Group I
YALI1_F25556g	48.4114	46.9419	45.706	47.0197	Group I
YALI1_C21448g	47.7207	46.4957	49.2869	47.8344	Group I
YALI1_E26181g	47.6807	47.5733	49.6524	48.3021	Group I
YALI1_B14492g	50.0667	47.0149	50.3875	49.1564	Group I
YALI1_F29911g	53.0848	51.7038	47.9367	50.9084	Group I
YALI1_F05574g	51.1731	52.1158	50.0614	51.1168	Group I
YALI1_D32316g	51.2081	51.7301	52.1541	51.6975	Group I
YALI1_B18190g	51.6904	53.514	52.5729	52.5924	Group I
YALI1_E02413g	52.8604	58.0627	49.2629	53.3953	Group I
YALI1_F02481g	56.7765	57.1886	49.7081	54.5577	Group I
YALI1_E35843g	55.5936	52.2941	56.1072	54.6649	Group I
YALI1_F39261g	54.9795	55.4292	55.8305	55.4131	Group I
YALI1_E24567g	56.7156	58.9531	53.6716	56.4468	Group I
YALI1_E01033g	56.8985	56.1761	56.9025	56.659	Group I
YALI1_A18660g	56.2753	57.2368	58.3408	57.2843	Group I
YALI1_A10672g	57.7167	57.67	58.5456	57.9774	Group I
YALI1_D29237g	58.0058	59.2162	59.0708	58.7643	Group I
YALI1_F09051g	59.7024	57.605	59.2655	58.8576	Group I
YALI1_C23040g	54.1082	60.8594	61.6978	58.8885	Group I
YALI1_E03723g	60.0124	61.0933	55.8511	58.9856	Group I
YALI1_F02655g	57.7792	58.5683	60.9776	59.1083	Group I
YALI1_D35911g	59.3558	62.039	56.4243	59.273	Group I
YALI1_D13124g	62.1893	63.9728	53.0074	59.7232	Group I
YALI1_E26892g	64.529	52.109	63.4291	60.0224	Group I
YALI1_F21647g	62.1792	60.596	58.0143	60.2632	Group I
YALI1_E05309g	59.2905	60.0669	62.0068	60.4547	Group I
YALI1_A15349g	60.5016	57.6822	63.6453	60.6097	Group I
YALI1_D00848g	62.0732	60.3213	61.5407	61.3118	Group I
YALI1_B29941g	61.1039	62.6188	60.8002	61.5076	Group I
YALI1_A03351g	59.1941	59.7399	68.2585	62.3975	Group I
YALI1_D30705g	62.3148	63.9824	61.3184	62.5385	Group I
YALI1_F36492g	63.4014	63.946	61.5564	62.9679	Group I
YALI1_F36415g	64.418	64.4632	61.3784	63.4199	Group I
YALI1_C01576g	64.2771	64.1666	62.4541	63.6326	Group I
YALI1_B16922g	74.4081	67.4284	49.7129	63.8498	Group I
YALI1_B02672g	64.3807	62.1495	65.663	64.0644	Group I
YALI1_D27324g	65.4493	64.2087	63.0321	64.23	Group I
YALI1_C25336g	64.8701	66.9683	62.4238	64.7541	Group I
YALI1_B11131g	68.2483	66.6457	65.9122	66.9354	Group I
YALI1_D21173g	66.6761	69.7714	64.4351	66.9609	Group I
YALI1_F16915g	63.1305	69.533	69.3216	67.3284	Group I
YALI1_D04447g	66.8898	65.8409	71.429	68.0532	Group I
YALI1_D19338g	66.2703	66.6566	73.0593	68.6621	Group I
YALI1_F02074g	68.4278	73.3898	65.1528	68.9901	Group I
YALI1_B24758g	66.5055	68.3999	72.4529	69.1194	Group I
YALI1_E11215g	74.8016	70.4391	74.4353	73.2253	Group I
YALI1_E00680g	78.9733	75.8575	67.3125	74.0478	Group I
YALI1_D00951g	74.5803	74.5911	74.5157	74.5624	Group I
YALI1_B08851g	71.1494	75.4026	78.1264	74.8928	Group I
YALI1_D20257g	74.9391	73.2459	76.5476	74.9108	Group I
YALI1_F07990g	77.9345	74.9707	79.031	77.312	Group I
YALI1_B17724g	88.893	88.2701	67.8701	81.6777	Group I
YALI1_A06721g	81.2288	83.119	82.0184	82.1221	Group I
YALI1_E20569g	83.41	81.8086	82.0416	82.4201	Group I
YALI1_E24360g	81.9152	79.0304	89.8406	83.5954	Group I
YALI1_A07768g	85.2904	85.6835	82.5506	84.5082	Group I
YALI1_F02434g	95.0115	90.0584	83.0748	89.3816	Group I
YALI1_F19216g	91.4067	88.3626	90.4344	90.0679	Group I
YALI1_E04437g	90.7678	97.13	92.4194	93.4391	Group I
YALI1_C21789g	100.973	91.3507	89.0249	93.783	Group I
YALI1_F34556g	102.341	94.2042	85.1924	93.9127	Group I
YALI1_B00829g	101.433	95.1693	103.773	100.125	Group I
YALI1_C09639g	105.403	95.1945	102.993	101.197	Group I
YALI1_D19187g	112.444	100.619	93.1738	102.079	Group I
YALI1_B01428g	106.855	102.167	97.4768	102.166	Group I
YALI1_E20229g	95.9277	99.5637	113.289	102.927	Group I
YALI1_B29227g	102.467	103.811	108.84	105.039	Group I
YALI1_E20453g	104.616	106.267	123.213	111.366	Group I
YALI1_C07948g	121.316	116.951	97.2057	111.824	Group I
YALI1_D10226g	116.602	115.487	110.61	114.233	Group I
YALI1_E25364g	121.291	121.494	101.298	114.694	Group I
YALI1_F32744g	130.511	110.208	104.292	115.004	Group I
YALI1_E04143g	119.719	119.555	107.832	115.702	Group I
YALI1_A06591g	126.021	119.121	123.713	122.952	Group I
YALI1_E10836g	124.891	121.112	123.201	123.068	Group I
YALI1_E36036g	121.557	121.505	126.888	123.317	Group I
YALI1_B26984g	137.872	129.879	119.257	129.003	Group I
YALI1_C28621g	135.905	132.152	119.116	129.058	Group I
YALI1_E12614g	137.425	135.085	122.938	131.816	Group I
YALI1_E36140g	131.703	127.44	141.547	133.563	Group I
YALI1_A04576g	129.258	126.781	145.207	133.749	Group I
YALI1_D29768g	134.704	138.753	133.066	135.508	Group I
YALI1_E39433g	134.137	133.366	139.54	135.681	Group I
YALI1_F39022g	129.995	142.806	135.937	136.246	Group I
YALI1_E27731g	135.253	135.826	138.149	136.409	Group I
YALI1_B26271g	135.309	135.993	143.311	138.205	Group I
YALI1_D11937g	141.744	147.472	143.127	144.114	Group I
YALI1_D08317g	137.148	160.03	153.475	150.218	Group I
YALI1_F19853g	168.466	168.628	151.072	162.722	Group I
YALI1_A20995g	179.506	173.224	151.776	168.169	Group I
YALI1_F31687g	181.379	183.471	156.488	173.779	Group I
YALI1_C06071g	184.48	173.247	168.941	175.556	Group I
YALI1_E36116g	173.794	170.698	182.301	175.598	Group I
YALI1_B07852g	184.658	181.056	172.923	179.546	Group I
YALI1_E32512g	184.558	184.719	186.131	185.136	Group I
YALI1_C20396g	195.759	189.929	188.26	191.316	Group I
YALI1_B12443g	195.371	185.101	198.116	192.863	Group I
YALI1_A06594g	194.906	197.025	197.311	196.414	Group I
YALI1_E22613g	206.028	197.729	189.477	197.745	Group I
YALI1_E08198g	205.354	193.733	194.925	198.004	Group I
YALI1_B08214g	207.314	186.998	206.582	200.298	Group I
YALI1_E17201g	215.967	204.659	199.005	206.544	Group I
YALI1_C03874g	215.529	217.314	203.97	212.271	Group I
YALI1_E35305g	216.766	215.965	209.847	214.193	Group I
YALI1_F01172g	223.536	216.887	206.776	215.733	Group I
YALI1_E31865g	225.668	218.595	214.697	219.653	Group I
YALI1_C13973g	233.432	224.27	211.342	223.015	Group I
YALI1_E18258g	225.115	237.066	217.985	226.722	Group I
YALI1_A01864g	252.352	238.678	235.506	242.179	Group I
YALI1_D13976g	251.814	239.464	259.323	250.2	Group I
YALI1_F15038g	248.62	246.386	258.45	251.152	Group I
YALI1_A03153g	244.851	243.684	267.874	252.136	Group I
YALI1_E14698g	254.536	256.357	284.511	265.135	Group I
YALI1_B10607g	264.307	287.355	251.522	267.728	Group I
YALI1_E28107g	270.687	252.033	284.779	269.166	Group I
YALI1_F34281g	309.652	310.355	283.827	301.278	Group I
YALI1_B07331g	353.083	349.882	299.194	334.053	Group I
YALI1_A03170g	366.947	358.538	326.33	350.605	Group I
YALI1_F24099g	369.059	374.712	376.922	373.564	Group I
YALI1_E33570g	377.986	372.601	375.061	375.216	Group I
YALI1_A21919g	411.852	396.972	429.287	412.704	Group I
YALI1_D22691g	425.039	408.353	456.886	430.093	Group I
YALI1_C30086g	429.31	445.232	470.703	448.415	Group I
YALI1_D05286g	504.002	458.231	471.872	478.035	Group I
YALI1_F31672g	492.599	541.418	455.734	496.584	Group I
YALI1_C10990g	506.458	487.338	508.053	500.616	Group I
YALI1_F09017g	504.766	505.648	568.125	526.18	Group I
YALI1_D06302g	590.255	565.893	616.875	591.007	Group I
YALI1_E21282g	684.022	627.024	787.025	699.357	Group I
YALI1_F03573g	943.607	1009.87	1032.92	995.466	Group I
YALI1_C28456g	0.705422	0.959413	0.729384	0.798073	Group I
YALI1_F15769g	0.986206	0.568105	0.912865	0.822392	Group I
YALI1_E07178g	0.829555	1.14569	1.09966	1.02497	Group I
[truncated: 4,449 more rows]
