# Supplementary material for: Stress-induced expression is enriched for evolutionarily young genes in diverse budding yeasts
Source: Nat Commun. 2020 May 1;11:2144. doi: 10.1038/s41467-020-16073-3 (PMC7195364; doi:10.1038/s41467-020-16073-3)
Supplement: Supplementary file 6 — Source Data [file 41467_2020_16073_MOESM6_ESM.zip › Supplementary Figure 9A_source data-Toxic-Overexpression.xlsx]

## Sheet: Toxic-OE vs. Group
orf_name	Age our study	Decreased in Vakirilis 2019?
YAL008W	Group III	Yes
YAL010C	Group I	Yes
YAL012W	Group I	Yes
YAL017W	WGD	Yes
YAL018C	Group III	Yes
YAL019W	Group I	Yes
YAL022C	Group I	Yes
YAL023C	WGD	Yes			Group I	Group II	Group III	WGD	Group IV	Group V	Total
YAL025C	Group I	Yes		Total	2843	320	822	1083	264	521	5853
YAL027W	Group III	Yes		Toxic OE	993	109	259	395	59	90	1905
YAL031C	Group III	Yes		%	34.9279	34.0625	31.5085	36.4728	22.3485	17.2745	32.5474
YAL034C	WGD	Yes
YAL035W	Group I	Yes
YAL037C-A	Group V	Yes
YAL038W	WGD	Yes
YAL040C	Group III	Yes
YAL043C	Group I	Yes
YAL044W-A	Group I	Yes
YAL048C	Group I	Yes
YAL053W	WGD	Yes
YAL067C	Group I	Yes
YAL068C	Group V	Yes
YAR008W	Group I	Yes
YAR015W	Group I	Yes
YAR018C	Group I	Yes
YAR023C	Group IV	Yes
YAR027W	Group V	Yes
YAR035W	Group I	Yes
YAR042W	WGD	Yes
YBL005W	WGD	Yes
YBL006C	Group III	Yes
YBL007C	Group I	Yes
YBL008W-A	Group V	Yes
YBL009W	WGD	Yes
YBL011W	Group II	Yes
YBL013W	Group I	Yes
YBL014C	Group I	Yes
YBL017C	Group V	Yes
YBL019W	Group I	Yes
YBL020W	Group I	Yes
YBL022C	Group I	Yes
YBL023C	Group I	Yes
YBL024W	Group I	Yes
YBL029C-A	Group II	Yes
YBL029W	Group II	Yes
YBL030C	WGD	Yes
YBL039W-B	Group III	Yes
YBL041W	Group I	Yes
YBL043W	WGD	Yes
YBL045C	Group III	Yes
YBL047C	Group I	Yes
YBL051C	Group I	Yes
YBL054W	WGD	Yes
YBL056W	WGD	Yes
YBL063W	Group I	Yes
YBL071W-A	Group I	Yes
YBL072C	WGD	Yes
YBL076C	Group I	Yes
YBL079W	WGD	Yes
YBL081W	Group III	Yes
YBL090W	Group I	Yes
YBL091C-A	WGD	Yes
YBL092W	Group I	Yes
YBL093C	Group I	Yes
YBL095W	Group III	Yes
YBL097W	Group I	Yes
YBL100C	#N/A	Yes
YBL101C	WGD	Yes
YBL103C	Group II	Yes
YBL104C	Group I	Yes
YBL107C	Group I	Yes
YBL111C	#N/A	Yes
YBR001C	WGD	Yes
YBR003W	Group I	Yes
YBR008C	Group I	Yes
YBR015C	Group III	Yes
YBR021W	Group V	Yes
YBR023C	Group I	Yes
YBR024W	WGD	Yes
YBR030W	Group II	Yes
YBR033W	Group IV	Yes
YBR038W	Group II	Yes
YBR041W	Group I	Yes
YBR043C	Group I	Yes
YBR049C	WGD	Yes
YBR050C	WGD	Yes
YBR054W	WGD	Yes
YBR055C	Group I	Yes
YBR056W	Group I	Yes
YBR057C	Group II	Yes
YBR058C	Group I	Yes
YBR059C	Group IV	Yes
YBR061C	Group I	Yes
YBR063C	Group IV	Yes
YBR065C	Group I	Yes
YBR072C-A	Group V	Yes
YBR072W	Group III	Yes
YBR073W	Group I	Yes
YBR074W	Group I	Yes
YBR079C	Group I	Yes
YBR080C	Group I	Yes
YBR081C	Group I	Yes
YBR083W	Group I	Yes
YBR084W	Group V	Yes
YBR086C	Group I	Yes
YBR089C-A	WGD	Yes
YBR092C	Group V	Yes
YBR094W	Group I	Yes
YBR096W	Group I	Yes
YBR101C	Group I	Yes
YBR103W	Group I	Yes
YBR104W	WGD	Yes
YBR106W	Group I	Yes
YBR110W	Group I	Yes
YBR111C	Group I	Yes
YBR112C	Group I	Yes
YBR115C	Group I	Yes
YBR122C	Group II	Yes
YBR127C	Group I	Yes
YBR128C	Group III	Yes
YBR131W	Group III	Yes
YBR133C	Group I	Yes
YBR135W	Group I	Yes
YBR136W	Group I	Yes
YBR138C	Group III	Yes
YBR141C	Group I	Yes
YBR146W	Group I	Yes
YBR151W	Group I	Yes
YBR156C	Group I	Yes
YBR157C	Group III	Yes
YBR159W	Group I	Yes
YBR160W	Group I	Yes
YBR161W	WGD	Yes
YBR171W	Group I	Yes
YBR172C	WGD	Yes
YBR179C	Group I	Yes
YBR181C	WGD	Yes
YBR182C	WGD	Yes
YBR182C-A	Group V	Yes
YBR183W	WGD	Yes
YBR184W	Group IV	Yes
YBR185C	Group II	Yes
YBR192W	Group I	Yes
YBR195C	Group III	Yes
YBR196C-B	Group V	Yes
YBR205W	Group IV	Yes
YBR208C	Group I	Yes
YBR212W	Group III	Yes
YBR221C	Group I	Yes
YBR221W-A	Group V	Yes
YBR223C	Group I	Yes
YBR225W	Group III	Yes
YBR227C	Group I	Yes
YBR233W	Group I	Yes
YBR236C	Group I	Yes
YBR237W	Group I	Yes
YBR240C	Group I	Yes
YBR245C	Group V	Yes
YBR247C	Group I	Yes
YBR250W	Group III	Yes
YBR262C	Group III	Yes
YBR273C	WGD	Yes
YBR276C	Group I	Yes
YBR283C	Group III	Yes
YBR289W	Group I	Yes
YBR291C	Group I	Yes
YBR293W	Group I	Yes
YBR295W	Group I	Yes
YBR297W	Group V	Yes
YBR298C	Group V	Yes
YBR301W	Group V	Yes
YCL014W	Group II	Yes
YCL017C	Group I	Yes
YCL018W	Group I	Yes
YCL021W-A	Group IV	Yes
YCL028W	Group III	Yes
YCL031C	Group I	Yes
YCL037C	WGD	Yes
YCL043C	WGD	Yes
YCL044C	Group III	Yes
YCL046W	#N/A	Yes
YCL048W	WGD	Yes
YCL050C	WGD	Yes
YCL052C	Group I	Yes
YCL055W	Group II	Yes
YCL056C	Group IV	Yes
YCL059C	Group I	Yes
YCL061C	Group I	Yes
YCL063W	Group III	Yes
YCL064C	Group I	Yes
YCL068C	Group V	Yes
YCL069W	Group IV	Yes
YCL076W	#N/A	Yes
YCR001W	Group V	Yes
YCR003W	Group II	Yes
YCR007C	Group V	Yes
YCR011C	WGD	Yes
YCR014C	Group I	Yes
YCR016W	Group I	Yes
YCR023C	Group I	Yes
YCR024C	Group I	Yes
YCR027C	Group I	Yes
YCR028C	Group I	Yes
YCR030C	Group I	Yes
YCR033W	Group I	Yes
YCR034W	WGD	Yes
YCR035C	Group II	Yes
YCR037C	WGD	Yes
YCR039C	Group V	Yes
YCR040W	Group IV	Yes
YCR042C	Group I	Yes
YCR045C	Group II	Yes
YCR048W	WGD	Yes
YCR053W	Group I	Yes
YCR057C	Group I	Yes
YCR065W	Group I	Yes
YCR072C	Group I	Yes
YCR073C	WGD	Yes
YCR073W-A	WGD	Yes
YCR075C	Group I	Yes
YCR075W-A	WGD	Yes
YCR084C	Group I	Yes
YCR088W	Group I	Yes
YCR091W	WGD	Yes
YCR102C	Group V	Yes
YCR102W-A	#N/A	Yes
YCR106W	Group IV	Yes
YDL001W	Group I	Yes
YDL005C	Group III	Yes
YDL007W	Group I	Yes
YDL017W	Group I	Yes
YDL020C	Group I	Yes
YDL027C	Group III	Yes
YDL029W	Group I	Yes
YDL033C	Group I	Yes
YDL035C	Group I	Yes
YDL036C	WGD	Yes
YDL037C	Group V	Yes
YDL040C	Group I	Yes
YDL044C	Group II	Yes
YDL045C	Group I	Yes
YDL047W	Group I	Yes
YDL051W	Group I	Yes
YDL054C	Group I	Yes
YDL056W	Group III	Yes
YDL059C	Group III	Yes
YDL060W	Group I	Yes
YDL063C	Group I	Yes
YDL067C	Group I	Yes
YDL076C	Group I	Yes
YDL077C	Group I	Yes
YDL081C	Group I	Yes
YDL083C	WGD	Yes
YDL088C	WGD	Yes
YDL089W	Group III	Yes
YDL090C	Group I	Yes
YDL091C	Group I	Yes
YDL097C	Group I	Yes
YDL100C	Group I	Yes
YDL108W	Group I	Yes
YDL109C	WGD	Yes
YDL113C	Group II	Yes
YDL115C	Group III	Yes
YDL117W	Group I	Yes
YDL122W	Group I	Yes
YDL124W	Group I	Yes
YDL127W	WGD	Yes
YDL129W	Group III	Yes
YDL143W	Group I	Yes
YDL144C	Group I	Yes
YDL145C	Group I	Yes
YDL146W	Group I	Yes
YDL147W	Group I	Yes
YDL152W	#N/A	Yes
YDL153C	Group I	Yes
YDL155W	WGD	Yes
YDL156W	Group I	Yes
YDL161W	WGD	Yes
YDL168W	Group I	Yes
YDL178W	Group I	Yes
YDL180W	Group III	Yes
YDL182W	WGD	Yes
YDL183C	Group I	Yes
YDL188C	WGD	Yes
YDL189W	Group I	Yes
YDL191W	WGD	Yes
YDL195W	Group I	Yes
YDL199C	Group IV	Yes
YDL203C	Group III	Yes
YDL207W	Group I	Yes
YDL209C	Group I	Yes
YDL214C	WGD	Yes
YDL220C	Group III	Yes
YDL223C	WGD	Yes
YDL224C	WGD	Yes
YDL229W	WGD	Yes
YDL231C	Group II	Yes
YDL233W	Group II	Yes
YDL239C	WGD	Yes
YDR001C	WGD	Yes
YDR003W-A	Group V	Yes
YDR005C	Group I	Yes
YDR009W	WGD	Yes
YDR012W	WGD	Yes
YDR014W	Group III	Yes
YDR019C	Group I	Yes
YDR021W	Group II	Yes
YDR028C	WGD	Yes
YDR038C	Group V	Yes
YDR046C	WGD	Yes
YDR055W	WGD	Yes
YDR060W	Group I	Yes
YDR061W	Group I	Yes
YDR062W	Group I	Yes
YDR065W	Group III	Yes
YDR066C	WGD	Yes
YDR068W	Group I	Yes
YDR074W	Group I	Yes
YDR075W	Group I	Yes
YDR077W	WGD	Yes
YDR079W	Group I	Yes
YDR081C	Group I	Yes
YDR084C	Group I	Yes
YDR085C	WGD	Yes
YDR091C	Group I	Yes
YDR092W	Group I	Yes
YDR096W	WGD	Yes
YDR097C	Group I	Yes
YDR098C	WGD	Yes
YDR103W	Group II	Yes
YDR107C	WGD	Yes
YDR109C	Group I	Yes
YDR110W	Group III	Yes
YDR113C	Group III	Yes
YDR119W	Group III	Yes
YDR120C	Group I	Yes
YDR122W	WGD	Yes
YDR124W	Group I	Yes
YDR125C	WGD	Yes
YDR128W	Group I	Yes
YDR130C	Group III	Yes
YDR131C	Group III	Yes
YDR132C	WGD	Yes
YDR137W	Group I	Yes
YDR142C	Group I	Yes
YDR143C	Group II	Yes
YDR145W	Group I	Yes
YDR151C	WGD	Yes
YDR153C	Group III	Yes
YDR159W	Group II	Yes
YDR162C	Group I	Yes
YDR166C	Group I	Yes
YDR169C	Group I	Yes
YDR171W	Group III	Yes
YDR172W	Group I	Yes
YDR175C	Group I	Yes
YDR177W	Group I	Yes
YDR179C	Group III	Yes
YDR179W-A	Group II	Yes
YDR181C	Group III	Yes
YDR182W-A	Group V	Yes
YDR189W	Group I	Yes
YDR194W-A	Group V	Yes
YDR195W	Group III	Yes
YDR201W	Group III	Yes
YDR211W	Group I	Yes
YDR212W	Group I	Yes
YDR213W	WGD	Yes
YDR217C	Group I	Yes
YDR225W	Group III	Yes
YDR227W	Group III	Yes
YDR228C	Group I	Yes
YDR229W	Group I	Yes
YDR231C	Group II	Yes
YDR242W	Group I	Yes
YDR244W	Group II	Yes
YDR246W-A	Group V	Yes
YDR251W	WGD	Yes
YDR253C	WGD	Yes
YDR256C	Group II	Yes
YDR257C	Group I	Yes
YDR258C	Group I	Yes
YDR259C	WGD	Yes
YDR260C	Group III	Yes
YDR265W	Group I	Yes
YDR272W	WGD	Yes
YDR275W	Group IV	Yes
YDR291W	Group I	Yes
YDR293C	Group I	Yes
YDR298C	Group I	Yes
YDR299W	Group I	Yes
YDR300C	WGD	Yes
YDR306C	Group I	Yes
YDR309C	WGD	Yes
YDR310C	Group III	Yes
YDR311W	Group I	Yes
YDR314C	Group III	Yes
YDR318W	Group II	Yes
YDR320C-A	Group I	Yes
YDR321W	Group III	Yes
YDR323C	Group I	Yes
YDR324C	Group I	Yes
YDR325W	Group I	Yes
YDR326C	WGD	Yes
YDR329C	Group I	Yes
YDR331W	Group I	Yes
YDR332W	Group I	Yes
YDR334W	Group I	Yes
YDR337W	Group I	Yes
YDR338C	Group III	Yes
YDR341C	WGD	Yes
YDR348C	WGD	Yes
YDR349C	Group III	Yes
YDR351W	WGD	Yes
YDR352W	Group II	Yes
YDR356W	Group III	Yes
YDR359C	Group I	Yes
YDR362C	Group I	Yes
YDR363W-A	Group I	Yes
YDR369C	Group III	Yes
YDR376W	Group I	Yes
YDR377W	Group I	Yes
YDR379W	WGD	Yes
YDR381W	Group I	Yes
YDR386W	Group I	Yes
YDR390C	Group I	Yes
YDR393W	Group I	Yes
YDR395W	Group III	Yes
YDR402C	Group I	Yes
YDR407C	Group I	Yes
YDR408C	Group I	Yes
YDR409W	WGD	Yes
YDR415C	Group I	Yes
YDR423C	WGD	Yes
YDR428C	Group I	Yes
YDR429C	Group I	Yes
YDR430C	Group I	Yes
YDR436W	WGD	Yes
YDR437W	Group I	Yes
YDR448W	Group I	Yes
YDR450W	WGD	Yes
YDR451C	WGD	Yes
YDR452W	Group I	Yes
YDR453C	WGD	Yes
YDR454C	Group I	Yes
YDR456W	Group I	Yes
YDR458C	WGD	Yes
YDR463W	WGD	Yes
YDR468C	Group I	Yes
YDR470C	Group I	Yes
YDR473C	Group I	Yes
YDR475C	WGD	Yes
YDR476C	Group III	Yes
YDR479C	Group I	Yes
YDR483W	WGD	Yes
YDR487C	Group I	Yes
YDR488C	Group I	Yes
YDR490C	WGD	Yes
YDR494W	Group III	Yes
YDR495C	Group I	Yes
YDR499W	Group III	Yes
YDR503C	Group III	Yes
YDR505C	WGD	Yes
YDR511W	Group I	Yes
YDR514C	WGD	Yes
YDR515W	WGD	Yes
YDR518W	WGD	Yes
YDR522C	Group V	Yes
YDR523C	Group I	Yes
YDR524W-C	Group V	Yes
YDR525W-A	Group IV	Yes
YDR527W	Group I	Yes
YDR528W	WGD	Yes
YDR534C	Group IV	Yes
YDR536W	Group I	Yes
YDR541C	Group IV	Yes
YEL009C	Group I	Yes
YEL020C	Group I	Yes
YEL022W	WGD	Yes
YEL024W	Group I	Yes
YEL025C	WGD	Yes
YEL026W	Group I	Yes
YEL030W	WGD	Yes
YEL031W	Group I	Yes
YEL043W	Group II	Yes
YEL050C	Group I	Yes
YEL055C	Group I	Yes
YEL056W	Group II	Yes
YEL060C	WGD	Yes
YEL066W	Group IV	Yes
YEL073C	Group IV	Yes
YER004W	Group I	Yes
YER005W	Group I	Yes
YER008C	Group I	Yes
YER011W	Group V	Yes
YER012W	Group I	Yes
YER014W	Group I	Yes
YER015W	Group I	Yes
YER016W	Group I	Yes
YER019C-A	Group III	Yes
YER022W	Group I	Yes
YER024W	Group III	Yes
YER027C	WGD	Yes
YER028C	WGD	Yes
YER029C	Group I	Yes
YER032W	Group III	Yes
YER033C	Group III	Yes
YER036C	Group I	Yes
YER037W	WGD	Yes
YER041W	Group II	Yes
YER047C	Group IV	Yes
YER048C	Group III	Yes
YER052C	Group I	Yes
YER054C	WGD	Yes
YER055C	Group I	Yes
YER059W	WGD	Yes
YER061C	Group I	Yes
YER062C	WGD	Yes
YER064C	WGD	Yes
YER068W	Group I	Yes
YER069W	Group I	Yes
YER070W	WGD	Yes
YER079W	Group III	Yes
YER090W	Group I	Yes
YER091C	Group I	Yes
YER093C	Group I	Yes
YER093C-A	WGD	Yes
YER097W	#N/A	Yes
YER098W	WGD	Yes
YER099C	WGD	Yes
YER103W	WGD	Yes
YER104W	Group III	Yes
YER105C	WGD	Yes
YER106W	Group III	Yes
YER107C	Group I	Yes
YER110C	Group I	Yes
YER115C	Group III	Yes
YER116C	Group II	Yes
YER122C	Group I	Yes
YER125W	Group I	Yes
YER128W	Group II	Yes
YER129W	WGD	Yes
YER130C	Group I	Yes
YER131W	WGD	Yes
YER132C	WGD	Yes
YER133W	Group I	Yes
YER134C	Group I	Yes
YER135C	Group V	Yes
YER136W	Group I	Yes
YER140W	Group I	Yes
YER142C	Group I	Yes
YER147C	Group III	Yes
YER148W	Group I	Yes
YER149C	Group III	Yes
YER151C	Group I	Yes
YER153C	Group III	Yes
YER154W	Group I	Yes
YER156C	Group I	Yes
YER158C	WGD	Yes
YER164W	Group I	Yes
YER165W	Group I	Yes
YER167W	Group III	Yes
YER168C	Group I	Yes
YER169W	WGD	Yes
YER170W	Group I	Yes
YER171W	Group I	Yes
YER175C	Group II	Yes
YER175W-A	Group V	Yes
YER176W	Group III	Yes
YER177W	WGD	Yes
YER184C	Group III	Yes
YFL001W	Group I	Yes
YFL002C	Group I	Yes
YFL003C	Group I	Yes
YFL009W	Group III	Yes
YFL012W	Group IV	Yes
YFL015C	Group V	Yes
YFL016C	Group I	Yes
YFL017C	Group I	Yes
YFL017W-A	Group I	Yes
YFL022C	Group I	Yes
YFL023W	Group II	Yes
YFL025C	Group I	Yes
YFL026W	Group I	Yes
YFL027C	Group I	Yes
YFL031W	Group I	Yes
YFL033C	Group I	Yes
YFL036W	Group I	Yes
YFL037W	Group I	Yes
YFL041W	Group IV	Yes
YFL045C	Group I	Yes
YFL046W	Group I	Yes
YFL047W	Group I	Yes
YFL049W	Group III	Yes
YFL050C	Group V	Yes
YFL053W	Group I	Yes
YFL054C	Group I	Yes
YFL055W	Group I	Yes
YFR002W	Group I	Yes
YFR004W	Group I	Yes
YFR005C	Group II	Yes
YFR016C	Group I	Yes
YFR021W	Group I	Yes
YFR022W	WGD	Yes
YFR026C	Group IV	Yes
YFR030W	Group I	Yes
YFR034C	Group II	Yes
YFR040W	WGD	Yes
YFR044C	Group I	Yes
YFR045W	Group II	Yes
YFR046C	Group III	Yes
YFR047C	Group I	Yes
YFR053C	WGD	Yes
YGL003C	Group I	Yes
YGL005C	Group III	Yes
YGL008C	Group IV	Yes
YGL010W	Group I	Yes
YGL015C	Group IV	Yes
YGL016W	Group II	Yes
YGL017W	Group I	Yes
YGL021W	WGD	Yes
YGL023C	Group I	Yes
YGL037C	Group I	Yes
YGL040C	Group I	Yes
YGL043W	Group I	Yes
YGL049C	WGD	Yes
YGL056C	WGD	Yes
YGL057C	Group III	Yes
YGL061C	Group III	Yes
YGL062W	WGD	Yes
YGL064C	Group I	Yes
YGL065C	Group I	Yes
YGL067W	Group I	Yes
YGL068W	Group I	Yes
YGL070C	Group I	Yes
YGL073W	Group I	Yes
YGL077C	Group I	Yes
YGL078C	Group I	Yes
YGL080W	Group I	Yes
YGL081W	Group III	Yes
YGL085W	Group I	Yes
YGL086W	Group I	Yes
YGL087C	Group I	Yes
YGL092W	Group III	Yes
YGL094C	Group I	Yes
YGL096W	WGD	Yes
YGL104C	WGD	Yes
YGL106W	Group II	Yes
YGL107C	WGD	Yes
YGL110C	Group I	Yes
YGL112C	Group I	Yes
YGL115W	Group I	Yes
YGL116W	Group II	Yes
YGL120C	Group I	Yes
YGL121C	Group III	Yes
YGL122C	Group II	Yes
YGL123W	Group I	Yes
YGL125W	Group I	Yes
YGL127C	Group I	Yes
YGL131C	Group I	Yes
YGL133W	WGD	Yes
YGL134W	WGD	Yes
YGL135W	WGD	Yes
YGL141W	Group I	Yes
YGL142C	Group I	Yes
YGL143C	Group I	Yes
YGL150C	Group I	Yes
YGL154C	Group II	Yes
YGL155W	Group I	Yes
YGL158W	WGD	Yes
YGL162W	WGD	Yes
YGL164C	Group I	Yes
YGL166W	WGD	Yes
YGL171W	Group I	Yes
YGL173C	Group I	Yes
YGL175C	Group II	Yes
YGL176C	Group I	Yes
YGL180W	Group I	Yes
YGL187C	Group I	Yes
YGL190C	Group I	Yes
YGL205W	Group I	Yes
YGL206C	Group I	Yes
YGL207W	Group I	Yes
YGL208W	WGD	Yes
YGL216W	Group I	Yes
YGL219C	Group II	Yes
YGL220W	Group I	Yes
YGL221C	Group I	Yes
YGL222C	WGD	Yes
YGL228W	WGD	Yes
YGL230C	Group IV	Yes
YGL233W	Group I	Yes
YGL238W	Group I	Yes
YGL241W	Group I	Yes
YGL244W	Group I	Yes
YGL248W	Group I	Yes
YGL251C	Group I	Yes
YGL253W	WGD	Yes
YGL254W	Group III	Yes
YGL255W	Group II	Yes
YGL263W	Group IV	Yes
YGR002C	Group I	Yes
YGR010W	WGD	Yes
YGR012W	Group I	Yes
YGR014W	Group I	Yes
YGR015C	Group III	Yes
YGR017W	Group II	Yes
YGR021W	Group I	Yes
YGR026W	Group III	Yes
YGR031W	Group I	Yes
YGR033C	Group I	Yes
YGR039W	Group V	Yes
YGR040W	Group III	Yes
YGR041W	WGD	Yes
YGR043C	WGD	Yes
YGR044C	Group I	Yes
YGR046W	Group I	Yes
YGR047C	Group I	Yes
YGR052W	Group III	Yes
YGR053C	Group I	Yes
YGR054W	Group I	Yes
YGR065C	Group III	Yes
YGR066C	Group IV	Yes
YGR070W	WGD	Yes
YGR071C	WGD	Yes
YGR076C	Group I	Yes
YGR077C	Group III	Yes
YGR083C	Group I	Yes
YGR085C	WGD	Yes
YGR086C	Group II	Yes
YGR087C	Group IV	Yes
YGR089W	Group II	Yes
YGR091W	Group I	Yes
YGR093W	Group I	Yes
YGR099W	Group I	Yes
YGR101W	Group I	Yes
YGR103W	Group I	Yes
YGR109C	WGD	Yes
YGR110W	Group I	Yes
YGR111W	Group I	Yes
YGR116W	Group I	Yes
YGR123C	Group I	Yes
YGR125W	Group I	Yes
YGR132C	Group I	Yes
YGR135W	Group I	Yes
YGR138C	WGD	Yes
YGR140W	Group III	Yes
YGR141W	WGD	Yes
YGR142W	WGD	Yes
YGR144W	Group I	Yes
YGR147C	Group I	Yes
YGR157W	Group I	Yes
YGR158C	Group I	Yes
YGR162W	WGD	Yes
YGR167W	Group I	Yes
YGR169C	Group III	Yes
YGR175C	Group I	Yes
YGR178C	Group I	Yes
YGR186W	Group I	Yes
YGR189C	Group I	Yes
YGR191W	Group IV	Yes
YGR200C	Group I	Yes
YGR202C	Group I	Yes
YGR203W	Group I	Yes
YGR205W	Group I	Yes
YGR207C	Group I	Yes
YGR208W	Group I	Yes
YGR209C	WGD	Yes
YGR211W	Group I	Yes
YGR213C	WGD	Yes
YGR224W	Group IV	Yes
YGR233C	Group I	Yes
YGR235C	Group I	Yes
YGR239C	WGD	Yes
YGR240C	Group IV	Yes
YGR241C	WGD	Yes
YGR243W	WGD	Yes
YGR249W	Group III	Yes
YGR250C	Group III	Yes
YGR253C	Group I	Yes
YGR255C	Group I	Yes
YGR258C	Group I	Yes
YGR261C	Group I	Yes
YGR262C	Group I	Yes
YGR264C	Group I	Yes
YGR268C	Group I	Yes
YGR271W	Group I	Yes
YGR273C	Group V	Yes
YGR274C	Group I	Yes
YGR276C	Group I	Yes
YGR282C	Group I	Yes
YGR290W	#N/A	Yes
YHL007C	Group I	Yes
YHL009C	Group II	Yes
YHL010C	Group I	Yes
YHL011C	Group III	Yes
YHL012W	Group V	Yes
YHL013C	Group I	Yes
YHL015W	Group I	Yes
YHL016C	Group I	Yes
YHL020C	Group I	Yes
YHL023C	Group I	Yes
YHL026C	Group I	Yes
YHL029C	Group II	Yes
YHL031C	Group I	Yes
YHL032C	Group I	Yes
YHL034C	WGD	Yes
YHL036W	Group III	Yes
YHL042W	Group IV	Yes
YHR002W	Group I	Yes
YHR005C-A	Group I	Yes
YHR006W	WGD	Yes
YHR007C-A	Group V	Yes
YHR011W	Group I	Yes
YHR015W	WGD	Yes
YHR016C	WGD	Yes
YHR022C-A	Group V	Yes
YHR027C	Group I	Yes
YHR028C	Group I	Yes
YHR029C	Group I	Yes
YHR030C	WGD	Yes
YHR031C	Group IV	Yes
YHR032W	Group III	Yes
YHR036W	Group III	Yes
YHR040W	Group I	Yes
YHR042W	Group I	Yes
YHR045W	Group I	Yes
YHR046C	Group III	Yes
YHR047C	WGD	Yes
YHR048W	Group I	Yes
YHR050W	Group IV	Yes
YHR050W-A	Group V	Yes
YHR052W	Group III	Yes
YHR056C	WGD	Yes
YHR061C	WGD	Yes
YHR062C	Group I	Yes
YHR063C	Group I	Yes
YHR065C	Group I	Yes
YHR070W	Group I	Yes
YHR071W	Group I	Yes
YHR072W-A	Group I	Yes
YHR075C	Group I	Yes
YHR079C	Group I	Yes
YHR080C	WGD	Yes
YHR082C	Group I	Yes
YHR084W	Group I	Yes
YHR086W	Group I	Yes
YHR088W	Group I	Yes
YHR091C	WGD	Yes
YHR093W	Group V	Yes
YHR096C	WGD	Yes
YHR098C	Group I	Yes
YHR102W	Group III	Yes
YHR103W	WGD	Yes
YHR104W	Group I	Yes
YHR105W	Group III	Yes
YHR114W	Group I	Yes
YHR116W	Group II	Yes
YHR119W	Group I	Yes
YHR120W	Group I	Yes
YHR131C	WGD	Yes
YHR133C	WGD	Yes
YHR134W	Group I	Yes
YHR136C	Group III	Yes
YHR139C	WGD	Yes
YHR147C	Group I	Yes
YHR148W	Group I	Yes
YHR154W	Group I	Yes
YHR158C	WGD	Yes
YHR159W	Group III	Yes
YHR162W	WGD	Yes
YHR168W	Group I	Yes
YHR169W	Group I	Yes
YHR177W	WGD	Yes
YHR179W	Group I	Yes
YHR183W	WGD	Yes
YHR184W	Group III	Yes
YHR185C	Group III	Yes
YHR186C	Group I	Yes
YHR187W	Group I	Yes
YHR192W	Group III	Yes
YHR194W	Group I	Yes
YHR198C	Group III	Yes
YHR204W	Group I	Yes
YHR207C	Group I	Yes
YHR208W	WGD	Yes
YHR213W-A	Group V	Yes
YHR214C-D	Group V	Yes
YHR216W	Group V	Yes
YIL001W	Group I	Yes
YIL002C	Group III	Yes
YIL004C	Group I	Yes
YIL005W	Group III	Yes
YIL006W	WGD	Yes
YIL014W	WGD	Yes
YIL018W	WGD	Yes
YIL019W	Group II	Yes
YIL026C	Group I	Yes
YIL031W	Group I	Yes
YIL033C	Group I	Yes
YIL035C	Group III	Yes
YIL036W	WGD	Yes
YIL041W	Group I	Yes
YIL046W	Group I	Yes
YIL047C	Group I	Yes
YIL054W	Group V	Yes
YIL055C	Group III	Yes
YIL056W	WGD	Yes
YIL065C	Group I	Yes
YIL067C	Group I	Yes
YIL068C	Group I	Yes
YIL071C	Group III	Yes
YIL074C	WGD	Yes
YIL075C	Group I	Yes
YIL078W	Group I	Yes
YIL079C	WGD	Yes
YIL084C	Group I	Yes
YIL090W	Group I	Yes
YIL105C	WGD	Yes
YIL109C	WGD	Yes
YIL110W	Group I	Yes
YIL112W	Group II	Yes
YIL114C	WGD	Yes
YIL119C	Group III	Yes
YIL121W	Group V	Yes
YIL122W	Group III	Yes
YIL125W	Group I	Yes
YIL131C	WGD	Yes
YIL140W	Group I	Yes
YIL145C	Group I	Yes
YIL147C	Group I	Yes
YIL150C	Group I	Yes
YIL151C	WGD	Yes
YIR001C	Group I	Yes
YIR002C	Group I	Yes
YIR004W	Group I	Yes
YIR005W	Group I	Yes
YIR013C	Group IV	Yes
YIR021W	WGD	Yes
YIR028W	Group V	Yes
YIR033W	WGD	Yes
YIR042C	Group I	Yes
YJL002C	Group I	Yes
YJL006C	Group II	Yes
YJL010C	Group I	Yes
YJL025W	Group I	Yes
YJL033W	Group I	Yes
YJL037W	Group IV	Yes
YJL039C	Group I	Yes
YJL042W	Group III	Yes
YJL044C	Group II	Yes
YJL047C	WGD	Yes
YJL047C-A	Group V	Yes
YJL050W	Group I	Yes
YJL052W	Group III	Yes
YJL056C	Group III	Yes
YJL058C	WGD	Yes
YJL061W	Group II	Yes
YJL065C	WGD	Yes
YJL069C	Group I	Yes
YJL074C	Group I	Yes
YJL077C	Group V	Yes
YJL077W-B	Group V	Yes
YJL078C	Group V	Yes
YJL079C	WGD	Yes
YJL080C	Group I	Yes
YJL083W	WGD	Yes
YJL087C	Group I	Yes
YJL089W	Group III	Yes
YJL092W	Group I	Yes
YJL093C	Group I	Yes
YJL094C	Group I	Yes
YJL098W	WGD	Yes
YJL102W	Group I	Yes
YJL106W	Group I	Yes
YJL115W	Group I	Yes
YJL116C	WGD	Yes
YJL123C	Group I	Yes
YJL124C	Group I	Yes
YJL126W	Group I	Yes
YJL128C	Group I	Yes
YJL129C	WGD	Yes
YJL131C	Group III	Yes
YJL133W	WGD	Yes
YJL140W	Group I	Yes
YJL143W	Group I	Yes
YJL147C	Group III	Yes
YJL153C	Group I	Yes
YJL155C	Group II	Yes
YJL162C	Group III	Yes
YJL167W	Group I	Yes
YJL176C	Group III	Yes
YJL181W	WGD	Yes
YJL185C	Group III	Yes
YJL193W	Group III	Yes
YJL194W	Group I	Yes
YJL197W	Group I	Yes
YJL198W	WGD	Yes
YJL200C	Group I	Yes
YJL201W	Group II	Yes
YJL206C	Group V	Yes
YJL218W	Group I	Yes
YJL221C	Group V	Yes
YJR001W	Group I	Yes
YJR002W	Group I	Yes
YJR007W	Group I	Yes
YJR010C-A	Group I	Yes
YJR013W	Group I	Yes
YJR015W	WGD	Yes
YJR035W	Group I	Yes
YJR036C	Group I	Yes
YJR040W	Group I	Yes
YJR042W	Group II	Yes
YJR043C	Group III	Yes
YJR046W	Group III	Yes
YJR047C	Group V	Yes
YJR050W	Group I	Yes
YJR055W	Group I	Yes
YJR060W	Group I	Yes
YJR068W	Group I	Yes
YJR069C	Group I	Yes
YJR074W	Group I	Yes
YJR080C	Group II	Yes
YJR086W	Group I	Yes
YJR088C	Group I	Yes
YJR091C	WGD	Yes
YJR093C	Group I	Yes
YJR095W	Group I	Yes
YJR096W	Group I	Yes
YJR105W	Group I	Yes
YJR106W	Group III	Yes
YJR109C	Group I	Yes
YJR111C	Group I	Yes
YJR125C	Group I	Yes
YJR132W	Group I	Yes
YJR135C	Group III	Yes
YJR136C	Group III	Yes
YJR142W	Group I	Yes
YJR144W	Group I	Yes
YJR146W	Group V	Yes
YJR153W	Group I	Yes
YJR155W	Group V	Yes
YJR157W	#N/A	Yes
YJR160C	Group V	Yes
YKL003C	Group I	Yes
YKL007W	Group I	Yes
YKL008C	WGD	Yes
YKL009W	Group I	Yes
YKL010C	Group I	Yes
YKL011C	WGD	Yes
YKL017C	Group I	Yes
YKL020C	WGD	Yes
YKL024C	Group I	Yes
YKL025C	Group I	Yes
YKL026C	WGD	Yes
YKL027W	WGD	Yes
YKL029C	Group I	Yes
YKL035W	WGD	Yes
YKL040C	Group I	Yes
YKL041W	Group I	Yes
YKL043W	WGD	Yes
YKL046C	Group IV	Yes
YKL050C	WGD	Yes
YKL052C	Group I	Yes
YKL060C	Group I	Yes
YKL064W	Group II	Yes
YKL068W	WGD	Yes
YKL072W	WGD	Yes
YKL073W	Group I	Yes
YKL075C	Group III	Yes
YKL077W	Group II	Yes
YKL078W	Group I	Yes
YKL082C	Group I	Yes
YKL088W	Group III	Yes
YKL089W	Group I	Yes
YKL090W	Group II	Yes
YKL092C	Group I	Yes
YKL093W	WGD	Yes
YKL095W	Group I	Yes
YKL100C	Group I	Yes
YKL103C	Group I	Yes
YKL104C	WGD	Yes
YKL106W	Group III	Yes
YKL109W	Group IV	Yes
YKL116C	Group I	Yes
YKL118W	#N/A	Yes
YKL120W	Group I	Yes
YKL128C	Group I	Yes
YKL137W	Group II	Yes
YKL138C	Group I	Yes
YKL140W	Group I	Yes
YKL144C	Group I	Yes
YKL145W	Group I	Yes
YKL146W	Group I	Yes
YKL149C	Group I	Yes
YKL151C	Group I	Yes
YKL159C	Group III	Yes
YKL160W	Group I	Yes
YKL162C	Group I	Yes
YKL165C	Group I	Yes
YKL166C	WGD	Yes
YKL167C	Group I	Yes
YKL171W	Group III	Yes
YKL172W	Group I	Yes
YKL176C	Group III	Yes
YKL179C	Group I	Yes
YKL181W	Group I	Yes
YKL182W	Group I	Yes
YKL185W	Group II	Yes
YKL186C	Group III	Yes
YKL188C	Group III	Yes
YKL192C	Group I	Yes
YKL193C	Group I	Yes
YKL194C	Group I	Yes
YKL197C	Group I	Yes
YKL204W	Group III	Yes
YKL209C	Group I	Yes
YKL210W	Group I	Yes
YKL213C	Group I	Yes
YKL214C	Group III	Yes
YKL217W	Group I	Yes
YKL218C	Group I	Yes
YKL221W	Group I	Yes
YKR004C	Group III	Yes
YKR008W	Group I	Yes
YKR009C	Group I	Yes
YKR015C	Group IV	Yes
YKR018C	WGD	Yes
YKR021W	WGD	Yes
YKR024C	Group I	Yes
YKR027W	WGD	Yes
YKR041W	Group III	Yes
YKR052C	WGD	Yes
YKR055W	Group III	Yes
YKR058W	WGD	Yes
YKR065C	Group I	Yes
YKR075C	WGD	Yes
YKR078W	WGD	Yes
YKR080W	Group I	Yes
YKR081C	Group I	Yes
YKR082W	Group I	Yes
YKR088C	Group I	Yes
YKR091W	WGD	Yes
YKR092C	Group I	Yes
YKR093W	Group I	Yes
YKR096W	WGD	Yes
YKR097W	Group I	Yes
YKR098C	WGD	Yes
YKR099W	Group I	Yes
YKR100C	WGD	Yes
YKR104W	Group V	Yes
YLL002W	Group I	Yes
YLL003W	Group III	Yes
YLL007C	Group III	Yes
YLL010C	WGD	Yes
YLL011W	Group I	Yes
YLL019C	Group I	Yes
YLL023C	Group I	Yes
YLL026W	Group I	Yes
YLL027W	Group I	Yes
YLL028W	Group I	Yes
YLL029W	Group I	Yes
YLL033W	Group III	Yes
YLL038C	Group III	Yes
YLL039C	Group I	Yes
YLL041C	Group I	Yes
YLL043W	Group III	Yes
YLL051C	WGD	Yes
YLL052C	Group V	Yes
YLL053C	Group V	Yes
YLL055W	Group I	Yes
YLL063C	Group I	Yes
YLR001C	Group I	Yes
YLR002C	Group I	Yes
YLR004C	Group I	Yes
YLR005W	Group I	Yes
YLR014C	Group I	Yes
YLR015W	Group I	Yes
YLR016C	Group I	Yes
YLR019W	WGD	Yes
YLR023C	Group I	Yes
YLR026C	Group I	Yes
YLR029C	WGD	Yes
YLR031W	WGD	Yes
YLR033W	Group II	Yes
YLR039C	Group II	Yes
YLR044C	Group IV	Yes
YLR045C	Group I	Yes
YLR047C	Group III	Yes
YLR051C	Group I	Yes
YLR054C	Group III	Yes
YLR056W	Group I	Yes
YLR057W	Group I	Yes
YLR059C	Group I	Yes
YLR064W	Group III	Yes
YLR067C	Group II	Yes
YLR069C	Group I	Yes
YLR071C	Group I	Yes
YLR072W	WGD	Yes
YLR073C	Group I	Yes
YLR075W	Group I	Yes
YLR077W	Group I	Yes
YLR079W	Group III	Yes
YLR082C	Group IV	Yes
YLR084C	Group I	Yes
YLR091W	Group III	Yes
YLR092W	Group V	Yes
YLR094C	Group III	Yes
YLR095C	Group III	Yes
YLR096W	WGD	Yes
YLR102C	Group III	Yes
YLR107W	Group I	Yes
YLR113W	Group I	Yes
YLR115W	Group I	Yes
YLR116W	Group I	Yes
YLR117C	Group I	Yes
YLR127C	Group I	Yes
YLR129W	Group I	Yes
YLR130C	Group II	Yes
YLR135W	Group III	Yes
YLR136C	WGD	Yes
YLR139C	Group III	Yes
YLR141W	Group III	Yes
YLR142W	Group I	Yes
YLR147C	Group I	Yes
YLR149C	Group I	Yes
YLR152C	Group III	Yes
YLR153C	Group I	Yes
YLR154W-A	#N/A	Yes
YLR154W-B	#N/A	Yes
YLR165C	Group II	Yes
YLR166C	Group I	Yes
YLR168C	WGD	Yes
YLR172C	Group I	Yes
YLR173W	Group I	Yes
YLR177W	WGD	Yes
YLR178C	Group III	Yes
YLR181C	Group I	Yes
YLR186W	Group I	Yes
YLR187W	WGD	Yes
YLR190W	Group III	Yes
YLR191W	Group I	Yes
YLR196W	Group I	Yes
YLR197W	Group I	Yes
YLR201C	Group I	Yes
YLR203C	Group I	Yes
YLR208W	Group I	Yes
YLR209C	Group I	Yes
YLR214W	Group III	Yes
YLR215C	Group I	Yes
YLR219W	Group III	Yes
YLR220W	Group I	Yes
YLR222C	Group II	Yes
YLR223C	WGD	Yes
YLR227C	Group III	Yes
YLR228C	WGD	Yes
YLR233C	WGD	Yes
YLR238W	WGD	Yes
YLR241W	Group I	Yes
YLR242C	Group I	Yes
YLR246W	Group I	Yes
YLR253W	Group I	Yes
YLR254C	Group III	Yes
YLR255C	Group V	Yes
YLR258W	WGD	Yes
YLR266C	WGD	Yes
YLR268W	Group I	Yes
YLR270W	WGD	Yes
YLR272C	Group I	Yes
YLR274W	Group I	Yes
YLR276C	Group I	Yes
YLR281C	Group I	Yes
YLR285C-A	Group V	Yes
YLR286C	Group I	Yes
YLR288C	Group III	Yes
YLR289W	Group I	Yes
YLR291C	Group I	Yes
YLR304C	Group I	Yes
YLR312C	Group III	Yes
YLR313C	WGD	Yes
YLR323C	Group I	Yes
YLR324W	WGD	Yes
YLR329W	Group III	Yes
YLR332W	WGD	Yes
YLR336C	Group I	Yes
YLR337C	Group I	Yes
YLR341W	Group III	Yes
YLR342W	WGD	Yes
YLR344W	WGD	Yes
YLR345W	Group II	Yes
YLR346C	WGD	Yes
YLR347C	Group I	Yes
YLR348C	Group I	Yes
YLR352W	Group I	Yes
YLR357W	WGD	Yes
YLR359W	Group I	Yes
YLR362W	Group I	Yes
YLR370C	Group I	Yes
YLR371W	WGD	Yes
YLR372W	Group III	Yes
YLR373C	WGD	Yes
YLR378C	Group I	Yes
YLR380W	Group I	Yes
YLR382C	Group I	Yes
YLR383W	Group I	Yes
YLR385C	Group III	Yes
YLR389C	Group I	Yes
YLR392C	Group III	Yes
YLR397C	Group I	Yes
YLR404W	Group III	Yes
YLR409C	Group I	Yes
YLR410W	Group I	Yes
YLR413W	WGD	Yes
YLR420W	Group I	Yes
YLR422W	Group I	Yes
YLR423C	Group I	Yes
YLR425W	Group I	Yes
YLR429W	Group I	Yes
YLR434C	#N/A	Yes
YLR438W	Group I	Yes
YLR440C	Group I	Yes
YLR442C	WGD	Yes
YLR448W	WGD	Yes
YLR449W	WGD	Yes
YLR450W	WGD	Yes
YLR453C	WGD	Yes
YLR454W	Group III	Yes
YLR466C-B	#N/A	Yes
YML004C	Group I	Yes
YML007W	WGD	Yes
YML010W	Group I	Yes
YML014W	Group I	Yes
YML015C	Group I	Yes
YML016C	WGD	Yes
YML017W	Group III	Yes
YML018C	WGD	Yes
YML020W	Group I	Yes
YML027W	WGD	Yes
YML029W	Group III	Yes
YML031W	Group II	Yes
YML034W	WGD	Yes
YML035C	Group I	Yes
YML037C	Group III	Yes
YML041C	Group III	Yes
YML050W	Group III	Yes
YML051W	Group I	Yes
YML052W	Group III	Yes
YML053C	Group IV	Yes
YML054C	Group I	Yes
YML054C-A	Group V	Yes
YML055W	Group II	Yes
YML056C	Group V	Yes
YML057W	WGD	Yes
YML061C	Group I	Yes
YML068W	Group I	Yes
YML070W	Group I	Yes
YML072C	Group III	Yes
YML075C	WGD	Yes
YML077W	Group I	Yes
YML078W	Group III	Yes
YML080W	Group I	Yes
YML081W	WGD	Yes
YML083C	Group V	Yes
YML091C	Group III	Yes
YML096W	Group I	Yes
YML102W	Group I	Yes
YML103C	Group I	Yes
YML104C	Group I	Yes
YML109W	WGD	Yes
YML111W	WGD	Yes
YML113W	Group III	Yes
YML114C	Group I	Yes
YML117W	Group III	Yes
YML121W	Group I	Yes
YML123C	Group I	Yes
YML129C	Group II	Yes
YML131W	Group I	Yes
YML133C	#N/A	Yes
YMR001C	Group I	Yes
YMR003W	Group II	Yes
YMR005W	Group II	Yes
YMR006C	Group V	Yes
YMR012W	Group I	Yes
YMR013C	Group I	Yes
YMR014W	Group I	Yes
YMR017W	Group IV	Yes
YMR020W	Group I	Yes
YMR021C	Group III	Yes
YMR026C	Group I	Yes
YMR029C	Group I	Yes
YMR031C	WGD	Yes
YMR032W	Group II	Yes
YMR033W	Group I	Yes
YMR035W	Group I	Yes
YMR036C	Group I	Yes
YMR042W	Group V	Yes
YMR044W	Group II	Yes
YMR049C	Group I	Yes
YMR053C	WGD	Yes
YMR054W	Group IV	Yes
YMR055C	Group I	Yes
YMR056C	Group V	Yes
YMR066W	Group III	Yes
YMR067C	Group II	Yes
YMR069W	Group I	Yes
YMR075W	Group I	Yes
YMR078C	Group I	Yes
YMR080C	Group I	Yes
YMR081C	WGD	Yes
YMR086W	WGD	Yes
YMR089C	Group IV	Yes
YMR091C	Group I	Yes
YMR097C	Group I	Yes
YMR098C	Group II	Yes
YMR102C	WGD	Yes
YMR104C	WGD	Yes
YMR108W	Group I	Yes
YMR111C	Group II	Yes
YMR112C	Group II	Yes
YMR119W	WGD	Yes
YMR121C	WGD	Yes
YMR123W	Group I	Yes
YMR125W	Group I	Yes
YMR126C	Group II	Yes
YMR127C	Group I	Yes
YMR128W	Group I	Yes
YMR138W	Group II	Yes
YMR139W	WGD	Yes
YMR140W	Group I	Yes
YMR142C	WGD	Yes
YMR145C	WGD	Yes
YMR148W	Group III	Yes
YMR153W	WGD	Yes
YMR155W	Group I	Yes
YMR156C	Group I	Yes
YMR158C-A	Group V	Yes
YMR159C	Group I	Yes
YMR163C	Group III	Yes
YMR165C	Group I	Yes
YMR166C	Group I	Yes
YMR168C	Group I	Yes
YMR175W-A	Group V	Yes
YMR179W	Group III	Yes
YMR181C	WGD	Yes
YMR182C	WGD	Yes
YMR182W-A	Group V	Yes
YMR183C	WGD	Yes
YMR185W	Group I	Yes
YMR187C	Group III	Yes
YMR188C	Group I	Yes
YMR189W	Group I	Yes
YMR195W	WGD	Yes
YMR197C	Group I	Yes
YMR198W	WGD	Yes
YMR204C	Group III	Yes
YMR205C	Group IV	Yes
YMR207C	WGD	Yes
YMR210W	Group I	Yes
YMR211W	Group I	Yes
YMR213W	Group I	Yes
YMR214W	Group I	Yes
YMR215W	Group I	Yes
YMR218C	Group I	Yes
YMR219W	Group III	Yes
YMR220W	Group I	Yes
YMR226C	Group I	Yes
YMR234W	Group I	Yes
YMR237W	WGD	Yes
YMR239C	Group I	Yes
YMR240C	Group I	Yes
YMR242C	WGD	Yes
YMR243C	WGD	Yes
YMR246W	WGD	Yes
YMR247C	Group I	Yes
YMR251W-A	Group IV	Yes
YMR257C	Group III	Yes
YMR258C	Group III	Yes
YMR259C	Group I	Yes
YMR261C	WGD	Yes
YMR269W	Group I	Yes
YMR272C	Group I	Yes
YMR273C	WGD	Yes
YMR280C	Group I	Yes
YMR281W	Group I	Yes
YMR283C	Group I	Yes
YMR284W	Group I	Yes
YMR288W	Group I	Yes
YMR290C	Group I	Yes
YMR291W	Group III	Yes
YMR293C	Group I	Yes
YMR298W	Group III	Yes
YMR301C	Group I	Yes
YMR303C	Group V	Yes
YMR304W	Group I	Yes
YMR311C	Group I	Yes
YMR312W	Group I	Yes
YMR313C	Group II	Yes
YMR315W	Group I	Yes
YMR318C	Group IV	Yes
YMR323W	Group V	Yes
YMR326C	#N/A	Yes
YNL007C	Group I	Yes
YNL009W	WGD	Yes
YNL014W	WGD	Yes
YNL018C	Group V	Yes
YNL023C	Group I	Yes
YNL024C-A	Group I	Yes
YNL026W	Group I	Yes
YNL032W	Group I	Yes
YNL035C	Group I	Yes
YNL039W	Group I	Yes
YNL042W	Group III	Yes
YNL042W-B	Group V	Yes
YNL047C	WGD	Yes
YNL049C	WGD	Yes
YNL053W	WGD	Yes
YNL054W	Group I	Yes
YNL055C	WGD	Yes
YNL058C	WGD	Yes
YNL059C	Group I	Yes
YNL063W	Group I	Yes
YNL065W	WGD	Yes
YNL068C	WGD	Yes
YNL074C	WGD	Yes
YNL076W	Group III	Yes
YNL077W	Group III	Yes
YNL091W	Group I	Yes
YNL093W	WGD	Yes
YNL094W	Group I	Yes
YNL095C	WGD	Yes
YNL097C	Group II	Yes
YNL097C-B	Group V	Yes
YNL101W	Group III	Yes
YNL104C	WGD	Yes
YNL108C	WGD	Yes
YNL110C	Group I	Yes
YNL116W	WGD	Yes
YNL118C	Group I	Yes
YNL121C	WGD	Yes
YNL122C	Group II	Yes
YNL124W	Group I	Yes
YNL125C	Group III	Yes
YNL127W	Group I	Yes
YNL129W	Group I	Yes
YNL136W	Group I	Yes
YNL139C	Group I	Yes
YNL151C	Group II	Yes
YNL156C	WGD	Yes
YNL163C	Group I	Yes
YNL167C	Group II	Yes
YNL173C	WGD	Yes
YNL175C	Group I	Yes
YNL177C	Group I	Yes
YNL180C	Group III	Yes
YNL182C	Group I	Yes
YNL183C	WGD	Yes
YNL186W	Group II	Yes
YNL188W	Group III	Yes
YNL191W	Group I	Yes
YNL197C	WGD	Yes
YNL199C	Group III	Yes
YNL201C	Group I	Yes
YNL203C	#N/A	Yes
YNL206C	Group I	Yes
YNL207W	Group I	Yes
YNL209W	WGD	Yes
YNL212W	Group I	Yes
YNL224C	Group I	Yes
YNL225C	WGD	Yes
YNL229C	Group I	Yes
YNL232W	Group I	Yes
YNL233W	Group I	Yes
YNL234W	Group II	Yes
YNL237W	Group I	Yes
YNL238W	Group I	Yes
YNL250W	Group I	Yes
YNL253W	Group III	Yes
YNL254C	Group III	Yes
YNL261W	Group I	Yes
YNL264C	Group III	Yes
YNL268W	Group V	Yes
YNL272C	Group I	Yes
YNL275W	Group I	Yes
YNL277W	Group I	Yes
YNL278W	WGD	Yes
YNL279W	Group I	Yes
YNL281W	Group III	Yes
YNL283C	WGD	Yes
YNL286W	Group I	Yes
YNL287W	Group I	Yes
YNL290W	Group I	Yes
YNL291C	Group I	Yes
YNL292W	Group I	Yes
YNL295W	Group III	Yes
YNL298W	WGD	Yes
YNL304W	Group III	Yes
YNL309W	WGD	Yes
YNL312W	Group I	Yes
YNL317W	Group I	Yes
YNL320W	Group I	Yes
YNL325C	Group I	Yes
YNL327W	Group III	Yes
YNL330C	Group I	Yes
YNL332W	Group IV	Yes
YNL335W	Group V	Yes
YNR006W	Group I	Yes
YNR011C	Group I	Yes
YNR014W	WGD	Yes
YNR017W	Group I	Yes
YNR019W	WGD	Yes
YNR031C	WGD	Yes
YNR033W	Group I	Yes
YNR034W	WGD	Yes
YNR043W	Group I	Yes
YNR045W	Group III	Yes
YNR048W	WGD	Yes
YNR050C	Group I	Yes
YNR052C	Group I	Yes
YNR060W	WGD	Yes
YNR062C	Group III	Yes
YNR063W	Group III	Yes
YNR066C	Group V	Yes
YNR068C	Group V	Yes
YOL001W	Group I	Yes
YOL006C	Group I	Yes
YOL008W	Group I	Yes
YOL013C	Group I	Yes
YOL020W	Group III	Yes
YOL022C	Group I	Yes
YOL023W	Group I	Yes
YOL027C	Group III	Yes
YOL032W	Group I	Yes
YOL038C-A	Group V	Yes
YOL044W	Group III	Yes
YOL053W	Group III	Yes
YOL054W	Group I	Yes
YOL059W	WGD	Yes
YOL064C	Group I	Yes
YOL080C	Group I	Yes
YOL082W	Group V	Yes
YOL085C	Group V	Yes
YOL086C	WGD	Yes
YOL087C	Group I	Yes
YOL089C	WGD	Yes
YOL091W	WGD	Yes
YOL093W	Group I	Yes
YOL095C	Group III	Yes
YOL097C	Group I	Yes
YOL098C	Group I	Yes
YOL100W	WGD	Yes
YOL103W	WGD	Yes
YOL104C	Group III	Yes
YOL105C	WGD	Yes
YOL110W	Group II	Yes
YOL112W	WGD	Yes
YOL113W	WGD	Yes
YOL114C	Group I	Yes
YOL116W	Group II	Yes
YOL120C	WGD	Yes
YOL123W	Group I	Yes
YOL124C	Group I	Yes
YOL130W	Group V	Yes
YOL132W	Group III	Yes
YOL138C	Group I	Yes
YOL139C	Group I	Yes
YOL141W	Group I	Yes
YOL144W	Group II	Yes
YOL162W	Group IV	Yes
YOL164W-A	Group V	Yes
YOR004W	Group I	Yes
YOR005C	Group I	Yes
YOR006C	Group I	Yes
YOR007C	Group I	Yes
YOR008C	Group III	Yes
YOR014W	Group I	Yes
YOR018W	WGD	Yes
YOR023C	Group I	Yes
YOR025W	Group II	Yes
YOR026W	Group III	Yes
YOR027W	Group I	Yes
YOR028C	WGD	Yes
YOR032C	Group I	Yes
YOR034C	WGD	Yes
YOR036W	Group II	Yes
YOR040W	WGD	Yes
YOR047C	WGD	Yes
YOR048C	Group I	Yes
YOR058C	Group I	Yes
YOR062C	WGD	Yes
YOR063W	Group I	Yes
YOR065W	Group I	Yes
YOR066W	WGD	Yes
YOR069W	WGD	Yes
YOR071C	Group IV	Yes
YOR073W	Group II	Yes
YOR079C	Group I	Yes
YOR081C	WGD	Yes
YOR083W	WGD	Yes
YOR084W	Group I	Yes
YOR112W	Group I	Yes
YOR113W	Group I	Yes
YOR114W	Group III	Yes
YOR115C	Group I	Yes
YOR118W	Group I	Yes
YOR122C	Group I	Yes
YOR123C	Group I	Yes
YOR128C	Group I	Yes
YOR131C	Group I	Yes
YOR136W	Group I	Yes
YOR137C	Group III	Yes
YOR138C	Group II	Yes
YOR141C	Group I	Yes
YOR149C	Group I	Yes
YOR151C	Group I	Yes
YOR152C	Group III	Yes
YOR153W	Group IV	Yes
YOR156C	WGD	Yes
YOR160W	Group I	Yes
YOR166C	Group I	Yes
YOR168W	Group I	Yes
YOR172W	WGD	Yes
YOR176W	Group I	Yes
YOR178C	WGD	Yes
YOR188W	Group I	Yes
YOR195W	Group III	Yes
YOR196C	Group I	Yes
YOR201C	Group I	Yes
YOR204W	WGD	Yes
YOR206W	Group I	Yes
YOR207C	Group I	Yes
YOR212W	Group I	Yes
YOR216C	Group I	Yes
YOR217W	Group I	Yes
YOR219C	Group III	Yes
YOR227W	WGD	Yes
YOR232W	Group I	Yes
YOR238W	Group I	Yes
YOR243C	Group I	Yes
YOR249C	Group II	Yes
YOR256C	WGD	Yes
YOR260W	Group I	Yes
YOR265W	Group I	Yes
YOR270C	Group I	Yes
YOR272W	Group I	Yes
YOR273C	Group I	Yes
YOR278W	Group I	Yes
YOR281C	Group I	Yes
YOR287C	Group I	Yes
YOR291W	Group I	Yes
YOR292C	Group I	Yes
YOR295W	WGD	Yes
YOR296W	Group I	Yes
YOR297C	Group III	Yes
YOR299W	WGD	Yes
YOR304W	Group I	Yes
YOR305W	Group I	Yes
YOR309C	#N/A	Yes
YOR315W	Group III	Yes
YOR317W	WGD	Yes
YOR320C	Group I	Yes
YOR322C	Group I	Yes
YOR324C	WGD	Yes
YOR326W	WGD	Yes
YOR329C	Group II	Yes
YOR335C	Group I	Yes
YOR339C	Group I	Yes
YOR341W	Group I	Yes
YOR349W	Group II	Yes
YOR351C	Group I	Yes
YOR352W	Group II	Yes
YOR354C	Group III	Yes
YOR356W	Group I	Yes
YOR357C	Group I	Yes
YOR358W	Group I	Yes
YOR359W	Group I	Yes
YOR360C	Group I	Yes
YOR361C	Group I	Yes
YOR362C	Group I	Yes
YOR365C	WGD	Yes
YOR369C	Group I	Yes
YOR370C	Group I	Yes
YOR371C	WGD	Yes
YOR372C	Group III	Yes
YOR377W	Group IV	Yes
YOR380W	Group I	Yes
YOR381W	WGD	Yes
YOR386W	Group I	Yes
YOR388C	Group I	Yes
YOR389W	Group V	Yes
YPL010W	Group I	Yes
YPL011C	Group I	Yes
YPL012W	Group I	Yes
YPL021W	Group IV	Yes
YPL023C	Group I	Yes
YPL026C	WGD	Yes
YPL029W	Group I	Yes
YPL030W	Group I	Yes
YPL032C	WGD	Yes
YPL036W	Group IV	Yes
YPL037C	WGD	Yes
YPL039W	Group III	Yes
YPL040C	Group I	Yes
YPL048W	Group IV	Yes
YPL063W	Group I	Yes
YPL070W	Group III	Yes
YPL071C	Group III	Yes
YPL077C	WGD	Yes
YPL084W	Group I	Yes
YPL086C	Group I	Yes
YPL089C	WGD	Yes
YPL093W	Group I	Yes
YPL096W	Group I	Yes
YPL097W	Group I	Yes
YPL103C	Group I	Yes
YPL105C	WGD	Yes
YPL106C	WGD	Yes
YPL115C	Group I	Yes
YPL116W	Group I	Yes
YPL124W	Group IV	Yes
YPL125W	Group I	Yes
YPL126W	Group I	Yes
YPL127C	Group I	Yes
YPL128C	Group I	Yes
YPL130W	Group III	Yes
YPL132W	Group I	Yes
YPL133C	Group I	Yes
YPL134C	WGD	Yes
YPL137C	WGD	Yes
YPL141C	WGD	Yes
YPL145C	WGD	Yes
YPL146C	Group I	Yes
YPL153C	Group II	Yes
YPL159C	Group III	Yes
YPL160W	Group I	Yes
YPL167C	Group I	Yes
YPL168W	Group III	Yes
YPL179W	Group IV	Yes
YPL183C	Group I	Yes
YPL186C	Group III	Yes
YPL188W	Group I	Yes
YPL189C-A	Group III	Yes
YPL201C	Group III	Yes
YPL202C	WGD	Yes
YPL203W	Group II	Yes
YPL204W	Group I	Yes
YPL208W	Group III	Yes
YPL209C	Group I	Yes
YPL211W	Group I	Yes
YPL212C	WGD	Yes
YPL217C	Group I	Yes
YPL219W	WGD	Yes
YPL226W	Group I	Yes
YPL228W	WGD	Yes
YPL229W	WGD	Yes
YPL233W	Group II	Yes
YPL246C	Group I	Yes
YPL248C	Group I	Yes
YPL250C	WGD	Yes
YPL253C	WGD	Yes
YPL254W	Group I	Yes
YPL255W	Group III	Yes
YPL256C	WGD	Yes
YPL265W	Group I	Yes
YPL266W	Group I	Yes
YPL269W	Group III	Yes
YPL281C	Group V	Yes
YPR008W	WGD	Yes
YPR010C	Group I	Yes
YPR011C	Group I	Yes
YPR015C	Group IV	Yes
YPR018W	Group I	Yes
YPR021C	Group I	Yes
YPR022C	Group I	Yes
YPR023C	Group I	Yes
YPR024W	Group I	Yes
YPR028W	Group I	Yes
YPR029C	Group I	Yes
YPR030W	WGD	Yes
YPR032W	WGD	Yes
YPR034W	Group III	Yes
YPR036W	Group I	Yes
YPR049C	Group I	Yes
YPR052C	WGD	Yes
YPR053C	Group V	Yes
YPR054W	Group III	Yes
YPR058W	WGD	Yes
YPR061C	Group I	Yes
YPR072W	Group III	Yes
YPR074C	WGD	Yes
YPR080W	WGD	Yes
YPR081C	WGD	Yes
YPR088C	Group I	Yes
YPR091C	Group I	Yes
YPR093C	Group II	Yes
YPR104C	Group II	Yes
YPR110C	Group I	Yes
YPR111W	WGD	Yes
YPR112C	Group I	Yes
YPR113W	Group I	Yes
YPR116W	Group III	Yes
YPR119W	WGD	Yes
YPR120C	WGD	Yes
YPR122W	Group III	Yes
YPR125W	Group I	Yes
YPR128C	Group I	Yes
YPR130C	#N/A	Yes
YPR137W	Group I	Yes
YPR141C	Group I	Yes
YPR148C	Group III	Yes
YPR155C	Group I	Yes
YPR157W	WGD	Yes
YPR158W	WGD	Yes
YPR161C	Group I	Yes
YPR164W	Group III	Yes
YPR176C	Group I	Yes
YPR178W	Group I	Yes
YPR181C	Group I	Yes
YPR183W	Group I	Yes
YPR185W	Group I	Yes
YPR189W	Group I	Yes
YPR191W	Group I	Yes
YPR192W	Group III	Yes
YPR196W	Group V	Yes
YPR199C	Group III	Yes
YCL058C	Group V
YDL013W	Group III
YDL078C	Group III
YDL099W	Group III
YDL118W	#N/A
YDL175C	WGD
YDR018C	WGD
YDR524C	Group I
YDR529C	Group I
YEL035C	Group IV
YEL036C	Group I
YEL042W	Group I
YER014C-A	Group V
YER018C	Group III
YER078C	Group I
YFL032W	#N/A
YFL034C-B	Group I
YFR024C-A	WGD
YGL179C	WGD
YGL200C	Group I
YGR136W	WGD
YGR237C	Group III
YHR021W-A	Group V
YHR035W	Group III
YHR074W	Group I
YHR123W	WGD
YHR172W	Group I
YIL016W	Group III
YIL049W	Group I
YJL035C	Group I
YJL136C	WGD
YJR126C	Group III
YKL056C	Group I
YKL183C-A	Group V
YKR002W	Group I
YKR010C	WGD
YKR102W	Group V
YLL006W-A	Group V
YLR006C	Group I
YLR123C	#N/A
YLR283W	Group II
YLR363W-A	Group II
YLR407W	Group II
YLR431C	Group III
YML012W	Group I
YMR151W	#N/A
YMR192W	WGD
YMR255W	Group IV
YNL154C	WGD
YNL169C	Group I
YNL213C	Group I
YNR059W	Group IV
YNR074C	Group I
YOL035C	#N/A
YOL122C	Group IV
YOR011W-A	Group V
YOR181W	Group I
YOR183W	Group V
YPL020C	Group I
YPL083C	Group I
YPL119C	WGD
YPR126C	#N/A
YPR147C	Group I
YAL003W	Group I
YAL011W	Group II
YAL013W	Group I
YAL014C	Group II
YAL015C	WGD
YAL016C-A	#N/A
YAL019W-A	#N/A
YAL021C	Group I
YAL024C	Group I
YAL026C	Group I
YAL026C-A	#N/A
YAL028W	WGD
[truncated: 4,311 more rows]
