# Supplementary material for: Stress-induced expression is enriched for evolutionarily young genes in diverse budding yeasts
Source: Nat Commun. 2020 May 1;11:2144. doi: 10.1038/s41467-020-16073-3 (PMC7195364; doi:10.1038/s41467-020-16073-3)
Supplement: Supplementary file 6 — Source Data [file 41467_2020_16073_MOESM6_ESM.zip › Supplementary Figure 3B and 3C-Proteomics-SCE.xlsx]

## Sheet: Supp Fig 3B sce_prots_measured
Gene/Protein ID	Gene Grouping	HiT log2FC	LpH log2FC	Osmotic log2FC
YAL003W	Single Core
YAL010C	Single Core
YAL012W	Single Core					Yes = Significant DE
YAL016W	Single Core
YAL021C	Single Core
YAL030W	Non-Core			Yes			Single Core	Multi-Core	Non-Core		Total
YAL035W	Single Core					Proteins measured	905	248	196		1346
YAL038W	Single Core					RNA measured	3008	889	1659		5556
YAL039C	Single Core					% Proteins per RNA	30.0864	27.8965	11.8143		24.2261
YAL044C	Single Core			Yes
YAL046C	Single Core	Yes
YAL049C	Single Core			Yes
YAL054C	Multi-Core
YAL062W	Multi-Core	Yes	Yes
YAR002W	Non-Core						High Temp Proteomics
YAR007C	Single Core						Single Core	Multi-Core	Non-Core	Total
YAR015W	Single Core					Total Measured	905	248	196	1346
YBL001C	Single Core			Yes		Differentially Expressed	42	20	12	74
YBL002W	Multi-Core		Yes	Yes		% DE	4.64088	8.09717	6.18557	5.49777
YBL007C	Single Core
YBL015W	Single Core						Low pH Proteomics
YBL022C	Single Core						Single Core	Multi-Core	Non-Core		Total
YBL023C	Single Core					Total Measured	905	248	196		1346
YBL024W	Single Core					Differentially Expressed	37	21	8		66
YBL027W	Multi-Core					% DE	4.0884	8.50202	4.12371		4.90342
YBL030C	Non-Core
YBL032W	Single Core						Osmotic Proteomics
YBL036C	Single Core						Single Core	Multi-Core	Non-Core		Total
YBL041W	Single Core					Total Measured	905	248	196		1346
YBL045C	Non-Core					Differentially Expressed	103	53	43		199
YBL047C	Single Core					% DE	11.3812	21.4575	22.1649		14.7845
YBL050W	Non-Core
YBL051C	Single Core
YBL058W	Single Core
YBL064C	Single Core
YBL072C	Multi-Core
YBL075C	Non-Core
YBL076C	Single Core
YBL079W	Multi-Core
YBL087C	Multi-Core		Yes
YBL090W	Non-Core
YBL091C	Single Core
YBL092W	Single Core
YBL098W	Non-Core
YBL099W	Single Core
YBR006W	Single Core
YBR009C	Non-Core		Yes
YBR014C	Multi-Core
YBR015C	Multi-Core
YBR016W	Multi-Core
YBR017C	Single Core
YBR025C	Single Core
YBR026C	Single Core			Yes
YBR026C	Single Core			Yes
YBR029C	Single Core
YBR035C	Single Core
YBR037C	Single Core
YBR039W	Single Core
YBR041W	Single Core
YBR046C	Non-Core
YBR048W	Multi-Core	Yes	Yes
YBR052C	Non-Core
YBR056W	Single Core
YBR072W	Single Core			Yes
YBR079C	Single Core
YBR080C	Single Core
YBR082C	Multi-Core
YBR084W	Single Core
YBR086C	Single Core
YBR088C	Single Core
YBR089C-A	Multi-Core
YBR106W	Single Core
YBR108W	Non-Core
YBR109C	Single Core
YBR111C	Single Core
YBR112C	Single Core
YBR115C	Single Core
YBR117C	Non-Core			Yes
YBR121C	Single Core
YBR126C	Single Core
YBR127C	Single Core
YBR143C	Single Core
YBR145W	Non-Core		Yes
YBR149W	Non-Core
YBR155W	Single Core
YBR160W	Single Core
YBR169C	Multi-Core
YBR176W	Single Core
YBR177C	Non-Core
YBR189W	Single Core
YBR196C	Single Core
YBR214W	Multi-Core			Yes
YBR218C	Multi-Core			Yes
YBR221C	Single Core
YBR222C	Non-Core			Yes
YBR227C	Single Core			Yes
YBR230C	Single Core	Yes	Yes	Yes
YBR241C	Multi-Core
YBR245C	Multi-Core
YBR247C	Single Core
YBR248C	Single Core
YBR249C	Single Core			Yes
YBR252W	Single Core
YBR253W	Single Core
YBR255C-A	Non-Core
YBR256C	Single Core			Yes
YBR263W	Multi-Core
YBR269C	Single Core
YBR279W	Single Core
YBR280C	Single Core
YBR283C	Non-Core		Yes
YBR286W	Single Core
YBR291C	Single Core
YBR299W	Non-Core			Yes
YCL009C	Single Core
YCL011C	Multi-Core
YCL018W	Single Core
YCL018W	Single Core
YCL026C-B	Non-Core			Yes
YCL028W	Non-Core
YCL030C	Single Core
YCL031C	Single Core
YCL034W	Single Core
YCL035C	Multi-Core			Yes
YCL037C	Multi-Core
YCL040W	Multi-Core
YCL043C	Single Core
YCL044C	Single Core
YCL045C	Single Core
YCL050C	Multi-Core
YCL057W	Single Core
YCR002C	Single Core
YCR003W	Single Core			Yes
YCR004C	Non-Core
YCR005C	Non-Core	Yes		Yes
YCR009C	Single Core
YCR010C	Multi-Core	Yes		Yes
YCR012W	Single Core
YCR017C	Single Core
YCR028C-A	Single Core
YCR030C	Non-Core
YCR046C	Single Core
YCR051W	Single Core
YCR052W	Multi-Core
YCR053W	Single Core
YCR076C	Non-Core	Yes
YCR083W	Multi-Core			Yes
YCR084C	Single Core
YCR088W	Single Core
YCR093W	Single Core
YDL004W	Single Core
YDL007W	Single Core
YDL014W	Single Core
YDL022W	Multi-Core			Yes
YDL025C	Single Core
YDL029W	Single Core
YDL040C	Single Core
YDL047W	Non-Core
YDL051W	Single Core
YDL052C	Single Core
YDL055C	Single Core
YDL064W	Single Core
YDL065C	Single Core
YDL078C	Non-Core
YDL081C	Non-Core
YDL084W	Single Core
YDL085W	Multi-Core			Yes
YDL086W	Single Core
YDL088C	Multi-Core
YDL095W	Single Core
YDL097C	Single Core
YDL103C	Single Core
YDL110C	Non-Core
YDL121C	Non-Core
YDL122W	Single Core
YDL124W	Single Core			Yes
YDL125C	Single Core
YDL126C	Single Core
YDL130W-A	Non-Core			Yes
YDL135C	Single Core
YDL136W	Multi-Core
YDL140C	Single Core
YDL141W	Single Core
YDL143W	Single Core
YDL144C	Single Core
YDL145C	Single Core
YDL160C	Single Core
YDL168W	Single Core			Yes
YDL171C	Single Core
YDL174C	Single Core
YDL178W	Single Core
YDL181W	Single Core
YDL182W	Multi-Core
YDL185W	Single Core
YDL188C	Multi-Core
YDL192W	Multi-Core
YDL195W	Single Core
YDL198C	Single Core
YDL201W	Single Core
YDL202W	Single Core
YDL204W	Multi-Core
YDL205C	Single Core
YDL213C	Single Core
YDL215C	Single Core
YDL222C	Multi-Core		Yes
YDL223C	Non-Core
YDL226C	Single Core
YDL234C	Single Core			Yes
YDL236W	Single Core
YDL237W	Single Core
YDR001C	Multi-Core
YDR002W	Single Core
YDR019C	Single Core			Yes
YDR023W	Single Core
YDR032C	Single Core		Yes	Yes
YDR033W	Non-Core	Yes		Yes
YDR035W	Single Core			Yes
YDR036C	Single Core
YDR037W	Single Core
YDR041W	Single Core
YDR044W	Single Core
YDR047W	Single Core	Yes		Yes
YDR050C	Single Core
YDR051C	Single Core	Yes	Yes
YDR055W	Multi-Core			Yes
YDR060W	Single Core
YDR061W	Single Core
YDR064W	Single Core
YDR070C	Non-Core	Yes		Yes
YDR071C	Single Core
YDR074W	Single Core
YDR086C	Single Core
YDR091C	Single Core
YDR098C	Non-Core
YDR099W	Multi-Core
YDR101C	Single Core
YDR116C	Single Core
YDR119W-A	Non-Core
YDR127W	Single Core
YDR129C	Single Core
YDR141C	Single Core
YDR148C	Single Core
YDR155C	Multi-Core
YDR158W	Single Core		Yes	Yes
YDR164C	Single Core
YDR167W	Single Core
YDR168W	Single Core
YDR170C	Single Core
YDR171W	Non-Core
YDR172W	Single Core
YDR174W	Single Core
YDR175C	Single Core
YDR177W	Single Core
YDR178W	Multi-Core	Yes	Yes	Yes
YDR188W	Single Core
YDR189W	Single Core
YDR190C	Single Core
YDR194C	Non-Core
YDR211W	Single Core
YDR212W	Single Core
YDR214W	Single Core
YDR224C	Multi-Core		Yes	Yes
YDR225W	Multi-Core
YDR226W	Single Core		Yes
YDR229W	Single Core		Yes	Yes
YDR231C	Single Core
YDR233C	Multi-Core			Yes
YDR234W	Single Core
YDR238C	Single Core
YDR251W	Multi-Core
YDR256C	Non-Core
YDR258C	Single Core
YDR272W	Multi-Core
YDR289C	Single Core
YDR292C	Single Core
YDR293C	Single Core
YDR294C	Single Core
YDR296W	Single Core
YDR298C	Single Core
YDR300C	Multi-Core
YDR304C	Non-Core
YDR322C-A	Single Core
YDR322W	Single Core
YDR324C	Single Core
YDR335W	Single Core
YDR341C	Single Core
YDR347W	Single Core
YDR353W	Single Core
YDR358W	Multi-Core
YDR361C	Single Core			Yes
YDR363W-A	Single Core
YDR368W	Multi-Core
YDR372C	Single Core
YDR377W	Single Core			Yes
YDR378C	Non-Core
YDR379C-A	Single Core			Yes
YDR382W	Non-Core
YDR384C	Non-Core
YDR390C	Single Core
YDR394W	Single Core
YDR395W	Non-Core
YDR399W	Non-Core
YDR405W	Single Core
YDR430C	Single Core
YDR432W	Single Core		Yes	Yes
YDR450W	Multi-Core		Yes
YDR452W	Single Core
YDR454C	Single Core			Yes
YDR470C	Single Core	Yes
YDR472W	Single Core
YDR476C	Single Core
YDR477W	Single Core
YDR481C	Single Core
YDR486C	Single Core
YDR487C	Single Core
YDR494W	Non-Core
YDR500C	Multi-Core
YDR502C	Single Core		Yes
YDR515W	Multi-Core			Yes
YDR516C	Multi-Core
YDR517W	Single Core
YDR519W	Single Core			Yes
YDR533C	Multi-Core		Yes	Yes
YEL002C	Single Core
YEL003W	Single Core
YEL011W	Single Core			Yes
YEL013W	Single Core
YEL020C	Non-Core			Yes
YEL020W-A	Single Core		Yes
YEL021W	Single Core
YEL024W	Single Core
YEL026W	Single Core		Yes
YEL031W	Single Core
YEL037C	Single Core
YEL047C	Non-Core
YEL051W	Single Core
YEL052W	Single Core
YEL054C	Multi-Core
YEL056W	Single Core
YEL058W	Single Core
YEL060C	Single Core			Yes
YEL066W	Non-Core
YEL071W	Non-Core			Yes
YER003C	Single Core
YER004W	Non-Core
YER012W	Single Core		Yes
YER015W	Non-Core
YER017C	Multi-Core
YER020W	Single Core
YER023W	Single Core
YER024W	Non-Core		Yes
YER025W	Single Core
YER034W	Non-Core
YER036C	Single Core
YER042W	Single Core			Yes
YER043C	Single Core	Yes
YER044C	Single Core
YER048W-A	Single Core
YER049W	Single Core
YER052C	Single Core
YER053C	Non-Core
YER055C	Single Core
YER056C-A	Multi-Core
YER057C	Multi-Core
YER061C	Single Core
YER062C	Non-Core			Yes
YER063W	Non-Core
YER065C	Single Core
YER067W	Non-Core	Yes		Yes
YER068W	Single Core
YER069W	Single Core			Yes
YER072W	Non-Core
YER073W	Multi-Core			Yes
YER074W	Multi-Core
YER080W	Single Core
YER086W	Single Core
YER087C-B	Non-Core
YER089C	Multi-Core
YER090W	Single Core
YER091C	Single Core
YER094C	Single Core
YER095W	Single Core		Yes
YER101C	Multi-Core
YER103W	Multi-Core
YER110C	Single Core
YER112W	Single Core
YER120W	Multi-Core
YER125W	Single Core
YER133W	Multi-Core
YER136W	Single Core
YER141W	Single Core
YER143W	Single Core
YER146W	Single Core
YER151C	Single Core
YER156C	Single Core
YER165W	Single Core
YER174C	Single Core
YER175C	Non-Core			Yes
YER177W	Multi-Core
YER178W	Single Core
YER182W	Single Core
YFL004W	Single Core
YFL005W	Single Core
YFL010C	Single Core
YFL014W	Single Core			Yes
YFL016C	Single Core
YFL017C	Single Core
YFL018C	Single Core
YFL022C	Single Core
YFL028C	Single Core
YFL030W	Single Core			Yes
YFL034C-A	Multi-Core
YFL037W	Single Core
YFL039C	Multi-Core
YFL041W	Multi-Core
YFL045C	Single Core
YFL048C	Non-Core
YFL059W	Multi-Core			Yes
YFR001W	Single Core
YFR002W	Single Core
YFR003C	Single Core
YFR004W	Single Core
YFR006W	Single Core
YFR010W	Single Core
YFR011C	Single Core	Yes	Yes
YFR017C	Non-Core
YFR024C-A	Multi-Core
YFR030W	Single Core
YFR031C-A	Multi-Core	Yes	Yes
YFR037C	Single Core
YFR044C	Single Core
YFR049W	Single Core
YFR050C	Single Core		Yes
YFR052W	Single Core
YFR053C	Multi-Core
YGL001C	Single Core	Yes
YGL008C	Single Core		Yes	Yes
YGL009C	Single Core
YGL011C	Single Core
YGL019W	Single Core
YGL020C	Non-Core
YGL026C	Single Core
YGL027C	Single Core
YGL031C	Multi-Core
YGL035C	Non-Core
YGL037C	Single Core
YGL040C	Single Core
YGL041W-A	Single Core
YGL048C	Single Core
YGL049C	Multi-Core
YGL055W	Single Core	Yes
YGL056C	Multi-Core
YGL062W	Multi-Core
YGL065C	Single Core
YGL068W	Single Core
YGL080W	Single Core
YGL087C	Single Core
YGL097W	Single Core
YGL099W	Single Core
YGL100W	Single Core
YGL103W	Single Core
YGL105W	Single Core
YGL115W	Single Core
YGL121C	Non-Core			Yes
YGL123W	Single Core
YGL125W	Single Core
YGL129C	Non-Core
YGL137W	Single Core
YGL147C	Multi-Core	Yes	Yes	Yes
YGL148W	Single Core			Yes
YGL156W	Non-Core
YGL167C	Single Core			Yes
YGL173C	Single Core
YGL184C	Single Core			Yes
YGL185C	Non-Core			Yes
YGL187C	Single Core
YGL195W	Single Core
YGL202W	Single Core
YGL205W	Single Core
YGL206C	Single Core
YGL207W	Single Core
YGL213C	Single Core
YGL221C	Single Core
YGL231C	Single Core
YGL234W	Single Core
YGL242C	Single Core
YGL245W	Single Core
YGL253W	Multi-Core			Yes
YGR008C	Multi-Core			Yes
YGR019W	Single Core
YGR032W	Multi-Core
YGR034W	Multi-Core
YGR037C	Single Core			Yes
YGR043C	Non-Core
YGR049W	Non-Core			Yes
YGR054W	Single Core
YGR061C	Single Core
YGR080W	Single Core
YGR083C	Single Core
YGR085C	Multi-Core
YGR086C	Single Core
YGR087C	Multi-Core
YGR088W	Single Core		Yes	Yes
YGR090W	Single Core
YGR094W	Single Core
YGR103W	Single Core
YGR116W	Single Core
YGR118W	Multi-Core
YGR121C	Multi-Core
YGR124W	Multi-Core
YGR127W	Single Core			Yes
YGR130C	Non-Core
YGR132C	Single Core
YGR135W	Single Core
YGR148C	Multi-Core
YGR155W	Single Core
YGR157W	Single Core
YGR159C	Single Core
YGR162W	Multi-Core
YGR165W	Single Core
YGR167W	Single Core
YGR175C	Single Core	Yes		Yes
YGR178C	Single Core
YGR180C	Non-Core			Yes
YGR185C	Single Core
YGR186W	Single Core
YGR189C	Single Core
YGR192C	Multi-Core
YGR193C	Single Core
YGR194C	Single Core
YGR201C	Multi-Core			Yes
YGR203W	Non-Core
YGR204W	Non-Core
YGR205W	Single Core
YGR207C	Single Core
YGR210C	Single Core
YGR211W	Single Core
YGR218W	Single Core
YGR220C	Single Core
YGR222W	Non-Core			Yes
YGR229C	Single Core
YGR231C	Single Core
YGR234W	Single Core	Yes
YGR235C	Single Core
YGR240C	Multi-Core
YGR243W	Multi-Core			Yes
YGR244C	Single Core
YGR248W	Multi-Core			Yes
YGR250C	Non-Core
YGR253C	Single Core
YGR254W	Multi-Core
YGR256W	Non-Core
YGR264C	Single Core		Yes
YGR267C	Single Core			Yes
YGR277C	Single Core
YGR282C	Single Core
YGR284C	Single Core
YGR285C	Single Core
YGR286C	Single Core
YGR287C	Non-Core
YHL002W	Single Core
YHL007C	Single Core
YHL011C	Single Core
YHL015W	Single Core
YHL021C	Single Core
YHL024W	Single Core			Yes
YHL030W	Single Core
YHL033C	Multi-Core
YHL034C	Non-Core
YHL039W	Multi-Core			Yes
YHR001W	Multi-Core
YHR001W-A	Non-Core
YHR005C	Single Core
YHR007C	Single Core	Yes		Yes
YHR008C	Single Core
YHR009C	Single Core
YHR010W	Multi-Core
YHR012W	Single Core
YHR013C	Single Core
YHR018C	Single Core			Yes
YHR019C	Single Core
YHR020W	Single Core
YHR024C	Single Core
YHR025W	Single Core			Yes
YHR027C	Single Core
YHR028C	Single Core
YHR029C	Non-Core			Yes
YHR030C	Single Core
YHR034C	Single Core
YHR037W	Single Core
YHR038W	Single Core
YHR039C	Single Core
YHR041C	Single Core
YHR042W	Single Core
YHR043C	Non-Core
YHR047C	Multi-Core
YHR049W	Non-Core			Yes
YHR051W	Single Core
YHR057C	Non-Core			Yes
YHR063C	Single Core
YHR064C	Single Core
YHR068W	Single Core
YHR072W	Single Core
YHR073W	Single Core
YHR074W	Single Core
YHR076W	Single Core
YHR087W	Non-Core
YHR089C	Single Core
YHR096C	Multi-Core	Yes
YHR097C	Multi-Core			Yes
YHR100C	Single Core
YHR104W	Single Core			Yes
YHR107C	Multi-Core
YHR108W	Multi-Core
YHR113W	Single Core
YHR121W	Single Core
YHR128W	Single Core
YHR132C	Single Core
YHR132W-A	Multi-Core	Yes
YHR135C	Multi-Core
YHR137W	Single Core			Yes
YHR146W	Multi-Core
YHR147C	Single Core
YHR163W	Multi-Core			Yes
YHR170W	Single Core
YHR171W	Single Core
YHR179W	Multi-Core
YHR181W	Single Core
YHR183W	Single Core
YHR190W	Single Core	Yes		Yes
YHR198C	Multi-Core
YHR200W	Single Core
YHR205W	Single Core
YHR208W	Multi-Core
YIL005W	Single Core			Yes
YIL007C	Single Core
YIL021W	Single Core
YIL022W	Single Core
YIL033C	Single Core
YIL034C	Single Core
YIL038C	Single Core
YIL043C	Single Core	Yes
YIL044C	Single Core
YIL051C	Multi-Core
YIL053W	Non-Core			Yes
YIL062C	Single Core
YIL063C	Single Core
YIL070C	Single Core
YIL074C	Multi-Core
YIL075C	Single Core
YIL078W	Single Core
YIL083C	Single Core
YIL087C	Single Core
YIL093C	Single Core
YIL094C	Single Core
YIL105C	Multi-Core
YIL107C	Single Core	Yes
YIL108W	Single Core			Yes
YIL109C	Multi-Core
YIL115C	Single Core
YIL116W	Single Core	Yes		Yes
YIL124W	Non-Core			Yes
YIL125W	Single Core
YIL126W	Multi-Core		Yes
YIL133C	Multi-Core
YIL135C	Non-Core
YIL138C	Non-Core	Yes
YIL142W	Single Core
YIL155C	Single Core
YIL160C	Single Core
YIL162W	Non-Core			Yes
YIR001C	Single Core
YIR004W	Single Core
YIR006C	Single Core
YIR031C	Multi-Core
YIR034C	Single Core
YIR036C	Non-Core			Yes
YIR037W	Multi-Core
YJL002C	Single Core
YJL008C	Single Core
YJL012C	Single Core
YJL020C	Single Core
YJL026W	Single Core			Yes
YJL031C	Single Core
YJL034W	Multi-Core
YJL036W	Single Core
YJL041W	Single Core
YJL052W	Multi-Core	Yes	Yes	Yes
YJL053W	Single Core
YJL055W	Non-Core
YJL063C	Single Core
YJL066C	Single Core
YJL076W	Multi-Core
YJL080C	Single Core
YJL081C	Single Core
YJL082W	Multi-Core
YJL088W	Single Core			Yes
YJL117W	Non-Core
YJL123C	Single Core
YJL124C	Single Core
YJL125C	Single Core	Yes	Yes
YJL130C	Single Core
YJL136C	Multi-Core
YJL137C	Multi-Core
YJL153C	Single Core
YJL155C	Single Core
YJL164C	Multi-Core			Yes
YJL166W	Single Core
YJL167W	Single Core
YJL171C	Non-Core
YJL172W	Single Core
YJL176C	Single Core
YJL190C	Multi-Core
YJL200C	Single Core
YJL217W	Non-Core
YJR007W	Single Core
YJR008W	Single Core			Yes
YJR009C	Multi-Core			Yes
YJR010W	Single Core		Yes
YJR016C	Single Core
YJR017C	Single Core
YJR019C	Single Core
YJR025C	Non-Core
YJR045C	Single Core
YEL034W	Multi-Core			Yes
YJR048W	Single Core		Yes
YJR051W	Non-Core
YJR064W	Single Core
YJR065C	Single Core
YJR068W	Single Core
YJR070C	Single Core
YJR072C	Single Core
YJR077C	Non-Core
YJR080C	Single Core
YJR095W	Single Core
YJR096W	Single Core			Yes
YJR099W	Single Core
YJR103W	Non-Core
YJR104C	Single Core			Yes
YJR105W	Single Core
YJR109C	Single Core	Yes		Yes
YJR111C	Non-Core
YJR113C	Single Core
YJR117W	Single Core
YJR121W	Single Core
YJR123W	Single Core
YJR125C	Single Core
YJR130C	Multi-Core
YJR134C	Non-Core
YJR135W-A	Single Core
YJR137C	Single Core
YJR139C	Single Core
YJR144W	Single Core
YJR145C	Multi-Core
YJR148W	Multi-Core			Yes
YKL003C	Single Core		Yes
YKL006W	Multi-Core
YKL007W	Single Core
YKL009W	Single Core
YKL013C	Single Core
YKL016C	Single Core
YKL021C	Single Core
YKL024C	Single Core
YKL027W	Multi-Core
YKL029C	Single Core
YKL033W-A	Single Core			Yes
YKL035W	Single Core
YKL040C	Single Core		Yes
YKL054C	Non-Core
YKL056C	Single Core
YKL060C	Single Core
YKL065C	Non-Core
YKL067W	Single Core
YKL073W	Single Core
YKL080W	Single Core		Yes
YKL081W	Multi-Core
YKL085W	Single Core
YKL091C	Non-Core
YKL094W	Single Core
YKL103C	Single Core			Yes
YKL104C	Single Core
YKL112W	Non-Core
YKL120W	Single Core
YKL122C	Single Core
YKL126W	Multi-Core
YKL129C	Non-Core
YKL142W	Single Core
YKL145W	Single Core
YKL148C	Multi-Core
YKL150W	Single Core	Yes		Yes
YKL151C	Single Core
YKL152C	Single Core
YKL156W	Multi-Core
YKL157W	Multi-Core			Yes
YKL167C	Single Core
YKL172W	Single Core
YKL181W	Single Core
YKL182W	Single Core			Yes
YKL190W	Single Core
YKL195W	Single Core
YKL204W	Non-Core
YKL210W	Single Core
YKL213C	Single Core
YKL217W	Single Core			Yes
YKR001C	Single Core
YKR002W	Single Core
YKR006C	Non-Core
YKR009C	Single Core
YKR014C	Non-Core
YKR016W	Single Core
YKR018C	Multi-Core
YKR035W-A	Single Core
YKR043C	Single Core
YKR046C	Non-Core			Yes
YKR048C	Single Core
YKR057W	Multi-Core
YKR059W	Non-Core
YKR066C	Single Core
YKR067W	Non-Core
YKR074W	Single Core			Yes
YKR076W	Multi-Core			Yes
YKR076W	Multi-Core			Yes
YKR080W	Single Core
YKR082W	Non-Core
YKR095W	Multi-Core
YKR097W	Single Core	Yes		Yes
YLL001W	Single Core
YLL018C	Single Core
YLL023C	Single Core		Yes	Yes
YLL026W	Single Core			Yes
YLL029W	Single Core
YLL041C	Single Core
YLL045C	Multi-Core
YLL062C	Multi-Core
YLR008C	Single Core
YLR009W	Single Core
YLR017W	Single Core
YLR025W	Single Core
YLR027C	Single Core
YLR028C	Non-Core
YLR029C	Multi-Core	Yes	Yes
YLR043C	Multi-Core			Yes
YLR044C	Multi-Core		Yes
YLR048W	Non-Core
YLR056W	Single Core	Yes		Yes
YLR058C	Multi-Core
YLR059C	Single Core
YLR061W	Multi-Core
YLR066W	Single Core
YLR075W	Single Core
YLR089C	Multi-Core
YLR093C	Single Core	Yes
YLR096W	Multi-Core
YLR100W	Single Core
YLR113W	Single Core
YLR147C	Single Core
YLR150W	Single Core
YLR153C	Multi-Core
YLR163C	Single Core	Yes
YLR167W	Single Core
YLR174W	Multi-Core
YLR175W	Single Core
YLR178C	Single Core			Yes
YLR180W	Non-Core
YLR192C	Single Core
YLR196W	Single Core
YLR197W	Single Core
YLR203C	Single Core
YLR206W	Multi-Core
YLR209C	Single Core
YLR215C	Single Core
YLR216C	Single Core
YLR219W	Non-Core
YLR220W	Single Core			Yes
YLR231C	Non-Core
YLR244C	Single Core
YLR249W	Non-Core
YLR250W	Non-Core	Yes
YLR257W	Non-Core
YLR258W	Multi-Core			Yes
YLR259C	Single Core
YLR262C-A	Non-Core
YLR270W	Multi-Core
YLR284C	Non-Core
YLR291C	Single Core
YLR300W	Multi-Core
YLR301W	Non-Core
YLR303W	Single Core	Yes	Yes
YLR304C	Single Core
YLR310C	Single Core
YLR321C	Single Core
YLR324W	Single Core
YLR325C	Single Core	Yes	Yes
YLR327C	Multi-Core			Yes
YLR328W	Multi-Core			Yes
YLR335W	Non-Core
YLR337C	Single Core
YLR340W	Single Core
YLR342W	Multi-Core
YLR344W	Multi-Core
YLR345W	Single Core
YLR347C	Single Core	Yes
YLR348C	Non-Core
YLR351C	Single Core
YLR354C	Single Core
YLR355C	Single Core
YLR356W	Non-Core
YLR359W	Single Core
YLR361C-A	Non-Core
YLR364W	Non-Core	Yes
YLR369W	Non-Core
YLR377C	Single Core			Yes
YLR378C	Single Core
YLR380W	Single Core
YLR384C	Single Core
YLR395C	Single Core
YLR398C	Single Core
YLR399C	Single Core
YLR401C	Single Core
YLR407W	Single Core
YLR410W	Single Core
YLR418C	Single Core
YLR421C	Single Core
YLR429W	Single Core
YLR432W	Multi-Core
YLR438W	Single Core			Yes
YLR441C	Single Core
YLR447C	Single Core
YLR448W	Non-Core
YML001W	Single Core
YML004C	Single Core	Yes		Yes
YML008C	Single Core			Yes
YML010W	Single Core
YML017W	Non-Core
YML022W	Single Core
YML024W	Multi-Core
YML025C	Single Core
YML028W	Single Core
YML042W	Single Core
YML054C	Single Core
YML057W	Non-Core
YML063W	Non-Core
YML069W	Single Core
YML070W	Multi-Core			Yes
YML072C	Non-Core
YML073C	Single Core
YML074C	Multi-Core
YML075C	Multi-Core			Yes
YML081C-A	Non-Core	Yes	Yes
YML085C	Multi-Core
YML086C	Single Core
YML092C	Single Core
YML094W	Single Core
YML100W	Multi-Core
YML101C	Non-Core
YML106W	Multi-Core
YML115C	Non-Core
YML120C	Non-Core
YML124C	Multi-Core
YML126C	Single Core
YML128C	Single Core		Yes	Yes
YML131W	Non-Core		Yes	Yes
YMR011W	Multi-Core	Yes		Yes
YMR012W	Single Core
YMR015C	Single Core	Yes
YMR024W	Single Core
YMR027W	Single Core
YMR031C	Multi-Core
YMR039C	Single Core			Yes
YMR049C	Single Core
YMR072W	Non-Core
YMR074C	Single Core
YMR079W	Single Core
YMR080C	Single Core
YMR089C	Multi-Core
YMR090W	Non-Core
YMR091C	Single Core
YMR093W	Single Core
YMR096W	Multi-Core	Yes
YMR099C	Single Core
YMR105C	Multi-Core	Yes
YMR107W	Non-Core			Yes
YMR108W	Single Core
YMR109W	Single Core
YMR110C	Single Core
YMR116C	Single Core	Yes	Yes
YMR120C	Single Core
YMR124W	Non-Core
YMR125W	Single Core
YMR129W	Non-Core
YMR131C	Single Core
YMR135C	Single Core
YMR140W	Single Core
YMR143W	Multi-Core
YMR145C	Multi-Core
YMR146C	Single Core
YMR147W	Non-Core
YMR149W	Non-Core
YMR152W	Non-Core
YMR153W	Multi-Core
YMR157C	Non-Core
YMR158W	Single Core
YMR169C	Multi-Core	Yes		Yes
YMR173W	Non-Core		Yes	Yes
YMR174C	Non-Core			Yes
YMR175W	Non-Core			Yes
YMR178W	Single Core
YMR183C	Multi-Core
YMR189W	Single Core			Yes
YMR193W	Single Core
YMR196W	Single Core			Yes
YMR197C	Single Core
YMR202W	Single Core			Yes
YMR203W	Single Core	Yes	Yes	Yes
YMR205C	Multi-Core			Yes
YMR208W	Single Core
YMR214W	Single Core
YMR215W	Single Core
YMR217W	Single Core
YMR220W	Single Core
YMR226C	Single Core
YMR229C	Single Core
YMR235C	Single Core
YMR236W	Single Core
YMR237W	Multi-Core
YMR242C	Multi-Core	Yes	Yes
YMR246W	Multi-Core
YMR250W	Single Core	Yes
YMR261C	Multi-Core
YMR267W	Non-Core
YMR276W	Single Core
YMR278W	Single Core
YMR290C	Single Core
YMR296C	Single Core
YMR297W	Multi-Core
YMR300C	Single Core
YMR302C	Single Core
YMR304W	Single Core
YMR307W	Multi-Core
YMR308C	Single Core
YMR309C	Single Core
YMR311C	Single Core
YMR315W	Single Core
YMR318C	Non-Core
YNL002C	Non-Core
YNL004W	Multi-Core
YNL005C	Single Core	Yes	Yes	Yes
YNL007C	Single Core
YNL009W	Non-Core			Yes
YNL010W	Single Core
YNL014W	Single Core			Yes
YNL015W	Single Core	Yes	Yes	Yes
YNL016W	Single Core
YNL037C	Single Core			Yes
YNL045W	Single Core
YNL052W	Multi-Core
YNL055C	Non-Core			Yes
YNL061W	Single Core
YNL064C	Single Core			Yes
YNL067W	Multi-Core	Yes	Yes
YNL069C	Multi-Core
YNL071W	Single Core
YNL079C	Non-Core
YNL084C	Single Core
YNL096C	Multi-Core
YNL098C	Non-Core
YNL104C	Multi-Core
YNL110C	Multi-Core
YNL111C	Single Core
YNL112W	Single Core
YNL113W	Single Core
YNL115C	Single Core
YNL116W	Multi-Core
YNL117W	Multi-Core		Yes	Yes
YNL121C	Multi-Core
YNL131W	Single Core
YNL132W	Single Core
YNL135C	Single Core			Yes
YNL137C	Single Core
YNL138W	Single Core
YNL141W	Non-Core
YNL153C	Single Core
YNL157W	Multi-Core			Yes
YNL160W	Non-Core
YNL162W	Multi-Core
YNL163C	Single Core
YNL168C	Single Core
YNL173C	Multi-Core			Yes
YNL178W	Single Core
YNL180C	Single Core			Yes
YNL183C	Non-Core
YNL185C	Single Core
YNL189W	Single Core
YNL191W	Single Core			Yes
YNL200C	Single Core
YNL202W	Single Core
YNL207W	Single Core
YNL208W	Non-Core
YNL216W	Non-Core	Yes	Yes
YNL219C	Single Core
YNL220W	Single Core
YNL229C	Single Core
YNL231C	Single Core
YNL239W	Non-Core
YNL241C	Single Core
YNL243W	Single Core
YNL244C	Single Core
YNL247W	Single Core
YNL248C	Single Core
YNL251C	Single Core
YNL259C	Single Core	Yes
YNL274C	Single Core			Yes
YNL281W	Non-Core	Yes
YNL284C	Single Core
YNL287W	Single Core
YNL292W	Single Core
YNL306W	Single Core
YNL307C	Non-Core
YNL312W	Single Core
YNR001C	Non-Core			Yes
YNR002C	Multi-Core			Yes
YNR006W	Single Core
YNR016C	Single Core
YNR017W	Single Core
YNR021W	Single Core
YNR034W	Multi-Core			Yes
YNR034W-A	Non-Core			Yes
YNR035C	Single Core
YNR043W	Single Core
YNR050C	Single Core	Yes	Yes
YOL012C	Single Core
YOL030W	Single Core
YOL031C	Single Core
YOL032W	Single Core			Yes
YOL039W	Non-Core
YOL040C	Single Core
YOL049W	Single Core
YOL058W	Non-Core			Yes
YOL059W	Multi-Core
YOL061W	Single Core
YOL064C	Single Core
YOL076W	Single Core
YOL077W-A	Single Core
YOL084W	Multi-Core	Yes	Yes
YOL088C	Non-Core
YOL097C	Single Core
YOL098C	Single Core
YOL109W	Non-Core
YOL111C	Single Core
YOL120C	Multi-Core	Yes	Yes
YOL123W	Single Core
YOL126C	Non-Core
YOL127W	Single Core	Yes	Yes
YOL139C	Single Core
YOL140W	Single Core	Yes		Yes
YOL143C	Single Core			Yes
YOL147C	Single Core
YOL151W	Multi-Core			Yes
YOR007C	Single Core
YOR020C	Single Core	Yes
YOR020W-A	Non-Core
YOR021C	Single Core
YOR027W	Single Core
YOR040W	Multi-Core
YOR042W	Multi-Core
YOR043W	Single Core
YOR046C	Single Core
YOR051C	Single Core
YOR054C	Multi-Core	Yes		Yes
YOR063W	Single Core
YOR065W	Single Core
YOR084W	Single Core
YOR086C	Multi-Core
YOR089C	Multi-Core
YOR099W	Multi-Core
YOR100C	Single Core	Yes		Yes
YOR109W	Multi-Core
YOR117W	Single Core
YOR120W	Multi-Core
YOR122C	Single Core		Yes	Yes
YOR123C	Single Core
YOR128C	Single Core
YOR131C	Single Core
YDR385W	Non-Core
YOR136W	Single Core
YOR142W	Single Core
YOR145C	Single Core
YOR151C	Single Core
YOR155C	Single Core
YOR157C	Single Core
YOR158W	Single Core
YOR168W	Single Core
YOR173W	Multi-Core
YOR180C	Non-Core
YOR184W	Single Core
YOR197W	Single Core
YOR198C	Non-Core
YOR202W	Single Core
YOR204W	Multi-Core
YOR206W	Single Core
YOR209C	Single Core
YOR210W	Single Core
YOR215C	Non-Core	Yes
YOR220W	Non-Core
YOR222W	Multi-Core
YOR230W	Non-Core			Yes
YOR232W	Single Core
YOR239W	Single Core
YOR241W	Single Core
YOR243C	Single Core	Yes
YOR251C	Single Core
YOR254C	Single Core
YOR259C	Single Core
YOR261C	Single Core		Yes
YOR265W	Single Core			Yes
YOR270C	Multi-Core
YOR271C	Single Core
YOR272W	Single Core
YOR280C	Multi-Core
YOR285W	Multi-Core
YOR286W	Multi-Core
YOR289W	Single Core
YOR293W	Multi-Core
YOR294W	Single Core
YOR298C-A	Single Core
YOR303W	Single Core
YOR310C	Single Core
YOR317W	Multi-Core
YOR323C	Single Core
YOR326W	Single Core
YOR332W	Single Core
YOR335C	Single Core
YOR340C	Single Core
YOR341W	Single Core
YOR347C	Non-Core
YOR354C	Non-Core
YOR356W	Single Core
YOR361C	Single Core
YOR362C	Single Core
YOR369C	Single Core			Yes
YOR374W	Multi-Core
YOR375C	Multi-Core			Yes
YOR388C	Non-Core
YPL001W	Single Core
YPL004C	Non-Core			Yes
YPL009C	Single Core
YPL010W	Single Core
YPL012W	Single Core
YPL023C	Single Core
YPL028W	Single Core
YPL036W	Non-Core			Yes
YPL037C	Multi-Core		Yes
YPL048W	Multi-Core
YPL061W	Multi-Core			Yes
YPL063W	Single Core
YPL067C	Single Core
YPL078C	Single Core
YPL084W	Single Core
YPL085W	Single Core
YPL091W	Single Core
YPL098C	Single Core
YPL101W	Single Core
YPL106C	Multi-Core
YPL111W	Single Core
YPL116W	Single Core
YPL117C	Single Core		Yes	Yes
YPL118W	Single Core
YPL119C	Multi-Core
YPL127C	Single Core			Yes
YPL131W	Single Core
YPL134C	Multi-Core
YPL135W	Multi-Core			Yes
YPL143W	Multi-Core	Yes
YPL145C	Multi-Core
YPL154C	Single Core
YPL156C	Non-Core
YPL160W	Single Core
YPL169C	Single Core
YPL170W	Single Core			Yes
YPL171C	Multi-Core
YPL186C	Non-Core			Yes
YPL188W	Single Core		Yes	Yes
YPL190C	Single Core
YPL203W	Multi-Core
YPL206C	Single Core			Yes
YPL211W	Single Core
YPL212C	Single Core
YPL215W	Single Core
YPL218W	Single Core
YPL223C	Non-Core			Yes
YPL225W	Single Core
YPL226W	Single Core
YPL231W	Single Core
YPL232W	Multi-Core
YPL235W	Single Core
YPL237W	Single Core
YPL239W	Single Core
YPL240C	Multi-Core
YPL243W	Single Core
YPL259C	Single Core
YPL260W	Single Core
YPL262W	Single Core
YPL270W	Multi-Core
YPL271W	Non-Core
YPR001W	Single Core
YPR004C	Single Core
YPR006C	Single Core
YPR010C	Single Core
YPR010C-A	Single Core
YPR020W	Single Core
YPR024W	Single Core
YPR026W	Single Core
YPR028W	Single Core			Yes
YPR029C	Single Core
YPR033C	Single Core
YPR034W	Non-Core
YPR035W	Single Core	Yes
YPR036W	Single Core
YPR041W	Single Core
YPR043W	Multi-Core
YPR052C	Multi-Core
YPR058W	Multi-Core
YPR060C	Single Core
YPR074C	Single Core
YPR080W	Non-Core			Yes
YPR091C	Single Core
YPR103W	Single Core
YPR108W	Single Core
YPR110C	Single Core
YPR118W	Single Core
YPR127W	Single Core
YPR128C	Single Core			Yes
YPR133C	Single Core
YPR133W-A	Non-Core
YPR135W	Single Core
YPR145W	Multi-Core
YPR149W	Multi-Core			Yes
YPR154W	Multi-Core
YPR160W	Single Core			Yes
YPR165W	Single Core
YPR167C	Single Core	Yes
YPR172W	Multi-Core
YPR173C	Single Core
YPR181C	Single Core
YPR183W	Single Core
YPR184W	Single Core
YPR187W	Single Core
YPR191W	Single Core
YPR193C	Non-Core

## Sheet: Supp Fig 3C sce_SIG_Prots_HiT
Gene Name	logFC	FDR	Group
YGL147C	-1.82756	1.50889e-16	Multi-Core
YGR234W	-1.66507	3.67049e-54	Single Core
YJL125C	-1.55665	1.36064e-05	Single Core
YDR047W	-1.53217	4.3059e-20	Single Core
YPR167C	-1.42624	1.41548e-05	Single Core
YOR243C	-1.37779	3.32792e-09	Single Core
YMR015C	-1.34674	1.93353e-27	Single Core
YMR169C	-1.33824	1.7988e-18	Multi-Core
YBR230C	-1.30977	2.42515e-05	Single Core
YOL120C	-1.30171	2.34752e-10	Multi-Core
YMR242C	-1.30012	9.06988e-24	Multi-Core
YGR175C	-1.29064	7.96793e-28	Single Core
YPR035W	-1.2778	2.14481e-07	Single Core
YNL067W	-1.26616	2.88457e-15	Multi-Core
YHR007C	-1.26294	3.09179e-15	Single Core
YML081C-A	-1.21921	1.56908e-05	Non-Core
YOR215C	-1.21503	4.75762e-17	Non-Core
YAL046C	-1.21346	4.44308e-14	Single Core
YML004C	-1.19341	2.25906e-24	Single Core
YPL143W	-1.18784	0.0072725	Multi-Core
YLR029C	-1.15339	6.36438e-12	Multi-Core
YLR325C	-1.14484	1.34124e-20	Single Core
YGL055W	-1.14393	4.76791e-10	Single Core
YLR056W	-1.14212	4.73218e-08	Single Core
YMR096W	-1.13117	3.82409e-18	Multi-Core
YDR051C	-1.12632	1.16273e-09	Single Core
YDR470C	-1.12244	4.81003e-18	Single Core
YNR050C	-1.12114	1.5351e-13	Single Core
YIL116W	-1.11736	0.000157024	Single Core
YFR011C	-1.10415	1.06234e-11	Single Core
YGL001C	-1.10282	1.38262e-18	Single Core
YOL127W	-1.09811	5.43135e-19	Single Core
YHR190W	-1.09504	7.36512e-10	Single Core
YBR048W	-1.08916	3.71785e-07	Multi-Core
YMR203W	-1.08176	0.00647682	Single Core
YKL150W	-1.0798	1.69981e-22	Single Core
YMR011W	-1.06827	2.42862e-06	Multi-Core
YIL043C	-1.06303	1.20029e-12	Single Core
YOL140W	-1.04701	6.29945e-15	Single Core
YMR116C	-1.04498	1.23963e-19	Single Core
YLR303W	-1.04193	3.7245e-18	Single Core
YOL084W	-1.04046	3.41568e-10	Multi-Core
YJR109C	-1.03364	2.05502e-16	Single Core
YJL052W	-1.03297	8.16509e-09	Multi-Core
YNL005C	-1.01721	3.86013e-05	Single Core
YFR031C-A	-1.01142	1.37526e-07	Multi-Core
YER043C	-1.01139	1.51717e-21	Single Core
YHR132W-A	1.00471	2.56703e-06	Multi-Core
YLR250W	1.00872	7.39492e-08	Non-Core
YHR096C	1.01282	7.27192e-10	Multi-Core
YKR097W	1.02289	8.82155e-12	Single Core
YIL107C	1.02775	3.29231e-09	Single Core
YMR250W	1.03326	1.84928e-05	Single Core
YMR105C	1.03527	1.84384e-20	Multi-Core
YIL138C	1.0561	1.59727e-16	Non-Core
YLR093C	1.06192	0.00384484	Single Core
YER067W	1.08101	2.08869e-12	Non-Core
YLR163C	1.08226	9.22818e-05	Single Core
YNL259C	1.08226	3.63891e-08	Single Core
YOR020C	1.12042	1.18084e-28	Single Core
YOR054C	1.14193	4.49383e-12	Multi-Core
YDR033W	1.14277	5.03623e-10	Non-Core
YCR076C	1.15595	1.59119e-09	Non-Core
YLR347C	1.19367	2.82551e-13	Single Core
YCR005C	1.22292	1.42218e-08	Non-Core
YDR178W	1.25741	3.9137e-05	Multi-Core
YLR364W	1.27681	5.91259e-29	Non-Core
YNL281W	1.34758	3.95268e-27	Non-Core
YDR070C	1.37672	1.5351e-13	Non-Core
YAL062W	1.42392	5.9187e-26	Multi-Core
YNL216W	1.48733	4.09735e-08	Non-Core
YOR100C	1.70879	1.11736e-37	Single Core
YCR010C	1.94149	2.31722e-18	Multi-Core
YNL015W	2.51799	2.12632e-17	Single Core

## Sheet: Supp Fig 3C sce_SIG_Prots_LpH
Gene name	logFC	FDR	Group
YBR145W	-2.30208	4.17495e-14	Non-Core
YMR203W	-1.98058	7.95229e-10	Single Core
YOL120C	-1.66278	9.66451e-13	Multi-Core
YER012W	-1.63686	0.00026967	Single Core
YBL002W	-1.57118	3.95769e-09	Multi-Core
YJL125C	-1.52823	7.19699e-05	Single Core
YOL084W	-1.51823	1.81906e-10	Multi-Core
YMR116C	-1.4647	3.60978e-26	Single Core
YFR031C-A	-1.43743	1.68123e-14	Multi-Core
YPL117C	-1.42897	5.5467e-14	Single Core
YBR230C	-1.41962	0.000481971	Single Core
YML081C-A	-1.40347	0.000251258	Non-Core
YNL067W	-1.37761	3.47631e-06	Multi-Core
YDR224C	-1.3741	1.90026e-11	Multi-Core
YER095W	-1.3436	0.00646688	Single Core
YKL040C	-1.33211	0.00197081	Single Core
YDR502C	-1.31308	3.57869e-19	Single Core
YLR325C	-1.30326	4.22817e-14	Single Core
YBR048W	-1.30065	1.17023e-14	Multi-Core
YMR242C	-1.29534	6.69621e-19	Multi-Core
YPL037C	-1.2353	5.43526e-07	Multi-Core
YDR032C	-1.22731	4.11057e-08	Single Core
YOR122C	-1.21856	1.18013e-05	Single Core
YLR029C	-1.21041	3.17749e-10	Multi-Core
YNL117W	-1.2091	0.000278892	Multi-Core
YOL127W	-1.20682	3.48674e-21	Single Core
YGL147C	-1.19068	0.0014019	Multi-Core
YNL005C	-1.17942	6.83355e-18	Single Core
YKL080W	-1.16852	3.40304e-16	Single Core
YLR303W	-1.16167	2.37431e-16	Single Core
YEL026W	-1.14986	1.43906e-06	Single Core
YKL003C	-1.1445	0.00365725	Single Core
YBR009C	-1.1422	4.17495e-14	Non-Core
YDR229W	-1.12593	0.00128701	Single Core
YFR011C	-1.12148	3.6719e-08	Single Core
YEL020W-A	-1.1195	7.71e-07	Single Core
YFR050C	-1.10274	1.96716e-10	Single Core
YJL052W	-1.09302	1.01268e-08	Multi-Core
YOR261C	-1.08575	1.18065e-09	Single Core
YLR044C	-1.06009	3.67036e-10	Multi-Core
YNR050C	-1.05622	9.22436e-07	Single Core
YER024W	-1.04165	9.62808e-05	Non-Core
YDR226W	-1.03849	3.12763e-19	Single Core
YPL188W	-1.03728	0.00590879	Single Core
YBL087C	-1.03635	4.88321e-05	Multi-Core
YDR158W	-1.02359	7.90375e-06	Single Core
YJR048W	-1.02355	1.28552e-05	Single Core
YDR051C	-1.02109	3.22213e-08	Single Core
YGR264C	-1.0177	0.000478456	Single Core
YJR010W	-1.0106	4.4236e-13	Single Core
YIL126W	1.00036	0.0090034	Multi-Core
YDR450W	1.01049	3.80932e-11	Multi-Core
YML131W	1.03301	4.25102e-08	Non-Core
YLL023C	1.1342	1.55748e-19	Single Core
YDR533C	1.1488	1.55748e-19	Multi-Core
YDR432W	1.16838	1.51829e-08	Single Core
YNL216W	1.18528	0.00046238	Non-Core
YBR283C	1.2217	8.95811e-11	Non-Core
YDR178W	1.3186	0.000438945	Multi-Core
YGL008C	1.33318	1.59801e-05	Single Core
YDL222C	1.38988	1.99217e-09	Multi-Core
YGR088W	1.55438	6.35899e-31	Single Core
YMR173W	1.70685	1.57198e-21	Non-Core
YML128C	1.82902	6.80274e-20	Single Core
YAL062W	2.3579	5.84868e-69	Multi-Core
YNL015W	2.8314	5.06075e-20	Single Core

## Sheet: Supp Fig 3C sce_SIG_Prots_Osm
Gene Name	logFC	FDR	Group
YGR175C	-3.14311	3.42969e-119	Single Core
YMR175W	-3.08721	1.75164e-54	Non-Core
YFL014W	-2.7496	1.29813e-75	Single Core
YHR018C	-2.68485	6.84138e-70	Single Core
YEL034W	-2.59816	4.165e-43	Multi-Core
YPL223C	-2.57484	4.09458e-59	Non-Core
YMR107W	-2.51157	3.66885e-80	Non-Core
YNR002C	-2.48882	1.45826e-44	Multi-Core
YNL014W	-2.375	4.0478e-19	Single Core
YCR010C	-2.37166	1.18292e-15	Multi-Core
YKR046C	-2.28728	2.95568e-46	Non-Core
YOR230W	-2.28305	6.5856e-79	Non-Core
YPL186C	-2.27684	9.43305e-19	Non-Core
YOR369C	-2.20595	9.59576e-45	Single Core
YDR070C	-2.11434	6.78752e-07	Non-Core
YPL036W	-2.11105	2.59522e-45	Non-Core
YEL011W	-2.09925	3.19319e-60	Single Core
YDL085W	-2.03662	4.52385e-26	Multi-Core
YER175C	-2.027	1.50263e-32	Non-Core
YGL121C	-2.0046	5.70342e-36	Non-Core
YOL058W	-1.95427	2.18923e-59	Non-Core
YBR026C	-1.95081	7.897e-61	Single Core
YBR072W	-1.91904	4.04223e-37	Single Core
YLR327C	-1.90578	1.20726e-50	Multi-Core
YPR160W	-1.82598	7.32584e-46	Single Core
YGR008C	-1.82595	5.01327e-28	Multi-Core
YER069W	-1.79332	1.38633e-54	Single Core
YBR214W	-1.70949	6.07461e-28	Multi-Core
YIL124W	-1.70641	4.5792e-30	Non-Core
YPL170W	-1.7058	1.48245e-31	Single Core
YDR533C	-1.66593	6.68214e-21	Multi-Core
YPL188W	-1.62484	0.000186165	Single Core
YGR037C	-1.60293	1.56218e-28	Single Core
YDR055W	-1.60168	7.85947e-47	Multi-Core
YBR249C	-1.59767	7.02824e-09	Single Core
YJR109C	-1.56518	4.09763e-40	Single Core
YDR519W	-1.55854	2.7291e-29	Single Core
YGL184C	-1.544	6.14462e-28	Single Core
YHR163W	-1.5345	2.1346e-22	Multi-Core
YHR007C	-1.53318	1.89956e-26	Single Core
YNR034W-A	-1.51991	8.09124e-30	Non-Core
YGR127W	-1.50797	2.29e-12	Single Core
YDR047W	-1.50784	7.72879e-27	Single Core
YAL049C	-1.50734	1.17031e-24	Single Core
YJR096W	-1.50633	3.34242e-39	Single Core
YPL127C	-1.50578	2.00681e-27	Single Core
YCL035C	-1.50232	2.44944e-32	Multi-Core
YIR036C	-1.47049	3.41825e-35	Non-Core
YHL024W	-1.45196	2.03785e-11	Single Core
YOR122C	-1.45179	8.00818e-10	Single Core
YNL135C	-1.44943	4.45981e-07	Single Core
YDR032C	-1.41073	6.30347e-22	Single Core
YDR019C	-1.39449	1.7116e-33	Single Core
YKL103C	-1.39083	2.44394e-30	Single Core
YEL060C	-1.39072	8.32909e-28	Single Core
YOL140W	-1.38919	2.27475e-31	Single Core
YGR248W	-1.37209	0.000171742	Multi-Core
YML008C	-1.37204	6.60695e-30	Single Core
YDR229W	-1.3659	0.000121367	Single Core
YDR454C	-1.36568	1.9886e-19	Single Core
YCR083W	-1.36257	2.48235e-16	Multi-Core
YKL033W-A	-1.35363	6.51322e-13	Single Core
YNL117W	-1.3507	9.46922e-07	Multi-Core
YLR438W	-1.3443	1.53949e-34	Single Core
YJL026W	-1.3421	5.34992e-27	Single Core
YGR180C	-1.33825	1.53365e-34	Non-Core
YHR137W	-1.33604	1.26304e-28	Single Core
YAL044C	-1.33511	6.13369e-14	Single Core
YMR202W	-1.32449	7.97968e-06	Single Core
YBL001C	-1.3147	2.62332e-32	Single Core
YJL088W	-1.30386	4.57563e-17	Single Core
YKL182W	-1.29647	3.80187e-17	Single Core
YMR196W	-1.28507	2.05805e-18	Single Core
YNL005C	-1.28435	2.3013e-17	Single Core
YDR224C	-1.27726	1.92161e-23	Multi-Core
YLR056W	-1.27589	1.76945e-09	Single Core
YPL117C	-1.26178	3.47809e-06	Single Core
YJR148W	-1.25704	6.18377e-27	Multi-Core
YIL116W	-1.25351	8.9544e-07	Single Core
YDL124W	-1.24672	1.07483e-19	Single Core
YBR256C	-1.2444	1.62778e-14	Single Core
YGL147C	-1.2434	1.72956e-08	Multi-Core
YDL234C	-1.24276	8.7471e-05	Single Core
YPR028W	-1.22614	0.00263195	Single Core
YJL052W	-1.22207	1.25627e-24	Multi-Core
YLR377C	-1.21999	5.62599e-13	Single Core
YMR203W	-1.21986	0.00164846	Single Core
YER067W	-1.21107	0.000255114	Non-Core
YIL005W	-1.2101	0.00135212	Single Core
YML075C	-1.19961	5.01993e-08	Multi-Core
YGR267C	-1.19826	2.77565e-21	Single Core
YMR189W	-1.19092	6.16871e-25	Single Core
YKR076W	-1.18889	1.16947e-10	Multi-Core
YGR201C	-1.1855	1.33167e-06	Multi-Core
YKR074W	-1.18406	3.77784e-19	Single Core
YBR026C	-1.17605	1.16395e-17	Single Core
YBR230C	-1.16935	6.18754e-14	Single Core
YLL026W	-1.16834	6.814e-27	Single Core
YER073W	-1.15815	1.75779e-20	Multi-Core
YDR158W	-1.13986	3.48989e-07	Single Core
YDR035W	-1.13645	4.59915e-20	Single Core
YHR190W	-1.13119	9.90741e-08	Single Core
YNL055C	-1.13087	1.35268e-07	Non-Core
YBL002W	-1.12311	1.07711e-08	Multi-Core
YLR178C	-1.12218	4.4712e-22	Single Core
YAL030W	-1.11252	1.46245e-21	Non-Core
YBR218C	-1.09631	3.27699e-16	Multi-Core
YNL173C	-1.09331	1.6065e-11	Multi-Core
YHR025W	-1.08741	3.65403e-22	Single Core
YHR057C	-1.08698	1.6172e-07	Non-Core
YER042W	-1.07969	9.12272e-16	Single Core
YBR227C	-1.07892	0.000997055	Single Core
YLR258W	-1.07764	4.91803e-15	Multi-Core
YHR097C	-1.07151	2.32762e-09	Multi-Core
YJR104C	-1.06926	2.53157e-14	Single Core
YDR233C	-1.0642	2.98584e-10	Multi-Core
YNL157W	-1.06047	9.81163e-05	Multi-Core
YGL148W	-1.06012	2.752e-09	Single Core
YKL217W	-1.05474	2.3182e-20	Single Core
YLR043C	-1.05032	3.28314e-09	Multi-Core
YKR076W	-1.04681	2.34706e-09	Multi-Core
YDL130W-A	-1.04608	6.60487e-16	Non-Core
YPL004C	-1.04469	2.68331e-21	Non-Core
YKL157W	-1.04268	7.48158e-18	Multi-Core
YMR174C	-1.03791	9.97126e-12	Non-Core
YPR080W	-1.02928	1.83555e-10	Non-Core
YOR265W	-1.0156	7.75568e-14	Single Core
YJR008W	-1.01529	6.15354e-08	Single Core
YPR149W	-1.0149	4.8466e-13	Multi-Core
YNL009W	-1.01043	3.28592e-12	Non-Core
YHR029C	-1.0082	8.6923e-14	Non-Core
YGR049W	-1.00589	3.50443e-07	Non-Core
YDR432W	1.00295	1.7753e-07	Single Core
YOR375C	1.00753	2.77362e-19	Multi-Core
YJL164C	1.00867	7.43351e-06	Multi-Core
YLL023C	1.01101	4.87779e-19	Single Core
YNL064C	1.01272	7.36636e-21	Single Core
YDR377W	1.02216	2.28548e-07	Single Core
YMR205C	1.03125	4.27243e-19	Multi-Core
YLR220W	1.04141	0.00109452	Single Core
YGL253W	1.05879	1.20209e-22	Multi-Core
YDR379C-A	1.06133	2.32762e-09	Single Core
YNL191W	1.06555	8.22495e-13	Single Core
YHL039W	1.06577	1.99084e-07	Multi-Core
YDR515W	1.06838	1.03417e-06	Multi-Core
YGR222W	1.06964	3.15134e-06	Non-Core
YKL150W	1.07572	2.63875e-24	Single Core
YOL032W	1.07799	4.99123e-10	Single Core
YGL167C	1.08464	0.00047879	Single Core
YCR003W	1.08971	3.55498e-09	Single Core
YNL180C	1.11862	6.87587e-06	Single Core
YPL206C	1.13986	2.08194e-20	Single Core
YIL108W	1.15291	4.37863e-17	Single Core
YMR039C	1.18677	1.30592e-12	Single Core
YEL071W	1.22309	4.63239e-25	Non-Core
YML128C	1.22903	2.6065e-10	Single Core
YPR128C	1.23257	8.3951e-24	Single Core
YFL059W	1.23318	7.97572e-27	Multi-Core
YPL061W	1.24803	1.82447e-29	Multi-Core
YOR100C	1.26763	1.25446e-19	Single Core
YDR361C	1.2683	9.35892e-18	Single Core
YNL274C	1.26874	2.09507e-31	Single Core
YGL185C	1.27502	3.25372e-05	Non-Core
YMR011W	1.30001	5.16311e-15	Multi-Core
YFL030W	1.31	2.2008e-29	Single Core
YOR054C	1.32255	8.04511e-18	Multi-Core
YPL135W	1.32946	1.56338e-18	Multi-Core
YNL037C	1.34588	1.89956e-26	Single Core
YNR001C	1.41474	5.64974e-47	Non-Core
YLR328W	1.46041	1.82722e-15	Multi-Core
YGL008C	1.51318	9.13343e-12	Single Core
YBR222C	1.53075	4.51113e-34	Non-Core
YGR243W	1.54055	2.72066e-32	Multi-Core
YML004C	1.55506	9.67947e-35	Single Core
YDR178W	1.56047	3.69951e-07	Multi-Core
YHR104W	1.61572	8.4022e-47	Single Core
YEL020C	1.65232	9.75625e-38	Non-Core
YDL168W	1.76198	6.26134e-52	Single Core
YML070W	1.82445	1.12381e-64	Multi-Core
YMR173W	1.86379	7.15041e-33	Non-Core
YOL143C	1.88371	3.26601e-64	Single Core
YHR049W	1.8851	1.31904e-06	Non-Core
YBR117C	1.89298	6.40672e-62	Non-Core
YML131W	1.98121	2.92818e-30	Non-Core
YNL015W	1.9826	1.04563e-11	Single Core
YCR005C	2.0569	5.78438e-19	Non-Core
YER062C	2.13183	2.68312e-57	Non-Core
YKR097W	2.15658	2.36716e-40	Single Core
YBR299W	2.17385	3.21812e-18	Non-Core
YIL053W	2.33739	1.20155e-34	Non-Core
YNR034W	2.3482	3.04752e-43	Multi-Core
YOL151W	2.43236	2.18231e-79	Multi-Core
YDR033W	2.43478	1.05301e-42	Non-Core
YJR009C	2.52557	2.18923e-59	Multi-Core
YGR088W	2.71335	8.1133e-79	Single Core
YIL162W	3.04224	4.17532e-132	Non-Core
YCL026C-B	3.41304	1.58793e-143	Non-Core
YMR169C	3.57841	5.65819e-106	Multi-Core
YDL022W	3.67719	4.0577e-193	Multi-Core
