# Supplementary material for: Stress-induced expression is enriched for evolutionarily young genes in diverse budding yeasts
Source: Nat Commun. 2020 May 1;11:2144. doi: 10.1038/s41467-020-16073-3 (PMC7195364; doi:10.1038/s41467-020-16073-3)
Supplement: Supplementary file 6 — Source Data [file 41467_2020_16073_MOESM6_ESM.zip › Supplementary Figure 3B and 3C-Proteomics-KMA.xlsx]

## Sheet: Supp Fig 3kma_Proteins_detected
Gene/Protein ID	Gene Grouping	HiT log2FC	LpH log2FC	Osmotic log2FC
KMXK_0D01720	Single-Core	Yes		Yes
KMXK_0B04700	Multi-Core	Yes				Yes = Signficant DE
KMXK_0E04920	Single-Core	Yes		Yes
KMXK_0F03310	Single-Core	Yes	Yes
KMXK_0E04960	Single-Core	Yes		Yes			Single-Core	Multi-Core	Non-Core
KMXK_0G03730	Multi-Core	Yes		Yes			693	58	89	Proteins Measured
KMXK_0B02730	Multi-Core	Yes					3271	310	1336	mRNAs Measured
KMXK_0B05960	Single-Core	Yes		Yes			21.1862	18.7097	6.66168	% Proteins measured per RNA
KMXK_0H04430	Single-Core	Yes		Yes
KMXK_0H04290	Single-Core	Yes		Yes
KMXK_0F00530	Single-Core	Yes
KMXK_0E02560	Multi-Core	Yes
KMXK_0E02400	Single-Core	Yes		Yes
KMXK_0A06440	Non-Core	Yes
KMXK_0B05840	Single-Core	Yes		Yes
KMXK_0B00860	Single-Core	Yes		Yes
KMXK_0E05330	Single-Core	Yes		Yes
KMXK_0G03470	Non-Core	Yes
KMXK_0E04230	Single-Core	Yes		Yes			High Temp Proteomics
KMXK_0E03010	Single-Core	Yes					Single-Core	Multi-Core	Non-Core	Total
KMXK_0B02970	Single-Core	Yes				Total Measured	693	58	89	840
KMXK_0F01270	Single-Core	Yes				Differentially Expressed	138	17	24	179
KMXK_0F05650	Single-Core	Yes				% DE	19.9134	29.3103	26.9663	21.3095
KMXK_0E03200	Single-Core	Yes		Yes
KMXK_0E00880	Single-Core	Yes					LpH Proteomics
KMXK_0H00770	Single-Core	Yes					Single-Core	Multi-Core	Non-Core	Total
KMXK_0H01120	Single-Core	Yes				Total Measured	693	58	89	840
KMXK_0B05880	Non-Core	Yes				Differentially Expressed	3	0	0	3
KMXK_0B02910	Single-Core	Yes				% DE	0.4329	0	0	0.357143
KMXK_0G02750	Single-Core	Yes
KMXK_0A04010	Single-Core	Yes					Osmotic Proteomics
KMXK_0F04380	Single-Core	Yes					Single-Core	Multi-Core	Non-Core	Total
KMXK_0C06300	Single-Core	Yes				Total Measured	693	58	89	840
KMXK_0F05000	Single-Core	Yes				Differentially Expressed	47	7	7	61
KMXK_0D05580	Non-Core	Yes				% DE	6.78211	12.069	7.86517	7.2619
KMXK_0G01390	Single-Core	Yes
KMXK_0E02330	Non-Core	Yes
KMXK_0C05530	Single-Core	Yes
KMXK_0B01630	Multi-Core	Yes
KMXK_0A06960	Multi-Core	Yes
KMXK_0E02060	Single-Core	Yes
KMXK_0H03480	Single-Core	Yes
KMXK_0B02080	Non-Core	Yes
KMXK_0B05040	Single-Core	Yes
KMXK_0H03160	Single-Core	Yes
KMXK_0H03340	Single-Core	Yes		Yes
KMXK_0B03200	Multi-Core	Yes
KMXK_0C03590	Single-Core	Yes
KMXK_0G03150	Multi-Core	Yes
KMXK_0H00280	Single-Core	Yes
KMXK_0G02240	Single-Core	Yes
KMXK_0F00490	Single-Core	Yes		Yes
KMXK_0C03650	Single-Core	Yes
KMXK_0G03550	Single-Core	Yes
KMXK_0A08010	Single-Core	Yes
KMXK_0F04390	Multi-Core	Yes
KMXK_0H00260	Non-Core	Yes
KMXK_0A02540	Single-Core	Yes
KMXK_0C04800	Non-Core	Yes
KMXK_0A06690	Single-Core	Yes		Yes
KMXK_0E00190	Multi-Core	Yes
KMXK_0D02420	Multi-Core	Yes		Yes
KMXK_0H03230	Single-Core	Yes
KMXK_0B00330	Single-Core	Yes		Yes
KMXK_0D03970	Non-Core	Yes
KMXK_0C01510	Multi-Core	Yes
KMXK_0E03480	Single-Core	Yes
KMXK_0H04100	Single-Core	Yes
KMXK_0B05430	Single-Core	Yes
KMXK_0A00130	Non-Core	Yes
KMXK_0F01280	Single-Core	Yes
KMXK_0H02960	Single-Core	Yes
KMXK_0A03790	Multi-Core	Yes
KMXK_0D06490	Single-Core	Yes
KMXK_0G00610	Single-Core	Yes
KMXK_0F05580	Non-Core	Yes
KMXK_0E03750	Single-Core	Yes	Yes	Yes
KMXK_0D01210	Single-Core	Yes		Yes
KMXK_0F00350	Single-Core	Yes
KMXK_0B03140	Single-Core	Yes
KMXK_0C00260	Single-Core	Yes
KMXK_0C05220	Single-Core	Yes
KMXK_0C06930	Single-Core	Yes
KMXK_0B08260	Single-Core	Yes
KMXK_0D02570	Single-Core	Yes
KMXK_0C03310	Single-Core	Yes
KMXK_0E02210	Single-Core	Yes
KMXK_0D05750	Non-Core	Yes
KMXK_0C07040	Single-Core	Yes
KMXK_0E05830	Single-Core	Yes
KMXK_0C02130	Single-Core	Yes
KMXK_0D05310	Non-Core	Yes
KMXK_0B07910	Single-Core	Yes
KMXK_0B01800	Non-Core	Yes		Yes
KMXK_0B02830	Single-Core	Yes
KMXK_0G00340	Single-Core	Yes
KMXK_0B03850	Single-Core	Yes
KMXK_0E02340	Single-Core	Yes
KMXK_0B04960	Single-Core	Yes
KMXK_0F05610	Single-Core	Yes
KMXK_0D01320	Single-Core	Yes		Yes
KMXK_0C05600	Single-Core	Yes
KMXK_0E00470	Single-Core	Yes
KMXK_0G02360	Single-Core	Yes
KMXK_0F03440	Single-Core	Yes
KMXK_0A00570	Non-Core	Yes
KMXK_0B06870	Multi-Core	Yes		Yes
KMXK_0G02030	Single-Core	Yes
KMXK_0E04070	Multi-Core	Yes
KMXK_0G02120	Single-Core	Yes
KMXK_0F00780	Single-Core	Yes
KMXK_0A02840	Non-Core	Yes
KMXK_0A00120	Non-Core	Yes
KMXK_0E04690	Single-Core	Yes
KMXK_0E05560	Single-Core	Yes
KMXK_0H00360	Single-Core	Yes
KMXK_0A01850	Multi-Core	Yes		Yes
KMXK_0H03430	Single-Core	Yes
KMXK_0D01690	Single-Core	Yes
KMXK_0G01680	Single-Core	Yes
KMXK_0D04270	Single-Core	Yes
KMXK_0F05540	Single-Core	Yes
KMXK_0D04580	Single-Core	Yes
KMXK_0A07750	Single-Core	Yes
KMXK_0D05020	Single-Core	Yes
KMXK_0E03160	Single-Core	Yes
KMXK_0D06030	Single-Core	Yes
KMXK_0C01890	Single-Core	Yes
KMXK_0E01660	Single-Core	Yes		Yes
KMXK_0B04420	Single-Core	Yes
KMXK_0A00540	Single-Core	Yes
KMXK_0E01500	Single-Core	Yes
KMXK_0G03710	Single-Core	Yes
KMXK_0D06570	Non-Core	Yes
KMXK_0A06380	Single-Core	Yes
KMXK_0D03320	Single-Core	Yes
KMXK_0C05990	Single-Core	Yes	Yes
KMXK_0H01820	Non-Core	Yes
KMXK_0A02060	Single-Core	Yes
KMXK_0A07830	Non-Core	Yes
KMXK_0C01390	Single-Core	Yes
KMXK_0H03040	Single-Core	Yes
KMXK_0F04090	Non-Core	Yes
KMXK_0B07510	Single-Core	Yes
KMXK_0C04200	Single-Core	Yes
KMXK_0A04730	Single-Core	Yes		Yes
KMXK_0E06260	Single-Core	Yes		Yes
KMXK_0G04160	Single-Core	Yes
KMXK_0B05660	Single-Core	Yes
KMXK_0A01390	Single-Core	Yes
KMXK_0E05840	Single-Core	Yes
KMXK_0B03030	Single-Core	Yes
KMXK_0F03710	Single-Core	Yes		Yes
KMXK_0A01320	Single-Core	Yes
KMXK_0E05880	Single-Core	Yes
KMXK_0D06250	Non-Core	Yes
KMXK_0B04790	Single-Core	Yes
KMXK_0E06060	Single-Core	Yes
KMXK_0B04080	Single-Core	Yes
KMXK_0A03540	Single-Core	Yes
KMXK_0D02230	Single-Core	Yes
KMXK_0F01190	Single-Core	Yes
KMXK_0F00670	Single-Core	Yes
KMXK_0A06750	Non-Core	Yes
KMXK_0A05580	Single-Core	Yes
KMXK_0B05700	Single-Core	Yes
KMXK_0B05930	Single-Core	Yes
KMXK_0A01280	Single-Core	Yes
KMXK_0C03060	Single-Core	Yes
KMXK_0B01210	Single-Core	Yes
KMXK_0E01310	Non-Core	Yes
KMXK_0E02660	Single-Core	Yes
KMXK_0E04110	Single-Core	Yes		Yes
KMXK_0B04910	Single-Core	Yes
KMXK_0E05050	Multi-Core	Yes
KMXK_0E00250	Single-Core	Yes
KMXK_0F04730	Single-Core	Yes
KMXK_0A01400	Single-Core	Yes
KMXK_0C04750	Single-Core	Yes
KMXK_0E05460	Single-Core
KMXK_0D01140	Single-Core
KMXK_0G01870	Single-Core
KMXK_0D05720	Single-Core
KMXK_0C00340	Single-Core
KMXK_0A02300	Non-Core
KMXK_0B04280	Single-Core
KMXK_0H02200	Single-Core
KMXK_0A03270	Single-Core
KMXK_0F01080	Single-Core
KMXK_0H00530	Single-Core
KMXK_0C06690	Single-Core
KMXK_0A07560	Single-Core
KMXK_0D00280	Single-Core
KMXK_0A07020	Single-Core
KMXK_0E00850	Non-Core
KMXK_0E04730	Single-Core
KMXK_0D01170	Single-Core
KMXK_0H03000	Single-Core
KMXK_0H01680	Multi-Core
KMXK_0F01830	Single-Core
KMXK_0E04100	Single-Core
KMXK_0E02630	Single-Core			Yes
KMXK_0E01620	Single-Core
KMXK_0H02790	Single-Core
KMXK_0D05520	Single-Core
KMXK_0E04850	Non-Core
KMXK_0F01020	Multi-Core
KMXK_0D02440	Single-Core
KMXK_0C04540	Single-Core
KMXK_0B03360	Single-Core
KMXK_0B04770	Single-Core
KMXK_0C07020	Single-Core
KMXK_0H03700	Single-Core
KMXK_0C03710	Single-Core
KMXK_0E02720	Single-Core
KMXK_0E00410	Non-Core
KMXK_0F02820	Single-Core
KMXK_0A06050	Single-Core
KMXK_0F00900	Single-Core
KMXK_0B00660	Single-Core
KMXK_0B06180	Single-Core
KMXK_0B03960	Non-Core
KMXK_0D04670	Single-Core
KMXK_0A03910	Single-Core
KMXK_0E03370	Single-Core
KMXK_0D03190	Single-Core
KMXK_0A06700	Single-Core
KMXK_0F00380	Single-Core			Yes
KMXK_0D03600	Single-Core
KMXK_0F03880	Single-Core
KMXK_0B05080	Single-Core
KMXK_0F03550	Single-Core
KMXK_0F03610	Single-Core
KMXK_0A03800	Single-Core
KMXK_0F01330	Single-Core
KMXK_0D05050	Single-Core
KMXK_0B02930	Single-Core
KMXK_0C00270	Non-Core
KMXK_0F04960	Single-Core
KMXK_0B07150	Single-Core
KMXK_0B03910	Single-Core
KMXK_0G00890	Single-Core
KMXK_0B07950	Single-Core
KMXK_0C02930	Single-Core
KMXK_0D04110	Single-Core
KMXK_0B00650	Single-Core
KMXK_0H02650	Single-Core
KMXK_0D01450	Single-Core
KMXK_0H01840	Single-Core
KMXK_0C02990	Single-Core
KMXK_0C01370	Non-Core			Yes
KMXK_0D02010	Single-Core
KMXK_0C01460	Single-Core
KMXK_0H01220	Single-Core
KMXK_0F03260	Single-Core
KMXK_0F01580	Single-Core
KMXK_0D01240	Multi-Core
KMXK_0A06250	Single-Core			Yes
KMXK_0A03560	Single-Core
KMXK_0D02060	Single-Core
KMXK_0F00560	Single-Core
KMXK_0E00750	Single-Core
KMXK_0G00320	Single-Core
KMXK_0C00320	Multi-Core
KMXK_0F01670	Single-Core
KMXK_0E01760	Single-Core
KMXK_0A06820	Single-Core
KMXK_0C06530	Single-Core
KMXK_0C00810	Single-Core
KMXK_0G01570	Single-Core
KMXK_0E01590	Single-Core
KMXK_0B06650	Single-Core
KMXK_0A03850	Single-Core
KMXK_0C05420	Single-Core
KMXK_0B07070	Multi-Core
KMXK_0C00510	Single-Core
KMXK_0C04860	Non-Core
KMXK_0D05160	Single-Core
KMXK_0G02130	Single-Core
KMXK_0G00680	Multi-Core
KMXK_0B01110	Single-Core
KMXK_0E01130	Single-Core
KMXK_0A05740	Single-Core
KMXK_0B08020	Single-Core
KMXK_0G01090	Non-Core
KMXK_0C02880	Single-Core
KMXK_0C05510	Single-Core
KMXK_0A00550	Single-Core
KMXK_0D01550	Single-Core
KMXK_0E04990	Single-Core
KMXK_0F03110	Single-Core
KMXK_0C04000	Single-Core
KMXK_0A02290	Single-Core
KMXK_0E02930	Single-Core
KMXK_0B05550	Single-Core
KMXK_0F00510	Single-Core
KMXK_0H01460	Single-Core
KMXK_0F01240	#N/A
KMXK_0A05260	Single-Core			Yes
KMXK_0B03190	Single-Core
KMXK_0B05450	Single-Core
KMXK_0D06000	Single-Core
KMXK_0B02840	Single-Core
KMXK_0B04050	Single-Core
KMXK_0C02030	Single-Core
KMXK_0D02750	Single-Core
KMXK_0B06630	Single-Core
KMXK_0E03660	Multi-Core			Yes
KMXK_0B04290	Single-Core
KMXK_0C07310	Single-Core
KMXK_0D01910	Single-Core
KMXK_0D00960	Single-Core
KMXK_0C06250	Single-Core
KMXK_0A01450	Single-Core
KMXK_0C07160	Single-Core
KMXK_0D05490	Single-Core
KMXK_0C02970	Single-Core
KMXK_0F01860	Single-Core
KMXK_0G01820	Single-Core			Yes
KMXK_0H00100	Non-Core			Yes
KMXK_0A03360	Single-Core
KMXK_0A01480	Single-Core
KMXK_0B08130	Single-Core
KMXK_0G00270	Single-Core
KMXK_0C04760	Single-Core
KMXK_0A07730	Single-Core
KMXK_0C05920	Single-Core
KMXK_0E01320	Single-Core
KMXK_0H02260	Single-Core
KMXK_0D01880	Single-Core
KMXK_0B06760	Single-Core
KMXK_0A07870	Single-Core
KMXK_0A01050	Single-Core
KMXK_0D06470	Single-Core
KMXK_0G00620	Single-Core
KMXK_0C04880	Single-Core
KMXK_0E02670	Single-Core
KMXK_0E00560	Multi-Core
KMXK_0D04170	Non-Core
KMXK_0F03790	Single-Core
KMXK_0A06780	Single-Core
KMXK_0D05930	Single-Core			Yes
KMXK_0H03610	Single-Core
KMXK_0D04950	Single-Core
KMXK_0C05730	Single-Core
KMXK_0A01340	Single-Core
KMXK_0A00300	Single-Core
KMXK_0G03180	Single-Core
KMXK_0F04010	Single-Core
KMXK_0G03640	Single-Core
KMXK_0E02960	Single-Core
KMXK_0B04620	Single-Core
KMXK_0E02140	Single-Core
KMXK_0C03930	Multi-Core
KMXK_0G01880	Single-Core
KMXK_0D04130	Non-Core
KMXK_0B00450	Single-Core
KMXK_0F00800	Single-Core
KMXK_0B04740	Single-Core
KMXK_0D02170	Single-Core
KMXK_0A03420	Multi-Core
KMXK_0F02600	Single-Core
KMXK_0F00860	Single-Core
KMXK_0A07980	Multi-Core
KMXK_0F01250	Single-Core
KMXK_0E03490	Non-Core
KMXK_0H03380	Single-Core
KMXK_0G03120	Single-Core
KMXK_0B02790	Single-Core
KMXK_0B01180	Non-Core
KMXK_0A05140	Single-Core
KMXK_0C04640	Single-Core
KMXK_0E01440	Multi-Core
KMXK_0C05200	Single-Core
KMXK_0G00710	Single-Core
KMXK_0D05450	Multi-Core
KMXK_0F03480	Multi-Core
KMXK_0B03580	Single-Core
KMXK_0A00820	Single-Core
KMXK_0C06630	Single-Core
KMXK_0B03340	Single-Core
KMXK_0A01300	Single-Core
KMXK_0F02690	Single-Core
KMXK_0F05420	Single-Core
KMXK_0E03870	Non-Core
KMXK_0H00130	Single-Core
KMXK_0A02180	Single-Core
KMXK_0B02740	Multi-Core
KMXK_0B05050	Single-Core
KMXK_0A01770	Single-Core
KMXK_0C04100	Single-Core
KMXK_0A02330	Single-Core
KMXK_0D06330	Single-Core
KMXK_0C04780	Non-Core
KMXK_0E02180	Single-Core
KMXK_0G01720	Non-Core
KMXK_0D04940	Single-Core
KMXK_0G00480	Non-Core
KMXK_0H01480	Single-Core
KMXK_0G01100	Single-Core
KMXK_0D00300	Single-Core
KMXK_0A05270	Single-Core
KMXK_0G03540	Single-Core
KMXK_0D01570	Single-Core
KMXK_0E04320	Single-Core
KMXK_0D04640	Non-Core
KMXK_0C00550	Single-Core
KMXK_0C03350	Single-Core
KMXK_0C05150	Single-Core
KMXK_0E02480	Single-Core
KMXK_0B05060	Single-Core
KMXK_0E05360	Multi-Core
KMXK_0A01590	Multi-Core
KMXK_0F05130	Single-Core
KMXK_0B03740	Single-Core
KMXK_0C06480	Single-Core
KMXK_0A02670	Single-Core
KMXK_0C02060	Single-Core			Yes
KMXK_0G01210	Single-Core
KMXK_0B07840	Single-Core
KMXK_0C00920	Non-Core
KMXK_0G03740	Single-Core
KMXK_0B06270	Single-Core
KMXK_0B06720	Single-Core
KMXK_0E05620	Single-Core
KMXK_0G00380	Single-Core
KMXK_0B05010	Single-Core
KMXK_0C04850	Single-Core
KMXK_0D01900	Single-Core
KMXK_0C04360	Non-Core
KMXK_0C02250	Single-Core
KMXK_0F00520	Single-Core
KMXK_0A07200	Single-Core
KMXK_0C04720	Single-Core
KMXK_0F04530	Multi-Core
KMXK_0C03790	Single-Core
KMXK_0A04000	Single-Core
KMXK_0C02050	Non-Core
KMXK_0F01410	Non-Core
KMXK_0E05650	Single-Core
KMXK_0B00960	Single-Core
KMXK_0F01710	Non-Core
KMXK_0C02440	Single-Core
KMXK_0A05460	Single-Core
KMXK_0F02550	Single-Core
KMXK_0E05470	Multi-Core
KMXK_0A03980	Non-Core
KMXK_0C01500	Single-Core
KMXK_0H01440	Single-Core
KMXK_0A03010	Single-Core
KMXK_0D00970	Single-Core
KMXK_0D02320	Single-Core
KMXK_0H03190	Non-Core
KMXK_0A02550	Non-Core
KMXK_0F04890	Multi-Core
KMXK_0D04380	Non-Core
KMXK_0C02430	Single-Core
KMXK_0D02030	Single-Core
KMXK_0B03710	Single-Core
KMXK_0F00260	Single-Core
KMXK_0C05490	Single-Core
KMXK_0D03670	Single-Core
KMXK_0B03010	Single-Core
KMXK_0D03280	Single-Core
KMXK_0H01400	Single-Core
KMXK_0C02950	Single-Core
KMXK_0A07240	Single-Core
KMXK_0A02230	Single-Core
KMXK_0H04250	Single-Core
KMXK_0E05440	Single-Core
KMXK_0C05210	Single-Core
KMXK_0B05900	Single-Core
KMXK_0A02440	Single-Core
KMXK_0E03090	Single-Core
KMXK_0B05680	Single-Core
KMXK_0D03060	Single-Core
KMXK_0G01970	Single-Core
KMXK_0A01810	Single-Core
KMXK_0G00230	Multi-Core
KMXK_0G04220	Single-Core
KMXK_0G03520	Single-Core
KMXK_0A01170	Single-Core
KMXK_0H03540	Single-Core
KMXK_0C02730	Non-Core
KMXK_0C01430	Multi-Core
KMXK_0D04620	Single-Core
KMXK_0C01490	Single-Core
KMXK_0H04420	Single-Core			Yes
KMXK_0B02780	Single-Core
KMXK_0E04220	Single-Core
KMXK_0G03210	Single-Core
KMXK_0D04930	Multi-Core			Yes
KMXK_0F01600	Single-Core
KMXK_0C03810	Single-Core
KMXK_0D05140	Single-Core
KMXK_0H01210	Single-Core
KMXK_0D00690	Non-Core
KMXK_0F01480	Single-Core
KMXK_0F00790	Single-Core
KMXK_0A03340	Single-Core
KMXK_0F01650	Single-Core
KMXK_0E05070	Single-Core
KMXK_0D02340	Non-Core
KMXK_0G03050	Single-Core
KMXK_0A01580	Single-Core
KMXK_0C05890	Single-Core
KMXK_0H02770	Single-Core
KMXK_0E04750	Single-Core
KMXK_0B02630	Single-Core
KMXK_0B07490	Single-Core
KMXK_0G04050	Single-Core
KMXK_0C06590	Single-Core
KMXK_0E01250	Single-Core
KMXK_0E04870	Single-Core
KMXK_0A01630	Single-Core			Yes
KMXK_0C01110	Single-Core
KMXK_0A04130	Single-Core
KMXK_0A07790	Non-Core
KMXK_0D06100	Single-Core
KMXK_0H00840	Single-Core
KMXK_0F01210	Single-Core
KMXK_0D03860	Single-Core
KMXK_0E01930	Single-Core
KMXK_0F03620	Single-Core
KMXK_0A05230	Multi-Core
KMXK_0A00950	Single-Core
KMXK_0A04060	Non-Core
KMXK_0D03340	Single-Core
KMXK_0A05410	Single-Core
KMXK_0G01640	Single-Core
KMXK_0H00850	Single-Core
KMXK_0F02960	Single-Core
KMXK_0A07290	#N/A
KMXK_0C06020	Multi-Core
KMXK_0E04840	Single-Core
KMXK_0E03550	Single-Core
KMXK_0A05810	Non-Core
KMXK_0B07570	Single-Core
KMXK_0B04210	Single-Core
KMXK_0A00360	Single-Core
KMXK_0C01120	Single-Core
KMXK_0D03080	Single-Core
KMXK_0E03060	Multi-Core
KMXK_0A02100	Single-Core
KMXK_0H00160	Single-Core
KMXK_0A03930	Single-Core
KMXK_0H03120	Non-Core
KMXK_0E03400	Single-Core
KMXK_0F02450	Non-Core
KMXK_0H01290	Single-Core
KMXK_0A05880	Single-Core
KMXK_0B03500	Single-Core
KMXK_0G02180	Single-Core
KMXK_0G01480	Single-Core
KMXK_0C07140	Single-Core
KMXK_0D03920	Single-Core			Yes
KMXK_0H04390	Single-Core
KMXK_0E05400	Single-Core
KMXK_0B00390	Non-Core			Yes
KMXK_0D04360	Single-Core
KMXK_0E02610	Single-Core
KMXK_0B00430	Single-Core
KMXK_0C01400	Single-Core
KMXK_0A01110	Single-Core
KMXK_0B06340	Non-Core
KMXK_0E04610	Single-Core
KMXK_0D00590	Single-Core
KMXK_0A02170	Single-Core
KMXK_0A00740	Single-Core
KMXK_0B01680	Single-Core			Yes
KMXK_0G01580	Single-Core
KMXK_0A07930	Single-Core
KMXK_0D06370	Single-Core
KMXK_0B03690	Single-Core
KMXK_0G03670	Single-Core
KMXK_0D00400	Single-Core
KMXK_0C01020	Single-Core
KMXK_0F03370	Single-Core
KMXK_0C02840	Single-Core
KMXK_0A01790	Non-Core
KMXK_0B07340	Single-Core
KMXK_0E01420	Multi-Core
KMXK_0B07520	Non-Core
KMXK_0D06060	Single-Core
KMXK_0G03420	Single-Core
KMXK_0G03860	Single-Core
KMXK_0A07130	Single-Core
KMXK_0F01120	Single-Core
KMXK_0A01420	Single-Core
KMXK_0B00980	Single-Core
KMXK_0C04570	Single-Core
KMXK_0G02680	Non-Core
KMXK_0E03510	Single-Core
KMXK_0D03480	Single-Core
KMXK_0H04350	Single-Core
KMXK_0C00660	Single-Core
KMXK_0C00440	Single-Core
KMXK_0H03100	Multi-Core
KMXK_0G03990	Single-Core
KMXK_0C00770	Single-Core
KMXK_0C06070	Non-Core
KMXK_0C00760	Single-Core
KMXK_0B02570	Single-Core
KMXK_0B01200	Single-Core
KMXK_0C05480	Single-Core
KMXK_0B04000	Single-Core
KMXK_0G00370	Single-Core
KMXK_0B01610	Single-Core
KMXK_0B06560	Single-Core
KMXK_0A02660	Single-Core
KMXK_0G03770	Single-Core
KMXK_0B07870	Non-Core			Yes
KMXK_0H02160	Single-Core
KMXK_0B02340	Single-Core
KMXK_0D06390	Single-Core
KMXK_0A01600	Single-Core
KMXK_0G01920	Single-Core
KMXK_0G04140	Single-Core
KMXK_0G00570	Non-Core
KMXK_0D04540	Single-Core
KMXK_0A06740	Single-Core
KMXK_0H04220	Single-Core
KMXK_0G00460	Single-Core			Yes
KMXK_0C01560	Single-Core
KMXK_0A00610	Single-Core
KMXK_0F05120	Single-Core
KMXK_0E01340	Single-Core
KMXK_0B01860	Single-Core
KMXK_0D01490	Single-Core
KMXK_0E03910	Single-Core
KMXK_0H00790	Single-Core
KMXK_0A07140	Single-Core
KMXK_0F00710	Multi-Core
KMXK_0F03600	Single-Core
KMXK_0H01930	Single-Core
KMXK_0A06410	Single-Core
KMXK_0C06330	Single-Core
KMXK_0B06280	Single-Core
KMXK_0C03610	Non-Core
KMXK_0E02020	Multi-Core
KMXK_0E01490	Single-Core
KMXK_0B05110	Single-Core
KMXK_0E03920	Non-Core
KMXK_0B01850	Single-Core
KMXK_0B07440	Single-Core
KMXK_0A00760	Single-Core
KMXK_0G04090	Single-Core
KMXK_0C06820	Single-Core
KMXK_0E02440	Single-Core
KMXK_0B01030	Single-Core
KMXK_0G00760	Single-Core
KMXK_0H03500	Single-Core
KMXK_0A02680	Non-Core
KMXK_0A06000	Single-Core
KMXK_0D05090	Single-Core
KMXK_0C04210	Single-Core
KMXK_0C02010	Single-Core
KMXK_0D02270	Single-Core			Yes
KMXK_0B06390	Non-Core
KMXK_0H00920	Non-Core
KMXK_0C02960	Single-Core
KMXK_0F02730	Single-Core
KMXK_0H03080	Single-Core
KMXK_0G04030	Single-Core
KMXK_0D00360	Single-Core
KMXK_0G04170	Single-Core
KMXK_0E01300	Single-Core
KMXK_0F02050	Single-Core
KMXK_0E02870	Single-Core
KMXK_0D02190	Single-Core
KMXK_0D03660	Single-Core
KMXK_0E06170	Single-Core
KMXK_0D01800	Single-Core
KMXK_0E03130	Single-Core
KMXK_0G01200	Single-Core
KMXK_0E04970	Single-Core
KMXK_0C01280	Single-Core
KMXK_0H01760	Non-Core
KMXK_0G02600	Single-Core
KMXK_0F00600	Single-Core
KMXK_0B02620	Single-Core
KMXK_0H02540	Single-Core
KMXK_0G03810	Single-Core
KMXK_0F05110	Single-Core
KMXK_0D01380	Single-Core			Yes
KMXK_0A04200	Single-Core
KMXK_0C01300	Single-Core
KMXK_0A08150	Single-Core
KMXK_0G00700	Multi-Core
KMXK_0F04170	Single-Core
KMXK_0H02610	Single-Core
KMXK_0C06460	Single-Core
KMXK_0C01520	Single-Core
KMXK_0D00520	Single-Core
KMXK_0A03750	Single-Core
KMXK_0G02230	Single-Core
KMXK_0F00630	Single-Core
KMXK_0C02140	Single-Core
KMXK_0B02800	Single-Core
KMXK_0F01010	Single-Core
KMXK_0C03210	Single-Core
KMXK_0G02810	Non-Core
KMXK_0E03020	Single-Core
KMXK_0C00690	Single-Core
KMXK_0A07690	Single-Core
KMXK_0A07800	Single-Core
KMXK_0D05180	Single-Core
KMXK_0H02190	Single-Core
KMXK_0E01350	Single-Core
KMXK_0A00480	Non-Core
KMXK_0E03700	Single-Core
KMXK_0C00350	Single-Core
KMXK_0H01710	Single-Core
KMXK_0C04670	Single-Core
KMXK_0H03670	Single-Core
KMXK_0H00760	Single-Core
KMXK_0A02900	Single-Core
KMXK_0A05840	Single-Core
KMXK_0B04800	Single-Core
KMXK_0C05820	Single-Core
KMXK_0D05660	Single-Core
KMXK_0D04830	Single-Core
KMXK_0H01420	Non-Core
KMXK_0C03640	Single-Core			Yes
KMXK_0G00960	Single-Core
KMXK_0C02820	Single-Core			Yes
KMXK_0D00850	Single-Core
KMXK_0F04580	Single-Core			Yes
KMXK_0H01260	Single-Core
KMXK_0B04900	Single-Core
KMXK_0B04200	Single-Core
KMXK_0D06520	Single-Core
KMXK_0C05770	Non-Core			Yes
KMXK_0F03330	Single-Core
KMXK_0F04370	Single-Core
KMXK_0G00300	Non-Core
KMXK_0D01480	Single-Core
KMXK_0F03890	Single-Core			Yes
KMXK_0C03910	Single-Core
KMXK_0H00440	Single-Core
KMXK_0B01790	Single-Core
KMXK_0C03950	Non-Core
KMXK_0B01430	Single-Core
KMXK_0H00960	Single-Core
KMXK_0B03540	Single-Core
KMXK_0C04080	Non-Core			Yes
KMXK_0E05630	Single-Core
KMXK_0F05230	Single-Core
KMXK_0B01740	Single-Core
KMXK_0B02700	Single-Core
KMXK_0A05400	Non-Core
KMXK_0G01960	Single-Core
KMXK_0B04970	Single-Core
KMXK_0G03130	Non-Core
KMXK_0C01800	Single-Core
KMXK_0D01430	Single-Core
KMXK_0C01080	Non-Core
KMXK_0C05110	Single-Core
KMXK_0F00940	Single-Core
KMXK_0F01110	Single-Core
KMXK_0F03840	Single-Core
KMXK_0B07240	Single-Core
KMXK_0D06350	Single-Core
KMXK_0B02720	Single-Core			Yes
KMXK_0G03260	Single-Core
KMXK_0B07400	Single-Core
KMXK_0H00490	Multi-Core
KMXK_0E02770	Non-Core
KMXK_0H02490	Single-Core
KMXK_0B07940	Non-Core
KMXK_0C01050	Single-Core
KMXK_0D04080	Single-Core
KMXK_0B02660	Single-Core
KMXK_0G02660	Single-Core
KMXK_0D01290	Single-Core
KMXK_0A04720	Single-Core
KMXK_0B00570	Single-Core
KMXK_0E05370	Single-Core
KMXK_0H03730	Single-Core
KMXK_0G03030	Multi-Core
KMXK_0G04120	Single-Core
KMXK_0D03890	Single-Core			Yes
KMXK_0G02720	Single-Core
KMXK_0G00660	Single-Core
KMXK_0B07620	Single-Core
KMXK_0D03530	Single-Core
KMXK_0G01590	Single-Core
KMXK_0C01710	Single-Core
KMXK_0G01070	Single-Core
KMXK_0B00460	Single-Core
KMXK_0F05340	Single-Core
KMXK_0F03070	Single-Core
KMXK_0A02520	Single-Core
KMXK_0C07290	Single-Core			Yes
KMXK_0D05830	Single-Core
KMXK_0C06390	Non-Core
KMXK_0F05250	Single-Core
KMXK_0G00770	Single-Core
KMXK_0F04900	Single-Core
KMXK_0C02640	Single-Core
KMXK_0F04980	Multi-Core
KMXK_0D04660	Single-Core
KMXK_0F00440	Single-Core
KMXK_0F01890	Single-Core
KMXK_0B00180	Multi-Core			Yes
KMXK_0C00180	Multi-Core
KMXK_0D03520	Single-Core
KMXK_0A02850	Single-Core
KMXK_0C01870	Single-Core
KMXK_0B02470	Single-Core
KMXK_0A02160	Single-Core
KMXK_0A04040	Single-Core
KMXK_0D03050	Non-Core
KMXK_0A01700	Single-Core
KMXK_0A06760	Single-Core			Yes
KMXK_0G01740	Single-Core
KMXK_0H01730	Single-Core
KMXK_0E00220	Non-Core
KMXK_0D01000	Single-Core
KMXK_0A03690	Single-Core
KMXK_0C02660	Single-Core
KMXK_0D02770	Single-Core
KMXK_0F04410	Multi-Core
KMXK_0F00890	Single-Core
KMXK_0D00240	Single-Core
KMXK_0B03790	Single-Core
KMXK_0D05870	#N/A
KMXK_0C06890	Single-Core
KMXK_0E01880	Single-Core
KMXK_0G02330	Multi-Core
KMXK_0H03560	Multi-Core
KMXK_0H01530	Single-Core
KMXK_0F03040	Single-Core			Yes
KMXK_0F00270	Multi-Core
KMXK_0F00220	Single-Core
KMXK_0E03890	Single-Core
KMXK_0D00530	Single-Core
KMXK_0G03900	Single-Core
KMXK_0H01380	Single-Core
KMXK_0D04410	Multi-Core
KMXK_0E01980	Single-Core
KMXK_0C01570	Single-Core
KMXK_0A08030	Single-Core

## Sheet: Supp3C kma_SIG_Prot_HiT_logFC1
genes	logFC	FDR
KMXK_0D01720	-3.23097	1.58787e-14	Single-Core
KMXK_0B02730	-2.94707	4.24753e-09	Multi-Core
KMXK_0B04700	-2.52021	9.61984e-11	Multi-Core
KMXK_0H04290	-2.51535	5.2485e-07	Single-Core
KMXK_0A06440	-2.3893	1.93244e-06	Non-Core
KMXK_0G02750	-2.26335	4.39206e-05	Single-Core
KMXK_0H04430	-2.15714	7.1273e-08	Single-Core
KMXK_0D05580	-2.00173	4.85087e-05	Non-Core
KMXK_0H03480	-1.96649	8.94365e-05	Single-Core
KMXK_0H00770	-1.83316	3.59455e-05	Single-Core
KMXK_0D05750	-1.82002	0.00156042	Non-Core
KMXK_0F04390	-1.78975	0.000192012	Multi-Core
KMXK_0G01390	-1.78352	5.91265e-05	Single-Core
KMXK_0B02910	-1.74042	4.29533e-05	Single-Core
KMXK_0C06300	-1.73851	4.85087e-05	Single-Core
KMXK_0H01120	-1.69858	3.85418e-05	Single-Core
KMXK_0A06380	-1.65963	0.00382819	Single-Core
KMXK_0B02830	-1.58862	0.00158787	Single-Core
KMXK_0B05040	-1.58735	0.000104367	Single-Core
KMXK_0A06960	-1.58141	7.76891e-05	Multi-Core
KMXK_0H03340	-1.55328	0.000107421	Single-Core
KMXK_0B03200	-1.53957	0.000119072	Multi-Core
KMXK_0H02960	-1.52564	0.0005938	Single-Core
KMXK_0E02060	-1.52494	8.47549e-05	Single-Core
KMXK_0G01680	-1.50818	0.0030724	Single-Core
KMXK_0E05830	-1.50465	0.00156042	Single-Core
KMXK_0A03790	-1.50122	0.000597649	Multi-Core
KMXK_0C01510	-1.49397	0.000427684	Multi-Core
KMXK_0H04100	-1.48893	0.000462243	Single-Core
KMXK_0D04270	-1.47601	0.00310809	Single-Core
KMXK_0C00260	-1.4672	0.00120567	Single-Core
KMXK_0B04960	-1.46674	0.00172641	Single-Core
KMXK_0G03550	-1.45717	0.000192012	Single-Core
KMXK_0F05610	-1.43941	0.00178317	Single-Core
KMXK_0B01210	-1.42437	0.00882858	Single-Core
KMXK_0C07040	-1.41637	0.00156042	Single-Core
KMXK_0F03440	-1.41302	0.00216824	Single-Core
KMXK_0B01800	-1.39788	0.00158651	Non-Core
KMXK_0D05310	-1.38527	0.00156042	Non-Core
KMXK_0B03140	-1.36334	0.00113644	Single-Core
KMXK_0A01850	-1.35925	0.00305321	Multi-Core
KMXK_0G04160	-1.33299	0.0054426	Single-Core
KMXK_0E05560	-1.32185	0.00296562	Single-Core
KMXK_0G02360	-1.32031	0.00207548	Single-Core
KMXK_0E04690	-1.319	0.00258515	Single-Core
KMXK_0C01390	-1.31423	0.00442316	Single-Core
KMXK_0D05020	-1.31238	0.00346698	Single-Core
KMXK_0A04730	-1.30489	0.0053378	Single-Core
KMXK_0F00350	-1.28982	0.00106937	Single-Core
KMXK_0C02130	-1.28158	0.00156042	Single-Core
KMXK_0B05700	-1.27978	0.00862107	Single-Core
KMXK_0D03320	-1.25587	0.00382819	Single-Core
KMXK_0C06930	-1.24629	0.0012764	Single-Core
KMXK_0E04070	-1.24455	0.00251526	Multi-Core
KMXK_0H01820	-1.23296	0.00398427	Non-Core
KMXK_0B07510	-1.22983	0.00474246	Single-Core
KMXK_0B04790	-1.22562	0.00668506	Single-Core
KMXK_0H03040	-1.18484	0.00445365	Single-Core
KMXK_0E03160	-1.18409	0.00351151	Single-Core
KMXK_0A02060	-1.17695	0.00416043	Single-Core
KMXK_0A01390	-1.17663	0.00619652	Single-Core
KMXK_0E00470	-1.16944	0.00205552	Single-Core
KMXK_0C05990	-1.16609	0.00393706	Single-Core
KMXK_0H00360	-1.15313	0.00305321	Single-Core
KMXK_0C01890	-1.14933	0.00369189	Single-Core
KMXK_0G03710	-1.14064	0.00382819	Single-Core
KMXK_0B05660	-1.12842	0.00547965	Single-Core
KMXK_0C03060	-1.1238	0.00872744	Single-Core
KMXK_0E01310	-1.10627	0.00903497	Non-Core
KMXK_0A06750	-1.09702	0.00769344	Non-Core
KMXK_0F00670	-1.08967	0.00756265	Single-Core
KMXK_0A01400	-1.08592	0.00972996	Single-Core
KMXK_0E05880	-1.07857	0.00635783	Single-Core
KMXK_0D02230	-1.05204	0.00755159	Single-Core
KMXK_0B03030	-1.03517	0.00627947	Single-Core
KMXK_0E06060	-1.02698	0.00707917	Single-Core
KMXK_0E02660	-1.02123	0.00908133	Single-Core
KMXK_0C04750	-1.00873	0.00995444	Single-Core
KMXK_0A01280	1.02132	0.00868736	Single-Core
KMXK_0A05580	1.04576	0.00771048	Single-Core
KMXK_0F01190	1.0486	0.00755159	Single-Core
KMXK_0B05930	1.05098	0.00868736	Single-Core
KMXK_0A03540	1.09213	0.00755159	Single-Core
KMXK_0B04910	1.09787	0.0093483	Single-Core
KMXK_0E06260	1.11121	0.0053378	Single-Core
KMXK_0C04200	1.11317	0.00518439	Single-Core
KMXK_0D01690	1.11883	0.0030724	Single-Core
KMXK_0B04080	1.12798	0.00710705	Single-Core
KMXK_0A01320	1.15106	0.00635783	Single-Core
KMXK_0E04110	1.15624	0.00925509	Single-Core
KMXK_0E02340	1.18372	0.00168936	Single-Core
KMXK_0A00570	1.18377	0.00249997	Non-Core
KMXK_0A00540	1.18731	0.0038042	Single-Core
KMXK_0E05050	1.18772	0.00962106	Multi-Core
KMXK_0D06030	1.19541	0.00358342	Single-Core
KMXK_0B04420	1.20132	0.0038042	Single-Core
KMXK_0F04730	1.21246	0.00972996	Single-Core
KMXK_0G00340	1.2287	0.00158787	Single-Core
KMXK_0D06570	1.23519	0.00382819	Non-Core
KMXK_0D01320	1.23626	0.00179838	Single-Core
KMXK_0G02030	1.23802	0.00251069	Single-Core
KMXK_0F05540	1.24266	0.00325754	Single-Core
KMXK_0F00780	1.25642	0.00258515	Single-Core
KMXK_0D04580	1.26512	0.00325754	Single-Core
KMXK_0D02570	1.28101	0.00139416	Single-Core
KMXK_0E00250	1.28637	0.00962106	Single-Core
KMXK_0E05840	1.29578	0.00622933	Single-Core
KMXK_0C05600	1.29947	0.0019182	Single-Core
KMXK_0B06870	1.32498	0.00250173	Multi-Core
KMXK_0B05430	1.33618	0.000476739	Single-Core
KMXK_0B03850	1.34091	0.00162666	Single-Core
KMXK_0A02840	1.34162	0.00258515	Non-Core
KMXK_0E03480	1.35442	0.000427684	Single-Core
KMXK_0D06250	1.35936	0.00664649	Non-Core
KMXK_0B07910	1.36247	0.00156042	Single-Core
KMXK_0F03710	1.3713	0.00635783	Single-Core
KMXK_0F05580	1.37592	0.000747479	Non-Core
KMXK_0D01210	1.37804	0.00106937	Single-Core
KMXK_0H03230	1.38324	0.000387775	Single-Core
KMXK_0E03750	1.38608	0.000905856	Single-Core
KMXK_0E02210	1.39092	0.00152764	Single-Core
KMXK_0G00610	1.3998	0.000681042	Single-Core
KMXK_0F04090	1.40049	0.00462715	Non-Core
KMXK_0D02420	1.40229	0.000329971	Multi-Core
KMXK_0A07750	1.41222	0.00340382	Single-Core
KMXK_0C05220	1.41576	0.00124624	Single-Core
KMXK_0H00260	1.41634	0.000201673	Non-Core
KMXK_0E01500	1.42247	0.00382298	Single-Core
KMXK_0H03430	1.46876	0.00305321	Single-Core
KMXK_0A07830	1.47801	0.00422706	Non-Core
KMXK_0H00280	1.50321	0.00018285	Single-Core
KMXK_0A06690	1.512	0.000256752	Single-Core
KMXK_0B02080	1.51676	8.94365e-05	Non-Core
KMXK_0A00120	1.52635	0.00258515	Non-Core
KMXK_0A08010	1.53553	0.000192012	Single-Core
KMXK_0E01660	1.53884	0.00373571	Single-Core
KMXK_0C05530	1.58298	6.73903e-05	Single-Core
KMXK_0G02120	1.5861	0.00258515	Single-Core
KMXK_0A02540	1.60128	0.000211097	Single-Core
KMXK_0F04380	1.60933	4.85087e-05	Single-Core
KMXK_0E03200	1.61763	3.22127e-05	Single-Core
KMXK_0B02970	1.62261	2.74867e-05	Single-Core
KMXK_0F00490	1.62484	0.00018285	Single-Core
KMXK_0E02330	1.63112	6.44616e-05	Non-Core
KMXK_0D03970	1.63334	0.00042297	Non-Core
KMXK_0F01270	1.64655	3.04068e-05	Single-Core
KMXK_0F05000	1.65132	4.85087e-05	Single-Core
KMXK_0F01280	1.65185	0.0005938	Single-Core
KMXK_0H03160	1.66158	0.000104367	Single-Core
KMXK_0D06490	1.68746	0.000603132	Single-Core
KMXK_0E00190	1.695	0.000310761	Multi-Core
KMXK_0F05650	1.71709	3.045e-05	Single-Core
KMXK_0A00130	1.73332	0.000536904	Non-Core
KMXK_0C03650	1.75365	0.000184781	Single-Core
KMXK_0B00330	1.77592	0.000419202	Single-Core
KMXK_0C03310	1.79	0.00143027	Single-Core
KMXK_0E05330	1.79366	3.45575e-06	Single-Core
KMXK_0A04010	1.8213	4.85087e-05	Single-Core
KMXK_0B00860	1.82299	3.31244e-06	Single-Core
KMXK_0B05840	1.82721	3.14886e-06	Single-Core
KMXK_0B01630	1.83118	6.78234e-05	Multi-Core
KMXK_0B05880	1.84028	4.15255e-05	Non-Core
KMXK_0G03470	1.8645	7.38826e-06	Non-Core
KMXK_0C04800	1.90855	0.000211638	Non-Core
KMXK_0B08260	1.92781	0.00139416	Single-Core
KMXK_0F00530	1.94267	7.87485e-07	Single-Core
KMXK_0E03010	1.98224	1.51449e-05	Single-Core
KMXK_0G02240	2.02108	0.00018285	Single-Core
KMXK_0C03590	2.08445	0.00013332	Single-Core
KMXK_0E02400	2.0852	1.70767e-06	Single-Core
KMXK_0G03150	2.11963	0.000173702	Multi-Core
KMXK_0B05960	2.15043	2.8442e-08	Single-Core
KMXK_0E00880	2.15294	3.45644e-05	Single-Core
KMXK_0E04230	2.21619	1.06985e-05	Single-Core
KMXK_0G03730	2.2763	4.24753e-09	Multi-Core
KMXK_0E04960	2.34828	3.03868e-09	Single-Core
KMXK_0E02560	2.55812	1.10157e-06	Multi-Core
KMXK_0F03310	2.59986	2.438e-09	Single-Core
KMXK_0E04920	2.8292	2.438e-09	Single-Core

## Sheet: Supp 3C kma_SIG_Prot_LpH_logFC1
genes	logFC	FDR
KMXK_0F03310	1.58169	0.00159285	Single-Core
KMXK_0E03750	1.56827	0.0039038	Single-Core
KMXK_0C05990	1.60227	0.00448449	Single-Core

## Sheet: Supp 3C kma_SIG_Prot_Osm_logFC1
genes	logFC	FDR
KMXK_0E03660	-5.26167	4.3246e-11	Multi-Core
KMXK_0H04290	-3.01144	2.67821e-08	Single-Core
KMXK_0A06250	-2.96441	0.000111507	Single-Core
KMXK_0E02630	-2.90035	4.3246e-11	Single-Core
KMXK_0B07870	-2.27706	2.67821e-08	Non-Core
KMXK_0G00460	-2.14602	0.00105723	Single-Core
KMXK_0H04430	-2.0364	1.23989e-07	Single-Core
KMXK_0B00180	-1.91992	0.00026743	Multi-Core
KMXK_0D01720	-1.69661	2.90157e-05	Single-Core
KMXK_0A01850	-1.61918	0.00192794	Multi-Core
KMXK_0A04730	-1.55604	0.00491897	Single-Core
KMXK_0H04420	-1.54619	0.0011538	Single-Core
KMXK_0F04580	-1.50752	0.00194143	Single-Core
KMXK_0C02820	-1.41279	0.00550681	Single-Core
KMXK_0B01800	-1.31903	0.00491897	Non-Core
KMXK_0H00100	-1.31526	0.00158285	Non-Core
KMXK_0H03340	-1.31252	0.00140177	Single-Core
KMXK_0C02060	-1.27104	0.00130032	Single-Core
KMXK_0B02720	-1.26267	0.00133857	Single-Core
KMXK_0D01380	-1.24025	0.00997237	Single-Core
KMXK_0A06690	-1.22531	0.000753281	Single-Core
KMXK_0C03640	-1.20606	0.000754648	Single-Core
KMXK_0B01680	-1.09031	0.00804803	Single-Core
KMXK_0C07290	-1.06399	0.0027915	Single-Core
KMXK_0A01630	-1.04774	0.00500511	Single-Core
KMXK_0D02420	-1.02073	0.00804803	Multi-Core
KMXK_0F03710	1.00529	0.00960968	Single-Core
KMXK_0G01820	1.07437	0.00309817	Single-Core
KMXK_0B00860	1.09686	0.00242091	Single-Core
KMXK_0E06260	1.11633	0.00523722	Single-Core
KMXK_0D03920	1.14632	0.00550681	Single-Core
KMXK_0F03040	1.15182	0.00491897	Single-Core
KMXK_0B00330	1.16284	0.00572415	Single-Core
KMXK_0C04080	1.17832	0.000863943	Non-Core
KMXK_0D01210	1.20605	0.00230796	Single-Core
KMXK_0E03200	1.21731	0.00804803	Single-Core
KMXK_0E04960	1.22884	0.00270666	Single-Core
KMXK_0F00490	1.25125	0.00255632	Single-Core
KMXK_0B05840	1.27214	0.000863943	Single-Core
KMXK_0F00380	1.29054	0.000589983	Single-Core
KMXK_0A05260	1.33369	0.000200784	Single-Core
KMXK_0E05330	1.3422	0.000754648	Single-Core
KMXK_0E02400	1.34724	0.00583	Single-Core
KMXK_0E04110	1.37632	0.001241	Single-Core
KMXK_0D01320	1.37822	0.000760585	Single-Core
KMXK_0G03730	1.38205	0.000222074	Multi-Core
KMXK_0D04930	1.38343	0.000863943	Multi-Core
KMXK_0E04230	1.41196	0.00105723	Single-Core
KMXK_0D02270	1.57698	0.000200784	Single-Core
KMXK_0B05960	1.58222	1.08992e-05	Single-Core
KMXK_0D03890	1.6277	4.66329e-06	Single-Core
KMXK_0E01660	1.8725	0.000863943	Single-Core
KMXK_0B00390	1.89043	1.34562e-05	Non-Core
KMXK_0B06870	1.90154	1.48751e-07	Multi-Core
KMXK_0D05930	1.92664	1.55176e-05	Single-Core
KMXK_0C05770	2.05703	0.00105723	Non-Core
KMXK_0C01370	2.05802	0.000589983	Non-Core
KMXK_0E03750	2.47401	2.66766e-09	Single-Core
KMXK_0A06760	2.63786	4.3246e-11	Single-Core
KMXK_0E04920	2.95127	0.00242091	Single-Core
KMXK_0F03890	3.01943	1.90806e-17	Single-Core
