# Supplementary material for: Stress-induced expression is enriched for evolutionarily young genes in diverse budding yeasts
Source: Nat Commun. 2020 May 1;11:2144. doi: 10.1038/s41467-020-16073-3 (PMC7195364; doi:10.1038/s41467-020-16073-3)
Supplement: Supplementary file 6 — Source Data [file 41467_2020_16073_MOESM6_ESM.zip › Supplementary Figure 9B_Source data_enriched_cellular_components.xlsx]

## Sheet: Supp  9B Ancient-Descriptions
S. cerevisiae Group I Genes with ENSEMBL GO Terms
Locus	Short Name	Short Descrip	Biological_Process (First Annotation From ENSEMBL)
YBL028C			None
YBL086C			None
YBR096W			None
YCR016W			None
YCR090C			None
YEL023C			None			Without GO annotation	Total group	% Without Biological_Process
YER076C			None			162	2835	5.71429
YER156C			None
YHL013C	OTU2	member of the Ovarian TUmor family	None
YKL098W	MTC2	Maintenance of Telomere Capping	None
YDR068W	DOS2		None
YDR124W			None
YGL176C			None
YGR021W	DPC29	Delta-Psi dependent mitochondrial import and Cleavage protein of ~29 kDa	None
YGR053C	MCO32	Mitochondrial Class One protein of 32 kDa	None
YGR111W			None
YGR127W			None
YGR174C	CBP4	Cytochrome B mRNA Processing	None
YGR187C	HGH1	HmG1/2 Homolog	None
YJR141W	IPA1	Important for cleavage and PolyAdenylation	None
YML002W			None
YML020W			None
YML079W			None
YMR265C			None
YNL011C			None
YNL193W			None
YOR289W			None
YIL156W-B	MCO8	Mitochondrial Class One protein of 8 kDa	None
YCL012C			None
YJR142W			None
YDR242W	AMD2	AMiDase	None
YDR415C			None
YNR029C			None
YLR250W	SSP120	Saccharomyces Secretory Protein	None
YDL086W			None
YDR305C	HNT2	Histidine triad NucleoTide-binding	None
YLL056C			None
YOL098C	SDD3	Suppressor of Degenerative Death	None
YOL054W	PSH1	Pob3/Spt16 Histone associated	None
YKL070W			None
YJL123C	MTC1	Maintenance of Telomere Capping	None
YAL049C	AIM2	Altered Inheritance rate of Mitochondria	None
YBR025C	OLA1	Obg-Like ATPase	None
YIL108W			None
YKL071W			None
YKR074W	AIM29	Altered Inheritance rate of Mitochondria	None
YGL110C	CUE3	Coupling of Ubiquitin conjugation to ER degradation	None
YGL159W			None
YGR268C	HUA1		None
YJR154W			None
YLL032C			None
YLR427W	MAG2		None
YMR090W			None
YMR132C	JLP2	dnaJ-Like Protein	None
YNL024C	EFM6	Elongation Factor Methyltransferase	None
YNL212W	VID27	Vacuolar Import and Degradation	None
YOL087C	DUF1	DUB-associated Factor 1	None
YOR111W			None
YOR118W	RTC5	Restriction of Telomere Capping	None
YOR238W			None
YOR296W			None
YPL199C			None
YPL225W			None
YKL033W-A			None
YDL167C	NRP1	N (asparagine)-Rich Protein	None
YOL073C	DSC2	Defective for SREBP Cleavage	None
YNL181W	PBR1	Potentiates Bioactive compound Response	None
YNR021W			None
YPR063C			None
YBR162C	TOS1	Target Of Sbf	None
YOL154W	ZPS1	Zinc- and pH-regulated Surface protein	None
YBR074W	PFF1	Protease in FXNA-related Family	None
YJL218W			None
YFR018C			None
YJR134C	SGM1	Slow growth on Galactose and Mannose	None
YPR089W			None
YGL198W	YIP4	Ypt-Interacting Protein	None
YPL246C	RBD2		None
YGR210C			None
YMR262W			None
YCR061W			None
YHL026C			None
YHR045W			None
YHR151C	MTC6	Maintenance of Telomere Capping	None
YKL107W			None
YKR051W	HFL1	Has Fused Lysosomes	None
YFL034W	MIL1	Medium adaptin-Interacting Ligand	None
YFR006W			None
YJL108C	PRM10	Pheromone-Regulated Membrane protein	None
YJR116W	TDA4	Topoisomerase I Damage Affected	None
YLR173W			None
YLR326W			None
YMR155W			None
YMR244W			None
YPR153W	2019-05-24	genetic interaction profile similarity to MTC Annotated Yeast genes MTC2 and MTC4	None
YJR112W-A			None
YOR161C	PNS1	pH Nine Sensitive	None
YBL036C			None
YLR271W	CMG1	Cytoplasmic and Mitochondrial G-patch protein 1	None
YKL047W	ANR2	Avl Nine Related family 2	None
YBR220C			None
YDR105C	TMS1		None
YJR085C	TMH11	TMem14 Homolog of 11 kDa	None
YNL237W	YTP1	Yeast putative Transmembrane Protein	None
YBL049W	MOH1		None
YPL054W	LEE1		None
YNR020C	ATP23		None
YDR282C	MRX10	Mitochondrial oRganization of gene eXpression (MIOREX)	None
YDR316W	OMS1	OXA1 Multicopy Suppressor	None
YBL107C	MIX23	Mitochondrial Intermembrane space CX(n)C motif protein	None
YMR194C-B	CMC4	Cx9C Motif-Containing protein	None
YPR061C	JID1	DnaJ protein Involved in ER-associated Degradation	None
YER004W	FMP52	Found in Mitochondrial Proteome	None
YPL041C	MRX11	Mitochondrial oRganization of gene eXpression (MIOREX)	None
YPR098C	TMH18	TMem205 Homolog of 18 kDa	None
YER080W	AIM9	Altered Inheritance rate of Mitochondria	None
YDR061W			None
YDR336W	MRX8	Mitochondrial oRganization of gene eXpression (MIOREX)	None
YGL221C	NIF3	Ngg1p-Interacting Factor	None
YGR031W	IMO32	Intermediate cleaved by Mitochondrial Octapeptidyl aminopeptidase	None
YOR215C	AIM41	Altered Inheritance of Mitochondria	None
YOR305W	RRG7	Required for Respiratory Growth	None
YPL107W	DPC25	Delta-Psi dependent mitochondrial import and Cleavage protein of ~25 kDa	None
YPL109C	MCO76	Mitochondrial Class One protein of 76 kDa	None
YPL222W	FMP40	Found in Mitochondrial Proteome	None
YMR100W	MUB1	MUlti Budding	None
YIR042C			None
YJL041W	NSP1	NucleoSkeletal-like Protein	None
YBR141C	BMT2	Base MethylTransferase of 25S RNA	None
YCR087C-A			None
YBL001C	ECM15	ExtraCellular Mutant	None
YBR151W	APD1	Actin Patches Distal	None
YER130C	COM2	Cousin of Msn2	None
YER134C			None
YKL128C	PMU1	PhosphoMUtase	None
YGR067C			None
YNL010W	PYP1	PolYol Phosphatase	None
YNL035C			None
YOR252W	TMA16	Translation Machinery Associated	None
YPL247C			None
YPL260W	CUB1	Cu2+ suppressing and Bleomycin sensitive	None
YNL320W			None
YMR114C			None
YEL020C	PXP1	PeroXisomal Protein	None
YMR027W			None
YDR090C	ILT1	Ionic Liquid Tolerance	None
YGR266W			None
YMR034C	RCH1	Regulator of Calcium Homeostasis	None
YNL175C	NOP13	NucleOlar Protein	None
YCR051W			None
YKL021C	MAK11	MAintenance of Killer	None
YGL242C			None
YLR149C			None
YPL263C	KEL3	KELch	None
YHR156C	LIN1	LINk	None
YIL067C			None
YGL023C	PIB2	PhosphatidylInositol(3)-phosphate Binding	None
YGL140C			None
YNL115C			None
YOR292C			None
YPL162C			None
YDR262W			None
YGR194C	XKS1	XyluloKinaSe	xylulose catabolic process
YJR133W	XPT1	Xanthine Phosphoribosyl Transferase	XMP salvage
YGL050W	TYW3	Trna-YW synthesizing protein	wybutosine biosynthetic process
YML005W	TRM12	TRna Methyltransferase	wybutosine biosynthetic process
YOL141W	PPM2	Protein Phosphatase Methyltransferase	wybutosine biosynthetic process
YPL207W	TYW1	Trna-YW synthesizing protein	wybutosine biosynthetic process
YFL054C	AQY3	AQuaporin from Yeast	water transport
YGL186C	TPN1	Transport of PyridoxiNe	vitamin transport
YPR127W			vitamin B6 catabolic process
YKR030W	GMH1	Gea1-6 Membrane-associated High-copy suppressor	vesicle-mediated transport
YKR088C	TVP38	Tlg2-Vesicle Protein	vesicle-mediated transport
YFL027C	GYP8	Gtpase-activating protein for Ypt Proteins	vesicle-mediated transport
YDR100W	TVP15	Tlg2-Vesicle Protein	vesicle-mediated transport
YDR495C	VPS3	Vacuolar Protein Sorting	vesicle-mediated transport
YGL161C	YIP5	Ypt-Interacting Protein	vesicle-mediated transport
YMR071C	TVP18	Tlg2-Vesicle Protein	vesicle-mediated transport
YFL039C	ACT1	ACTin	vesicle transport along actin filament
YGL233W	SEC15	SECretory	vesicle tethering involved in exocytosis
YLR166C	SEC10	SECretory	vesicle tethering involved in exocytosis
YPR055W	SEC8	SECretory	vesicle tethering involved in exocytosis
YDR177W	UBC1	UBiquitin-Conjugating	vesicle organization
YGL200C	EMP24	EndoMembrane Protein	vesicle organization
YLR396C	VPS33	Vacuolar Protein Sorting	vesicle fusion with vacuole
YIL004C	BET1	Blocked Early in Transport	vesicle fusion
YKL196C	YKT6		vesicle fusion
YKL006C-A	SFT1	Suppressor of sed Five Ts	vesicle fusion
YLR078C	BOS1	Bet One Suppressor	vesicle fusion
YLR268W	SEC22	SECretory	vesicle fusion
YMR197C	VTI1	Vps10 (Ten) Interacting	vesicle fusion
YDR468C	TLG1	T-snare affecting a Late Golgi compartment	vesicle docking
YLR026C	SED5	Suppressor of Erd2 Deletion	vesicle docking
YIL076W	SEC28	SECretory	vesicle coating
YDL015C	TSC13	Temperature-sensitive Suppressors of Csg2 mutants	very long-chain fatty acid metabolic process
YGR037C	ACB1	Acyl-CoA-Binding	very long-chain fatty acid biosynthetic process
YCL009C	ILV6	IsoLeucine Valine	valine biosynthetic process
YJR016C	ILV3	IsoLeucine-plus-Valine requiring	valine biosynthetic process
YLR355C	ILV5	IsoLeucine-plus-Valine requiring	valine biosynthetic process
YMR108W	ILV2	IsoLeucine-plus-Valine requiring	valine biosynthetic process
YMR289W	ABZ2	para-AminoBenZoic acid (PABA) biosynthesis	valine biosynthetic process
YHR138C			vacuole fusion, non-autophagic
YDR229W	IVY1	Interacting with Vps33p and Ypt7p	vacuole fusion, non-autophagic
YJL049W	CHM7	CHarged Multivesicular body protein	vacuolar transport
YLR447C	VMA6	Vacuolar Membrane Atpase	vacuolar transport
YBR235W	VHC1	Vacuolar protein Homologous to CCC family	vacuolar transmembrane transport
YKL119C	VPH2	Vacuolar pH	vacuolar proton-transporting V-type ATPase complex assembly
YGR105W	VMA21	Vacuolar Membrane Atpase	vacuolar proton-transporting V-type ATPase complex assembly
YMR123W	PKR1	Pichia farinosa Killer toxin Resistance	vacuolar proton-transporting V-type ATPase complex assembly
YOR246C	ENV9	late ENdosome and Vacuole interface function	vacuolar protein processing
YPL154C	PEP4	carboxyPEPtidase Y-deficient	vacuolar protein processing
YPL236C	ENV7	late ENdosome and Vacuole interface function	vacuolar protein processing
YEL051W	VMA8	Vacuolar Membrane Atpase	vacuolar acidification
YHR026W	VMA16	Vacuolar Membrane Atpase	vacuolar acidification
YOR332W	VMA4	Vacuolar Membrane Atpase	vacuolar acidification
YPR036W	VMA13	Vacuolar Membrane Atpase	vacuolar acidification
YOR278W	HEM4	HEMe biosynthesis	uroporphyrinogen III biosynthetic process
YIR027C	DAL1	Degradation of Allantoin	ureide catabolic process
YHL016C	DUR3	Degradation of URea	urea transport
YJR109C	CPA2	Carbamyl Phosphate synthetase A	urea cycle
YDR520C	URC2	URacil Catabolism	uracil catabolic process
YGL055W	OLE1	OLEic acid requiring	unsaturated fatty acid biosynthetic process
YKL080W	VMA5	Vacuolar Membrane Atpase	unidimensional cell growth
YEL021W	URA3	URAcil requiring	UMP biosynthetic process
YKL216W	URA1	URAcil requiring	UMP biosynthetic process
YEL004W	YEA4		UDP-N-acetylglucosamine transmembrane transport
YDL103C	QRI1		UDP-N-acetylglucosamine biosynthetic process
YPL244C	HUT1	Homolog of UDP-galactose Transporter	UDP-galactose transmembrane transport
YKL034W	TUL1	Transmembrane Ubiquitin Ligase	ubiquitin-dependent protein catabolic process via the multivesicular body sorting pathway
YBR058C	UBP14	UBiquitin-specific Protease	ubiquitin-dependent protein catabolic process
YDL122W	UBP1	UBiquitin-specific Protease	ubiquitin-dependent protein catabolic process
YJL197W	UBP12	UBiquitin-specific Protease	ubiquitin-dependent protein catabolic process
YOR261C	RPN8	Regulatory Particle Non-ATPase	ubiquitin-dependent protein catabolic process
YPL072W	UBP16	UBiquitin-specific Protease	ubiquitin-dependent protein catabolic process
YPR108W	RPN7	Regulatory Particle Non-ATPase	ubiquitin-dependent protein catabolic process
YDR057W	YOS9	Yeast OS-9 homolog	ubiquitin-dependent glycoprotein ERAD pathway
YPL096W	PNG1	Peptide N-Glycanase	ubiquitin-dependent glycoprotein ERAD pathway
YAL058W	CNE1	CalNExin and calreticulin homolog	ubiquitin-dependent ERAD pathway
YIL030C	SSM4	Suppressor of mrna Stability Mutant	ubiquitin-dependent ERAD pathway
YLR104W	LCL2	Long Chronological Lifespan 2	ubiquitin-dependent ERAD pathway
YMR161W	HLJ1	HomoLogous to E. coli dnaJ protein	ubiquitin-dependent ERAD pathway
YMR276W	DSK2		ubiquitin-dependent ERAD pathway
YKL213C	DOA1	Degradation Of Alpha	ubiquitin recycling
YJR099W	YUH1	Yeast Ubiquitin Hydrolase	ubiquitin recycling
YLR073C	RFU1	Regulator of Free Ubiquitin chains	ubiquitin recycling
YOR124C	UBP2	UBiquitin-specific Protease	ubiquitin recycling
YGL119W	COQ8	COenzyme Q	ubiquinone-6 biosynthetic process
YLR201C	COQ9	COenzyme Q	ubiquinone-6 biosynthetic process
YLR290C	COQ11	COenzyme Q	ubiquinone-6 biosynthetic process
YMR110C	HFD1	Homolog of Fatty aldehyde Dehydrogenase	ubiquinone biosynthetic process from tyrosine
YDR204W	COQ4	COenzyme Q	ubiquinone biosynthetic process
YDR376W	ARH1	Adrenodoxin Reductase Homolog	ubiquinone biosynthetic process
YGR255C	COQ6	COenzyme Q	ubiquinone biosynthetic process
YML110C	COQ5	COenzyme Q	ubiquinone biosynthetic process
YOL008W	COQ10	COenzyme Q	ubiquinone biosynthetic process
YOL096C	COQ3	COenzyme Q	ubiquinone biosynthetic process
YOR125C	CAT5	CATabolite repression	ubiquinone biosynthetic process
YLR132C	USB1	U Six Biogenesis	U6 snRNA 3'-end processing
YLR059C	REX2	Rna EXonuclease	U4 snRNA 3'-end processing
YNL286W	CUS2	Cold sensitive U2 snRNA Suppressor	U2-type prespliceosome assembly
YBR166C	TYR1	TYRosine	tyrosine metabolic process
YDR421W	ARO80	AROmatic amino acid requiring	tyrosine catabolic process
YEL003W	GIM4	Gene Involved in Microtubule biogenesis	tubulin complex assembly
YER007W	PAC2	Perish in the Absence of Cin8p	tubulin complex assembly
YML094W	GIM5	Gene Involved in Microtubule biogenesis	tubulin complex assembly
YNL153C	GIM3	Gene Involved in Microtubule biogenesis	tubulin complex assembly
YJR078W	BNA2	Biosynthesis of Nicotinic Acid	tryptophan catabolic process to kynurenine
YIL020C	HIS6	HIStidine requiring	tryptophan biosynthetic process
YDR354W	TRP4	TRyPtophan	tryptophan biosynthetic process
YGL026C	TRP5	TRyPtophan	tryptophan biosynthetic process
YAR008W	SEN34	Splicing ENdonuclease	tRNA-type intron splice site recognition and cleavage
YMR059W	SEN15	Splicing ENdonuclease	tRNA-type intron splice site recognition and cleavage
YPL083C	SEN54	Splicing ENdonuclease	tRNA-type intron splice site recognition and cleavage
YIL003W	CFD1	Cytosolic Fe-S cluster Deficient	tRNA wobble uridine modification
YDR267C	CIA1	Cytosolic Iron-sulfur protein Assembly	tRNA wobble uridine modification
YGL091C	NBP35	Nucleotide Binding Protein	tRNA wobble uridine modification
YGL211W	NCS6	Needs Cla4 to Survive	tRNA wobble position uridine thiolation
YNL119W	NCS2	Needs Cla4 to Survive	tRNA wobble position uridine thiolation
YOR251C	TUM1	ThioUridine Modification	tRNA wobble position uridine thiolation
YBL024W	NCL1	NuCLear protein	tRNA wobble base cytosine methylation
YKR025W	RPC37	RNA Polymerase C	tRNA transcription by RNA polymerase III
YNL113W	RPC19	RNA Polymerase C	tRNA transcription by RNA polymerase III
YOR116C	RPO31	RNA POlymerase	tRNA transcription by RNA polymerase III
YOR207C	RET1	Reduced Efficiency of Termination	tRNA transcription by RNA polymerase III
YPR190C	RPC82	RNA Polymerase C	tRNA transcription by RNA polymerase III
YAL001C	TFC3	Transcription Factor class C	tRNA transcription
YKR038C	KAE1	Kinase-Associated Endopeptidase	tRNA threonylcarbamoyladenosine modification
YGL169W	SUA5	Suppressor of Upstream AUG	tRNA threonylcarbamoyladenosine modification
YGR262C	BUD32	BUD site selection	tRNA threonylcarbamoyladenosine metabolic process
YKR095W-A	PCC1	Polarized growth Chromatin-associated Controller	tRNA threonylcarbamoyladenosine metabolic process
YBR022W	POA1	Phosphatase Of ADP-ribose 1"-phosphate	tRNA splicing, via endonucleolytic cleavage and ligation
YJL087C	TRL1	tRNA Ligase	tRNA splicing, via endonucleolytic cleavage and ligation
YMR087W	PDL32	Protein of Dual Localization of 32 kDa	tRNA splicing, via endonucleolytic cleavage and ligation
YOL102C	TPT1	tRNA 2'-PhosphoTransferase	tRNA splicing, via endonucleolytic cleavage and ligation
YKL205W	LOS1	Loss Of Suppression	tRNA re-export from nucleus
YBL026W	LSM2	Like SM	tRNA processing
YIR015W	RPR2	RNase P Ribonucleoprotein	tRNA processing
YGL130W	CEG1	Capping Enzyme Guanylyltransferase	tRNA processing
YGR024C	THG1	tRNAHis Guanylyltransferase	tRNA processing
YJR022W	LSM8	Like SM	tRNA processing
YDR120C	TRM1	tRNA Methyltransferase	tRNA N2-guanine methylation
YHR070W	TRM5	tRNA Methyltransferase	tRNA N1-guanine methylation
YHR187W	IKI1	Insensitive to KIller toxin	tRNA modification
YGL232W	TAN1	Trna AcetylatioN	tRNA modification
YJL035C	TAD2	tRNA-specific Adenosine Deaminase	tRNA modification
YLR316C	TAD3	tRNA-specific Adenosine Deaminase	tRNA modification
YDL201W	TRM8	Transfer RNA Methyltransferase	tRNA methylation
YJL125C	GCD14	General Control Nonderepressible	tRNA methylation
YMR259C	TRM732	Transfer RNA Methyltransferase	tRNA methylation
YNL062C	GCD10	General Control Derepressed	tRNA methylation
YOL093W	TRM10	Transfer RNA Methyltransferase	tRNA methylation
YOL124C	TRM11	TRna Methyltransferase	tRNA methylation
YOL125W	TRM13	TRna Methyltransferase	tRNA methylation
YOR239W	ABP140	Actin Binding Protein	tRNA methylation
YPL030W	TRM44	TRna Methyltransferase	tRNA methylation
YGR082W	TOM20	Translocase of the Outer Mitochondrial membrane	tRNA import into mitochondrion
YBL097W	BRN1	homolog of BaRreN	tRNA gene clustering
YKR082W	NUP133	NUclear Pore	tRNA export from nucleus
YGL172W	NUP49	NUclear Pore	tRNA export from nucleus
YGR090W	UTP22	U Three Protein	tRNA export from nucleus
YOR112W	CEX1	Cytoplasmic EXport protein	tRNA export from nucleus
YBL076C	ILS1	IsoLeucine-tRNA Synthetase	tRNA aminoacylation for protein translation
YCR024C	SLM5	Synthetic Lethal with Mss4	tRNA aminoacylation for protein translation
YER087W	AIM10	Altered Inheritance rate of Mitochondria	tRNA aminoacylation for protein translation
YHR019C	DED81	Defines Essential Domain	tRNA aminoacylation for protein translation
YHR020W			tRNA aminoacylation for protein translation
YIL078W	THS1	THreonyl tRNA Synthetase	tRNA aminoacylation for protein translation
YKL194C	MST1	Mitochondrial aminoacyl-tRNA Synthetase, Threonine	tRNA aminoacylation for protein translation
YDR037W	KRS1	Lysyl (K) tRNA Synthetase	tRNA aminoacylation for protein translation
YGL105W	ARC1	Aminoacyl-tRNA synthetase Cofactor	tRNA aminoacylation for protein translation
YGL245W	GUS1	GlUtamyl-tRNA Synthetase	tRNA aminoacylation for protein translation
YGR094W	VAS1	VAlyl-tRNA Synthetase	tRNA aminoacylation for protein translation
YGR171C	MSM1	Mitochondrial aminoacyl-tRNA Synthetase, Methionine	tRNA aminoacylation for protein translation
YGR185C	TYS1	TYrosyl-tRNA Synthetase	tRNA aminoacylation for protein translation
YGR264C	MES1	MEthionyl-tRNA Synthetase	tRNA aminoacylation for protein translation
YLL018C	DPS1		tRNA aminoacylation for protein translation
YLR382C	NAM2	Nuclear Accommodation of Mitochondria	tRNA aminoacylation for protein translation
YNL073W	MSK1	Mitochondrial aminoacyl-tRNA Synthetase, lysine (K)	tRNA aminoacylation for protein translation
YNL247W	CRS1	Cysteinyl-tRNA Synthetase, CysRS	tRNA aminoacylation for protein translation
YOL097C	WRS1	W (tryptophan) RS (tRNA synthetase)	tRNA aminoacylation for protein translation
YOR168W	GLN4	GLutamiNe metabolism	tRNA aminoacylation for protein translation
YPL097W	MSY1	Mitochondrial aminoacyl-tRNA Synthetase, tyrosine (Y)	tRNA aminoacylation for protein translation
YPL104W	MSD1	Mitochondrial aminoacyl-tRNA Synthetase, Aspartate (D)	tRNA aminoacylation for protein translation
YPL160W	CDC60	Cell Division Cycle	tRNA aminoacylation for protein translation
YNL221C	POP1	Processing Of Precursor RNAs	tRNA 5'-leader removal
YDR165W	TRM82	Transfer RNA Methyltransferase	tRNA (guanine-N7)-methylation
YKL094W	YJU3		triglyceride metabolic process
YMR210W	MGL2	MonoacylGlycerol Lipase	triglyceride metabolic process
YDR058C	TGL2	TriacylGlycerol Lipase	triglyceride catabolic process
YOR084W	LPX1	Lipase of PeroXisomes	triglyceride catabolic process
YLR304C	ACO1	ACOnitase	tricarboxylic acid cycle
YDR074W	TPS2	Trehalose-6-Phosphate Synthase/phosphatase	trehalose metabolism in response to stress
YER148W	SPT15	SuPpressor of Ty insertions	transposon integration
YPR110C	RPC40	RNA Polymerase C	transposon integration
YKL149C	DBR1	DeBRanching	transposition, RNA-mediated
YNL206C	RTT106	Regulator of Ty1 Transposition	transposition
YKL221W	MCH2	MonoCarboxylate permease Homologue	transport
YDL054C	MCH1	MonoCarboxylate transporter Homolog	transport
YBR287W			transmembrane transport
YCR023C			transmembrane transport
YJL163C			transmembrane transport
YJR124C			transmembrane transport
YMR221C	FMP42	Found in Mitochondrial Proteome	transmembrane transport
YNL083W	SAL1	Suppressor of Aac2 Lethality	transmembrane transport
YOL137W	BSC6	Bypass of Stop Codon	transmembrane transport
YHR134W	WSS1	Weak Suppressor of Smt3	translesion synthesis
YDL140C	RPO21	RNA POlymerase	translesion synthesis
YPL167C	REV3	REVersionless	translesion synthesis
YBR143C	SUP45	SUPpressor	translational termination
YDR429C	TIF35	Translation Initiation Factor	translational termination
YLR075W	RPL10	Ribosomal Protein of the Large subunit	translational termination
YNL063W	MTQ1	Methyltransferase	translational readthrough
YGR054W			translational initiation
YJR007W	SUI2	SUppressor of Initiator codon	translational initiation
YMR309C	NIP1	Nuclear ImPort	translational initiation
YNL244C	SUI1	SUppressor of Initiator codon	translational initiation
YPL237W	SUI3	SUppressor of Initiator codon	translational initiation
YHR064C	SSZ1		translational frameshifting
YDL081C	RPP1A	Ribosomal Protein P1 Alpha	translational elongation
YLR069C	MEF1	Mitochondrial Elongation Factor	translational elongation
YOR187W	TUF1		translational elongation
YER007C-A	TMA20	Translation Machinery Associated	translation reinitiation
YBL038W	MRPL16	Mitochondrial Ribosomal Protein, Large subunit	translation
YBL092W	RPL32	Ribosomal Protein of the Large subunit	translation
YBR251W	MRPS5	Mitochondrial Ribosomal Protein, Small subunit	translation
YBR282W	MRPL27	Mitochondrial Ribosomal Protein, Large subunit	translation
YCR046C	IMG1	Integrity of Mitochondrial Genome	translation
YCR071C	IMG2	Integrity of Mitochondrial Genome	translation
YEL050C	RML2	Ribosomal Mitochondrial Large	translation
YER050C	RSM18	Ribosomal Small subunit of Mitochondria	translation
YHL004W	MRP4	Mitochondrial Ribosomal Protein	translation
YHR038W	RRF1	Ribosome Recycling Factor	translation
YHR147C	MRPL6	Mitochondrial Ribosomal Protein, Large subunit	translation
YKL003C	MRP17	Mitochondrial Ribosomal Protein	translation
YKL155C	RSM22	Ribosomal Small subunit of Mitochondria	translation
YKL170W	MRPL38	Mitochondrial Ribosomal Protein, Large subunit	translation
YDR041W	RSM10	Ribosomal Small subunit of Mitochondria	translation
YDR115W	MRX14	Mitochondrial oRganization of gene eXpression (MIOREX)	translation
YDR116C	MRPL1	Mitochondrial Ribosomal Protein, Large subunit	translation
YDR337W	MRPS28	Mitochondrial Ribosomal Protein, Small subunit	translation
YDR405W	MRP20	Mitochondrial Ribosomal Protein	translation
YGL068W	MNP1	Mitochondrial-Nucleoid Protein	translation
YGR220C	MRPL9	Mitochondrial Ribosomal Protein, Large subunit	translation
YJL189W	RPL39	Ribosomal Protein of the Large subunit	translation
YLR439W	MRPL4	Mitochondrial Ribosomal Protein, Large subunit	translation
YML009C	MRPL39	Mitochondrial Ribosomal Protein, Large subunit	translation
YML025C	YML6		translation
YMR158W	MRPS8	Mitochondrial Ribosomal Protein, Small subunit	translation
YMR188C	MRPS17	Mitochondrial Ribosomal Protein, Small subunit	translation
YMR286W	MRPL33	Mitochondrial Ribosomal Protein, Large subunit	translation
YNL005C	MRP7	Mitochondrial Ribosomal Protein	translation
YNL177C	MRPL22	Mitochondrial Ribosomal Protein, Large subunit	translation
YNL284C	MRPL10	Mitochondrial Ribosomal Protein, Large subunit	translation
YNR036C	MRPS12	Mitochondrial Ribosomal Protein, Small subunit	translation
YOR150W	MRPL23	Mitochondrial Ribosomal Protein, Large subunit	translation
YOR369C	RPS12	Ribosomal Protein of the Small subunit	translation
YPL013C	MRPS16	Mitochondrial Ribosomal Protein, Small subunit	translation
YPR166C	MRP2	Mitochondrial Ribosomal Protein	translation
YFR032C-A	RPL29	Ribosomal Protein of the Large subunit	translation
YOR274W	MOD5	tRNA MODification	transfer RNA gene-mediated silencing
YDL058W	USO1	yUSOu - transport in Japanese	transcytosis
YBL093C	ROX3	Regulation by OXygen	transcriptional open complex formation at RNA polymerase II promoter
YKL028W	TFA1	Transcription Factor a, subunit 1	transcriptional open complex formation at RNA polymerase II promoter
YBR154C	RPB5	RNA Polymerase B	transcription, RNA-templated
YHR143W-A	RPC10	RNA Polymerase C	transcription, RNA-templated
YOR210W	RPB10	RNA Polymerase B	transcription, RNA-templated
YOR224C	RPB8	RNA Polymerase B	transcription, RNA-templated
YPR187W	RPO26	RNA POlymerase	transcription, RNA-templated
YPR022C	SDD4	Suppressor of Degenerative Death	transcription, DNA-templated
YKL054C	DEF1	RNAPII DEgradation Factor	transcription-coupled nucleotide-excision repair
YDL084W	SUB2	SUppressor of Brr1-1	transcription-coupled nucleotide-excision repair
YNL139C	THO2	suppressor of the Transcriptional defect of Hpr1 by Overexpression	transcription-coupled nucleotide-excision repair
YBR123C	TFC1	Transcription Factor class C	transcription initiation from RNA polymerase III promoter
YKL144C	RPC25	RNA Polymerase C	transcription initiation from RNA polymerase III promoter
YJL011C	RPC17	RNA Polymerase C	transcription initiation from RNA polymerase III promoter
YER022W	SRB4	Suppressor of RNA polymerase B	transcription initiation from RNA polymerase II promoter
YKR062W	TFA2	Transcription Factor a, subunit 2	transcription initiation from RNA polymerase II promoter
YML015C	TAF11	TATA binding protein-Associated Factor	transcription initiation from RNA polymerase II promoter
YMR227C	TAF7	TATA binding protein-Associated Factor	transcription initiation from RNA polymerase II promoter
YBL014C	RRN6	Regulation of RNA polymerase I	transcription initiation from RNA polymerase I promoter
YKL125W	RRN3	Regulation of RNA polymerase I	transcription initiation from RNA polymerase I promoter
YJL025W	RRN7	Regulation of RNA polymerase I	transcription initiation from RNA polymerase I promoter
YML043C	RRN11	Regulation of RNA polymerase I	transcription initiation from RNA polymerase I promoter
YMR228W	MTF1	Mitochondrial Transcription Factor	transcription initiation from mitochondrial promoter
YDR194C	MSS116	Mitochondrial Splicing System	transcription elongation from mitochondrial promoter
YDL150W	RPC53	RNA Polymerase C	transcription by RNA polymerase III
YNR003C	RPC34	RNA Polymerase C	transcription by RNA polymerase III
YBL021C	HAP3	Heme Activator Protein	transcription by RNA polymerase II
YDR392W	SPT3	SuPpressor of Ty's	transcription by RNA polymerase II
YDR527W	RBA50	RNA polymerase II (B) Associated protein	transcription by RNA polymerase II
YGL237C	HAP2	Heme Activator Protein	transcription by RNA polymerase II
YNL023C	FAP1	FKBP12-Associated Protein	transcription by RNA polymerase II
YOL108C	INO4	INOsitol requiring	transcription by RNA polymerase II
YOR174W	MED4	MEDiator complex	transcription by RNA polymerase II
YOR358W	HAP5	Heme Activator Protein	transcription by RNA polymerase II
YBR279W	PAF1	RNA Polymerase II Associated Factor	transcription by RNA polymerase I
YER086W	ILV1	IsoLeucine-plus-Valine requiring	threonine catabolic process
YCR053W	THR4	THReonine requiring	threonine biosynthetic process
YGR144W	THI4	THIamine metabolism	thiazole biosynthetic process
YOR143C	THI80	THIamine metabolism	thiamine diphosphate biosynthetic process
YBR240C	THI2	THIamine metabolism	thiamine biosynthetic process
YPL214C	THI6	THIamine biosynthesis	thiamine biosynthetic process
YER183C	FAU1	Folinic Acid Utilization	tetrahydrofolate interconversion
YGL125W	MET13	METhionine requiring	tetrahydrofolate interconversion
YPL023C	MET12	METhionine requiring	tetrahydrofolate interconversion
YGR267C	FOL2	FOLic acid synthesis	tetrahydrofolate biosynthetic process
YAL043C	PTA1	Pre-Trna Accumulation	termination of RNA polymerase II transcription, poly(A)-coupled
YIL021W	RPB3	RNA Polymerase B	termination of RNA polymerase II transcription
YDR301W	CFT1	Cleavage Factor Two	termination of RNA polymerase II transcription
YOL005C	RPB11	RNA Polymerase B	termination of RNA polymerase II transcription
YNL312W	RFA2	Replication Factor A	telomere maintenance via telomere lengthening
YPL128C	TBF1	TTAGGG repeat-Binding Factor	telomere maintenance via telomere lengthening
YLR318W	EST2	Ever Shorter Telomeres	telomere maintenance via telomerase
YBR233W	PBP2	Pbp1p Binding Protein	telomere maintenance
YGL020C	GET1	Guided Entry of Tail-anchored proteins	tail-anchored membrane protein insertion into ER membrane
YIL072W	HOP1	HOmolog Pairing	synaptonemal complex assembly
YJR101W	RSM26	Ribosomal Small subunit of Mitochondria	superoxide metabolic process
YHR112C			sulfur compound metabolic process
YJL212C	OPT1	OligoPeptide Transporter	sulfur compound metabolic process
YOL064C	MET22	METhionine requiring	sulfur compound metabolic process
YIL166C	SOA1	SulfOnAte transport	sulfite transport
YPL092W	SSU1	Sensitive to SUlfite	sulfite transport
YGR125W			sulfate transport
YJR137C	MET5	METhionine requiring	sulfate reduction
YJR010W	MET3	METhionine requiring	sulfate assimilation via adenylyl sulfate reduction
YBR213W	MET8	METhionine requiring	sulfate assimilation
YKL001C	MET14	METhionine requiring	sulfate assimilation
YKR069W	MET1	METhionine requiring	sulfate assimilation
YFR030W	MET10	METhionine requiring	sulfate assimilation
YGR244C	LSC2	Ligase of Succinyl-CoA	succinyl-CoA metabolic process
YOR142W	LSC1	Ligase of Succinyl-CoA	succinyl-CoA metabolic process
YJR095W	SFC1	Succinate-Fumarate Carrier	succinate transport
YJR075W	HOC1	Homologous to OCh1	substituted mannan metabolic process
YKL140W	TGL1	TriGlyceride Lipase	sterol metabolic process
YGR263C	SAY1	Steryl Acetyl hYdrolase	sterol deacetylation
YNL111C	CYB5	CYtochrome B	sterol biosynthetic process
YGL001C	ERG26	ERGosterol biosynthesis	steroid biosynthetic process
YML008C	ERG6	ERGosterol biosynthesis	steroid biosynthetic process
YJL093C	TOK1		stabilization of membrane potential
YDR086C	SSS1	Sec Sixty-one Suppressor	SRP-dependent cotranslational protein targeting to membrane, translocation
YOL031C	SIL1	Suppressor of the Ire1/Lhs1 double mutant	SRP-dependent cotranslational protein targeting to membrane, translocation
YML105C	SEC65	SECretory	SRP-dependent cotranslational protein targeting to membrane, signal sequence recognition
YOR254C	SEC63	SECretory	SRP-dependent cotranslational protein targeting to membrane
YPL210C	SRP72	Signal Recognition Particle	SRP-dependent cotranslational protein targeting to membrane
YPL243W	SRP68	Signal Recognition Particle	SRP-dependent cotranslational protein targeting to membrane
YPR088C	SRP54	Signal Recognition Particle 54-kD subunit	SRP-dependent cotranslational protein targeting to membrane
YBR268W	MRPL37	Mitochondrial Ribosomal Protein, Large subunit	sporulation resulting in formation of a cellular spore
YAR007C	RFA1	Replication Factor A	sporulation
YCR002C	CDC10	Cell Division Cycle	sporulation
YER172C	BRR2	Bad Response to Refrigeration	spliceosome conformational change to release U4 (or U4atac) and U1 (or U11)
YGR091W	PRP31	Pre-mRNA Processing	spliceosomal tri-snRNP complex assembly
YMR268C	PRP24	Pre-mRNA Processing	spliceosomal tri-snRNP complex assembly
YBR065C	ECM2	ExtraCellular Mutant	spliceosomal snRNP assembly
YFL017W-A	SMX2		spliceosomal snRNP assembly
YLR275W	SMD2		spliceosomal snRNP assembly
YOR159C	SME1	Sm protein E	spliceosomal snRNP assembly
YER013W	PRP22	Pre-mRNA Processing	spliceosomal complex disassembly
YIR005W	IST3	Increased Sodium Tolerance	spliceosomal complex assembly
YDL043C	PRP11	Pre-mRNA Processing	spliceosomal complex assembly
YML049C	RSE1	RNA Splicing and ER-to-Golgi transport	spliceosomal complex assembly
YMR240C	CUS1	Cold sensitive U2 snRNA Suppressor	spliceosomal complex assembly
YMR288W	HSH155	Human Sap Homolog	spliceosomal complex assembly
YPR082C	DIB1	S. pombe DIm1+ in Budding yeast	spliceosomal complex assembly
YNL138W-A	YSF3	Yeast Splicing Factor 3b subunit	spliceosomal complex assembly
YCR065W	HCM1	High-Copy suppressor of Calmodulin	spindle pole body organization
YMR129W	POM152	POre Membrane	spindle pole body duplication
YMR001C	CDC5	Cell Division Cycle	spindle assembly involved in meiosis
YER005W	YND1	Yeast Nucleoside Diphosphatase	sphingolipid metabolic process
YPL006W	NCR1	Niemann-pick type C Related	sphingolipid metabolic process
YER019W	ISC1	Inositol phosphoSphingolipid phospholipase C	sphingolipid catabolic process
YBR159W	IFA38		sphingolipid biosynthetic process
YJL097W	PHS1	PTPLA Homolog involved in Sphingolipid biosynthesis 1	sphingolipid biosynthetic process
YGL010W	MPO1	Metabolism of PHS to Odd-numbered fatty acids	sphingoid catabolic process
YOR273C	TPO4	Transporter of POlyamines	spermine transport
YMR020W	FMS1	Fenpropimorph-resistance Multicopy Suppressor	spermine catabolic process
YPR069C	SPE3	SPErmidine auxotroph	spermidine biosynthetic process
YNL321W	VNX1	Vacuolar Na+/H+ eXchanger	sodium ion transport
YDR456W	NHX1	Na+/H+ eXchanger	sodium ion transmembrane transport
YLR430W	SEN1	Splicing ENdonuclease	snRNA processing
YLR323C	CWC24	Complexed With Cef1p	snoRNA splicing
YNR011C	PRP2	Pre-mRNA Processing	snoRNA splicing
YPR178W	PRP4	Pre-mRNA Processing	snoRNA splicing
YMR290C	HAS1	Helicase Associated with Set1	snoRNA release from pre-rRNA
YGL173C	XRN1	eXoRiboNuclease	snoRNA processing
YHR040W	BCD1	Box C/D snoRNA accumulation	snoRNA metabolic process
YGL171W	ROK1	Rescuer Of Kem1	snoRNA localization
YHR089C	GAR1	Glycine Arginine Rich	snoRNA guided rRNA pseudouridine synthesis
YGR009C	SEC9	SECretory	SNARE complex assembly
YNR054C	ESF2	Eighteen S rRNA Factor 2	small-subunit processome assembly
YPR112C	MRD1	Multiple RNA-binding domain	small-subunit processome assembly
YER136W	GDI1	GDP Dissociation Inhibitor	small GTPase mediated signal transduction
YFL047W	RGD2	RhoGAP domain	small GTPase mediated signal transduction
YLR422W	DCK1	DoCK1 homolog	small GTPase mediated signal transduction
YBR087W	RFC5	Replication Factor C	sister chromatid cohesion
YNL290W	RFC3	Replication Factor C	sister chromatid cohesion
YOL094C	RFC4	Replication Factor C	sister chromatid cohesion
YBR223C	TDP1	Tyrosyl-DNA Phosphodiesterase	single strand break repair
YBR274W	CHK1	CHeckpoint Kinase	signal transduction involved in mitotic DNA damage checkpoint
YDR523C	SPS1	SPorulation Specific	signal transduction by protein phosphorylation
YIL047C	SYG1	Suppressor of Yeast Gpa1	signal transduction
YIR022W	SEC11	SECretory	signal peptide processing
YJR010C-A	SPC1	Signal Peptidase Complex	signal peptide processing
YLR066W	SPC3	Signal Peptidase Complex	signal peptide processing
YHR011W	DIA4	Digs Into Agar	seryl-tRNA aminoacylation
YDR023W	SES1	SEryl-tRNA Synthetase	seryl-tRNA aminoacylation
YOR184W	SER1	SERine requiring	serine family amino acid biosynthetic process
YOR353C	SOG2		septum digestion after cytokinesis
YLR314C	CDC3	Cell Division Cycle	septin ring disassembly
YOR014W	RTS1	Rox Three Suppressor	septin ring disassembly
YMR168C	CEP3	CEntromere Protein	septin ring assembly
YDR363W-A	SEM1	Suppressor of Exocyst Mutations	SAGA complex localization to transcription regulatory region
YOL052C	SPE2	SPErmidine auxotroph	S-adenosylmethioninamine biosynthetic process
YER043C	SAH1	S-Adenosyl-l-Homocysteine hydrolase	S-adenosylhomocysteine catabolic process
YNL003C	PET8	PETite colonies	S-adenosyl-L-methionine transport
YEL055C	POL5	POLymerase	rRNA transcription
YML127W	RSC9	Remodel the Structure of Chromatin	rRNA transcription
YDL208W	NHP2	Non-Histone Protein	rRNA pseudouridine synthesis
YER002W	NOP16	NucleOlar Protein	rRNA processing
YDR083W	RRP8	Ribosomal RNA Processing	rRNA processing
YDR087C	RRP1	Ribosomal RNA Processing	rRNA processing
YDR299W	BFR2	BreFeldin A Resistance	rRNA processing
YDR365C	ESF1	Eighteen S rRNA Factor	rRNA processing
YDR412W	RRP17	Ribosomal RNA Processing	rRNA processing
YGL111W	NSA1	Nop Seven Associated	rRNA processing
YLR002C	NOC3	NucleOlar Complex associated	rRNA processing
YLR106C	REA1	Ribosome Export/Assembly	rRNA processing
YLR196W	PWP1	Periodic tryptophan (W) Protein	rRNA processing
YMR093W	UTP15	U Three Protein	rRNA processing
YNL227C	JJJ1	J-protein (Type III)	rRNA processing
YOL080C	REX4	Rna EXonuclease	rRNA processing
YOR063W	RPL3	Ribosomal Protein of the Large subunit	rRNA processing
YPL146C	NOP53	NucleOlar Protein	rRNA processing
YPR143W	RRP15	Ribosomal RNA Processing	rRNA processing
YPR169W	JIP5	Jumonji domain Interacting Protein	rRNA processing
YPR137W	RRP9	Ribosomal RNA Processing	rRNA modification
YJR041C	URB2	Unhealthy Ribosome Biogenesis	rRNA metabolic process
YNL132W	KRE33	Killer toxin REsistant	rRNA metabolic process
YGL097W	SRM1	Suppressor of Receptor Mutations	rRNA export from nucleus
YGL123W	RPS2	Ribosomal Protein of the Small subunit	rRNA export from nucleus
YNL178W	RPS3	Ribosomal Protein of the Small subunit	rRNA export from nucleus
YOL040C	RPS15	Ribosomal Protein of the Small subunit	rRNA export from nucleus
YDL111C	RRP42	Ribosomal RNA Processing	rRNA catabolic process
YGR195W	SKI6	SuperKIller	rRNA catabolic process
YJL050W	MTR4	Mrna TRansport	rRNA catabolic process
YOL021C	DIS3	homolog of S. pombe dis3 (chromosome DISjunction)	rRNA catabolic process
YIL096C	BMT5	Base Methyltransferase of Twenty five S rRNA 5	rRNA base methylation
YLR063W	BMT6	Base Methyltransferase of Twenty five S rRNA 6	rRNA base methylation
YLR186W	EMG1	Essential for Mitotic Growth	rRNA base methylation
YNL022C	RCM1		rRNA base methylation
YNL061W	NOP2	NucleOlar Protein	rRNA base methylation
YEL026W	SNU13	Small NUclear ribonucleoprotein associated	rRNA 2'-O-methylation
YLR197W	NOP56	NucleOlar Protein of 56.8 kDa	rRNA 2'-O-methylation
YOR310C	NOP58	NucleOlar Protein of 58 kDa	rRNA 2'-O-methylation
YCR047C	BUD23	BUD site selection	rRNA (guanine-N7)-methylation
YDL102W	POL3	POLymerase	RNA-dependent DNA biosynthetic process
YCR063W	BUD31	BUD site selection	RNA splicing
YOR243C	PUS7	PseudoUridine Synthase	RNA splicing
YBR142W	MAK5	MAintenance of Killer	RNA secondary structure unwinding
YHR065C	RRP3	Ribosomal RNA Processing	RNA secondary structure unwinding
YKR024C	DBP7	Dead Box Protein	RNA secondary structure unwinding
YJL033W	HCA4	Helicase CA	RNA secondary structure unwinding
YLL008W	DRS1	Deficiency of Ribosomal Subunits	RNA secondary structure unwinding
YLR276C	DBP9	Dead Box Protein	RNA secondary structure unwinding
YNR038W	DBP6	Dead Box Protein	RNA secondary structure unwinding
YBR055C	PRP6	Pre-mRNA Processing	RNA processing
YBR257W	POP4	Processing Of Precursor RNAs	RNA processing
YER112W	LSM4	Like SM	RNA processing
YER168C	CCA1	tRNA CCA-pyrophosphorylase	RNA processing
YKR056W	TRM2	tRNA Methyltransferase	RNA processing
YDL051W	LHP1	La-Homologous Protein	RNA processing
YDR280W	RRP45	Ribosomal RNA Processing	RNA processing
YDR416W	SYF1	SYnthetic lethal with cdcForty	RNA processing
YDR449C	UTP6	U Three Protein	RNA processing
YGL243W	TAD1	tRNA-specific Adenosine Deaminase	RNA processing
YGR074W	SMD1	snRNA Sm binding site protein D1	RNA processing
YJL203W	PRP21	Pre-mRNA Processing	RNA processing
YLR147C	SMD3		RNA processing
YLR312W-A	MRPL15	Mitochondrial Ribosomal Protein, Large subunit	RNA processing
YLR419W			RNA processing
YML046W	PRP39	Pre-mRNA Processing	RNA processing
YMR024W	MRPL3	Mitochondrial Ribosomal Protein, Large subunit	RNA processing
YMR061W	RNA14	poly(A) mRNA metabolism	RNA processing
YMR229C	RRP5	Ribosomal RNA Processing	RNA processing
YNL232W	CSL4	Cep1 Synthetic Lethal	RNA processing
YNL292W	PUS4	PseudoUridine Synthase	RNA processing
YOL010W	RCL1	Rna 3'-terminal phosphate Cyclase Like	RNA processing
YOR001W	RRP6	Ribosomal RNA Processing	RNA processing
YOR201C	MRM1	Mitochondrial rRNA Methyltransferase	RNA processing
YDL189W	RBS1	RNA-Binding Suppressor of PAS kinase	RNA polymerase III assembly
YBR198C	TAF5	TATA binding protein-Associated Factor	RNA polymerase II preinitiation complex assembly
YCR042C	TAF2	TATA binding protein-Associated Factor	RNA polymerase II preinitiation complex assembly
YER159C	BUR6	Bypass UAS Requirement	RNA polymerase II preinitiation complex assembly
YHR058C	MED6	MEDiator complex	RNA polymerase II preinitiation complex assembly
YDR167W	TAF10	TATA binding protein-Associated Factor	RNA polymerase II preinitiation complex assembly
YGR274C	TAF1	TATA binding protein-Associated Factor	RNA polymerase II preinitiation complex assembly
YML098W	TAF13	TATA binding protein-Associated Factor	RNA polymerase II preinitiation complex assembly
YML114C	TAF8	TATA binding protein-Associated Factor	RNA polymerase II preinitiation complex assembly
YPL011C	TAF3	TATA binding protein-Associated Factor	RNA polymerase II preinitiation complex assembly
YPR168W	NUT2	Negative regulation of URS Two	RNA polymerase II preinitiation complex assembly
YKR002W	PAP1	Poly(A) Polymerase	RNA polyadenylation
YBR061C	TRM7	Transfer RNA Methyltransferase	RNA methylation
YCL054W	SPB1	Suppressor of PaB1 mutant	RNA methylation
YGL136C	MRM2	Mitochondrial rRNA Methyl transferase	RNA methylation
YPL157W	TGS1	TrimethylGuanosine Synthase	RNA methylation
YAL033W	POP5	Processing Of Precursor RNAs	RNA metabolic process
YHR087W	RTC3	Restriction of Telomere Capping	RNA metabolic process
YHR121W	LSM12	Like SM	RNA metabolic process
YMR125W	STO1	Suppressor of TOp1	RNA metabolic process
YNL072W	RNH201	RNase H	RNA metabolic process
YOR160W	MTR10	Mrna TRansport defective	RNA localization
YMR235C	RNA1	rapid cessation of net RNA accumulation	RNA import into nucleus
YKR086W	PRP16	Pre-mRNA Processing	RNA exon ligation
YDR293C	SSD1	Suppressor of SIT4 Deletion	RNA catabolic process
YGL085W	LCL3	Long Chronological Lifespan 3	RNA catabolic process
YKL009W	MRT4	mRNA Turnover 4	ribosome biogenesis
YKL078W	DHR2	DEAH-box RNA helicase	ribosome biogenesis
YDR060W	MAK21	MAintenance of Killer	ribosome biogenesis
YDR161W	ACL4	Assembly Chaperone of RpL4	ribosome biogenesis
YLR340W	RPP0	Ribosomal Protein P0	ribosome biogenesis
YMR097C	MTG1	MiTochondrial GTPase	ribosome biogenesis
YMR128W	ECM16	ExtraCellular Mutant	ribosome biogenesis
YMR131C	RRB1	Regulator of Ribosome Biogenesis	ribosome biogenesis
YNL081C	SWS2	Sick Without Securin	ribosome biogenesis
YPL012W	RRP12	Ribosomal RNA Processing	ribosome biogenesis
YPL183W-A	RTC6	Restriction of Telomere Capping	ribosome biogenesis
YAL035W	FUN12	Function Unknown Now	ribosome assembly
YPL211W	NIP7	Nuclear ImPort	ribosome assembly
YPL093W	NOG1	NucleOlar G-protein	ribosomal subunit export from nucleus
YER036C	ARB1	ATP-binding cassette protein involved in Ribosome Biogenesis	ribosomal small subunit export from nucleus
YJL010C	NOP9	NucleOlar Protein	ribosomal small subunit export from nucleus
YPL169C	MEX67	Messenger RNA EXport factor of 67 kDa	ribosomal small subunit export from nucleus
YPL239W	YAR1	Yeast Ankyrin Repeat	ribosomal small subunit export from nucleus
YHR148W	IMP3	Interacting with Mpp10p	ribosomal small subunit biogenesis
YIL091C	UTP25	U Three Protein	ribosomal small subunit biogenesis
YKL082C	RRP14	Ribosomal RNA Processing	ribosomal small subunit biogenesis
YKR060W	UTP30	U Three Protein	ribosomal small subunit biogenesis
YDL213C	NOP6	NucleOlar Protein	ribosomal small subunit biogenesis
YGR145W	ENP2	Essential Nuclear Protein	ribosomal small subunit biogenesis
YLR336C	SGD1	Suppressor of Glycerol Defect	ribosomal small subunit biogenesis
YLR409C	UTP21	U Three Protein	ribosomal small subunit biogenesis
YMR269W	TMA23	Translation Machinery Associated	ribosomal small subunit biogenesis
YNL075W	IMP4	Interacting with Mpp10p	ribosomal small subunit biogenesis
YCL031C	RRP7	Ribosomal RNA Processing	ribosomal small subunit assembly
YGR159C	NSR1		ribosomal small subunit assembly
YJR113C	RSM7	Ribosomal Small subunit of Mitochondria	ribosomal small subunit assembly
YNL306W	MRPS18	Mitochondrial Ribosomal Protein, Small subunit	ribosomal small subunit assembly
YNR037C	RSM19	Ribosomal Small subunit of Mitochondria	ribosomal small subunit assembly
YER110C	KAP123	KAryoPherin	ribosomal protein import into nucleus
YDR101C	ARX1	Associated with Ribosomal eXport complex	ribosomal large subunit export from nucleus
YDR361C	BCP1		ribosomal large subunit export from nucleus
YLR074C	BUD20	BUD site selection	ribosomal large subunit export from nucleus
YNR053C	NOG2	NucleOlar G-protein	ribosomal large subunit export from nucleus
YDL063C	SYO1	SYnchronized impOrt or SYmpOrtin	ribosomal large subunit biogenesis
YLL034C	RIX7	RIbosome eXport	ribosomal large subunit biogenesis
YOR206W	NOC2	NucleOlar Complex associated	ribosomal large subunit biogenesis
YCR072C	RSA4	RiboSome Assembly	ribosomal large subunit assembly
YIR012W	SQT1	Suppressor of QSR1 Truncations	ribosomal large subunit assembly
YDR237W	MRPL7	Mitochondrial Ribosomal Protein, Large subunit	ribosomal large subunit assembly
YNL185C	MRPL19	Mitochondrial Ribosomal Protein, Large subunit	ribosomal large subunit assembly
YOL127W	RPL25	Ribosomal Protein of the Large subunit	ribosomal large subunit assembly
YPL131W	RPL5	Ribosomal Protein of the Large subunit	ribosomal large subunit assembly
YBR111C	YSA1		ribose phosphate metabolic process
YKR043C	SHB17	SedoHeptulose 1,7-Bisphosphatase	ribose phosphate biosynthetic process
YER151C	UBP3	UBiquitin-specific Protease	ribophagy
YLR325C	RPL38	Ribosomal Protein of the Large subunit	ribonucleoprotein complex assembly
YBL033C	RIB1	RIBoflavin biosynthesis	riboflavin biosynthetic process
YBR153W	RIB7	RIBoflavin biosynthesis	riboflavin biosynthetic process
YBR256C	RIB5	RIBoflavin biosynthesis	riboflavin biosynthetic process
YDR487C	RIB3	RIBoflavin biosynthesis	riboflavin biosynthetic process
YOL143C	RIB4	RIBoflavin biosynthesis	riboflavin biosynthetic process
YCL001W	RER1	Retention in the Endoplasmic Reticulum	retrograde vesicle-mediated transport, Golgi to endoplasmic reticulum
YNL287W	SEC21	SECretory	retrograde vesicle-mediated transport, Golgi to endoplasmic reticulum
YOL107W			retrograde vesicle-mediated transport, Golgi to endoplasmic reticulum
YPL010W	RET3	RETrieval from ER	retrograde vesicle-mediated transport, Golgi to endoplasmic reticulum
YER157W	COG3	Conserved Oligomeric Golgi complex	retrograde transport, vesicle recycling within Golgi
YBL102W	SFT2	Suppressor of sed Five Ts	retrograde transport, endosome to Golgi
YHR012W	VPS29	Vacuolar Protein Sorting	retrograde transport, endosome to Golgi
YDR137W	RGP1	Reduced Growth Phenotype	retrograde transport, endosome to Golgi
YJL053W	PEP8	carboxyPEPtidase Y-deficient	retrograde transport, endosome to Golgi
YJL207C	LAA1	Large AP-1 Accessory	retrograde transport, endosome to Golgi
YMR292W	GOT1	GOlgi Transport	retrograde transport, endosome to Golgi
YOR132W	VPS17	Vacuolar Protein Sorting	retrograde transport, endosome to Golgi
YLR207W	HRD3	HMG-coA Reductase Degradation	retrograde protein transport, ER to cytosol
YDL149W	ATG9	AuTophaGy related	reticulophagy
YGL180W	ATG1	AuTophaGy related	reticulophagy
YNL242W	ATG2	AuTophaGy related	reticulophagy
YHR178W	STB5	Sin Three Binding protein	response to xenobiotic stimulus
YOR380W	RDR1	Repressor of Drug Resistance	response to xenobiotic stimulus
YPR094W	RDS3	Regulator of Drug Sensitivity	response to xenobiotic stimulus
YCR066W	RAD18	RADiation sensitive	response to UV
YKL073W	LHS1	Lumenal Hsp Seventy	response to unfolded protein
YJL034W	KAR2	KARyogamy	response to unfolded protein
YMR214W	SCJ1	S. Cerevisiae DnaJ	response to unfolded protein
YNL310C	ZIM17	ZInc finger Motif protein of 17 kDa	response to unfolded protein
YNR064C			response to toxic substance
YCR009C	RVS161	Reduced Viability on Starvation	response to starvation
YPR025C	CCL1		response to starvation
YNL091W	NST1	Negatively affects Salt Tolerance	response to salt stress
YJL055W	LOG1	LOnely Guy	response to purine-containing compound
YCR032W	BPH1	Beige Protein Homolog	response to pH
YOR275C	RIM20	Regulator of IME2	response to pH
YDR346C	SVF1	SurVival Factor	response to oxidative stress
YPL152W	RRD2	Resistant to Rapamycin Deletion	response to osmotic stress
YIL128W	MET18	METhionine requiring	response to organic substance
YJL095W	BCK1	Bypass of C Kinase	response to nutrient
YLR109W	AHP1	Alkyl HydroPeroxide reductase	response to metal ion
YHL032C	GUT1	Glycerol UTilization	response to karrikin
YDR004W	RAD57	RADiation sensitive	response to ionizing radiation
YDR076W	RAD55	RADiation sensitive	response to ionizing radiation
YBR046C	ZTA1	ZeTA-crystallin	response to high light intensity
YIL034C	CAP2	CAPping	response to heat
YOR007C	SGT2	Small Glutamine-rich Tetratricopeptide repeat-containing protein	response to heat
YGR211W	ZPR1	Zinc finger PRotein	response to glucose
YHL010C	ETP1	Ethanol Tolerance Protein	response to ethanol
YBR164C	ARL1	ADP-Ribosylation factor-Like	response to endoplasmic reticulum stress
YLR309C	IMH1	shares with Integrins and Myosins significant Homology	response to endoplasmic reticulum stress
YOR288C	MPD1	Multicopy suppressor of PDI1 deletion	response to endoplasmic reticulum stress
YLR397C	AFG2	ATPase Family Gene	response to drug
YGL103W	RPL28	Ribosomal Protein of the Large subunit	response to cycloheximide
YNL220W	ADE12	ADEnine requiring	response to cadmium ion
YIL046W	MET30	METhionine requiring	response to arsenic-containing substance
YPR200C	ARR2	ARsenicals Resistance	response to arsenic-containing substance
YNL229C	URE2	UREidosuccinate transport	response to aluminum ion
YBR260C	RGD1	Related GAP Domain	response to acidic pH
YER146W	LSM5	Like SM	response to abscisic acid
YDL064W	UBC9	UBiquitin-Conjugating	response to abscisic acid
YOR046C	DBP5	Dead Box Protein	response to abscisic acid
YDL067C	COX9	Cytochrome c OXidase	respiratory electron transport chain
YLL041C	SDH2	Succinate DeHydrogenase	respiratory electron transport chain
YLR383W	SMC6	Structural Maintenance of Chromosomes	resolution of recombination intermediates
YOL034W	SMC5	Structural Maintenance of Chromosomes	resolution of recombination intermediates
YOL086W-A	MHF1	Mph1-associated Histone-Fold protein	resolution of meiotic recombination intermediates
YDR333C	RQC1	Ribosome Quality Control	rescue of stalled ribosome
YOR023C	AHC1	Ada Histone acetyltransferase complex Component	replication-born double-strand break repair via sister chromatid exchange
YML061C	PIF1	Petite Integration Frequency	replication fork reversal
YNL088W	TOP2	TOPoisomerase	replication fork progression beyond termination site
YCR092C	MSH3	MutS Homolog	replication fork arrest
YDR097C	MSH6	MutS Homolog	replication fork arrest
YMR048W	CSM3	Chromosome Segregation in Meiosis	replication fork arrest
YNL273W	TOF1	TOpoisomerase I-interacting Factor	replication fork arrest
YML095C	RAD10	RADiation sensitive	removal of nonhomologous ends
YGR100W	MDR1	Mac1-Dependent Regulator	regulation of vesicle fusion
YOR070C	GYP1	Gtpase-activating protein for YPt1p	regulation of vesicle fusion
YDL135C	RDI1	Rho GDP Dissociation Inhibitor	regulation of vacuole fusion, non-autophagic
YDL234C	GYP7	Gtpase-activating protein for Ypt7 Protein	regulation of vacuole fusion, non-autophagic
YPL045W	VPS16	Vacuolar Protein Sorting	regulation of vacuole fusion, non-autophagic
YER125W	RSP5	Reverses Spt- Phenotype	regulation of tRNA processing
YDL159W	STE7	STErile	regulation of transposition, RNA-mediated
YOR212W	STE4	STErile	regulation of transposition, RNA-mediated
YDL207W	GLE1	GLFG (glycine-leucine-phenylalanine-glycine) LEthal	regulation of translational termination
YML068W	ITT1	Inhibitor of Translation Termination	regulation of translational termination
YLR150W	STM1	Suppressor of ToM1	regulation of translational initiation in response to stress
YER165W	PAB1	Poly(A) Binding protein	regulation of translational initiation
YGR083C	GCD2	General Control Derepressed	regulation of translational initiation
YLR291C	GCD7	General Control Derepressed	regulation of translational initiation
YJR123W	RPS5	Ribosomal Protein of the Small subunit	regulation of translational fidelity
YLR278C			regulation of transcription, DNA-templated
YPR031W	NTO1	NuA Three Orf	regulation of transcription, DNA-templated
YMR224C	MRE11	Meiotic REcombination	regulation of transcription involved in meiotic cell cycle
YPL116W	HOS3	Hda One Similar	regulation of transcription involved in G1/S transition of mitotic cell cycle
YOL145C	CTR9	Cln Three (CLN3) Requiring	regulation of transcription initiation from RNA polymerase II promoter
YIL153W	RRD1	Resistant to Rapamycin Deletion	regulation of transcription from RNA polymerase II promoter in response to stress
YGL150C	INO80	INOsitol requiring	regulation of transcription from RNA polymerase II promoter in response to stress
YGL131C	SNT2		regulation of transcription from RNA polymerase II promoter in response to oxidative stress
YPR133C	SPN1	Suppresses Postrecruitment functions gene Number 1	regulation of transcription elongation from RNA polymerase II promoter
YBR193C	MED8	MEDiator complex	regulation of transcription by RNA polymerase II
YKL110C	KTI12	Kluveromyces lactis Toxin Insensitive	regulation of transcription by RNA polymerase II
YFL028C	CAF16	CCR4 Associated Factor	regulation of transcription by RNA polymerase II
YLR071C	RGR1	Resistant to Glucose Repression	regulation of transcription by RNA polymerase II
YLR384C	IKI3	Insensitive to KIller toxin	regulation of transcription by RNA polymerase II
YNL136W	EAF7	Esa1-Associated Factor	regulation of transcription by RNA polymerase II
YNL230C	ELA1	ELongin A	regulation of transcription by RNA polymerase II
YOL135C	MED7	MEDiator complex	regulation of transcription by RNA polymerase II
YCR057C	PWP2	Periodic tryptophan (W) Protein	regulation of stomatal movement
YGL080W	MPC1	Mitochondrial Pyruvate Carrier	regulation of stomatal movement
YAL002W	VPS8	Vacuolar Protein Sorting	regulation of SNARE complex assembly
YDR373W	FRQ1	FReQuenin homolog	regulation of signal transduction
YMR311C	GLC8	GLyCogen	regulation of signal transduction
YNR039C	ZRG17	Zinc Regulated Gene	regulation of sequestering of zinc ion
YDR397C	NCB2	Negative Cofactor B	regulation of RNA polymerase II transcriptional preinitiation complex assembly
YPL082C	MOT1	Modifier of Transcription	regulation of RNA polymerase II transcriptional preinitiation complex assembly
YLR425W	TUS1	TOR Unique function Suppressor	regulation of Rho protein signal transduction
YNR051C	BRE5	BREfeldin A sensitivity	regulation of retrograde vesicle-mediated transport, Golgi to ER
YHR205W	SCH9		regulation of response to osmotic stress
YJR053W	BFA1	Byr-Four-Alike	regulation of Ras protein signal transduction
YIL001W			regulation of proteolysis
YGR186W	TFG1	Transcription Factor G	regulation of protein serine/threonine phosphatase activity
YNL294C	RIM21	Regulator of IME2	regulation of protein processing
YML064C	TEM1	TErmination of M phase	regulation of protein localization to mitotic spindle pole body
YDR335W	MSN5	Multicopy suppressor of SNf1 mutation	regulation of protein export from nucleus
YGR218W	CRM1	Chromosome Region Maintenance	regulation of protein export from nucleus
YMR308C	PSE1	Protein Secretion Enhancer	regulation of protein desumoylation
YER021W	RPN3	Regulatory Particle Non-ATPase	regulation of protein catabolic process
YHR027C	RPN1	Regulatory Particle Non-ATPase	regulation of protein catabolic process
YIL075C	RPN2	Regulatory Particle Non-ATPase	regulation of protein catabolic process
YBR173C	UMP1	Ubiquitin-Mediated Proteolysis	regulation of proteasome core complex assembly
YFL007W	BLM10	BLeoMycin resistance	regulation of proteasomal protein catabolic process
YLR242C	ARV1	ARE2 Required for Viability	regulation of plasma membrane sterol distribution
YJL001W	PRE3	PRoteinase yscE	regulation of plant-type hypersensitive response
YER093C	TSC11	Temperature-sensitive Suppressors of Csg2 mutants	regulation of phosphorylation
YML059C	NTE1	Neuropathy Target Esterase	regulation of phospholipid biosynthetic process
YBR086C	IST2	Increased Sodium Tolerance	regulation of phosphatidylinositol dephosphorylation
YBR135W	CKS1	Cdc28 Kinase Subunit	regulation of nucleosome density
YGR116W	SPT6	SuPpressor of Ty's	regulation of nucleosome density
YJL039C	NUP192	NUclear Pore	regulation of nucleocytoplasmic transport
YOR194C	TOA1		regulation of nucleic acid-templated transcription
YGL227W	VID30	Vacuolar Import and Degradation	regulation of nitrogen utilization
YNL016W	PUB1	PolyUridylate Binding	regulation of mRNA stability
YOR359W	VTS1	VTi1-2 Suppressor	regulation of mRNA stability
YMR216C	SKY1	SRPK1-like Kinase in Yeast	regulation of mRNA processing
YER107C	GLE2	GLFG LEthal	regulation of mRNA export from nucleus in response to heat stress
YGL043W	DST1	DNA Strand Transfer	regulation of mRNA 3'-end processing
YDR246W	TRS23	TRapp Subunit	regulation of molecular function
YML077W	BET5	Blocked Early in Transport	regulation of molecular function
YPR141C	KAR3	KARyogamy	regulation of mitotic spindle organization
YGR098C	ESP1	Extra Spindle Pole bodies	regulation of mitotic spindle elongation
YOL006C	TOP1	TOPoisomerase	regulation of mitotic recombination
YAL048C	GEM1	GTPase EF-hand protein of Mitochondria	regulation of mitochondrion organization
YGR101W	PCP1	Processing of Cytochrome c Peroxidase	regulation of mitochondrion organization
YJL102W	MEF2	Mitochondrial Elongation Factor	regulation of mitochondrial membrane potential
YPL063W	TIM50	Translocase of the Inner Mitochondrial membrane	regulation of mitochondrial membrane permeability
YJR008W	MHO1	Memo HOmolog	regulation of microtubule-based process
YLR410W	VIP1		regulation of microtubule cytoskeleton organization
YBR109C	CMD1	CalMoDulin	regulation of membrane tubulation
YPR003C			regulation of membrane potential
YJL106W	IME2	Inducer of MEiosis	regulation of meiotic nuclear division
YPL138C	SPP1	Set1c, Phd finger Protein	regulation of meiotic DNA double-strand break formation
YFL029C	CAK1	Cdk-Activating Kinase	regulation of meiotic cell cycle
YBL078C	ATG8	AuTophaGy related	regulation of macroautophagy
YPL086C	ELP3	ELongator Protein	regulation of leaf formation
YOR257W	CDC31	Cell Division Cycle	regulation of kinase activity
YCR008W	SAT4		regulation of iron-sulfur cluster assembly
YJR040W	GEF1	Glycerol Ethanol, Ferric requiring	regulation of iron ion transport
YCR084C	TUP1	dTMP-UPtake	regulation of invasive growth in response to glucose limitation
YJL059W	YHC3	Yeast Homolog of human Cln3	regulation of intracellular pH
YNL275W	BOR1	BORon transporter	regulation of intracellular pH
YGL244W	RTF1	Restores TBP Function	regulation of histone H3-K79 methylation
YPL242C	IQG1	IQGAP-related protein	regulation of GTPase activity
YLL002W	RTT109	Regulator of Ty1 Transposition	regulation of gene expression
YHR082C	KSP1	Kinase Suppressing Prp20-10	regulation of filamentous growth
YBR112C	CYC8	CYtochrome C	regulation of fatty acid biosynthetic process by regulation of transcription from RNA polymerase II promoter
YNL289W	PCL1	Pho85 CycLin	regulation of establishment or maintenance of cell polarity
YOL051W	GAL11	GALactose metabolism	regulation of establishment of protein localization to chromosome
YJL145W	SFH5	Sec Fourteen Homolog	regulation of establishment of cell polarity
YPL170W	DAP1	DAmage resistance Protein	regulation of ergosterol biosynthetic process
YJR143C	PMT4	Protein O-MannosylTransferase	regulation of endoplasmic reticulum unfolded protein response
YCR059C	YIH1	Yeast Impact Homolog	regulation of eIF2 alpha phosphorylation by amino acid starvation
YHR085W	IPI1	Involved in Processing ITS2	regulation of DNA-dependent DNA replication initiation
YJL194W	CDC6	Cell Division Cycle	regulation of DNA-dependent DNA replication initiation
YMR075W	RCO1		regulation of DNA-dependent DNA replication initiation
YNL182C	IPI3	Involved in Processing ITS2	regulation of DNA-dependent DNA replication initiation
YOL004W	SIN3	Switch INdependent	regulation of DNA-dependent DNA replication initiation
YPL181W	CTI6	Cyc8-Tup1 Interacting protein	regulation of DNA-dependent DNA replication initiation
YPR023C	EAF3	Esa1p-Associated Factor	regulation of DNA-dependent DNA replication initiation
YGL112C	TAF6	TATA binding protein-Associated Factor	regulation of DNA-binding transcription factor activity
YBR088C	POL30	POLymerase	regulation of DNA replication
YDL020C	RPN4	Regulatory Particle Non-ATPase	regulation of DNA repair
YLR234W	TOP3	TOPoisomerase	regulation of DNA recombination
YHR154W	RTT107	Regulator of Ty1 Transposition	regulation of DNA double-strand break processing
YDL156W	CMR1	Changed Mutation Rate	regulation of DNA damage checkpoint
YGR184C	UBR1		regulation of dipeptide transport
YMR028W	TAP42	Two A phosphatase Associated Protein	regulation of dephosphorylation
YIL033C	BCY1	Bypass of CYclic-AMP requirement	regulation of cytoplasmic mRNA processing body assembly
YBR156C	SLI15	Synthetically Lethal with Ipl1	regulation of cytokinesis
YLR337C	VRP1	VeRProlin	regulation of cytokinesis
YPR181C	SEC23	SECretory	regulation of COPII vesicle coating
YJR119C	JHD2	JmjC domain-containing Histone Demethylase	regulation of chromosome condensation
YMR069W	NAT4	N-AcetylTransferase	regulation of chromatin silencing at rDNA
YDL240W	LRG1	Lim-RhoGap homolog	regulation of cell wall (1->3)-beta-D-glucan biosynthetic process
YKL189W	HYM1		regulation of cell shape
YDL090C	RAM1	RAS protein and A-factor Maturation	regulation of cell population proliferation
YMR068W	AVO2	Adheres VOraciously (to TOR2)	regulation of cell growth
YOL078W	AVO1	Adheres VOraciously (to TOR2)	regulation of cell growth
YMR049C	ERB1	Eukaryotic Ribosome Biogenesis	regulation of cell division
YDR217C	RAD9	RADiation sensitive	regulation of cell cycle
YHR194W	MDM31	Mitochondrial Distribution and Morphology	regulation of cardiolipin metabolic process
YDR435C	PPM1	Protein Phosphatase Methyltransferase	regulation of autophagy
YDL028C	MPS1	MonoPolar Spindle	regulation of attachment of spindle microtubules to kinetochore
YDR381W	YRA1	Yeast RNA Annealing protein	regulation of ATPase activity
YDR173C	ARG82	ARGinine requiring	regulation of arginine metabolic process
YML099C	ARG81	ARGinine requiring	regulation of arginine metabolic process
YDR170C	SEC7	SECretory	regulation of ARF protein signal transduction
YPR095C	SYT1	Suppressor of ypt3	regulation of ARF protein signal transduction
YOL076W	MDM20	Mitochondrial Distribution and Morphology	regulation of actin cytoskeleton organization
YPR131C	NAT3	N-terminal AcetylTransferase	regulation of actin cytoskeleton organization
YJL140W	RPB4	RNA Polymerase B	recruitment of 3'-end processing factors to RNA polymerase II holoenzyme complex
YLR418C	CDC73	Cell Division Cycle	recruitment of 3'-end processing factors to RNA polymerase II holoenzyme complex
YER173W	RAD24	RADiation sensitive	reciprocal meiotic recombination
YHL024W	RIM4	Regulator of IME2	reciprocal meiotic recombination
YGL033W	HOP2	HOmologous Pairing	reciprocal meiotic recombination
YGL183C	MND1	Meiotic Nuclear Divisions	reciprocal meiotic recombination
YML128C	MSC1	Meiotic Sister-Chromatid recombination	reciprocal meiotic recombination
YNR035C	ARC35	ARp2/3 Complex subunit	receptor-mediated endocytosis
YHR008C	SOD2	SuperOxide Dismutase	reactive oxygen species metabolic process
YLR240W	VPS34	Vacuolar Protein Sorting	reactive oxygen species metabolic process
YMR029C	FAR8	Factor ARrest	re-entry into mitotic cell cycle after pheromone arrest
YNL127W	FAR11	Factor ARrest	re-entry into mitotic cell cycle after pheromone arrest
YGR271C-A	EFG1	Exit From G1	re-entry into mitotic cell cycle after pheromone arrest
YJL187C	SWE1	Saccharomyces WEe1	re-entry into mitotic cell cycle
YJL005W	CYR1	CYclic AMP Requirement	Ras protein signal transduction
YFR047C	BNA6	Biosynthesis of Nicotinic Acid	quinolinate catabolic process
YDR183W	PLP1	Phosducin-Like Protein	queuosine biosynthetic process
YOR281C	PLP2	Phosducin-Like Protein	queuosine biosynthetic process
YHR128W	FUR1	5-FluoroURidine resistant	pyrimidine-containing compound salvage
YNR012W	URK1	URidine Kinase	pyrimidine-containing compound salvage
YKL024C	URA6	URAcil requiring	pyrimidine nucleotide biosynthetic process
YFR007W	YFH7		pyrimidine nucleoside salvage
YGR205W	TDA10	Topoisomerase I Damage Affected	pyrimidine nucleoside salvage
YLR420W	URA4	URAcil requiring	pyrimidine nucleobase biosynthetic process
YOL090W	MSH2	MutS Homolog	pyrimidine dimer repair
YJR069C	HAM1	6-n-HydroxylAMinopurine sensitive	pyrimidine deoxyribonucleoside triphosphate catabolic process
YGR257C	MTM1	Manganese Trafficking factor for Mitochondrial SOD2	pyridoxal phosphate transport
YBR035C	PDX3	PyriDoXine auxotrophy	pyridoxal 5'-phosphate salvage
YKL184W	SPE1	SPErmidine auxotroph	putrescine biosynthetic process from ornithine
YML035C	AMD1	AMP Deaminase	purine ribonucleoside monophosphate biosynthetic process
YNL141W	AAH1	Adenine AminoHydrolase	purine ribonucleoside monophosphate biosynthetic process
YAR015W	ADE1	ADEnine requiring	purine nucleotide biosynthetic process
YLR359W	ADE13	ADEnine requiring	purine nucleotide biosynthetic process
YIR029W	DAL2	Degradation of Allantoin	purine nucleobase metabolic process
YIR032C	DAL3	Degradation of Allantoin	purine nucleobase metabolic process
YGL234W	ADE5,7	ADEnine requiring	purine nucleobase metabolic process
YOR128C	ADE2	ADEnine requiring	purine nucleobase metabolic process
YKR080W	MTD1	Methylene Tetrahydrafolate Dehydrogenase	purine nucleobase biosynthetic process
YFL001W	DEG1	DEpressed Growth rate	pseudouridine synthesis
YER014W	HEM14	HEMe biosynthesis	protoporphyrinogen IX biosynthetic process
YDR044W	HEM13	HEMe biosynthesis	protoporphyrinogen IX biosynthetic process
YDR047W	HEM12	HEMe biosynthesis	protoporphyrinogen IX biosynthetic process
YDR232W	HEM1	HEMe biosynthesis	protoporphyrinogen IX biosynthetic process
YGL040C	HEM2	HEMe biosynthesis	protoporphyrinogen IX biosynthetic process
YBL099W	ATP1	ATP synthase	proton transmembrane transport
YBR127C	VMA2	Vacuolar Membrane Atpase	proton transmembrane transport
YHR039C-A	VMA10		proton transmembrane transport
YDL185W	VMA1	Vacuolar Membrane Atpase	proton transmembrane transport
YJR121W	ATP2	ATP synthase	proton transmembrane transport
YCL005W-A	VMA9	Vacuolar Membrane Atpase	proton transmembrane transport
YHR028C	DAP2	Dipeptidyl AminoPeptidase	proteolysis
YHR132C	ECM14	ExtraCellular Mutant	proteolysis
YDR430C	CYM1	CYtosolic Metalloprotease	proteolysis
YGR232W	NAS6	Non-ATPase Subunit 6	proteolysis
YNL239W	LAP3	Leucine AminoPeptidases	proteolysis
YOL057W			proteolysis
YJL092W	SRS2	Suppressor of Rad Six	protein-DNA complex disassembly
YDL007W	RPT2	Regulatory Particle Triple-A protein, or Regulatory Particle Triphosphatase	protein-containing complex localization
YOR386W	PHR1	PHotoreactivation Repair deficient	protein-chromophore linkage
YGR200C	ELP2	ELongator Protein	protein urmylation
YMR312W	ELP6	ELongator Protein	protein urmylation
YDR258C	HSP78	Heat Shock Protein	protein unfolding
YBR280C	SAF1	SCF Associated Factor	protein ubiquitination
YDR265W	PEX10	PEroXin	protein ubiquitination
YDR306C	PFU1	Pheromone, F-box, Ubiquitination	protein ubiquitination
YDR313C	PIB1	PhosphatidylInositol(3)-phosphate Binding	protein ubiquitination
YJR036C	HUL4	Hect Ubiquitin Ligase	protein ubiquitination
YLR352W	LUG1	Lets [URE3]/ure2 Grow	protein ubiquitination
YGR167W	CLC1	Clathrin Light Chain	protein trimerization
YMR171C	EAR1	Endosomal Adaptor of Rsp5p	protein transport to vacuole involved in ubiquitin-dependent protein catabolic process via the multivesicular body sorting pathway
YAL042W	ERV46	ER Vesicle	protein transport
YHR181W	SVP26	Sed5 Vesicle Protein	protein transport
YGL164C	YRB30	Yeast Ran Binder	protein transport
YGR172C	YIP1	Ypt-Interacting Protein	protein transport
YJR058C	APS2	clathrin Associated Protein complex Small subunit	protein transport
YML012W	ERV25	ER Vesicle	protein transport
YML067C	ERV41	ER Vesicle	protein transport
YNL149C	PGA2	Processing of Gas1p and ALP	protein transport
YNL263C	YIF1	YIP1-Interacting Factor	protein transport
YER074W-A	YOS1	Yip One Suppressor	protein transport
YLR378C	SEC61	SECretory	protein transmembrane import into intracellular organelle
YHR079C	IRE1	Inositol REquiring	protein trans-autophosphorylation
YGL124C	MON1	MONensin sensitivity	protein targeting to vacuolar membrane
YKL197C	PEX1	PEroXin	protein targeting to peroxisome
YMR026C	PEX12	PEroXin	protein targeting to peroxisome
YGR028W	MSP1	Mitochondrial Sorting of Proteins	protein targeting to mitochondrion
YOR027W	STI1	STress Inducible	protein targeting to mitochondrion
YLR246W	ERF2	Effect on Ras Function	protein targeting to membrane
YKL154W	SRP102	Signal Recognition Particle	protein targeting to ER
YDR292C	SRP101	Signal Recognition Particle	protein targeting to ER
YNL064C	YDJ1	Yeast dnaJ	protein targeting to ER
YDL105W	NSE4	Non-SMC Element	protein sumoylation
YDR390C	UBA2	UBiquitin Activating	protein sumoylation
YDR510W	SMT3	Suppressor of Mif Two	protein sumoylation
YLR007W	NSE1	Non-SMC Element	protein sumoylation
YPR180W	AOS1	Activation Of Smt3p	protein sumoylation
YER078C	ICP55	Intermediate Cleaving Peptidase	protein stabilization
YJR104C	SOD1	SuperOxide Dismutase	protein stabilization
YER143W	DDI1	DNA Damage Inducible	protein secretion
YDR084C	TVP23	Tlg2-Vesicle Protein	protein secretion
YDR517W	GRH1	GRasp65 (Golgi reassembly stacking protein of 65kD) Homolog	protein secretion
YBL040C	ERD2	Endoplasmic reticulum Retention Defective	protein retention in ER lumen
YDR414C	ERD1	Endoplasmic reticulum Retention Defective	protein retention in ER lumen
YCL033C	MXR2	peptide Methionine sulfoXide Reductase	protein repair
YEL052W	AFG1	ATPase Family Gene	protein quality control for misfolded or incompletely synthesized proteins
YFL016C	MDJ1	Mitochondrial DnaJ	protein quality control for misfolded or incompletely synthesized proteins
YOR197W	MCA1	MetaCAspase	protein quality control for misfolded or incompletely synthesized proteins
YPR024W	YME1	Yeast Mitochondrial Escape	protein quality control for misfolded or incompletely synthesized proteins
YHR024C	MAS2	Mitochondrial ASsembly	protein processing involved in protein targeting to mitochondrion
YLR163C	MAS1	Mitochondrial ASsembly	protein processing involved in protein targeting to mitochondrion
YMR035W	IMP2	Inner Membrane Protease	protein processing involved in protein targeting to mitochondrion
YMR150C	IMP1	Inner Membrane Protease	protein processing involved in protein targeting to mitochondrion
YGL045W	RIM8	Regulator of IME2	protein processing
YOR223W	DSC3	Defective for SREBP Cleavage	protein processing
YBR062C			protein polyubiquitination
YAR018C	KIN3	protein KINase	protein phosphorylation
YIL106W	MOB1	Mps One Binder	protein phosphorylation
YGL083W	SCY1		protein phosphorylation
YJL057C	IKS1		protein phosphorylation
YJL128C	PBS2	Polymyxin B Sensitivity	protein phosphorylation
YLR216C	CPR6	Cyclosporin-sensitive Proline Rotamase	protein peptidyl-prolyl isomerization
YDR459C	PFA5	Protein Fatty Acyltransferase	protein palmitoylation
YNL326C	PFA3	Protein Fatty Acyltransferase	protein palmitoylation
YOL003C	PFA4	Protein Fatty Acyltransferase	protein palmitoylation
YMR200W	ROT1	Reversal Of Tor2 lethality	protein O-linked mannosylation
YDR139C	RUB1	Related to UBiquitin	protein neddylation
YLR306W	UBC12	UBiquitin-Conjugating	protein neddylation
YOL133W	HRT1	High level expression Reduces Ty3 transposition	protein neddylation
YPL003W	ULA1	Ubiquitin-Like protein Activation	protein neddylation
YPR066W	UBA3	UBiquitin-like protein-Activating enzyme	protein neddylation
YEL002C	WBP1	Wheat germ agglutinin-Binding Protein	protein N-linked glycosylation via asparagine
YJL002C	OST1	OligoSaccharylTransferase	protein N-linked glycosylation via asparagine
YOR085W	OST3	OligoSaccharylTransferase	protein N-linked glycosylation via asparagine
YGR227W	DIE2	Derepression of ITR1 Expression	protein N-linked glycosylation
YMR149W	SWP1	Suppressor of a WbP1 mutation	protein N-linked glycosylation
YNL219C	ALG9	Asparagine-Linked Glycosylation	protein N-linked glycosylation
YNR030W	ALG12	Asparagine-Linked Glycosylation	protein N-linked glycosylation
YOR103C	OST2	OligoSaccharylTransferase	protein N-linked glycosylation
YOR320C	GNT1	GlcNAc Transferase	protein N-linked glycosylation
YPL227C	ALG5	Asparagine-Linked Glycosylation	protein N-linked glycosylation
YER100W	UBC6	UBiquitin-Conjugating	protein monoubiquitination
YLL039C	UBI4	Ubiquitin	protein monoubiquitination
YBR133C	HSL7	Histone Synthetic Lethal	protein methylation
YLR137W	RKM5	Ribosomal lysine (K) Methyltransferase 5	protein methylation
YAL046C	BOL3	BolA-like protein	protein maturation by iron-sulfur cluster transfer
YJR122W	IBA57	Iron-sulfur cluster assembly factor for Biotin synthase and Aconitase-like mitochondrial proteins	protein maturation by iron-sulfur cluster transfer
YAL044W-A	BOL1	BolA-like protein	protein maturation by iron-sulfur cluster transfer
YPR067W	ISA2	Iron Sulfur Assembly	protein maturation
YML001W	YPT7	Yeast Protein Two	protein localization to vacuole
YGL251C	HFM1	Helicase Family Member	protein localization to site of double-strand break
YMR212C	EFR3	PHO Eighty Five Requiring	protein localization to plasma membrane
YPL051W	ARL3	ADP-Ribosylation factor-Like	protein localization to organelle
YIL090W	ICE2	Inheritance of Cortical ER	protein localization to nuclear inner membrane
YGR119C	NUP57	NUclear Pore	protein localization to nuclear inner membrane
YEL013W	VAC8	VACuole related	protein localization to membrane raft
YDR372C	VPS74	Vacuolar Protein Sorting	protein localization to Golgi apparatus
YML097C	VPS9	Vacuolar Protein Sorting	protein localization to endosome
YDL072C	YET3	Yeast Endoplasmic reticulum Transmembrane protein	protein localization to endoplasmic reticulum exit site
YGR099W	TEL2	TELomere maintenance	protein localization to chromosome
YMR106C	YKU80	Yeast KU protein	protein localization to chromosome
YDR180W	SCC2	Sister Chromatid Cohesion	protein localization to chromatin
YDR331W	GPI8	GlycosylPhosphatidylInositol anchor biosynthesis	protein localization to cell surface
YAL041W	CDC24	Cell Division Cycle	protein localization to cell cortex
YJR076C	CDC11	Cell Division Cycle	protein localization to bud neck
YJR092W	BUD4	BUD site selection	protein localization to bud neck
YCR088W	ABP1	Actin Binding Protein	protein localization to actin cortical patch
YDR108W	TRS85	TRapp Subunit	protein localization by the Cvt pathway
YOR301W	RAX1	Revert to Axial	protein localization
YJL046W	AIM22	Altered Inheritance rate of Mitochondria	protein lipoylation
YLR239C	LIP2	LIPoyl ligase	protein lipoylation
YGR223C	HSV2	Homologous with SVP1	protein lipidation
YDL074C	BRE1	BREfeldin A sensitivity	protein K63-linked ubiquitination
YDR092W	UBC13	UBiquitin-Conjugating	protein K63-linked ubiquitination
YGL087C	MMS2	Methyl MethaneSulfonate sensitivity	protein K63-linked ubiquitination
YLL036C	PRP19	Pre-RNA Processing	protein K63-linked ubiquitination
YOL013C	HRD1	HMG-coA Reductase Degradation	protein K48-linked ubiquitination
YGL240W	DOC1	Destruction Of Cyclin B	protein K11-linked ubiquitination
YIR004W	DJP1	DnaJ Protein	protein insertion into mitochondrial outer membrane
YNL026W	SAM50	Sorting and Assembly Machinery	protein insertion into mitochondrial outer membrane
YNL070W	TOM7	Translocase of the Outer Mitochondrial membrane	protein insertion into mitochondrial outer membrane
YNL131W	TOM22	Translocase of the Outer Mitochondrial membrane	protein insertion into mitochondrial outer membrane
YOL026C	MIM1	Mitochondrial IMport	protein insertion into mitochondrial outer membrane
YLR099W-A	MIM2		protein insertion into mitochondrial outer membrane
YPR125W	YLH47	Yeast LETM1 Homolog of 47 kD	protein insertion into mitochondrial membrane
YDL217C	TIM22	Translocase of the Inner Mitochondrial membrane	protein insertion into mitochondrial inner membrane
YHR005C-A	TIM10	Translocase of the Inner Membrane	protein insertion into mitochondrial inner membrane
YJL054W	TIM54	Translocase of the Inner Mitochondrial membrane	protein insertion into mitochondrial inner membrane
YOR164C	GET4	Guided Entry Tail-anchored proteins	protein insertion into ER membrane
YBL091C	MAP2	Methionine AminoPeptidase	protein initiator methionine removal involved in protein maturation
YLR244C	MAP1	Methionine AminoPeptidase	protein initiator methionine removal involved in protein maturation
YGR133W	PEX4	PEroXin	protein import into peroxisome matrix, receptor recycling
YNL329C	PEX6	PEroXin	protein import into peroxisome matrix, receptor recycling
YDR142C	PEX7	PEroXin	protein import into peroxisome matrix, docking
YGL153W	PEX14	PEroXisome related	protein import into peroxisome matrix, docking
YLR191W	PEX13	PEroXin	protein import into peroxisome matrix, docking
YJL210W	PEX2	PEroXin	protein import into peroxisome matrix
YER009W	NTF2	Nuclear Transport Factor	protein import into nucleus
YIL022W	TIM44	Translocase of the Inner Mitochondrial membrane	protein import into mitochondrial matrix
YKR065C	PAM17	Presequence translocase-Associated Motor	protein import into mitochondrial matrix
YGR033C	TIM21	Translocase of the Inner Mitochondrial membrane	protein import into mitochondrial matrix
YJL104W	PAM16	Presequence translocase-Associated Motor	protein import into mitochondrial matrix
YJL143W	TIM17	Translocase of the Inner Mitochondrial membrane	protein import into mitochondrial matrix
YLR008C	PAM18	Presequence translocase-Associated Motor	protein import into mitochondrial matrix
YMR203W	TOM40	Translocase of the Outer Mitochondrial membrane	protein import into mitochondrial matrix
YNR017W	TIM23	Translocase of the Inner Mitochondrial membrane	protein import into mitochondrial matrix
YOR232W	MGE1	Mitochondrial GrpE	protein import into mitochondrial matrix
YPL098C	MGR2	Mitochondrial Genome Required	protein import into mitochondrial matrix
YKL084W	HOT13	Helper Of Tim	protein import into mitochondrial intermembrane space
YKL195W	MIA40	Mitochondrial intermembrane space Import and Assembly	protein import into mitochondrial intermembrane space
YKR016W	MIC60	MItochondrial contact site and Cristae organizing system	protein import into mitochondrial intermembrane space
YGR029W	ERV1	Essential for Respiration and Viability	protein import into mitochondrial intermembrane space
YGL065C	ALG2	Asparagine-Linked Glycosylation	protein glycosylation in endoplasmic reticulum
YNL048W	ALG11	Asparagine-Linked Glycosylation	protein glycosylation in endoplasmic reticulum
YEL042W	GDA1	Guanosine DiphosphatAse	protein glycosylation
YIR038C	GTT1	GlutaThione Transferase	protein glutathionylation
YPL091W	GLR1	GLutathione Reductase	protein glutathionylation
YGL155W	CDC43	Cell Division Cycle	protein geranylgeranylation
YJL031C	BET4	Blocked Early in Transport	protein geranylgeranylation
YPR176C	BET2	Blocked Early in Transport	protein geranylgeranylation
YCL045C	EMC1	ER Membrane protein Complex	protein folding in endoplasmic reticulum
YER140W	EMP65	ER Membrane Protein of 65 kDa	protein folding in endoplasmic reticulum
YKL207W	EMC3	ER Membrane protein Complex	protein folding in endoplasmic reticulum
YGL231C	EMC4	ER Membrane protein Complex	protein folding in endoplasmic reticulum
YJR088C	EMC2	ER Membrane protein Complex	protein folding in endoplasmic reticulum
YOR154W	SLP1	SUN-Like Protein	protein folding in endoplasmic reticulum
YBR155W	CNS1	CyclophiliN Seven suppressor	protein folding
YFR041C	ERJ5	Endoplasmic Reticulum located J-protein	protein folding
YOL071W	SDH5	Succinate DeHydrogenase	protein flavinylation
YLL009C	COX17	Cytochrome c OXidase	protein farnesylation
YIL031W	ULP2	UbL-specific Protease	protein desumoylation
YPL020C	ULP1	UbL-specific Protease	protein desumoylation
YAL016W	TPD3	tRNA Processing Deficient	protein dephosphorylation
YHR076W	PTC7	Phosphatase type Two C	protein dephosphorylation
YGR123C	PPT1	Protein Phosphatase T	protein dephosphorylation
YNR032W	PPG1	Protein Phosphatase involved in Glycogen accumulation	protein dephosphorylation
YPR073C	LTP1	Low molecular weight protein Tyrosine Phosphatase	protein dephosphorylation
YLR118C	TML25	acyl-protein Thioesterase with Multiple Localizations, protein of 25 kDa	protein depalmitoylation
YDL147W	RPN5	Regulatory Particle Non-ATPase	protein deneddylation
YNL223W	ATG4	AuTophaGy related	protein delipidation
YJR131W	MNS1		protein deglycosylation involved in glycoprotein catabolic process
YEL037C	RAD23	RADiation sensitive	protein deglycosylation
YGL018C	JAC1	J-type Accessory Chaperone	protein complex oligomerization
YLR414C	PUN1	Plasma membrane protein Upregulated during Nitrogen stress	protein complex oligomerization
YBR286W	APE3	AminoPEptidase	protein catabolic process in the vacuole
YIL017C	VID28	Vacuolar Import and Degradation	protein catabolic process in the vacuole
YKL145W	RPT1	Regulatory Particle Triple-A protein, or Regulatory Particle Triphosphatase	protein catabolic process
YDR394W	RPT3	Regulatory Particle Triple-A protein, or Regulatory Particle Triphosphatase	protein catabolic process
YOR117W	RPT5	Regulatory Particle Triple-A protein, or Regulatory Particle Triphosphatase	protein catabolic process
YDL141W	BPL1	Biotin:apoProtein Ligase	protein biotinylation
YDR054C	CDC34	Cell Division Cycle	protein autoubiquitination
YNL169C	PSD1	PhosphatidylSerine Decarboxylase	protein autoprocessing
YGL017W	ATE1	Arginyl-tRNA-protein transfErase	protein arginylation
YIL026C	IRR1	IRRegular cell behavior	protein acetylation
YDL003W	MCD1	Mitotic Chromosome Determinant	protein acetylation
YMR137C	PSO2	PSOralen derivative sensitive	protection from non-homologous end joining at telomere
YDR330W	UBX5	UBiquitin regulatory X	proteasome-mediated ubiquitin-dependent protein catabolic process
YFR004W	RPN11	Regulatory Particle Non-ATPase	proteasome storage granule assembly
YIL007C	NAS2	Non-ATPase Subunit	proteasome regulatory particle assembly
YIR011C	STS1	Sec Twenty-three Suppressor 1	proteasome localization
YNL189W	SRP1	Suppressor of Rna Polymerase I	proteasome localization
YGR135W	PRE9	PRoteinase yscE	proteasome core complex assembly
YPR103W	PRE2	PRoteinase yscE	proteasome core complex assembly
YHL030W	ECM29	ExtraCellular Mutant	proteasome assembly
YHR200W	RPN10	Regulatory Particle Non-ATPase	proteasome assembly
YFR050C	PRE4	PRoteinase yscE	proteasome assembly
YFR052W	RPN12	Regulatory Particle Non-ATPase	proteasome assembly
YDL097C	RPN6	Regulatory Particle Non-ATPase	proteasome assembly
YDR427W	RPN9	Regulatory Particle Non-ATPase	proteasome assembly
YOR145C	PNO1	Partner of NOb1	proteasome assembly
YBL041W	PRE7	PRoteinase yscE	proteasomal ubiquitin-independent protein catabolic process
YER012W	PRE1	PRoteinase yscE	proteasomal ubiquitin-independent protein catabolic process
YER094C	PUP3	PUtative Proteasome subunit	proteasomal ubiquitin-independent protein catabolic process
YGL011C	SCL1	Suppressor of Crl3 ts Lethality	proteasomal ubiquitin-independent protein catabolic process
YGR253C	PUP2	PUtative Proteasome subunit	proteasomal ubiquitin-independent protein catabolic process
YML092C	PRE8	PRoteinase yscE	proteasomal ubiquitin-independent protein catabolic process
YMR314W	PRE5	PRoteinase yscE	proteasomal ubiquitin-independent protein catabolic process
YOL038W	PRE6	PRoteinase yscE	proteasomal ubiquitin-independent protein catabolic process
YOR157C	PUP1	PUtative Proteasome subunit	proteasomal ubiquitin-independent protein catabolic process
YOR362C	PRE10	PRoteinase yscE	proteasomal ubiquitin-independent protein catabolic process
YMR247C	RKR1	RING domain mutant Killed by Rtf1 deletion	proteasomal protein catabolic process
YPR002W	PDH1	prpD Homolog	propionate metabolic process, methylcitrate cycle
YIL143C	SSL2	Suppressor of Stem-Loop mutation	promoter clearance from RNA polymerase II promoter
YGR005C	TFG2	Transcription Factor G	promoter clearance from RNA polymerase II promoter
YKL146W	AVT3	Amino acid Vacuolar Transport	proline transport
YKL015W	PUT3	Proline UTilization	proline metabolic process
YHR037W	PUT2	Proline UTilization	proline catabolic process to glutamate
YLR142W	PUT1	Proline UTilization	proline catabolic process to glutamate
YER023W	PRO3	PROline requiring	proline biosynthetic process
YOR323C	PRO2	PROline requiring	proline biosynthetic process
YOR151C	RPB2	RNA Polymerase B	production of miRNAs involved in gene silencing by miRNA
YDL183C			potassium ion transport
YBR171W	SEC66	SECretory	posttranslational protein targeting to membrane, translocation
YPL094C	SEC62	SECretory	posttranslational protein targeting to membrane, translocation
YBR137W			posttranslational protein targeting to endoplasmic reticulum membrane
YHR193C	EGD2	Enhancer of Gal4 DNA binding	posttranslational protein targeting to endoplasmic reticulum membrane
YLR398C	SKI2	SuperKIller	posttranscriptional gene silencing
YKL025C	PAN3	Poly(A) Nuclease	postreplication repair
YGL094C	PAN2	Poly(A)-binding protein-dependent poly(A) riboNuclease	postreplication repair
YGL022W	STT3	STaurosporine and Temperature sensitive	post-translational protein modification
YAL026C	DRS2	Deficiency of Ribosomal Subunits	post-Golgi vesicle-mediated transport
YLR114C	AVL9	Apl2 Vps1 Lethal	post-Golgi vesicle-mediated transport
YMR162C	DNF3	Drs2 Neo1 Family	post-Golgi vesicle-mediated transport
YNL148C	ALF1	ALpha tubulin Folding	post-chaperonin tubulin folding pathway
YOR265W	RBL2	Rescues Beta-tubulin Lethality	post-chaperonin tubulin folding pathway
YDR164C	SEC1	SECretory	positive regulation of vesicle fusion
YFR021W	ATG18	AuTophaGy related	positive regulation of vacuole organization
YPL084W	BRO1	BCK1-like Resistance to Osmotic shock	positive regulation of ubiquitin-specific protease activity
YLR128W	DCN1	Defective in Cullin Neddylation	positive regulation of ubiquitin-protein transferase activity
YGL003C	CDH1	CDC20 Homolog	positive regulation of ubiquitin-dependent protein catabolic process
YBR160W	CDC28	Cell Division Cycle	positive regulation of triglyceride catabolic process
YNL039W	BDP1	B Double Prime	positive regulation of transposon integration
YBR083W	TEC1	Transposon Enhancement Control	positive regulation of transposition, RNA-mediated
YJL008C	CCT8	Chaperonin Containing TCP-1	positive regulation of transport
YGL195W	GCN1	General Control Nonderepressible	positive regulation of translational initiation in response to starvation
YLR215C	CDC123	Cell Division Cycle	positive regulation of translational initiation
YER025W	GCD11	General Control Derepressed	positive regulation of translational fidelity
YNL137C	NAM9	Nuclear Accommodation of Mitochondria	positive regulation of translational fidelity
YDR091C	RLI1	RNase L Inhibitor	positive regulation of translation
YGR178C	PBP1	Pab1p-Binding Protein	positive regulation of translation
YLR289W	GUF1	Gtpase of Unknown Function	positive regulation of translation
YKR023W	RQT4	Ribosome-Quality control Trigger factor	positive regulation of transcription, DNA-templated
YPR086W	SUA7	Suppressor of Upstream AUG	positive regulation of transcription regulatory region DNA binding
YFL033C	RIM15	Regulator of IME2	positive regulation of transcription involved in meiotic cell cycle
YGR044C	RME1	Regulator of MEiosis	positive regulation of transcription involved in G1/S transition of mitotic cell cycle
YNL025C	SSN8	Suppressor of SNf1	positive regulation of transcription from RNA polymerase II promoter involved in meiotic cell cycle
YJL141C	YAK1	Yet Another Kinase	positive regulation of transcription from RNA polymerase II promoter in response to glucose starvation
YDR169C	STB3	Sin Three Binding protein	positive regulation of transcription from RNA polymerase II promoter by glucose
YPL248C	GAL4	GALactose metabolism	positive regulation of transcription from RNA polymerase II promoter by galactose
YNL027W	CRZ1	Calcineurin-Responsive Zinc finger	positive regulation of transcription from RNA polymerase II promoter by calcium-mediated signaling
YGL190C	CDC55	Cell Division Cycle	positive regulation of transcription by transcription factor localization
YOR298C-A	MBF1	Multiprotein Bridging Factor	positive regulation of transcription by RNA polymerase II
YCR081W	SRB8	Suppressor of RNA polymerase B	positive regulation of transcription by galactose
YBL104C	SEA4	SEh1-Associated	positive regulation of TORC1 signaling
YDL077C	VAM6	VAcuolar Morphogenesis	positive regulation of TORC1 signaling
YDR128W	MTC5	Maintenance of Telomere Capping	positive regulation of TORC1 signaling
YGL100W	SEH1	SEc13 Homolog	positive regulation of TORC1 signaling
YLR208W	SEC13	SECretory	positive regulation of TORC1 signaling
YNL006W	LST8	Lethal with Sec Thirteen	positive regulation of TOR signaling
YOL138C	RTC1	Restriction of Telomere Capping	positive regulation of TOR signaling
YHR072W-A	NOP10	NucleOlar Protein	positive regulation of telomerase RNA localization to Cajal body
YJR060W	CBF1	Centromere Binding Factor	positive regulation of sulfate assimilation by positive regulation of transcription from RNA polymerase II promoter
YBR103W	SIF2	Sir4p-Interacting Factor	positive regulation of stress-activated MAPK cascade
YCR033W	SNT1	SaNT domains	positive regulation of stress-activated MAPK cascade
YGL194C	HOS2	Hda One Similar	positive regulation of stress-activated MAPK cascade
YDR189W	SLY1	Suppressor of Loss of Ypt1	positive regulation of SNARE complex assembly
YOR119C	RIO1	RIght Open reading frame	positive regulation of rRNA processing
YNL207W	RIO2	RIght Open reading frame	positive regulation of RNA import into nucleus
YLR403W	SFP1	Split Finger Protein	positive regulation of ribosomal protein gene transcription by RNA polymerase II
YOR322C	LDB19	Low Dye Binding	positive regulation of receptor internalization
YCR079W	PTC6	Phosphatase Two C	positive regulation of pyruvate dehydrogenase activity
YOR090C	PTC5	Phosphatase Two C	positive regulation of pyruvate dehydrogenase activity
YLR014C	PPR1	Pyrimidine Pathway Regulation	positive regulation of pyrimidine nucleotide biosynthetic process
YBR227C	MCX1	Mitochondrial ClpX	positive regulation of protein-pyridoxal-5-phosphate linkage
YDL190C	UFD2	Ubiquitin Fusion Degradation	positive regulation of protein ubiquitination
YNL267W	PIK1	Phosphatidyl Inositol Kinase	positive regulation of protein secretion
YFL034C-B	MOB2	Mps One Binder	positive regulation of protein phosphorylation
YHL002W	HSE1	Has Symptoms of class E mutants; resembles Hbp, Stam and East	positive regulation of protein maturation
YNR006W	VPS27	Vacuolar Protein Sorting	positive regulation of protein maturation
YGL238W	CSE1	Chromosome SEgregation	positive regulation of protein export from nucleus
YFR009W	GCN20	General Control Nonderepressible	positive regulation of phosphorylation
YPL031C	PHO85	PHOsphate metabolism	positive regulation of phospholipid biosynthetic process
YBL060W	YEL1	Yeast EFA6-Like	positive regulation of phosphatidylinositol biosynthetic process
YNL054W	VAC7	VACuolar segregation	positive regulation of phosphatidylinositol biosynthetic process
YOR094W	ARF3	ADP-Ribosylation Factor	positive regulation of phosphatidylinositol biosynthetic process
YAL009W	SPO7	SPOrulation	positive regulation of phosphatidate phosphatase activity
YHR004C	NEM1	Nuclear Envelope Morphology	positive regulation of phosphatidate phosphatase activity
YDL106C	PHO2	PHOsphate metabolism	positive regulation of phosphate metabolic process
YHR073W	OSH3	OxySterol binding protein Homolog	positive regulation of phosphatase activity
YEL062W	NPR2	Nitrogen Permease Regulator	positive regulation of peptidyl-serine phosphorylation
YEL015W	EDC3	Enhancer of mRNA DeCapping	positive regulation of nuclear-transcribed mRNA catabolic process, deadenylation-dependent decay
YHR086W	NAM8	Nuclear Accommodation of Mitochondria	positive regulation of mRNA splicing, via spliceosome
YER171W	RAD3	RADiation sensitive	positive regulation of mitotic recombination
YDL008W	APC11	Anaphase Promoting Complex	positive regulation of mitotic metaphase/anaphase transition
YIL070C	MAM33	Mitochondrial Acidic Matrix protein	positive regulation of mitochondrial translation
YLR203C	MSS51	Mitochondrial Splicing Suppressor	positive regulation of mitochondrial translation
YIL065C	FIS1	mitochondrial FISsion	positive regulation of mitochondrial fission
YGR113W	DAM1	Duo1 And Mps1 interacting	positive regulation of microtubule polymerization
YBR233W-A	DAD3	Duo1 And Dam1 interacting	positive regulation of microtubule polymerization
YDR320C-A	DAD4	Duo1 And Dam1 interacting	positive regulation of microtubule polymerization
YDR052C	DBF4	DumbBell Former	positive regulation of meiosis I
YFL024C	EPL1	Enhancer of Polycomb Like	positive regulation of macroautophagy
YGL215W	CLG1	Cyclin-Like Gene	positive regulation of macroautophagy
YLR386W	VAC14	VACuole morphology and inheritance mutant	positive regulation of kinase activity
YFL037W	TUB2	TUBulin	positive regulation of intracellular protein transport
YKR048C	NAP1	Nucleosome Assembly Protein	positive regulation of histone H3-K9 acetylation
YNL246W	VPS75	Vacuolar Protein Sorting	positive regulation of histone H3-K9 acetylation
YDL126C	CDC48	Cell Division Cycle	positive regulation of histone H2B ubiquitination
YIL101C	XBP1	XhoI site-Binding Protein	positive regulation of histone deacetylation
YDR448W	ADA2	transcriptional ADAptor	positive regulation of histone acetylation
YGR042W	MTE1	Mph1-associated TElomere maintenance protein	positive regulation of helicase activity
YNL224C	SQS1	SQuelch of Splicing suppression	positive regulation of helicase activity
YDR081C	PDC2	Pyruvate DeCarboxylase	positive regulation of glycolytic fermentation to ethanol
YMR280C	CAT8	CATabolite repression	positive regulation of gluconeogenesis by positive regulation of transcription from RNA polymerase II promoter
YGL115W	SNF4	Sucrose NonFermenting	positive regulation of gluconeogenesis
YOR043W	WHI2	WHIskey	positive regulation of gene expression
YIR023W	DAL81	Degradation of Allantoin	positive regulation of gamma-aminobutyric acid catabolic process
YLR103C	CDC45	Cell Division Cycle	positive regulation of G1/S transition of mitotic cell cycle
YIL118W	RHO3	Ras HOmolog	positive regulation of formin-nucleated actin cable assembly
YLR229C	CDC42	Cell Division Cycle	positive regulation of exocytosis
YLR084C	RAX2		positive regulation of establishment of bipolar cell polarity regulating cell shape
YDL216C	RRI1	Regulator of Rub1 specific Isopeptidase	positive regulation of ergosterol biosynthetic process
YKL139W	CTK1	Carboxy-Terminal domain Kinase	positive regulation of DNA-templated transcription, elongation
YGR063C	SPT4	SuPpressor of Ty's	positive regulation of DNA-templated transcription, elongation
YBR136W	MEC1	Mitosis Entry Checkpoint	positive regulation of DNA-dependent DNA replication
YKL058W	TOA2		positive regulation of DNA-binding transcription factor activity
YGL048C	RPT6	Regulatory Particle Triple-A protein, or Regulatory Particle Triphosphatase	positive regulation of DNA-binding transcription factor activity
YPL024W	RMI1	RecQ Mediated genome Instability	positive regulation of DNA binding
YFR028C	CDC14	Cell Division Cycle	positive regulation of cytokinesis
YPL132W	COX11	Cytochrome c OXidase	positive regulation of cytochrome-c oxidase activity
YFL026W	STE2	STErile	positive regulation of conjugation with cellular fusion
YAL036C	RBG1	RiBosome interacting Gtpase	positive regulation of cellular response to amino acid starvation
YKR026C	GCN3	General Control Nonderepressible	positive regulation of cellular response to amino acid starvation
YGR173W	RBG2	RiBosome interacting Gtpase	positive regulation of cellular response to amino acid starvation
YHR186C	KOG1	Kontroller Of Growth	positive regulation of cell growth
YDR428C	BNA7	Biosynthesis of NAD	positive regulation of cell growth
YMR036C	MIH1	Mitotic Inducer Homolog	positive regulation of cell cycle G2/M phase transition
YDL209C	CWC2	Complexed With Cef1p	positive regulation of cell cycle
YDL133W	SRF1	Spo14 Regulatory Factor	positive regulation of catalytic activity
YJR086W	STE18	STErile	positive regulation of catalytic activity
YHL023C	NPR3	Nitrogen Permease Regulator	positive regulation of autophagy
YJR138W	IML1	Increased Minichromosome Loss	positive regulation of autophagy
YLR423C	ATG17	AuTophaGy related	positive regulation of autophagosome size
YIR026C	YVH1	Yeast vaccinia virus VH1 Homolog	positive regulation of autophagosome assembly
YDR424C	DYN2	DYNein	positive regulation of ATP-dependent microtubule motor activity, plus-end-directed
YDR488C	PAC11	Perish in the Absence of CIN8	positive regulation of ATP-dependent microtubule motor activity, plus-end-directed
YIR006C	PAN1	Poly(A)-binding protein-dependent poly(A) riboNuclease	positive regulation of Arp2/3 complex-mediated actin nucleation
YOR181W	LAS17		positive regulation of actin filament bundle assembly
YBR132C	AGP2	high-Affinity Glutamine Permease	positive regulation of (R)-carnitine transmembrane transport
YDR221W	GTB1	Glucosidase Two Beta-subunit	polysaccharide biosynthetic process
YIL049W	DFG10	Defective for Filamentous Growth	polyprenol catabolic process
YHR201C	PPX1		polyphosphate catabolic process
YDR452W	PPN1		polyphosphate catabolic process
YNL217W	PPN2		polyphosphate catabolic process
YKL174C	TPO5	Transporter of POlyamines	polyamine transport
YLL028W	TPO1	Transporter of POlyamines	polyamine transmembrane transport
YBR043C	QDR3	QuiniDine Resistance	polyamine homeostasis
YBR247C	ENP1	Essential Nuclear Protein	poly(A)+ mRNA export from nucleus
YPL226W	NEW1	Nu+	poly(A)+ mRNA export from nucleus
YMR211W	DML1	Drosophila melanogaster Misato-Like protein	plasmid maintenance
YOR149C	SMP3	Stable Maintenance of pSRI	plasmid maintenance
YMR004W	MVP1	Multi-copy suppressor of vps1	plasma membrane tubulation
YKL217W	JEN1		plasma membrane lactate transport
YNL279W	PRM1	Pheromone-Regulated Membrane protein	plasma membrane fusion involved in cytogamy
YMR244C-A	COA6	Cytochrome Oxidase Assembly	plasma membrane ATP synthesis coupled electron transport
YDL108W	KIN28	protein KINase	phosphorylation of RNA polymerase II C-terminal domain serine 5 residues involved in recruitment of mRNA capping enzyme to RNA polymerase II holoenzyme complex
YDR311W	TFB1	Transcription Factor B	phosphorylation of RNA polymerase II C-terminal domain
YDR460W	TFB3	Transcription Factor B subunit 3	phosphorylation of RNA polymerase II C-terminal domain
YLR005W	SSL1	Suppressor of Stem-Loop mutation	phosphorylation of RNA polymerase II C-terminal domain
YPL122C	TFB2	Transcription Factor B subunit 2	phosphorylation of RNA polymerase II C-terminal domain
YPR056W	TFB4	Transcription Factor B subunit 4	phosphorylation of RNA polymerase II C-terminal domain
YPR161C	SGV1	Suppressor of Gpa1-Val50 mutation	phosphorylation of RNA polymerase II C-terminal domain
YDR079C-A	TFB5		phosphorylation of RNA polymerase II C-terminal domain
YHR100C	GEP4	GEnetic interactors of Prohibitins	phosphorylated carbohydrate dephosphorylation
YIL147C	SLN1	Synthetic Lethal of N-end rule	phosphorelay signal transduction system
YDL235C	YPD1	tYrosine Phosphatase Dependent	phosphorelay signal transduction system
YLR006C	SSK1	Suppressor of Sensor Kinase	phosphorelay signal transduction system
YIL048W	NEO1	NEOmycin-resistance	phospholipid translocation
YLR193C	UPS1	UnProceSsed	phospholipid translocation
YMR010W	ANY1	Antagonizes Neo1 Yeast phospholipid flippase	phospholipid translocation
YDR284C	DPP1	Diacylglycerol Pyrophosphate Phosphatase	phospholipid metabolic process
YPR140W	TAZ1	TAfaZzin	phospholipid metabolic process
YPL268W	PLC1	PhosphoLipase C	phospholipid catabolic process
YJL100W	LSB6	Las Seventeen Binding protein	phosphatidylinositol phosphorylation
YFR019W	FAB1	Forms Aploid and Binucleate cells	phosphatidylinositol metabolic process
YDR208W	MSS4	Multicopy Suppressor of Stt4 mutation	phosphatidylinositol metabolic process
YKL212W	SAC1	Suppressor of ACtin	phosphatidylinositol dephosphorylation
YNL325C	FIG4	Factor-Induced Gene	phosphatidylinositol dephosphorylation
YPL120W	VPS30	Vacuolar Protein Sorting	phosphatidylinositol biosynthetic process
YPR113W	PIS1	Phosphatidyl Inositol Synthase	phosphatidylinositol biosynthetic process
YPL206C	PGC1	Phosphatidyl Glycerol phospholipase C	phosphatidylglycerol catabolic process
YBR029C	CDS1	CDP-Diacylglycerol Synthase	phosphatidylglycerol biosynthetic process
YOR022C	DDL1	DDHD Domain-containing Lipase	phosphatidylethanolamine metabolic process
YER026C	CHO1	CHOline requiring	phosphatidylethanolamine biosynthetic process
YGR149W	GPC1	GlyceroPhosphoCholine acyltransferase	phosphatidylcholine biosynthetic process
YGR157W	CHO2	CHOline requiring	phosphatidylcholine biosynthetic process
YGR170W	PSD2	PhosphatidylSerine Decarboxylase	phosphatidylcholine biosynthetic process
YJR073C	OPI3	OverProducer of Inositol	phosphatidylcholine biosynthetic process
YLR347C	KAP95	KAryoPherin	phosphatidylcholine biosynthetic process
YIL124W	AYR1	1-AcyldihYdroxyacetone-phosphate Reductase	phosphatidic acid biosynthetic process
YKR031C	SPO14	SPOrulation	phosphatidic acid biosynthetic process
YOR311C	DGK1	DiacylGlycerol Kinase	phosphatidic acid biosynthetic process
YBR011C	IPP1	Inorganic PyroPhosphatase	phosphate-containing compound metabolic process
YGR233C	PHO81	PHOsphate metabolism	phosphate-containing compound metabolic process
YBR106W	SND3	SRP-iNDependent targeting	phosphate ion transport
YBR296C	PHO89	PHOsphate metabolism	phosphate ion transport
YJR077C	MIR1	Mitochondrial Import Receptor	phosphate ion transmembrane transport
YFL022C	FRS2	phenylalanyl (F)-tRNA Synthetase	phenylalanyl-tRNA aminoacylation
YLR060W	FRS1	phenylalanyl (F)-tRNA Synthetase	phenylalanyl-tRNA aminoacylation
YBR168W	PEX32	PEroXisome related	peroxisome organization
YDR479C	PEX29	PEroXisome related	peroxisome organization
YDL065C	PEX19	PEroXisome related	peroxisome inheritance
YDR329C	PEX3	PEroXin	peroxisome inheritance
YGL019W	CKB1	Casein Kinase Beta subunit	peptidyl-serine phosphorylation
YOR039W	CKB2	Casein Kinase Beta' subunit	peptidyl-serine phosphorylation
YDL047W	SIT4	Suppressor of Initiation of Transcription	peptidyl-serine dephosphorylation
YDL205C	HEM3	HEMe biosynthesis	peptidyl-pyrromethane cofactor linkage
YDR198C	RKM2	Ribosomal protein lysine (K) Methyltransferase	peptidyl-lysine trimethylation
YGR001C	EFM5	Elongation Factor Methyltransferase	peptidyl-lysine trimethylation
YJR129C	EFM3	Elongation Factor Methyltransferase	peptidyl-lysine trimethylation
YDR257C	RKM4	Ribosomal lysine (K) Methyltransferase	peptidyl-lysine monomethylation
YHR068W	DYS1	DeoxyhYpusine Synthase	peptidyl-lysine modification to peptidyl-hypusine
YJR070C	LIA1	Ligand of eIF5A	peptidyl-lysine modification to peptidyl-hypusine
YBR271W	EFM2	Elongation Factor Methyltransferase	peptidyl-lysine methylation
YIL064W	EFM4	Elongation Factor Methyltransferase	peptidyl-lysine dimethylation
YOR244W	ESA1		peptidyl-lysine acetylation
YIL110W	HPM1	Histidine Protein Methyltransferase	peptidyl-histidine methylation, to form tele-methylhistidine
YDR140W	MTQ2	Methyltransferase	peptidyl-glutamine methylation
YNR046W	TRM112	TRna Methyltransferase	peptidyl-glutamine methylation
YIL103W	DPH1	DiPHthamide biosynthesis	peptidyl-diphthamide biosynthetic process from peptidyl-histidine
YKL191W	DPH2	DiPHthamide	peptidyl-diphthamide biosynthetic process from peptidyl-histidine
YJR097W	JJJ3	J-protein (Type III)	peptidyl-diphthamide biosynthetic process from peptidyl-histidine
YLR143W	DPH6	DiPHthamide biosynthesis	peptidyl-diphthamide biosynthetic process from peptidyl-histidine
YLR172C	DPH5	DiPHthamide	peptidyl-diphthamide biosynthetic process from peptidyl-histidine
YBL071W-A	KTI11	Kluveromyces lactis Toxin Insensitive	peptidyl-diphthamide biosynthetic process from peptidyl-histidine
YDR465C	RMT2	aRginine MeThyltransferase	peptidyl-arginine methylation
YOR021C	SFM1	Spout Family Methyltransferase 1	peptidyl-arginine methylation
YKR093W	PTR2	Peptide TRansport	peptide transport
YKL019W	RAM2	RAS protein and A-factor Maturation	peptide pheromone maturation
YDR410C	STE14	STErile	peptide pheromone maturation
YNL238W	KEX2	Killer EXpression defective	peptide pheromone maturation
YKL209C	STE6	STErile	peptide pheromone export
YHR113W	APE4		peptide metabolic process
YKL103C	APE1	AminoPeptidase	peptide metabolic process
YKL134C	2019-10-01	OCTapeptidyl aminopeptidase	peptide metabolic process
YLR389C	STE23	STErile	peptide mating pheromone maturation involved in positive regulation of conjugation with cellular fusion
YPL009C	RQC2	Ribosome Quality control Complex	peptide biosynthetic process
YBR196C	PGI1	PhosphoGlucoIsomerase	pentose-phosphate shunt
YDR109C			pentose metabolic process
YJL121C	RPE1	Ribulose 5-Phosphate Epimerase	pentose catabolic process
YNR033W	ABZ1	para-AminoBenZoic acid (PABA) biosynthesis	para-aminobenzoic acid biosynthetic process
YCR028C	FEN2	FENpropimorph resistance	pantothenate transmembrane transport
YHR063C	PAN5	PANtothenate biosynthesis	pantothenate biosynthetic process from valine
YIL145C	PAN6	PANtothenate biosynthesis	pantothenate biosynthetic process from valine
YBR176W	ECM31	ExtraCellular Mutant	pantothenate biosynthetic process
YLR038C	COX12	Cytochrome c OXidase	oxidative phosphorylation
YER049W	TPA1	Termination and PolyAdenylation	oxidative demethylation
YBL064C	PRX1	PeroxiRedoXin	oxidation-reduction process
YCL030C	HIS4	HIStidine requiring	oxidation-reduction process
YER042W	MXR1	peptide Methionine sulfoXide Reductase	oxidation-reduction process
YHL021C	AIM17	Altered Inheritance rate of Mitochondria	oxidation-reduction process
YHR007C	ERG11	ERGosterol biosynthesis	oxidation-reduction process
YHR009C	TDA3	Topoisomerase I Damage Affected	oxidation-reduction process
YHR039C	MSC7	Meiotic Sister-Chromatid recombination	oxidation-reduction process
YHR042W	NCP1	NADP-Cytochrome P450 reductase	oxidation-reduction process
YHR176W	FMO1	Flavin containing MonoOxygenase	oxidation-reduction process
YIL010W	DOT5	Disruptor Of Telomeric silencing	oxidation-reduction process
YKL029C	MAE1	MAlic Enzyme	oxidation-reduction process
YKL150W	MCR1	Mitochondrial NADH-Cytochrome b5 Reductase	oxidation-reduction process
YDL120W	YFH1	Yeast Frataxin Homolog	oxidation-reduction process
YDL144C			oxidation-reduction process
YDR286C	MGP12	Mitochondrial Glutaredoxin-like Protein of 12 kDa	oxidation-reduction process
YDR402C	DIT2	DITyrosine	oxidation-reduction process
YGL012W	ERG4	ERGosterol biosynthesis	oxidation-reduction process
YGR175C	ERG1	ERGosterol biosynthesis	oxidation-reduction process
YGR207C	CIR1	Changed Intracellular Redox state	oxidation-reduction process
YJR111C	PXP2	PeroXisomal Protein	oxidation-reduction process
YJR149W			oxidation-reduction process
YLR401C	DUS3	DihydroUridine Synthase	oxidation-reduction process
YLR405W	DUS4	DihydroUridine Synthase	oxidation-reduction process
YML080W	DUS1	DihydroUridine Synthase	oxidation-reduction process
YML131W			oxidation-reduction process
YMR015C	ERG5	ERGosterol biosynthesis	oxidation-reduction process
YMR178W	FPY1	FAD PYrophosphatase	oxidation-reduction process
YNL280C	ERG24	ERGosterol biosynthesis	oxidation-reduction process
YNR015W	SMM1	Suppressor of Mitochondrial Mutation	oxidation-reduction process
YPR037C	ERV2	Essential for Respiration and Viability	oxidation-reduction process
YLR351C	NIT3	NITrilase superfamily	oxaloacetate metabolic process
YBR222C	PCS60	Peroxisomal CoA-dependent Synthetase	oxalate catabolic process
YGR014W	MSB2	Multicopy Suppression of a Budding defect	osmosensory signaling pathway via Sho1 osmosensor
YER118C	SHO1	Synthetic, High Osmolarity-sensitive	osmosensory signaling pathway
YDR168W	CDC37	Cell Division Cycle	osmosensory signaling MAPK cascade
YLR438W	CAR2	Catabolism of ARginine	ornithine catabolic process
YJL213W			organic substance catabolic process
YMR226C			organic substance catabolic process
YNR055C	HOL1	HistidinOl	organic hydroxy compound transport
YGR281W	YOR1	Yeast Oligomycin Resistance	organic anion transport
YMR220W	ERG8	ERGosterol biosynthesis	organic acid phosphorylation
YBL082C	ALG3	Asparagine Linked Glycosylation	oligosaccharide-lipid intermediate biosynthetic process
YBR110W	ALG1	Asparagine-Linked Glycosylation	oligosaccharide-lipid intermediate biosynthetic process
YOR002W	ALG6	Asparagine-Linked Glycosylation	oligosaccharide-lipid intermediate biosynthetic process
YOR067C	ALG8	Asparagine-Linked Glycosylation	oligosaccharide-lipid intermediate biosynthetic process
YMR196W			oligosaccharide metabolic process
YGL114W			oligopeptide transport
YLR188W	MDL1	MultiDrug resistance-Like	oligopeptide export from mitochondrion
YDL164C	CDC9	Cell Division Cycle	Okazaki fragment processing involved in mitotic DNA replication
YGL241W	KAP114	KAryoPherin	obsolete transcription factor import into nucleus
YJR132W	NMD5	Nonsense-Mediated mRNA Decay	obsolete transcription factor import into nucleus
YPL125W	KAP120	KAryoPherin	obsolete transcription factor import into nucleus
YJR072C	NPA3	Nucleolar Preribosomal Associated	obsolete RNA polymerase III complex import into nucleus
YMR185W	RTP1	Required for the nuclear Transport of RNA Pol II	obsolete RNA polymerase II complex import to nucleus
YAR014C	BUD14	BUD site selection	obsolete regulation of cell shape during vegetative growth phase
YGL248W	PDE1	PhosphoDiEsterase	obsolete negative regulation of cAMP biosynthetic process
YBR017C	KAP104	KAryoPherin	obsolete mRNA-binding (hnRNP) protein import into nucleus
YDR457W	TOM1	Temperature dependent Organization in Mitotic nucleus or Trigger Of Mitosis	nucleus organization
YML104C	MDM1	Mitochondrial Distribution and Morphology	nucleus inheritance
YML038C	YMD8		nucleotide-sugar transmembrane transport
YGR258C	RAD2	RADiation sensitivity	nucleotide-excision repair, DNA incision, 3'-to lesion
YOR005C	DNL4	DNA Ligase	nucleotide-excision repair, DNA gap filling
YMR201C	RAD14	RADiation sensitive	nucleotide-excision repair involved in interstrand cross-link repair
YPL022W	RAD1	RADiation sensitive	nucleotide-excision repair involved in interstrand cross-link repair
YOR259C	RPT4	Regulatory Particle Triple-A protein, or Regulatory Particle Triphosphatase	nucleotide-excision repair
YER170W	ADK2	ADenylate Kinase	nucleotide metabolic process
YDL125C	HNT1	Histidine triad NucleoTide-binding	nucleotide metabolic process
YHR202W			nucleotide catabolic process
YOR304W	ISW2	Imitation SWitch subfamily	nucleosome positioning
YFL013C	IES1	Ino Eighty Subunit	nucleosome mobilization
YNL059C	ARP5	Actin-Related Protein	nucleosome mobilization
YBR289W	SNF5	Sucrose NonFermenting	nucleosome disassembly
YKR008W	RSC4	Remodel the Structure of Chromatin	nucleosome disassembly
YFR037C	RSC8	Remodel the Structure of Chromatin	nucleosome disassembly
YJL115W	ASF1	Anti-Silencing Function	nucleosome disassembly
YMR033W	ARP9	Actin-Related Protein	nucleosome disassembly
YMR091C	NPL6	Nuclear Protein Localization	nucleosome disassembly
YKL067W	YNK1	Yeast Nucleoside diphosphate Kinase	nucleoside triphosphate biosynthetic process
YAL022C	FUN26	Function Unknown Now	nucleoside transport
YLR151C	PCD1	Peroxisomal Coenzyme A Diphosphatase	nucleoside diphosphate metabolic process
YNL248C	RPA49	RNA Polymerase A	nucleolar large rRNA transcription by RNA polymerase I
YOR340C	RPA43	RNA Polymerase A	nucleolar large rRNA transcription by RNA polymerase I
YOR341W	RPA190	RNA Polymerase A	nucleolar large rRNA transcription by RNA polymerase I
YPR010C	RPA135	RNA Polymerase A	nucleolar large rRNA transcription by RNA polymerase I
YKR092C	SRP40	Serine Rich Protein	nucleocytoplasmic transport
YPL008W	CHL1	CHromosome Loss	nucleobase-containing compound metabolic process
YJR006W	POL31	POLymerase	nucleic acid phosphodiester bond hydrolysis
YPR170W-B			nucleic acid phosphodiester bond hydrolysis
YIL038C	NOT3	Negative On TATA	nuclear-transcribed mRNA poly(A) tail shortening
YHR077C	NMD2	Nonsense-mediated MRNA Decay	nuclear-transcribed mRNA catabolic process, nonsense-mediated decay
YGR072W	UPF3	UP Frameshift	nuclear-transcribed mRNA catabolic process, nonsense-mediated decay
YOL123W	HRP1	Heterogenous nuclear RibonucleoProtein	nuclear-transcribed mRNA catabolic process, nonsense-mediated decay
YOL139C	CDC33	Cell Division Cycle	nuclear-transcribed mRNA catabolic process, nonsense-mediated decay
YDR404C	RPB7	RNA Polymerase B	nuclear-transcribed mRNA catabolic process, exonucleolytic
YBR167C	POP7	Processing Of Precursor RNAs	nuclear-transcribed mRNA catabolic process, endonucleolytic cleavage-dependent decay
YHR062C	RPP1	Ribonuclease P Protein	nuclear-transcribed mRNA catabolic process, endonucleolytic cleavage-dependent decay
YGR006W	PRP18	Pre-mRNA Processing	nuclear retention of unspliced pre-mRNA at the site of transcription
YJR084W			nuclear retention of pre-mRNA at the site of transcription
YBR111W-A	SUS1	Sl gene Upstream of ySa1	nuclear retention of pre-mRNA at the site of transcription
YDR049W	VMS1	VCP/Cdc48-associated Mitochondrial Stress-responsive	nuclear protein quality control by the ubiquitin-proteasome system
YFR002W	NIC96	Nucleoporin-Interacting Component of 96 kDa	nuclear pore complex assembly
YLL023C	POM33	POre Membrane, 33 kDa	nuclear pore complex assembly
YGR095C	RRP46	Ribosomal RNA Processing	nuclear polyadenylation-dependent tRNA catabolic process
YGR158C	MTR3	MRNA TRansport	nuclear polyadenylation-dependent tRNA catabolic process
YOR166C	SWT1	Synthetically lethal With Trex	nuclear mRNA surveillance of mRNP export
YMR294W	JNM1	Just Nuclear Migration	nuclear migration
YMR065W	KAR5	KARyogamy	nuclear membrane fusion involved in karyogamy
YGL247W	BRR6	Bad Response to Refrigeration	nuclear envelope organization
YBR202W	MCM7	MiniChromosome Maintenance	nuclear DNA replication
YBR276C	PPS1	Protein Phosphatase S phase	nuclear DNA replication
YPR019W	MCM4	MiniChromosome Maintenance	nuclear DNA replication
YKL172W	EBP2	EBNA1-binding protein (homolog)	nuclear division
YIL164C	NIT1	NITrilase superfamily	nitrogen compound metabolic process
YIR030C	DCG1	Dal80p-Controlled Gene	nitrogen compound metabolic process
YDL215C	GDH2	Glutamate DeHydrogenase	nitrogen compound metabolic process
YJL126W	NIT2	NITrilase superfamily	nitrogen compound metabolic process
YJL172W	CPS1	CarboxyPeptidase yscS	nitrogen compound metabolic process
YJR062C	NTA1	N-Terminal Amidase	nitrogen compound metabolic process
YDL170W	UGA3	Utilization of GAba	nitrogen catabolite activation of transcription from RNA polymerase II promoter
YPR048W	TAH18	Top1T722A mutant Hypersensitive	nitric oxide biosynthetic process
YNL129W	NRK1	Nicotinamide Riboside Kinase	nicotinamide riboside metabolic process
YKL151C	NNR2	Nicotinamide Nucleotide Repair	nicotinamide nucleotide metabolic process
YDR481C	PHO8	PHOsphate metabolism	nicotinamide nucleotide metabolic process
YGL037C	PNC1	Pyrazinamidase and NiCotinamidase	nicotinamide metabolic process
YOR348C	PUT4	Proline UTilization	neutral amino acid transport
YDL139C	SCM3	Suppressor of Chromosome Missegregation	negative regulation of ubiquitin-dependent protein catabolic process
YCR077C	PAT1	Protein Associated with Topoisomerase II	negative regulation of translational initiation
YPR129W	SCD6	Suppressor of Clathrin Deficiency	negative regulation of translational initiation
YMR116C	ASC1	Absence of growth Suppressor of Cyp1	negative regulation of translational frameshifting
YDL160C	DHH1	DEAD box Helicase Homolog	negative regulation of translational elongation
YDR496C	PUF6	PUmilio-homology domain Family	negative regulation of translation
YFL031W	HAC1	Homologous to Atf/Creb1	negative regulation of transcription from RNA polymerase II promoter involved in meiotic cell cycle
YPR065W	ROX1	Regulation by OXygen	negative regulation of transcription from RNA polymerase II promoter in response to stress
YGL220W	BOL2	BolA-like protein	negative regulation of transcription from RNA polymerase II promoter in response to iron
YLL029W	FRA1	Fe Repressor of Activation	negative regulation of transcription from RNA polymerase II promoter in response to iron
YLR256W	HAP1	Heme Activator Protein	negative regulation of transcription from RNA polymerase II promoter in response to hypoxia
YBR239C	ERT1	Ethanol Regulated Transcription factor	negative regulation of transcription from RNA polymerase II promoter by a nonfermentable carbon source
YML010W	SPT5	SuPpressor of Ty's	negative regulation of transcription elongation by RNA polymerase I
YNL021W	HDA1	Histone DeAcetylase	negative regulation of transcription by transcription factor localization
YDR005C	MAF1		negative regulation of transcription by RNA polymerase III
YLL019C	KNS1	Kinase Next to SPA2	negative regulation of transcription by RNA polymerase III
YDR308C	SRB7	Suppressor of RNA polymerase B	negative regulation of transcription by RNA polymerase II
YLR176C	RFX1	Regulatory Factor X	negative regulation of transcription by RNA polymerase II
YDL076C	RXT3		negative regulation of transcription by RNA polymerase I
YGL073W	HSF1	Heat Shock transcription Factor	negative regulation of TOR signaling
YDR432W	NPL3	Nuclear Protein Localization	negative regulation of termination of RNA polymerase II transcription, poly(A)-coupled
YGR048W	UFD1	Ubiquitin Fusion Degradation protein	negative regulation of telomerase activity
YIR002C	MPH1	Mutator PHenotype	negative regulation of strand invasion
YIL068C	SEC6	SECretory	negative regulation of SNARE complex assembly
YLR452C	SST2	SuperSensiTive	negative regulation of signal transduction
YPR040W	TIP41	Tap42 Interacting Protein	negative regulation of signal transduction
YPL115C	BEM3	Bud EMergence	negative regulation of Rho protein signal transduction
YGL059W	PKP2	Protein Kinase of PDH	negative regulation of pyruvate dehydrogenase activity
YOR140W	SFL1	Suppressor gene for FLocculation	negative regulation of pseudohyphal growth by negative regulation of transcription from RNA polymerase II promoter
YGR132C	PHB1	ProHiBitin	negative regulation of proteolysis
YGR231C	PHB2	ProHiBitin	negative regulation of proteolysis
YCL008C	STP22	STerile Pseudoreversion	negative regulation of protein polyubiquitination
YKL086W	SRX1	SulfiRedoXin	negative regulation of protein polymerization
YMR055C	BUB2	Budding Uninhibited by Benzimidazole	negative regulation of protein localization to mitotic spindle pole body
YJR044C	VPS55	Vacuolar Protein Sorting	negative regulation of protein localization to cell surface
YDR152W	GIR2	Genetically Interacts with Ribosomal genes	negative regulation of protein complex assembly
YLR424W	SPP382	Suppressor of PrP38 #2	negative regulation of protein binding
YBL057C	PTH2	Peptidyl-Trna Hydrolase	negative regulation of proteasomal ubiquitin-dependent protein catabolic process
YFR010W	UBP6	UBiquitin-specific Protease	negative regulation of proteasomal protein catabolic process
YOR048C	RAT1	Ribonucleic Acid Trafficking	negative regulation of phosphorylation of RNA polymerase II C-terminal domain
YHL020C	OPI1	OverProducer of Inositol	negative regulation of phospholipid biosynthetic process
YAL013W	DEP1	Disability in regulation of Expression of genes involved in Phospholipid biosynthesis	negative regulation of phosphatidylcholine biosynthetic process by negative regulation of transcription from RNA polymerase II promoter
YKR071C	DRE2	Derepressed for Ribosomal protein S14 Expression	negative regulation of nitric oxide biosynthetic process
YGL030W	RPL30	Ribosomal Protein of the Large subunit	negative regulation of mRNA splicing, via spliceosome
YPL015C	HST2	Homolog of SIR Two (SIR2)	negative regulation of mitotic recombination
YJL062W-A	COA3	Cytochrome Oxidase Assembly	negative regulation of mitochondrial translation
YCL029C	BIK1	BIlateral Karyogamy defect	negative regulation of microtubule polymerization
YGL216W	KIP3	KInesin related Protein	negative regulation of microtubule polymerization
YMR190C	SGS1	Slow Growth Suppressor	negative regulation of meiotic joint molecule formation
YDR162C	NBP2	Nap1 Binding Protein	negative regulation of MAPK cascade
YDR386W	MUS81	MMS and UV Sensitive	negative regulation of helicase activity
YCL039W	GID7	Glucose Induced Degradation deficient	negative regulation of gluconeogenesis
YEL012W	UBC8	UBiquitin-Conjugating	negative regulation of gluconeogenesis
YMR135C	GID8	Glucose Induced Degradation deficient	negative regulation of gluconeogenesis
YPL042C	SSN3	Suppressor of SNf1	negative regulation of filamentous growth
YLR380W	CSR1	Chs5 Spa2 Rescue	negative regulation of fatty acid biosynthetic process
YGL252C	RTG2	ReTroGrade regulation	negative regulation of extrachromosomal rDNA circle accumulation involved in replicative cell aging
YBR126C	TPS1	Trehalose-6-Phosphate Synthase	negative regulation of execution phase of apoptosis
YJL154C	VPS35	Vacuolar Protein Sorting	negative regulation of endoplasmic reticulum unfolded protein response
YLR361C	DCR2	Dose-dependent Cell cycle Regulator	negative regulation of endoplasmic reticulum unfolded protein response
YNL250W	RAD50	RADiation sensitive	negative regulation of endodeoxyribonuclease activity
YOR191W	ULS1	Ubiquitin Ligase for SUMO conjugates	negative regulation of double-strand break repair via nonhomologous end joining
YBR034C	HMT1	HnRNP MethylTransferase	negative regulation of DNA-templated transcription, termination
YKL022C	CDC16	Cell Division Cycle	negative regulation of DNA-dependent DNA replication initiation
YHR071W	PCL5	Pho85 CycLin	negative regulation of DNA-binding transcription factor activity
YDR075W	PPH3	Protein PHosphatase	negative regulation of DNA damage checkpoint
YNL201C	PSY2	Platinum SensitivitY	negative regulation of DNA damage checkpoint
YKL117W	SBA1	increased Sensitivity to Benzoquinone Ansamycins	negative regulation of DNA binding
YCR093W	CDC39	Cell Division Cycle	negative regulation of cytoplasmic mRNA processing body assembly
YMR092C	AIP1	Actin Interacting Protein	negative regulation of cytokinesis
YKL116C	PRR1	Pheromone Response Regulator	negative regulation of conjugation with cellular fusion
YGR270W	YTA7	Yeast Tat-binding Analog	negative regulation of chromatin silencing
YOR260W	GCD1	General Control Derepressed	negative regulation of cellular response to amino acid starvation
YCR030C	SYP1	Suppressor of Yeast Profilin deletion	negative regulation of catalytic activity
YOL001W	PHO80	PHOsphate metabolism	negative regulation of calcium-mediated signaling
YJR100C	AIM25	Altered Inheritance of Mitochondria	negative regulation of autophagy of mitochondrion
YGR163W	GTR2	GTp binding protein Resemblance	negative regulation of autophagy
YML121W	GTR1	GTp binding protein Resemblance	negative regulation of autophagy
YMR039C	SUB1	SUppressor of TFIIB mutations	negative regulation of ascospore formation
YBL007C	SLA1	Synthetic Lethal with ABP1	negative regulation of Arp2/3 complex-mediated actin nucleation
YIL097W	FYV10	Function required for Yeast Viability	negative regulation of apoptotic process
YGR080W	TWF1	TWinFilin	negative regulation of actin filament polymerization
YAL003W	EFB1	Elongation Factor Beta	negative regulation of actin filament bundle assembly
YLR107W	REX3	Rna EXonuclease	ncRNA 3'-end processing
YMR315W			NADPH regeneration
YNL241C	ZWF1	ZWischenFerment	NADPH regeneration
YNL200C	NNR1	Nicotinamide Nucleotide Repair	NADP metabolic process
YGL067W	NPY1	NADH PYrophosphatase	NADH metabolic process
YKL162C			NADH dehydrogenase complex assembly
YPL188W	POS5	PerOxide Sensitive	NAD metabolic process
YCL047C	POF1	Promoter Of Filamentation	NAD biosynthetic process
YHR074W	QNS1	glutamine (Q) dependent Nad+ Synthetase	NAD biosynthetic process
YOR209C	NPT1	Nicotinate PhosphoribosylTransferase	NAD biosynthetic process
YDR400W	URH1	URidine Hydrolase	NAD biosynthesis via nicotinamide riboside salvage pathway
YHR013C	ARD1	ARrest Defective	N-terminal protein amino acid acetylation
YOR253W	NAT5	N-terminal AcetylTransferase	N-terminal protein amino acid acetylation
YPR051W	MAK3	MAintenance of Killer	N-terminal protein amino acid acetylation
YBR261C	TAE1	Translation Associated Element	N-terminal peptidyl-proline dimethylation
YEL053C	MAK10	MAintenance of Killer	N-terminal peptidyl-methionine acetylation
YDL040C	NAT1	N-terminal AcetylTransferase	N-terminal peptidyl-methionine acetylation
YGR147C	NAT2	N-terminal AcetylTransferase	N-terminal peptidyl-methionine acetylation
YLR195C	NMT1	N-Myristoyl Transferase	N-terminal peptidyl-glycine N-myristoylation
YLR285W	NNT1	Nicotinamide N-methylTransferase	N-terminal peptidyl-glycine methylation
YLR057W	MNL2	MaNnosidase-Like protein	N-glycan processing
YPL103C	FMP30	Found in Mitochondrial Proteome	N-acylethanolamine metabolic process
YFL017C	GNA1	GlucosamiNe-6-phosphate Acetyltransferase	N-acetylglucosamine metabolic process
YPL067C	HTC1	Histidine Triad with Channel	N-acetylglucosamine metabolic process
YJR102C	VPS25	Vacuolar Protein Sorting	multivesicular body sorting pathway
YJR125C	ENT3	Epsin N-Terminal homology	multivesicular body sorting pathway
YPL002C	SNF8	Sucrose NonFermenting	multivesicular body sorting pathway
YCR068W	ATG15	AuTophaGy related	multivesicular body membrane disassembly
YJR074W	MOG1	Multicopy suppressor Of ts Gsp1	mRNA transport
YER029C	SMB1	SmB/B' homolog	mRNA splicing, via spliceosome
YIL061C	SNP1		mRNA splicing, via spliceosome
YIR009W	MSL1	MUD Synthetic Lethal	mRNA splicing, via spliceosome
YDL098C	SNU23	Small NUclear ribonucleoprotein associated	mRNA splicing, via spliceosome
YDR473C	PRP3	Pre-mRNA Processing	mRNA splicing, via spliceosome
YDR482C	CWC21	Complexed With Cef1p	mRNA splicing, via spliceosome
YGL174W	BUD13	BUD site selection	mRNA splicing, via spliceosome
YGR093W	DRN1	Debranching enzyme-associated RiboNuclease	mRNA splicing, via spliceosome
YGR129W	SYF2	SYnthetic lethal with cdc40 (Forty)	mRNA splicing, via spliceosome
YGR278W	CWC22	Complexed With Cef1p	mRNA splicing, via spliceosome
YLR116W	MSL5	Mud Synthetic-Lethal	mRNA splicing, via spliceosome
YNL187W	SWT21	Synthetic With Tgs1	mRNA splicing, via spliceosome
YNL245C	CWC25	Complexed With Cef1p	mRNA splicing, via spliceosome
YOR148C	SPP2	Suppressor of PrP	mRNA splicing, via spliceosome
YOR319W	HSH49	Human Sap Homolog	mRNA splicing, via spliceosome
YPL151C	PRP46	Pre-mRNA Processing	mRNA splicing, via spliceosome
YPL213W	LEA1	Looks Exceptionally like U2A	mRNA splicing, via spliceosome
YPR045C	THP3	THO-related Protein	mRNA splicing, via spliceosome
YDL087C	LUC7	Lethal Unless Cap-binding complex is produced	mRNA splice site selection
YKL059C	MPE1	Mutant PCF11 Extragenic suppressor	mRNA polyadenylation
YGL044C	RNA15	poly(A) mRNA metabolism	mRNA polyadenylation
YJR093C	FIP1	Factor Interacting with Poly(A) polymerase	mRNA polyadenylation
YNL317W	PFS2	Polyadenylation Factor Subunit	mRNA polyadenylation
YPR107C	YTH1	Yeast THirty kDa Homolog	mRNA polyadenylation
YIR001C	SGN1	Slower Growth on Non-fermentable carbon sources	mRNA metabolic process
YOR198C	BFR1	BreFeldin A Resistance	mRNA metabolic process
YPR155C	NCA2	Nuclear Control of ATPase	mRNA metabolic process
YML103C	NUP188	NUclear Pore	mRNA export from nucleus in response to heat stress
YDR045C	RPC11	RNA Polymerase C	mRNA cleavage
YDR228C	PCF11	Protein 1 of Cleavage and polyadenylation Factor I	mRNA cleavage
YGL070C	RPB9	RNA Polymerase B	mRNA cleavage
YJR063W	RPA12	RNA Polymerase A	mRNA cleavage
YLR105C	SEN2	Splicing ENdonuclease	mRNA cleavage
YLR115W	CFT2	Cleavage Factor Two	mRNA cleavage
YKL012W	PRP40	Pre-mRNA Processing	mRNA cis splicing, via spliceosome
YPL178W	CBC2	Cap Binding Complex	mRNA cis splicing, via spliceosome
YNL288W	CAF40	CCR4 Associated Factor	mRNA catabolic process
YBR237W	PRP5	Pre-mRNA Processing	mRNA branch site recognition
YDR364C	CDC40	Cell Division Cycle	mRNA branch site recognition
YDL030W	PRP9	Pre-mRNA Processing	mRNA 5'-splice site recognition
YDR243C	PRP28	Pre-mRNA Processing	mRNA 5'-splice site recognition
YLR298C	YHC1	Yeast Homolog of human U1C	mRNA 5'-splice site recognition
YHR165C	PRP8	Pre-mRNA Processing	mRNA 3'-splice site recognition
YJR050W	ISY1	Interactor of SYf1p	mRNA 3'-splice site recognition
YDR016C	DAD1	Duo1 And Dam1 interacting	mitotic spindle organization
YBR170C	NPL4	Nuclear Protein Localization	mitotic spindle disassembly
YPL209C	IPL1	Increase in PLoidy	mitotic spindle disassembly
YKR099W	BAS1	BASal	mitotic spindle assembly
YFL008W	SMC1	Stability of MiniChromosomes	mitotic sister chromatid segregation
YLR243W	GPN3	Gly-Pro-Asn (N) motif	mitotic sister chromatid cohesion
YGL093W	SPC105	Spindle Pole Component	mitotic sister chromatid biorientation
YFR038W	IRC5	Increased Recombination Centers	mitotic recombination
YBL023C	MCM2	MiniChromosome Maintenance	mitotic DNA replication initiation
YEL032W	MCM3	MiniChromosome Maintenance	mitotic DNA replication initiation
YJL072C	PSF2	Partner of Sld Five	mitotic DNA replication initiation
YMR076C	PDS5	Precocious Dissociation of Sisters	mitotic chromosome condensation
YJR090C	GRR1	Glucose Repression-Resistant	mitotic cell cycle G1 arrest in response to pheromone
YDR106W	ARP10	Actin-Related Protein	mitotic cell cycle
YOL069W	NUF2	NUclear Filament-containing protein	mitotic cell cycle
YAL010C	MDM10	Mitochondrial Distribution and Morphology	mitochondrion-endoplasmic reticulum membrane tethering
YDR512C	EMI1	Early Meiotic Induction	mitochondrion organization
YDR268W	MSW1	Mitochondrial aminoacyl-tRNA Synthetase, tryptophan (W)	mitochondrial tryptophanyl-tRNA aminoacylation
YGL236C	MTO1	Mitochondrial Translation Optimization	mitochondrial tRNA wobble uridine modification
YMR023C	MSS1	Mitochondrial Splicing System	mitochondrial tRNA wobble uridine modification
YDL033C	SLM3	Synthetic Lethal with Mss4	mitochondrial tRNA wobble position uridine thiolation
YDL104C	QRI7		mitochondrial tRNA threonylcarbamoyladenosine modification
YKR079C	TRZ1	tRNase Z	mitochondrial tRNA 3'-end processing
YOR130C	ORT1	ORnithine Transporter	mitochondrial transport
YGL143C	MRF1	Mitochondrial peptide chain Release Factor	mitochondrial translational termination
YLR281C	RSO55	mitochondrial protein Related to Spastic paraplegia with Optic atrophy and neuropathy SPG55	mitochondrial translational termination
YOL114C	PTH4	peptidyl tRNA hydrolase 4	mitochondrial translational termination
YBL090W	MRP21	Mitochondrial Ribosomal Protein	mitochondrial translational initiation
YOL023W	IFM1	Initiation Factor of Mitochondria	mitochondrial translational initiation
YPL118W	MRP51	Mitochondrial Ribosomal Protein	mitochondrial translational initiation
YHR189W	PTH1	Peptidyl-Trna Hydrolase	mitochondrial translation
YIL093C	RSM25	Ribosomal Small subunit of Mitochondria	mitochondrial translation
YKL138C	MRPL31	Mitochondrial Ribosomal Protein, Large subunit	mitochondrial translation
YKL167C	MRP49	Mitochondrial Ribosomal Protein	mitochondrial translation
YKR085C	MRPL20	Mitochondrial Ribosomal Protein, Large subunit	mitochondrial translation
YDR175C	RSM24	Ribosomal Small subunit of Mitochondria	mitochondrial translation
YDR322W	MRPL35	Mitochondrial Ribosomal Protein, Large subunit	mitochondrial translation
YDR462W	MRPL28	Mitochondrial Ribosomal Protein, Large subunit	mitochondrial translation
YGL129C	RSM23	Ribosomal Small subunit of Mitochondria	mitochondrial translation
YGR076C	MRPL25	Mitochondrial Ribosomal Protein, Large subunit	mitochondrial translation
YGR165W	MRPS35	Mitochondrial Ribosomal Protein, Small subunit	mitochondrial translation
YGR215W	RSM27	Ribosomal Small subunit of Mitochondria	mitochondrial translation
YJL096W	MRPL49	Mitochondrial Ribosomal Protein, Large subunit	mitochondrial translation
YMR193W	MRPL24	Mitochondrial Ribosomal Protein, Large subunit	mitochondrial translation
YMR225C	MRPL44	Mitochondrial Ribosomal Protein, Large subunit	mitochondrial translation
YNL252C	MRPL17	Mitochondrial Ribosomal Protein, Large subunit	mitochondrial translation
YPR100W	MRPL51	Mitochondrial Ribosomal Protein, Large subunit	mitochondrial translation
YDL045W-A	MRP10	Mitochondrial Ribosomal Protein	mitochondrial translation
YFL036W	RPO41	RNA POlymerase	mitochondrial transcription
YGR096W	TPC1	Thiamine Pyrophosphate Carrier	mitochondrial thiamine pyrophosphate transmembrane transport
YGR150C	CCM1	COB and COX1 mRNA maturation	mitochondrial RNA processing
YMR287C	DSS1	Deletion of SUV3 Supressor	mitochondrial RNA catabolic process
YOR017W	PET127	PETite colonies	mitochondrial RNA 5'-end processing
YPL029W	SUV3	SUppressor of Var1	mitochondrial RNA 3'-end processing
YER058W	PET117	PETite colonies	mitochondrial respiratory chain complex IV assembly
YIL157C	COA1	Cytochrome Oxidase Assembly	mitochondrial respiratory chain complex IV assembly
YFL046W	FMP32	Found in Mitochondrial Proteome	mitochondrial respiratory chain complex IV assembly
YDR079W	PET100	PETite colonies	mitochondrial respiratory chain complex IV assembly
YGR112W	SHY1	SURF Homolog of Yeast	mitochondrial respiratory chain complex IV assembly
YJL003W	COX16	Cytochrome c OXidase	mitochondrial respiratory chain complex IV assembly
YJR034W	PET191	PETite colonies	mitochondrial respiratory chain complex IV assembly
YLR218C	COA4	Cytochrome Oxidase Assembly factor	mitochondrial respiratory chain complex IV assembly
YNR018W	RCF2	Respiratory superComplex Factor	mitochondrial respiratory chain complex IV assembly
YDR493W	MZM1	Mitochondrial Zinc Maintenance	mitochondrial respiratory chain complex III assembly
YDR529C	QCR7	ubiQuinol-cytochrome C oxidoReductase	mitochondrial respiratory chain complex III assembly
YGR183C	QCR9	ubiQuinol-cytochrome C oxidoReductase	mitochondrial respiratory chain complex III assembly
YLR077W	FMP25	Found in Mitochondrial Proteome	mitochondrial respiratory chain complex III assembly
YPL215W	CBP3	Cytochrome B mRNA Processing	mitochondrial respiratory chain complex III assembly
YBR269C	SDH8	Succinate DeHydrogenase	mitochondrial respiratory chain complex II assembly
YDR379C-A	SDH6		mitochondrial respiratory chain complex II assembly
YKL053C-A	MDM35	Mitochondrial Distribution and Morphology	mitochondrial respiratory chain complex assembly
YGL191W	COX13	Cytochrome c OXidase	mitochondrial respirasome assembly
YML030W	RCF1	Respiratory superComplex Factor	mitochondrial respirasome assembly
YER154W	OXA1	cytochrome OXidase Activity	mitochondrial proton-transporting ATP synthase complex assembly
YIL098C	FMC1	Formation of Mitochondrial Complexes	mitochondrial proton-transporting ATP synthase complex assembly
YJL180C	ATP12	ATP synthase	mitochondrial proton-transporting ATP synthase complex assembly
YLR295C	ATP14	ATP synthase	mitochondrial proton-transporting ATP synthase complex assembly
YLR393W	ATP10	ATP synthase	mitochondrial proton-transporting ATP synthase complex assembly
YNL315C	ATP11	ATP synthase	mitochondrial proton-transporting ATP synthase complex assembly
YML081C-A	ATP18	ATP synthase	mitochondrial proton-transporting ATP synthase complex assembly
YKR087C	OMA1	Overlapping activity with M-AAA protease	mitochondrial protein catabolic process
YPR047W	MSF1	Mitochondrial aminoacyl-tRNA Synthetase, Phenylalanine (F)	mitochondrial phenylalanyl-tRNA aminoacylation
YPL218W	SAR1	Secretion-Associated, Ras-related	mitochondrial membrane organization
YPL060W	MFM1	Mrs2 Function Modulating factor	mitochondrial magnesium ion transmembrane transport
YGL064C	MRH4	Mitochondrial RNA Helicase	mitochondrial large ribosomal subunit assembly
YPL040C	ISM1	Isoleucyl tRNA Synthetase of Mitochondria	mitochondrial isoleucyl-tRNA aminoacylation
YOL033W	MSE1	Mitochondrial aminoacyl-tRNA Synthetase, Glutamate (E)	mitochondrial glutamyl-tRNA aminoacylation
YBR163W	EXO5	EXOnuclease V	mitochondrial genome maintenance
YJL063C	MRPL8	Mitochondrial Ribosomal Protein, Large subunit	mitochondrial genome maintenance
YMR302C	YME2	Yeast Mitochondrial Escape	mitochondrial genome maintenance
YNL213C	RRG9	Required for Respiratory Growth	mitochondrial genome maintenance
YBR179C	FZO1	FuZzy Onions homolog	mitochondrial fusion
YDR470C	UGO1	UGO (Japanese for fusion)	mitochondrial fusion
YEL024W	RIP1	Rieske Iron-sulfur Protein	mitochondrial electron transport, ubiquinol to cytochrome c
YFR033C	QCR6	ubiQuinol-cytochrome C oxidoReductase	mitochondrial electron transport, ubiquinol to cytochrome c
YJL166W	QCR8	ubiQuinol-cytochrome C oxidoReductase	mitochondrial electron transport, ubiquinol to cytochrome c
YPR191W	QCR2	QH2:cytochrome-C oxidoReductase	mitochondrial electron transport, ubiquinol to cytochrome c
YHR051W	COX6	Cytochrome c OXidase	mitochondrial electron transport, cytochrome c to oxygen
YOR330C	MIP1	MItochondrial DNA Polymerase	mitochondrial DNA replication
YCR028C-A	RIM1	Replication In Mitochondria	mitochondrial DNA replication
YHR120W	MSH1	MutS Homolog	mitochondrial DNA repair
YBL022C	PIM1	Proteolysis In Mitochondria	mitochondrial DNA metabolic process
YDR332W	IRC3	Increased Recombination Centers	mitochondrial DNA metabolic process
YBR291C	CTP1	Citrate Transport Protein	mitochondrial citrate transmembrane transport
YGL187C	COX4	Cytochrome c OXidase	mitochondrial ATP synthesis coupled proton transport
YOR065W	CYT1	CYTochrome c1	mitochondrial ATP synthesis coupled proton transport
YLR035C	MLH2	MutL Homolog	mismatch repair
YOR217W	RFC1	Replication Factor C	mismatch repair
YBR201W	DER1	Degradation in the Endoplasmic Reticulum	misfolded protein transport
YNL007C	SIS1	SIt4 Suppressor	misfolded protein transport
YKR054C	DYN1	DYNein	minus-end-directed vesicle transport along microtubule
YGR078C	PAC10	Perish in the Absence of Cin8p	microtubule-based process
YPL155C	KIP2	KInesin related Protein	microtubule polymerization
YHR172W	SPC97	Spindle Pole Component	microtubule nucleation by interphase microtubule organizing center
YNL126W	SPC98	Spindle Pole Component	microtubule nucleation by interphase microtubule organizing center
YAL020C	ATS1	Alpha Tubulin Suppressor	microtubule cytoskeleton organization
YML004C	GLO1	GLyOxalase	methylglyoxal catabolic process to D-lactate via S-lactoyl-glutathione
YLR303W	MET17	METhionine requiring	methionine metabolic process
YBR290W	BSD2	Bypass Sod1p Defects	metal ion transport
YBR295W	PCA1	P-type Cation-transporting ATPase	metal ion transport
YIL023C	YKE4	Yeast ortholog of mouse KE4	metal ion transport
YKL175W	ZRT3	Zinc-Regulated Transporter	metal ion transport
YDR270W	CCC2	Cross-Complements Ca(2+) phenotype of csg1	metal ion transport
YMR038C	CCS1	Copper Chaperone for SOD1	metal ion transport
YNL259C	ATX1	AnTioXidant	metal ion transport
YOR079C	ATX2	AnTioXidant	metal ion transport
YLL018C-A	COX19	Cytochrome c OXidase	metal ion transport
YMR130W	DPI35	Delta-Psi dependent mitochondrial Import protein of 35 kDa	metabolic process
YNL168C	FMP41	Found in Mitochondrial Proteome	metabolic process
YOR093C	CMR2	Changed Mutation Rate	metabolic process
YOR131C			metabolic process
YNL112W	DBP2	Dead Box Protein	messenger ribonucleoprotein complex assembly
YOR165W	SEY1	Synthetic Enhancement of YOP1	membrane organization
YCL057C-A	MIC10	MItochondrial contact site and Cristae organizing system	membrane organization
YBL058W	SHP1	Suppressor of High-copy PP1	membrane fusion
YGR217W	CCH1	Calcium Channel Homolog	membrane depolarization during action potential
YJL074C	SMC3	Stability of MiniChromosomes	meiotic sister chromatid cohesion
YPR007C	REC8	RECombination	meiotic sister chromatid cohesion
YNL082W	PMS1	PostMeiotic Segregation	meiotic mismatch repair
YPL164C	MLH3	MutL Homolog	meiotic mismatch repair
YML032C	RAD52	RADiation sensitive	meiotic joint molecule formation
YMR167W	MLH1	MutL Homolog	meiotic heteroduplex formation
YGL127C	SOH1	Suppressor Of Hpr1	meiotic gene conversion
YGL250W	RMR1	Reduced Meiotic Recombination	meiotic gene conversion
YBR186W	PCH2	Pachytene CHeckpoint	meiotic DNA double-strand break formation
YFR031C	SMC2	Structural Maintenance of Chromosomes	meiotic chromosome separation
YDR325W	YCG1	Yeast Cap G	meiotic chromosome separation
YLR086W	SMC4	Structural Maintenance of Chromosomes	meiotic chromosome separation
YFR048W	RMD8	Required for Meiotic nuclear Division	meiotic cell cycle
YDL001W	RMD1	Required for Meiotic nuclear Division	meiotic cell cycle
YDR255C	RMD5	Required for Meiotic nuclear Division	meiotic cell cycle
YLR022C	SDO1		mature ribosome assembly
YNL163C	RIA1	RIbosome Assembly	mature ribosome assembly
YPR016C	TIF6	Translation Initiation Factor	mature ribosome assembly
YLR167W	RPS31	Ribosomal Protein of the Small subunit	maturation of SSU-rRNA from tricistronic rRNA transcript (SSU-rRNA, LSU-rRNA,5S)
YBR146W	MRPS9	Mitochondrial Ribosomal Protein, Small subunit	maturation of SSU-rRNA from tricistronic rRNA transcript (SSU-rRNA, 5.8S rRNA, LSU-rRNA)
YHL015W	RPS20	Ribosomal Protein of the Small subunit	maturation of SSU-rRNA from tricistronic rRNA transcript (SSU-rRNA, 5.8S rRNA, LSU-rRNA)
YDR064W	RPS13	Ribosomal Protein of the Small subunit	maturation of SSU-rRNA from tricistronic rRNA transcript (SSU-rRNA, 5.8S rRNA, LSU-rRNA)
YDR324C	UTP4	U Three Protein	maturation of SSU-rRNA from tricistronic rRNA transcript (SSU-rRNA, 5.8S rRNA, LSU-rRNA)
YDR398W	UTP5	U Three Protein	maturation of SSU-rRNA from tricistronic rRNA transcript (SSU-rRNA, 5.8S rRNA, LSU-rRNA)
YLL011W	SOF1	Suppressor Of Fibrillarin	maturation of SSU-rRNA from tricistronic rRNA transcript (SSU-rRNA, 5.8S rRNA, LSU-rRNA)
YLR435W	TSR2	Twenty S rRNA accumulation	maturation of SSU-rRNA from tricistronic rRNA transcript (SSU-rRNA, 5.8S rRNA, LSU-rRNA)
YPL126W	NAN1	Net1 Associated Nuclear protein	maturation of SSU-rRNA from tricistronic rRNA transcript (SSU-rRNA, 5.8S rRNA, LSU-rRNA)
YGL120C	PRP43	Pre-mRNA Processing	maturation of SSU-rRNA
YMR014W	BUD22	BUD site selection	maturation of SSU-rRNA
YNL147W	LSM7	Like SM	maturation of SSU-rRNA
YOL022C	TSR4	Twenty S rRNA accumulation	maturation of SSU-rRNA
YOR006C	TSR3	Twenty S rRNA accumulation	maturation of SSU-rRNA
YER006W	NUG1	NUclear GTPase	maturation of LSU-rRNA from tricistronic rRNA transcript (SSU-rRNA, 5.8S rRNA, LSU-rRNA)
YOL041C	NOP12	NucleOlar Protein	maturation of LSU-rRNA from tricistronic rRNA transcript (SSU-rRNA, 5.8S rRNA, LSU-rRNA)
YPL043W	NOP4	NucleOlar Protein	maturation of LSU-rRNA from tricistronic rRNA transcript (SSU-rRNA, 5.8S rRNA, LSU-rRNA)
YAL025C	MAK16	MAintenance of Killer	maturation of 5.8S rRNA from tricistronic rRNA transcript (SSU-rRNA, 5.8S rRNA, LSU-rRNA)
YER126C	NSA2	Nop Seven Associated	maturation of 5.8S rRNA from tricistronic rRNA transcript (SSU-rRNA, 5.8S rRNA, LSU-rRNA)
YHR088W	RPF1	Ribosome Production Factor	maturation of 5.8S rRNA from tricistronic rRNA transcript (SSU-rRNA, 5.8S rRNA, LSU-rRNA)
YKL014C	URB1	Unhealthy Ribosome Biogenesis	maturation of 5.8S rRNA from tricistronic rRNA transcript (SSU-rRNA, 5.8S rRNA, LSU-rRNA)
YKR063C	LAS1	Lethal in the Absence of SSD1-v	maturation of 5.8S rRNA
YOR272W	YTM1		maturation of 5.8S rRNA
YJL090C	DPB11	DNA Polymerase B (II)	mating type switching
YOR035C	SHE4	Swi5p-dependent HO Expression	mating type switching
YCL032W	STE50	STErile	MAPK cascade
YCL052C	PBN1	Protease B Non-derepressible	mannosylation
YGL156W	AMS1	Alpha-MannoSidase	mannose catabolic process
YGL167C	PMR1	Plasma Membrane ATPase Related	manganese ion transport
YLR016C	PML1	Pre-mRNA Leakage	maintenance of RNA location
YKL193C	SDS22	homolog of S. pombe SDS22	maintenance of protein location in nucleus
YCL016C	DCC1	Defective in sister Chromatid Cohesion	maintenance of mitotic sister chromatid cohesion
YMR078C	CTF18	Chromosome Transmission Fidelity	maintenance of DNA trinucleotide repeats
YHR107C	CDC12	Cell Division Cycle	maintenance of cell polarity
YKR090W	PXL1	PaXillin-Like protein	maintenance of cell polarity
YMR166C	MME1	Mitochondrial Magnesium Exporter	magnesium ion export from mitochondrion
YLR001C			macroautophagy
YER072W	VTC1	Vacuolar Transporter Chaperone	lysosomal microautophagy
YJL012C	VTC4	Vacuolar Transporter Chaperone	lysosomal microautophagy
YGL202W	ARO8	AROmatic amino acid requiring	lysine biosynthetic process via aminoadipic acid
YJL200C	ACO2	ACOnitase	lysine biosynthetic process via aminoadipic acid
YBR115C	LYS2	LYSine requiring	lysine biosynthetic process
YIL094C	LYS12	LYSine requiring	lysine biosynthetic process
YIR034C	LYS1	LYSine requiring	lysine biosynthetic process
YDR234W	LYS4	LYSine requiring	lysine biosynthetic process
YER015W	FAA2	Fatty Acid Activation	long-chain fatty acid metabolic process
YBR041W	FAT1	FATty acid transporter	long-chain fatty acid import into cell
YKL182W	FAS1	Fatty Acid Synthetase	long-chain fatty acid biosynthetic process
YPL231W	FAS2	Fatty Acid Synthetase	long-chain fatty acid biosynthetic process
YOR196C	LIP5	LIPoic acid	lipoate biosynthetic process
YBL020W	RFT1	Requiring Fifty-Three	lipid transport
YLR181C	VTA1	VpsTwenty Associated	lipid transport
YPR091C	NVJ2	Nucleus-Vacuole Junction	lipid transport
YPR147C			lipid storage
YDL237W	AIM6	Altered Inheritance rate of Mitochondria	lipid metabolic process
YJR098C			lipid metabolic process
YLR253W	MCP2	Mdm10 Complementing Protein	lipid homeostasis
YLR189C	ATG26	AuTophaGy related	lipid glycosylation
YJR107W	LIH1	LIpase Homolog	lipid catabolic process
YDL142C	CRD1	CaRDiolipin synthase	lipid biosynthetic process
YDR297W	SUR2	SUppressor of Rvs161 and rvs167 mutations	lipid biosynthetic process
YGR036C	CAX4	CAlmodulin-dependent in cmd one two twenty-siX	lipid biosynthetic process
YGR060W	ERG25	ERGosterol biosynthesis	lipid biosynthetic process
YLR056W	ERG3	ERGosterol biosynthesis	lipid biosynthetic process
YMR272C	SCS7	Suppressor of Ca2+ Sensitivity	lipid biosynthetic process
YKL192C	ACP1	Acyl Carrier Protein	lipid A biosynthetic process
YGL009C	LEU1	LEUcine biosynthesis	leucine biosynthetic process
YLR451W	LEU3	LEUcine biosynthesis	leucine biosynthetic process
YDR121W	DPB4	DNA Polymerase B (II) subunit	leading strand elongation
YPL166W	ATG29	AuTophaGy related	late nucleophagy
YDR486C	VPS60	Vacuolar Protein Sorting	late endosome to vacuole transport via multivesicular body sorting pathway
YGL137W	SEC27	SECretory	late endosome to vacuole transport via multivesicular body sorting pathway
YNL265C	IST1	Increased Sodium Tolerance	late endosome to vacuole transport via multivesicular body sorting pathway
YOL129W	VPS68	Vacuolar Protein Sorting	late endosome to vacuole transport via multivesicular body sorting pathway
YKR035W-A	DID2	Doa4-Independent Degradation	late endosome to vacuole transport via multivesicular body sorting pathway
YLL040C	VPS13	Vacuolar Protein Sorting	late endosome to vacuole transport
YOR357C	SNX3	Sorting NeXin	late endosome to Golgi transport
YKL017C	HCS1	dna HeliCaSe	lagging strand elongation
YDL178W	DLD2	D-Lactate Dehydrogenase	lactate oxidation
YML054C	CYB2	CYtochrome B	lactate metabolic process
YDL174C	DLD1	D-Lactate Dehydrogenase	lactate catabolic process
YCL064C	CHA1	Catabolism of Hydroxy Amino acids	L-serine catabolic process
[truncated: 837 more rows]

## Sheet: Supp  9B Ancient--Bio_Processes
S. cerevisiae Group I Significantly Enriched Biological Processes
Biological Process Term	P-value	Genes	GO ID
protein-containing complex subunit organization	4.81936e-17	YAL001C,YAL003W,YAL010C,YAL019W,YAL032C,YAL034W-A,YAL035W,YAL039C,YAR014C,YBL007C,YBL014C,YBL022C,YBL023C,YBL050W,YBL063W,YBL093C,YBR034C,YBR055C,YBR060C,YBR079C,YBR080C,YBR081C,YBR083W,YBR102C,YBR112C,YBR123C,YBR127C,YBR135W,YBR143C,YBR160W,YBR173C,YBR198C,YBR202W,YBR215W,YBR233W-A,YBR234C,YBR237W,YBR254C,YBR269C,YBR271W,YBR289W,YCL005W-A,YCL010C,YCL029C,YCL031C,YCR002C,YCR009C,YCR042C,YCR057C,Y…	GO:0043933
tRNA metabolic process	9.83012e-17	YAL020C,YAL033W,YAL043C,YAR008W,YBL013W,YBL024W,YBL026W,YBL071W-A,YBL076C,YBL080C,YBR022W,YBR061C,YBR167C,YBR257W,YCL017C,YCR024C,YDL006W,YDL033C,YDL047W,YDL051W,YDL104C,YDL111C,YDL201W,YDL219W,YDR023W,YDR037W,YDR045C,YDR120C,YDR165W,YDR267C,YDR268W,YDR280W,YER087W,YER112W,YER125W,YER146W,YER168C,YFL001W,YFL022C,YGL050W,YGL091C,YGL105W,YGL130W,YGL169W,YGL173C,YGL211W,YGL232W,YGL236C,YGL243W,YGL24…	GO:0006399
cellular protein-containing complex assembly	6.09667e-16	YAL001C,YAL010C,YAL032C,YAL034W-A,YAL035W,YAL039C,YAR014C,YBL007C,YBL014C,YBL022C,YBL023C,YBL093C,YBR055C,YBR060C,YBR079C,YBR081C,YBR083W,YBR102C,YBR123C,YBR127C,YBR173C,YBR198C,YBR202W,YBR215W,YBR233W-A,YBR234C,YBR237W,YBR254C,YBR269C,YCL005W-A,YCL010C,YCL029C,YCL031C,YCR002C,YCR009C,YCR042C,YCR057C,YCR060W,YCR072C,YCR077C,YCR088W,YDL007W,YDL017W,YDL029W,YDL030W,YDL031W,YDL043C,YDL058W,YDL077C,Y…	GO:0034622
organic cyclic compound metabolic process	8.2646e-16	YAL001C,YAL013W,YAL019W,YAL020C,YAL021C,YAL025C,YAL032C,YAL033W,YAL035W,YAL043C,YAR003W,YAR007C,YAR008W,YAR014C,YAR015W,YBL004W,YBL013W,YBL014C,YBL019W,YBL021C,YBL023C,YBL024W,YBL026W,YBL033C,YBL035C,YBL051C,YBL055C,YBL071W-A,YBL076C,YBL080C,YBL088C,YBL093C,YBL098W,YBL099W,YBL105C,YBR022W,YBR029C,YBR034C,YBR035C,YBR039W,YBR055C,YBR060C,YBR061C,YBR065C,YBR073W,YBR081C,YBR083W,YBR087W,YBR088C,YBR09…	GO:1901360
protein-containing complex assembly	2.27282e-15	YAL001C,YAL010C,YAL032C,YAL034W-A,YAL035W,YAL039C,YAR014C,YBL007C,YBL014C,YBL022C,YBL023C,YBL093C,YBR055C,YBR060C,YBR079C,YBR081C,YBR083W,YBR102C,YBR123C,YBR127C,YBR173C,YBR198C,YBR202W,YBR215W,YBR233W-A,YBR234C,YBR237W,YBR254C,YBR269C,YCL005W-A,YCL010C,YCL029C,YCL031C,YCR002C,YCR009C,YCR042C,YCR057C,YCR060W,YCR072C,YCR077C,YCR088W,YDL007W,YDL017W,YDL029W,YDL030W,YDL031W,YDL043C,YDL058W,YDL077C,Y…	GO:0065003
heterocycle metabolic process	1.60401e-13	YAL001C,YAL013W,YAL019W,YAL020C,YAL021C,YAL025C,YAL032C,YAL033W,YAL035W,YAL043C,YAR003W,YAR007C,YAR008W,YAR014C,YAR015W,YBL004W,YBL013W,YBL014C,YBL019W,YBL021C,YBL023C,YBL024W,YBL026W,YBL033C,YBL035C,YBL051C,YBL055C,YBL071W-A,YBL076C,YBL080C,YBL088C,YBL093C,YBL098W,YBL099W,YBL105C,YBR022W,YBR029C,YBR034C,YBR035C,YBR039W,YBR055C,YBR060C,YBR061C,YBR065C,YBR073W,YBR081C,YBR083W,YBR087W,YBR088C,YBR09…	GO:0046483
cellular aromatic compound metabolic process	1.06199e-12	YAL001C,YAL013W,YAL019W,YAL020C,YAL021C,YAL025C,YAL032C,YAL033W,YAL035W,YAL043C,YAR003W,YAR007C,YAR008W,YAR014C,YAR015W,YBL004W,YBL013W,YBL014C,YBL019W,YBL021C,YBL023C,YBL024W,YBL026W,YBL035C,YBL051C,YBL055C,YBL071W-A,YBL076C,YBL080C,YBL088C,YBL093C,YBL098W,YBL099W,YBL105C,YBR022W,YBR029C,YBR034C,YBR035C,YBR039W,YBR055C,YBR060C,YBR061C,YBR065C,YBR073W,YBR081C,YBR083W,YBR087W,YBR088C,YBR097W,YBR10…	GO:0006725
RNA processing	2.0705e-10	YAL020C,YAL025C,YAL032C,YAL033W,YAL035W,YAL043C,YAR008W,YBL004W,YBL013W,YBL024W,YBL026W,YBL071W-A,YBR022W,YBR055C,YBR061C,YBR065C,YBR102C,YBR141C,YBR142W,YBR160W,YBR167C,YBR236C,YBR237W,YBR247C,YBR257W,YBR279W,YCL017C,YCL031C,YCL054W,YCL059C,YCR047C,YCR057C,YCR063W,YCR077C,YCR087C-A,YDL006W,YDL014W,YDL030W,YDL031W,YDL033C,YDL043C,YDL047W,YDL051W,YDL060W,YDL084W,YDL087C,YDL098C,YDL104C,YDL108W,YDL…	GO:0006396
nucleobase-containing compound metabolic process	2.67066e-10	YAL001C,YAL013W,YAL019W,YAL020C,YAL021C,YAL025C,YAL032C,YAL033W,YAL035W,YAL043C,YAR003W,YAR007C,YAR008W,YAR014C,YAR015W,YBL004W,YBL013W,YBL014C,YBL019W,YBL021C,YBL023C,YBL024W,YBL026W,YBL035C,YBL051C,YBL055C,YBL071W-A,YBL076C,YBL080C,YBL088C,YBL093C,YBL098W,YBL099W,YBL105C,YBR022W,YBR029C,YBR034C,YBR039W,YBR055C,YBR060C,YBR061C,YBR065C,YBR073W,YBR081C,YBR083W,YBR087W,YBR088C,YBR097W,YBR102C,YBR10…	GO:0006139
small molecule metabolic process	2.94426e-10	YAL012W,YAL044C,YAR015W,YAR035W,YBL015W,YBL033C,YBL076C,YBL080C,YBL098W,YBL099W,YBR002C,YBR003W,YBR006W,YBR018C,YBR019C,YBR026C,YBR029C,YBR034C,YBR035C,YBR039W,YBR041W,YBR053C,YBR058C,YBR111C,YBR115C,YBR153W,YBR159W,YBR160W,YBR166C,YBR176W,YBR196C,YBR208C,YBR213W,YBR221C,YBR222C,YBR239C,YBR240C,YBR248C,YBR252W,YBR256C,YBR265W,YCL009C,YCL018W,YCL030C,YCL039W,YCL047C,YCL064C,YCR012W,YCR024C,YCR036W…	GO:0044281
ncRNA metabolic process	5.73751e-10	YAL020C,YAL025C,YAL033W,YAL035W,YAL043C,YAR008W,YBL004W,YBL013W,YBL024W,YBL026W,YBL071W-A,YBL076C,YBL080C,YBR022W,YBR061C,YBR141C,YBR142W,YBR167C,YBR170C,YBR247C,YBR257W,YBR279W,YCL017C,YCL031C,YCL054W,YCL059C,YCR024C,YCR047C,YCR057C,YCR087C-A,YDL006W,YDL007W,YDL014W,YDL031W,YDL033C,YDL047W,YDL051W,YDL060W,YDL104C,YDL111C,YDL126C,YDL148C,YDL153C,YDL166C,YDL201W,YDL208W,YDL213C,YDL219W,YDR023W,YDR…	GO:0034660
cellular component assembly	1.29254e-09	YAL001C,YAL003W,YAL010C,YAL019W,YAL032C,YAL034W-A,YAL035W,YAL039C,YAL044W-A,YAR014C,YBL007C,YBL014C,YBL022C,YBL023C,YBL034C,YBL058W,YBL063W,YBL078C,YBL093C,YBL105C,YBR023C,YBR043C,YBR055C,YBR060C,YBR079C,YBR080C,YBR081C,YBR083W,YBR102C,YBR112C,YBR123C,YBR127C,YBR160W,YBR164C,YBR173C,YBR198C,YBR202W,YBR215W,YBR217W,YBR233W-A,YBR234C,YBR237W,YBR254C,YBR269C,YCL005W-A,YCL010C,YCL017C,YCL029C,YCL031C…	GO:0022607
DNA repair	2.28345e-09	YAL019W,YAR007C,YBL019W,YBL023C,YBL088C,YBR073W,YBR088C,YBR114W,YBR136W,YBR160W,YBR163W,YBR202W,YBR223C,YBR228W,YBR279W,YBR289W,YCL061C,YCR014C,YCR066W,YCR092C,YDL003W,YDL017W,YDL020C,YDL047W,YDL074C,YDL084W,YDL102W,YDL105W,YDL116W,YDL140C,YDL154W,YDL164C,YDL200C,YDR004W,YDR013W,YDR030C,YDR075W,YDR076W,YDR079C-A,YDR092W,YDR097C,YDR121W,YDR180W,YDR182W,YDR190C,YDR217C,YDR291W,YDR311W,YDR334W,YDR35…	GO:0006281
cellular protein modification process	3.18145e-09	YAL009W,YAL013W,YAL016W,YAL039C,YAL044C,YAR003W,YAR007C,YAR014C,YAR018C,YBL013W,YBL058W,YBL071W-A,YBL082C,YBL084C,YBL088C,YBL091C,YBL105C,YBR002C,YBR004C,YBR028C,YBR034C,YBR058C,YBR060C,YBR062C,YBR070C,YBR081C,YBR094W,YBR097W,YBR103W,YBR110W,YBR111W-A,YBR112C,YBR114W,YBR133C,YBR135W,YBR136W,YBR156C,YBR160W,YBR198C,YBR199W,YBR217W,YBR227C,YBR243C,YBR246W,YBR261C,YBR271W,YBR274W,YBR276C,YBR279W,YBR…	GO:0006464
protein modification process	3.18145e-09	YAL009W,YAL013W,YAL016W,YAL039C,YAL044C,YAR003W,YAR007C,YAR014C,YAR018C,YBL013W,YBL058W,YBL071W-A,YBL082C,YBL084C,YBL088C,YBL091C,YBL105C,YBR002C,YBR004C,YBR028C,YBR034C,YBR058C,YBR060C,YBR062C,YBR070C,YBR081C,YBR094W,YBR097W,YBR103W,YBR110W,YBR111W-A,YBR112C,YBR114W,YBR133C,YBR135W,YBR136W,YBR156C,YBR160W,YBR198C,YBR199W,YBR217W,YBR227C,YBR243C,YBR246W,YBR261C,YBR271W,YBR274W,YBR276C,YBR279W,YBR…	GO:0036211
tRNA processing	3.23075e-09	YAL020C,YAL033W,YAL043C,YAR008W,YBL013W,YBL024W,YBL026W,YBL071W-A,YBR022W,YBR061C,YBR167C,YBR257W,YCL017C,YDL006W,YDL033C,YDL047W,YDL051W,YDL104C,YDL201W,YDR045C,YDR120C,YDR165W,YDR267C,YER112W,YER125W,YER146W,YER168C,YFL001W,YGL050W,YGL091C,YGL130W,YGL169W,YGL211W,YGL232W,YGL236C,YGL243W,YGR024C,YGR200C,YGR262C,YGR276C,YHR062C,YHR070W,YHR111W,YHR187W,YIL003W,YIL008W,YIR015W,YJL035C,YJL087C,YJL12…	GO:0008033
cellular component biogenesis	5.87519e-09	YAL001C,YAL003W,YAL010C,YAL019W,YAL025C,YAL032C,YAL033W,YAL034W-A,YAL035W,YAL039C,YAL044W-A,YAR014C,YBL004W,YBL007C,YBL014C,YBL022C,YBL023C,YBL026W,YBL034C,YBL058W,YBL063W,YBL078C,YBL093C,YBL105C,YBR023C,YBR043C,YBR055C,YBR060C,YBR079C,YBR080C,YBR081C,YBR083W,YBR102C,YBR112C,YBR123C,YBR127C,YBR141C,YBR142W,YBR154C,YBR160W,YBR164C,YBR167C,YBR173C,YBR198C,YBR199W,YBR202W,YBR215W,YBR217W,YBR229C,YBR…	GO:0044085
nucleic acid metabolic process	3.64906e-08	YAL001C,YAL013W,YAL019W,YAL020C,YAL021C,YAL025C,YAL032C,YAL033W,YAL035W,YAL043C,YAR003W,YAR007C,YAR008W,YAR014C,YBL004W,YBL013W,YBL014C,YBL019W,YBL021C,YBL023C,YBL024W,YBL026W,YBL035C,YBL051C,YBL055C,YBL071W-A,YBL076C,YBL080C,YBL088C,YBL093C,YBL105C,YBR022W,YBR034C,YBR055C,YBR060C,YBR061C,YBR065C,YBR073W,YBR081C,YBR083W,YBR087W,YBR088C,YBR097W,YBR102C,YBR103W,YBR111W-A,YBR112C,YBR114W,YBR123C,YBR…	GO:0090304
cellular response to DNA damage stimulus	7.19524e-08	YAL019W,YAR007C,YBL019W,YBL023C,YBL051C,YBL088C,YBR073W,YBR088C,YBR112C,YBR114W,YBR136W,YBR160W,YBR163W,YBR173C,YBR202W,YBR223C,YBR228W,YBR274W,YBR279W,YBR289W,YCL016C,YCL061C,YCR014C,YCR066W,YCR084C,YCR092C,YDL003W,YDL017W,YDL020C,YDL047W,YDL074C,YDL084W,YDL102W,YDL105W,YDL116W,YDL140C,YDL154W,YDL156W,YDL164C,YDL200C,YDR004W,YDR013W,YDR030C,YDR075W,YDR076W,YDR079C-A,YDR092W,YDR097C,YDR121W,YDR18…	GO:0006974
cellular catabolic process	1.24342e-07	YAL021C,YAL033W,YAL044C,YAL058W,YBL022C,YBL041W,YBL050W,YBL051C,YBL055C,YBL057C,YBL058W,YBL078C,YBL084C,YBL098W,YBL105C,YBR006W,YBR058C,YBR062C,YBR080C,YBR097W,YBR101C,YBR109C,YBR111W-A,YBR114W,YBR127C,YBR133C,YBR160W,YBR164C,YBR167C,YBR170C,YBR173C,YBR201W,YBR208C,YBR217W,YBR222C,YBR252W,YBR254C,YBR257W,YBR279W,YBR280C,YBR281C,YBR286W,YBR290W,YCL008C,YCL038C,YCL039W,YCL047C,YCL052C,YCL064C,YCR06…	GO:0044248
proteasome-mediated ubiquitin-dependent protein catabolic process	1.48479e-07	YAL058W,YBL041W,YBL057C,YBL058W,YBL084C,YBR058C,YBR101C,YBR170C,YBR201W,YBR280C,YCL039W,YCL047C,YCL052C,YDL008W,YDL126C,YDL147W,YDL190C,YDR030C,YDR049W,YDR054C,YDR057W,YDR177W,YDR255C,YDR306C,YDR328C,YDR330W,YDR333C,YDR363W-A,YEL012W,YEL037C,YER012W,YER094C,YER100W,YER125W,YER162C,YFL025C,YFL044C,YFR004W,YFR010W,YFR050C,YFR052W,YGL003C,YGL011C,YGL048C,YGL058W,YGL141W,YGL227W,YGL240W,YGR048W,YGR13…	GO:0043161
macromolecule modification	3.56656e-07	YAL009W,YAL013W,YAL016W,YAL020C,YAL039C,YAL044C,YAR003W,YAR007C,YAR014C,YAR018C,YBL013W,YBL024W,YBL058W,YBL071W-A,YBL082C,YBL084C,YBL088C,YBL091C,YBL105C,YBR002C,YBR004C,YBR028C,YBR034C,YBR058C,YBR060C,YBR061C,YBR062C,YBR070C,YBR081C,YBR094W,YBR097W,YBR103W,YBR110W,YBR111W-A,YBR112C,YBR114W,YBR133C,YBR135W,YBR136W,YBR141C,YBR156C,YBR160W,YBR198C,YBR199W,YBR217W,YBR227C,YBR236C,YBR243C,YBR246W,YBR…	GO:0043412
proteasomal protein catabolic process	5.94463e-07	YAL058W,YBL041W,YBL057C,YBL058W,YBL084C,YBR058C,YBR101C,YBR170C,YBR201W,YBR280C,YCL039W,YCL047C,YCL052C,YDL007W,YDL008W,YDL126C,YDL147W,YDL190C,YDR030C,YDR049W,YDR054C,YDR057W,YDR177W,YDR255C,YDR306C,YDR328C,YDR330W,YDR333C,YDR363W-A,YDR394W,YEL012W,YEL037C,YER012W,YER068W,YER094C,YER100W,YER125W,YER162C,YFL007W,YFL025C,YFL044C,YFR004W,YFR010W,YFR050C,YFR052W,YGL003C,YGL011C,YGL048C,YGL058W,YGL14…	GO:0010498
modification-dependent macromolecule catabolic process	7.37773e-07	YAL058W,YBL022C,YBL041W,YBL057C,YBL058W,YBL084C,YBR058C,YBR062C,YBR101C,YBR114W,YBR170C,YBR173C,YBR201W,YBR280C,YBR290W,YCL008C,YCL039W,YCL047C,YCL052C,YDL007W,YDL008W,YDL097C,YDL111C,YDL122W,YDL126C,YDL139C,YDL147W,YDL190C,YDR002W,YDR030C,YDR049W,YDR054C,YDR057W,YDR139C,YDR177W,YDR255C,YDR280W,YDR306C,YDR328C,YDR330W,YDR333C,YDR363W-A,YDR394W,YDR427W,YDR457W,YEL012W,YEL037C,YER012W,YER021W,YER09…	GO:0043632
tRNA modification	1.03152e-06	YAL020C,YBL013W,YBL024W,YBL071W-A,YBR061C,YCL017C,YDL033C,YDL047W,YDL104C,YDL201W,YDR120C,YDR165W,YDR267C,YFL001W,YGL050W,YGL091C,YGL169W,YGL211W,YGL232W,YGL236C,YGL243W,YGR024C,YGR200C,YHR070W,YHR111W,YHR187W,YIL003W,YIL008W,YJL035C,YJL125C,YKL110C,YKR038C,YKR056W,YLR316C,YLR384C,YLR401C,YLR405W,YML005W,YML014W,YML080W,YMR023C,YMR259C,YMR283C,YMR312W,YNL062C,YNL119W,YNL132W,YNL292W,YNR015W,YNR04…	GO:0006400
cellular amino acid metabolic process	2.17143e-06	YAL012W,YAL044C,YBL076C,YBL080C,YBL098W,YBR006W,YBR115C,YBR166C,YBR213W,YBR248C,YCL009C,YCL018W,YCL030C,YCL064C,YCR024C,YCR053W,YDL106C,YDL168W,YDL170W,YDL171C,YDL215C,YDL219W,YDR019C,YDR023W,YDR036C,YDR037W,YDR127W,YDR148C,YDR158W,YDR173C,YDR234W,YDR268W,YDR354W,YDR421W,YDR428C,YEL009C,YEL038W,YEL046C,YER023W,YER043C,YER052C,YER055C,YER069W,YER086W,YER087W,YER090W,YER091C,YFL022C,YFL030W,YFR025C…	GO:0006520
modification-dependent protein catabolic process	2.47998e-06	YAL058W,YBL022C,YBL041W,YBL057C,YBL058W,YBL084C,YBR058C,YBR062C,YBR101C,YBR114W,YBR170C,YBR173C,YBR201W,YBR280C,YBR290W,YCL008C,YCL039W,YCL047C,YCL052C,YDL007W,YDL008W,YDL097C,YDL122W,YDL126C,YDL139C,YDL147W,YDL190C,YDR002W,YDR030C,YDR049W,YDR054C,YDR057W,YDR139C,YDR177W,YDR255C,YDR306C,YDR328C,YDR330W,YDR333C,YDR363W-A,YDR394W,YDR427W,YDR457W,YEL012W,YEL037C,YER012W,YER021W,YER094C,YER100W,YER12…	GO:0019941
ncRNA processing	3.79098e-06	YAL020C,YAL025C,YAL033W,YAL035W,YAL043C,YAR008W,YBL004W,YBL013W,YBL024W,YBL026W,YBL071W-A,YBR022W,YBR061C,YBR141C,YBR142W,YBR167C,YBR247C,YBR257W,YBR279W,YCL017C,YCL031C,YCL054W,YCL059C,YCR047C,YCR057C,YCR087C-A,YDL006W,YDL014W,YDL031W,YDL033C,YDL047W,YDL051W,YDL060W,YDL104C,YDL111C,YDL148C,YDL153C,YDL166C,YDL201W,YDL208W,YDL213C,YDR045C,YDR064W,YDR083W,YDR087C,YDR091C,YDR117C,YDR120C,YDR165W,YDR…	GO:0034470
ubiquitin-dependent protein catabolic process	4.02145e-06	YAL058W,YBL041W,YBL057C,YBL058W,YBL084C,YBR058C,YBR062C,YBR101C,YBR114W,YBR170C,YBR173C,YBR201W,YBR280C,YBR290W,YCL008C,YCL039W,YCL047C,YCL052C,YDL007W,YDL008W,YDL097C,YDL122W,YDL126C,YDL139C,YDL147W,YDL190C,YDR002W,YDR030C,YDR049W,YDR054C,YDR057W,YDR177W,YDR255C,YDR306C,YDR328C,YDR330W,YDR333C,YDR363W-A,YDR394W,YDR427W,YDR457W,YEL012W,YEL037C,YER012W,YER021W,YER094C,YER100W,YER125W,YER143W,YER15…	GO:0006511
proteolysis involved in cellular protein catabolic process	4.77293e-06	YAL058W,YBL022C,YBL041W,YBL057C,YBL058W,YBL084C,YBR058C,YBR062C,YBR101C,YBR114W,YBR170C,YBR173C,YBR201W,YBR280C,YBR290W,YCL008C,YCL039W,YCL047C,YCL052C,YDL007W,YDL008W,YDL097C,YDL122W,YDL126C,YDL139C,YDL147W,YDL190C,YDR002W,YDR030C,YDR049W,YDR054C,YDR057W,YDR139C,YDR177W,YDR255C,YDR306C,YDR328C,YDR330W,YDR333C,YDR363W-A,YDR394W,YDR427W,YDR430C,YDR457W,YEL012W,YEL037C,YEL052W,YER012W,YER021W,YER06…	GO:0051603
cellular lipid metabolic process	7.36206e-06	YAL009W,YAL013W,YAR035W,YBL015W,YBL060W,YBL082C,YBR002C,YBR003W,YBR004C,YBR026C,YBR029C,YBR041W,YBR070C,YBR086C,YBR109C,YBR110W,YBR159W,YBR160W,YBR243C,YBR265W,YCL004W,YCL052C,YCR017C,YCR044C,YCR068W,YDL015C,YDL052C,YDL142C,YDL193W,YDL216C,YDR058C,YDR062W,YDR173C,YDR182W,YDR208W,YDR284C,YDR294C,YDR297W,YDR302W,YDR331W,YDR367W,YDR372C,YDR373W,YDR434W,YDR437W,YDR531W,YEL020C,YER005W,YER015W,YER019W…	GO:0044255
lipid metabolic process	8.22732e-06	YAL009W,YAL013W,YAR035W,YBL015W,YBL060W,YBL082C,YBR002C,YBR003W,YBR004C,YBR026C,YBR029C,YBR041W,YBR070C,YBR086C,YBR109C,YBR110W,YBR159W,YBR160W,YBR243C,YBR265W,YCL004W,YCL052C,YCR017C,YCR044C,YCR068W,YDL015C,YDL052C,YDL133W,YDL142C,YDL193W,YDL216C,YDL237W,YDR058C,YDR062W,YDR173C,YDR182W,YDR208W,YDR284C,YDR294C,YDR297W,YDR302W,YDR331W,YDR367W,YDR372C,YDR373W,YDR434W,YDR437W,YDR531W,YEL020C,YER005W…	GO:0006629
organic substance metabolic process	1.44037e-05	YAL001C,YAL003W,YAL009W,YAL012W,YAL013W,YAL016W,YAL019W,YAL020C,YAL021C,YAL025C,YAL032C,YAL033W,YAL035W,YAL036C,YAL039C,YAL043C,YAL044C,YAL044W-A,YAL046C,YAL058W,YAR003W,YAR007C,YAR008W,YAR014C,YAR015W,YAR018C,YAR035W,YBL004W,YBL013W,YBL014C,YBL015W,YBL019W,YBL021C,YBL022C,YBL023C,YBL024W,YBL026W,YBL033C,YBL035C,YBL038W,YBL041W,YBL051C,YBL055C,YBL057C,YBL058W,YBL060W,YBL071W-A,YBL076C,YBL080C,YBL…	GO:0071704
protein maturation	1.99528e-05	YAL044C,YAL044W-A,YAL046C,YBL091C,YBR106W,YCL052C,YCR008W,YCR068W,YDL040C,YDL185W,YDR080W,YDR267C,YDR410C,YEL053C,YER078C,YFR021W,YGL018C,YGL045W,YGR101W,YGR147C,YGR170W,YHR013C,YHR024C,YHR028C,YHR068W,YHR122W,YHR175W,YIL128W,YIR022W,YIR042C,YJL046W,YJR010C-A,YJR070C,YJR117W,YJR122W,YKL019W,YKL040C,YKL100C,YKL134C,YKL195W,YLL009C,YLL027W,YLR066W,YLR087C,YLR163C,YLR239C,YLR244C,YLR259C,YLR389C,YMR…	GO:0051604
organic acid metabolic process	2.1523e-05	YAL012W,YAL044C,YAR035W,YBL015W,YBL076C,YBL080C,YBL098W,YBR006W,YBR026C,YBR034C,YBR041W,YBR053C,YBR115C,YBR159W,YBR166C,YBR176W,YBR196C,YBR213W,YBR221C,YBR222C,YBR248C,YCL009C,YCL018W,YCL030C,YCL064C,YCR012W,YCR024C,YCR053W,YDL015C,YDL106C,YDL168W,YDL170W,YDL171C,YDL174C,YDL178W,YDL215C,YDL219W,YDR019C,YDR023W,YDR036C,YDR037W,YDR050C,YDR089W,YDR127W,YDR148C,YDR158W,YDR173C,YDR234W,YDR248C,YDR268W…	GO:0006082
RNA splicing, via transesterification reactions with bulged adenosine as nucleophile	3.58493e-05	YAL032C,YBL026W,YBR055C,YBR065C,YBR102C,YBR237W,YCR063W,YDL030W,YDL043C,YDL084W,YDL087C,YDL098C,YDL209C,YDR088C,YDR194C,YDR243C,YDR332W,YDR364C,YDR416W,YDR432W,YDR473C,YDR482C,YEL026W,YER013W,YER029C,YER112W,YER146W,YER172C,YFL017W-A,YGL030W,YGL120C,YGL174W,YGR006W,YGR063C,YGR074W,YGR091W,YGR093W,YGR129W,YGR278W,YHR086W,YHR165C,YIL061C,YIR005W,YIR009W,YJL203W,YJR022W,YJR050W,YJR084W,YKL012W,YKL09…	GO:0000377
oxoacid metabolic process	3.72426e-05	YAL012W,YAL044C,YAR035W,YBL015W,YBL076C,YBL080C,YBL098W,YBR006W,YBR026C,YBR034C,YBR041W,YBR053C,YBR115C,YBR159W,YBR166C,YBR176W,YBR196C,YBR213W,YBR221C,YBR222C,YBR248C,YCL009C,YCL018W,YCL030C,YCL064C,YCR012W,YCR024C,YCR053W,YDL015C,YDL106C,YDL168W,YDL170W,YDL171C,YDL174C,YDL178W,YDL215C,YDL219W,YDR019C,YDR023W,YDR036C,YDR037W,YDR050C,YDR089W,YDR127W,YDR148C,YDR158W,YDR173C,YDR234W,YDR248C,YDR268W…	GO:0043436
cofactor metabolic process	3.9226e-05	YAL044W-A,YBL098W,YBR003W,YBR034C,YBR035C,YBR053C,YBR176W,YBR213W,YBR221C,YBR281C,YCL017C,YCL047C,YCR008W,YDL045C,YDL119C,YDL120W,YDL205C,YDR044W,YDR047W,YDR135C,YDR148C,YDR196C,YDR204W,YDR232W,YDR236C,YDR267C,YDR376W,YDR400W,YDR428C,YDR481C,YDR531W,YDR538W,YEL038W,YER014W,YER043C,YER048W-A,YER125W,YER141W,YER163C,YER178W,YER183C,YFR044C,YFR047C,YGL018C,YGL037C,YGL040C,YGL067W,YGL091C,YGL119W,YGL…	GO:0051186
mitochondrion organization	3.94313e-05	YAL010C,YAL048C,YBL022C,YBL078C,YBR163W,YBR179C,YBR192W,YBR217W,YBR227C,YBR269C,YBR279W,YCL057C-A,YCR028C-A,YCR065W,YCR079W,YDL006W,YDL029W,YDL120W,YDL126C,YDL142C,YDL149W,YDL198C,YDL217C,YDR079W,YDR150W,YDR258C,YDR322C-A,YDR332W,YDR375C,YDR379C-A,YDR393W,YDR470C,YDR493W,YDR511W,YDR512C,YDR529C,YEL020W-A,YER058W,YER125W,YER154W,YFL016C,YFL036W,YFL039C,YFL046W,YFR004W,YFR021W,YFR028C,YGL055W,YGL05…	GO:0007005
mRNA splicing, via spliceosome	5.57626e-05	YAL032C,YBL026W,YBR055C,YBR065C,YBR102C,YBR237W,YCR063W,YDL030W,YDL043C,YDL084W,YDL087C,YDL098C,YDL209C,YDR088C,YDR243C,YDR332W,YDR364C,YDR416W,YDR432W,YDR473C,YDR482C,YEL026W,YER013W,YER029C,YER112W,YER146W,YER172C,YFL017W-A,YGL030W,YGL120C,YGL174W,YGR006W,YGR063C,YGR074W,YGR091W,YGR093W,YGR129W,YGR278W,YHR086W,YHR165C,YIL061C,YIR005W,YIR009W,YJL203W,YJR022W,YJR050W,YJR084W,YKL012W,YKL095W,YKL14…	GO:0000398
RNA metabolic process	6.83925e-05	YAL001C,YAL013W,YAL019W,YAL020C,YAL021C,YAL025C,YAL032C,YAL033W,YAL035W,YAL043C,YAR003W,YAR008W,YAR014C,YBL004W,YBL013W,YBL014C,YBL021C,YBL024W,YBL026W,YBL051C,YBL071W-A,YBL076C,YBL080C,YBL093C,YBL105C,YBR022W,YBR034C,YBR055C,YBR060C,YBR061C,YBR065C,YBR081C,YBR083W,YBR088C,YBR097W,YBR102C,YBR103W,YBR111W-A,YBR112C,YBR123C,YBR135W,YBR141C,YBR142W,YBR143C,YBR154C,YBR160W,YBR167C,YBR170C,YBR193C,YBR…	GO:0016070
organonitrogen compound catabolic process	7.66435e-05	YAL044C,YAL058W,YBL022C,YBL041W,YBL057C,YBL058W,YBL084C,YBL098W,YBR006W,YBR058C,YBR062C,YBR101C,YBR114W,YBR133C,YBR160W,YBR170C,YBR173C,YBR201W,YBR208C,YBR227C,YBR252W,YBR280C,YBR281C,YBR286W,YBR290W,YCL008C,YCL039W,YCL047C,YCL052C,YCL064C,YCR068W,YDL007W,YDL008W,YDL097C,YDL122W,YDL126C,YDL139C,YDL147W,YDL168W,YDL170W,YDL190C,YDL215C,YDL219W,YDL238C,YDR002W,YDR019C,YDR030C,YDR036C,YDR049W,YDR054C…	GO:1901565
carboxylic acid metabolic process	8.02423e-05	YAL012W,YAL044C,YAR035W,YBL015W,YBL076C,YBL080C,YBL098W,YBR006W,YBR026C,YBR034C,YBR041W,YBR053C,YBR115C,YBR159W,YBR166C,YBR176W,YBR196C,YBR213W,YBR221C,YBR222C,YBR248C,YCL009C,YCL018W,YCL030C,YCL064C,YCR012W,YCR024C,YCR053W,YDL015C,YDL106C,YDL168W,YDL170W,YDL171C,YDL174C,YDL178W,YDL215C,YDL219W,YDR019C,YDR023W,YDR036C,YDR037W,YDR050C,YDR127W,YDR148C,YDR158W,YDR173C,YDR234W,YDR248C,YDR268W,YDR294C…	GO:0019752
maturation of 5.8S rRNA	0.000162238	YAL025C,YBL004W,YBR142W,YBR247C,YCL054W,YCL059C,YCR047C,YCR057C,YDL031W,YDL111C,YDL148C,YDL153C,YDR280W,YDR339C,YDR449C,YDR457W,YER082C,YER126C,YER127W,YFR001W,YGL078C,YGL120C,YGL171W,YGL246C,YGR095C,YGR103W,YGR158C,YGR195W,YGR276C,YHR069C,YHR088W,YHR169W,YJL010C,YJL050W,YJL069C,YJL109C,YJR002W,YKL014C,YKL021C,YKL099C,YKR063C,YKR081C,YLL035W,YLR051C,YLR059C,YLR107W,YLR129W,YLR186W,YML093W,YMR049C…	GO:0000460
maturation of 5.8S rRNA from tricistronic rRNA transcript (SSU-rRNA, 5.8S rRNA, LSU-rRNA)	0.000162238	YAL025C,YBL004W,YBR142W,YBR247C,YCL054W,YCL059C,YCR047C,YCR057C,YDL031W,YDL111C,YDL148C,YDL153C,YDR280W,YDR339C,YDR449C,YDR457W,YER082C,YER126C,YER127W,YFR001W,YGL078C,YGL120C,YGL171W,YGL246C,YGR095C,YGR103W,YGR158C,YGR195W,YGR276C,YHR069C,YHR088W,YHR169W,YJL010C,YJL050W,YJL069C,YJL109C,YJR002W,YKL014C,YKL021C,YKL099C,YKR063C,YKR081C,YLL035W,YLR051C,YLR059C,YLR107W,YLR129W,YLR186W,YML093W,YMR049C…	GO:0000466
peptide transport	0.000190742	YAL002W,YAL010C,YAL026C,YAL042W,YBL037W,YBL040C,YBL050W,YBL051C,YBL078C,YBL102W,YBL104C,YBR017C,YBR034C,YBR080C,YBR097W,YBR102C,YBR106W,YBR109C,YBR111W-A,YBR112C,YBR137W,YBR164C,YBR170C,YBR171W,YBR201W,YBR217W,YBR227C,YBR247C,YBR290W,YCL008C,YCR032W,YCR047C,YCR084C,YDL029W,YDL058W,YDL063C,YDL065C,YDL072C,YDL077C,YDL084W,YDL100C,YDL116W,YDL126C,YDL142C,YDL145C,YDL149W,YDL195W,YDL207W,YDL212W,YDL21…	GO:0015833
small molecule biosynthetic process	0.000199438	YAL012W,YBL033C,YBL098W,YBR002C,YBR003W,YBR026C,YBR034C,YBR035C,YBR041W,YBR053C,YBR058C,YBR115C,YBR153W,YBR159W,YBR166C,YBR176W,YBR196C,YBR213W,YBR239C,YBR240C,YBR248C,YBR252W,YBR256C,YCL009C,YCL018W,YCL030C,YCL039W,YCR012W,YCR053W,YDL015C,YDL106C,YDL168W,YDL171C,YDL193W,YDL216C,YDR017C,YDR050C,YDR081C,YDR127W,YDR158W,YDR173C,YDR204W,YDR234W,YDR236C,YDR255C,YDR354W,YDR376W,YDR454C,YDR477W,YDR487C…	GO:0044283
cellular metabolic process	0.00020736	YAL001C,YAL003W,YAL009W,YAL012W,YAL013W,YAL016W,YAL019W,YAL020C,YAL021C,YAL025C,YAL032C,YAL033W,YAL035W,YAL036C,YAL039C,YAL043C,YAL044C,YAL044W-A,YAL058W,YAR003W,YAR007C,YAR008W,YAR014C,YAR015W,YAR018C,YAR035W,YBL004W,YBL013W,YBL014C,YBL015W,YBL019W,YBL021C,YBL022C,YBL023C,YBL024W,YBL026W,YBL033C,YBL035C,YBL038W,YBL041W,YBL050W,YBL051C,YBL055C,YBL057C,YBL058W,YBL060W,YBL071W-A,YBL076C,YBL078C,YBL…	GO:0044237
cellular protein catabolic process	0.000220909	YAL058W,YBL022C,YBL041W,YBL057C,YBL058W,YBL084C,YBR058C,YBR062C,YBR101C,YBR114W,YBR133C,YBR160W,YBR170C,YBR173C,YBR201W,YBR280C,YBR286W,YBR290W,YCL008C,YCL039W,YCL047C,YCL052C,YDL007W,YDL008W,YDL097C,YDL122W,YDL126C,YDL139C,YDL147W,YDL190C,YDR002W,YDR030C,YDR049W,YDR054C,YDR057W,YDR139C,YDR177W,YDR255C,YDR266C,YDR306C,YDR328C,YDR330W,YDR333C,YDR363W-A,YDR394W,YDR427W,YDR430C,YDR457W,YEL012W,YEL03…	GO:0044257
organelle organization	0.000224128	YAL003W,YAL009W,YAL010C,YAL013W,YAL016W,YAL019W,YAL024C,YAL034W-A,YAL035W,YAL041W,YAL048C,YAR003W,YAR007C,YAR014C,YBL007C,YBL022C,YBL023C,YBL034C,YBL035C,YBL050W,YBL058W,YBL063W,YBL078C,YBL088C,YBL097W,YBL105C,YBR017C,YBR060C,YBR073W,YBR080C,YBR081C,YBR086C,YBR087W,YBR088C,YBR097W,YBR103W,YBR109C,YBR111W-A,YBR112C,YBR114W,YBR133C,YBR135W,YBR136W,YBR160W,YBR163W,YBR164C,YBR168W,YBR170C,YBR179C,YBR…	GO:0006996
DNA-templated transcription, initiation	0.000259896	YAL001C,YBL014C,YBL093C,YBR083W,YBR123C,YBR198C,YCL010C,YCR042C,YDR145W,YDR167W,YDR362C,YDR394W,YDR397C,YDR404C,YEL009C,YER022W,YER148W,YER159C,YER164W,YFL029C,YGL043W,YGL048C,YGL066W,YGL070C,YGL112C,YGL173C,YGL207W,YGR005C,YGR047C,YGR116W,YGR186W,YGR246C,YGR274C,YHR058C,YIL143C,YIR023W,YJL011C,YJL025W,YJL140W,YJR017C,YKL028W,YKL058W,YKL125W,YKL144C,YKL145W,YKR062W,YKR099W,YML015C,YML043C,YML069W…	GO:0006352
ribonucleoprotein complex assembly	0.00030144	YAL032C,YAL035W,YBR055C,YBR079C,YBR102C,YBR237W,YCL031C,YCR057C,YCR060W,YCR072C,YCR077C,YDL030W,YDL031W,YDL043C,YDL087C,YDL108W,YDL209C,YDR060W,YDR088C,YDR117C,YDR190C,YDR237W,YDR243C,YDR364C,YDR416W,YDR429C,YDR473C,YER007C-A,YER013W,YER025W,YER112W,YER172C,YFL002C,YFL017W-A,YGL064C,YGL066W,YGL099W,YGL244W,YGR006W,YGR074W,YGR091W,YGR159C,YHR040W,YHR085W,YHR086W,YHR165C,YIL104C,YIL110W,YIR005W,YIR…	GO:0022618
cofactor biosynthetic process	0.000308788	YAL044W-A,YBL098W,YBR003W,YBR034C,YBR035C,YBR053C,YBR176W,YBR213W,YBR221C,YCL017C,YCL047C,YCR008W,YDL045C,YDL119C,YDL120W,YDL205C,YDR044W,YDR047W,YDR196C,YDR204W,YDR232W,YDR236C,YDR267C,YDR376W,YDR400W,YDR428C,YDR531W,YDR538W,YER014W,YER048W-A,YER125W,YER141W,YER178W,YER183C,YFR047C,YGL018C,YGL037C,YGL040C,YGL091C,YGL119W,YGR193C,YGR255C,YGR267C,YGR277C,YGR286C,YHR063C,YHR074W,YHR122W,YIL003W,YIL…	GO:0051188
organophosphate biosynthetic process	0.000308975	YAL009W,YAL013W,YAR015W,YBL060W,YBL098W,YBL099W,YBR004C,YBR029C,YBR035C,YBR039W,YBR109C,YBR221C,YBR243C,YBR252W,YCL004W,YCL047C,YCL052C,YCR017C,YCR044C,YDL004W,YDL045C,YDL052C,YDL142C,YDL166C,YDR017C,YDR050C,YDR173C,YDR182W,YDR196C,YDR226W,YDR236C,YDR298C,YDR302W,YDR322C-A,YDR331W,YDR377W,YDR400W,YDR408C,YDR428C,YDR434W,YDR437W,YDR454C,YDR531W,YEL021W,YER026C,YER043C,YER170W,YER178W,YFR047C,YGL03…	GO:0090407
establishment of protein localization	0.00032587	YAL002W,YAL010C,YAL026C,YAL042W,YAR007C,YBL037W,YBL040C,YBL050W,YBL051C,YBL078C,YBL102W,YBL104C,YBR017C,YBR034C,YBR080C,YBR097W,YBR102C,YBR106W,YBR109C,YBR111W-A,YBR137W,YBR164C,YBR170C,YBR171W,YBR201W,YBR217W,YBR227C,YBR247C,YBR290W,YCL008C,YCR032W,YCR047C,YDL029W,YDL058W,YDL063C,YDL065C,YDL072C,YDL077C,YDL084W,YDL100C,YDL116W,YDL126C,YDL142C,YDL145C,YDL149W,YDL195W,YDL207W,YDL212W,YDL217C,YDL23…	GO:0045184
protein transport	0.000339134	YAL002W,YAL010C,YAL026C,YAL042W,YBL037W,YBL040C,YBL050W,YBL051C,YBL078C,YBL102W,YBL104C,YBR017C,YBR034C,YBR080C,YBR097W,YBR102C,YBR106W,YBR109C,YBR111W-A,YBR137W,YBR164C,YBR170C,YBR171W,YBR201W,YBR217W,YBR227C,YBR247C,YBR290W,YCL008C,YCR032W,YCR047C,YDL029W,YDL058W,YDL063C,YDL065C,YDL072C,YDL077C,YDL084W,YDL100C,YDL116W,YDL126C,YDL142C,YDL145C,YDL149W,YDL195W,YDL207W,YDL212W,YDL217C,YDL234C,YDR00…	GO:0015031
RNA splicing	0.000389784	YAL032C,YAR008W,YBL026W,YBR022W,YBR055C,YBR065C,YBR102C,YBR237W,YCR063W,YDL006W,YDL030W,YDL043C,YDL084W,YDL087C,YDL098C,YDL209C,YDR088C,YDR194C,YDR243C,YDR332W,YDR364C,YDR416W,YDR432W,YDR473C,YDR482C,YEL026W,YER013W,YER029C,YER112W,YER146W,YER172C,YFL017W-A,YGL030W,YGL120C,YGL174W,YGR006W,YGR063C,YGR074W,YGR091W,YGR093W,YGR129W,YGR150C,YGR278W,YHR086W,YHR165C,YIL061C,YIR005W,YIR009W,YJL087C,YJL20…	GO:0008380
amide transport	0.000413851	YAL002W,YAL010C,YAL026C,YAL042W,YBL037W,YBL040C,YBL050W,YBL051C,YBL078C,YBL102W,YBL104C,YBR017C,YBR034C,YBR080C,YBR097W,YBR102C,YBR106W,YBR109C,YBR111W-A,YBR112C,YBR137W,YBR164C,YBR170C,YBR171W,YBR201W,YBR217W,YBR220C,YBR227C,YBR247C,YBR290W,YCL008C,YCR028C,YCR032W,YCR047C,YCR084C,YDL029W,YDL058W,YDL063C,YDL065C,YDL072C,YDL077C,YDL084W,YDL100C,YDL116W,YDL126C,YDL142C,YDL145C,YDL149W,YDL195W,YDL20…	GO:0042886
amino acid activation	0.000461998	YBL076C,YBL080C,YCR024C,YDR023W,YDR037W,YDR268W,YER087W,YFL022C,YGL105W,YGL245W,YGR094W,YGR171C,YGR185C,YGR264C,YHR011W,YHR019C,YHR020W,YIL078W,YKL194C,YLL018C,YLR060W,YLR382C,YMR293C,YNL040W,YNL073W,YNL247W,YOL033W,YOL097C,YOR168W,YOR335C,YPL040C,YPL097W,YPL104W,YPL160W,YPR033C,YPR047W	GO:0043038
tRNA aminoacylation	0.000461998	YBL076C,YBL080C,YCR024C,YDR023W,YDR037W,YDR268W,YER087W,YFL022C,YGL105W,YGL245W,YGR094W,YGR171C,YGR185C,YGR264C,YHR011W,YHR019C,YHR020W,YIL078W,YKL194C,YLL018C,YLR060W,YLR382C,YMR293C,YNL040W,YNL073W,YNL247W,YOL033W,YOL097C,YOR168W,YOR335C,YPL040C,YPL097W,YPL104W,YPL160W,YPR033C,YPR047W	GO:0043039
metabolic process	0.000526401	YAL001C,YAL003W,YAL009W,YAL012W,YAL013W,YAL016W,YAL019W,YAL020C,YAL021C,YAL025C,YAL032C,YAL033W,YAL035W,YAL036C,YAL039C,YAL043C,YAL044C,YAL044W-A,YAL046C,YAL058W,YAR003W,YAR007C,YAR008W,YAR014C,YAR015W,YAR018C,YAR035W,YBL004W,YBL013W,YBL014C,YBL015W,YBL019W,YBL021C,YBL022C,YBL023C,YBL024W,YBL026W,YBL033C,YBL035C,YBL038W,YBL041W,YBL050W,YBL051C,YBL055C,YBL057C,YBL058W,YBL060W,YBL064C,YBL071W-A,YBL…	GO:0008152
primary metabolic process	0.000541198	YAL001C,YAL003W,YAL009W,YAL012W,YAL013W,YAL016W,YAL019W,YAL020C,YAL021C,YAL025C,YAL032C,YAL033W,YAL035W,YAL036C,YAL039C,YAL043C,YAL044C,YAL044W-A,YAL046C,YAL058W,YAR003W,YAR007C,YAR008W,YAR014C,YAR015W,YAR018C,YAR035W,YBL004W,YBL013W,YBL014C,YBL015W,YBL019W,YBL021C,YBL022C,YBL023C,YBL024W,YBL026W,YBL035C,YBL038W,YBL041W,YBL051C,YBL055C,YBL057C,YBL058W,YBL060W,YBL071W-A,YBL076C,YBL080C,YBL082C,YBL…	GO:0044238
catabolic process	0.000656016	YAL021C,YAL033W,YAL044C,YAL058W,YBL022C,YBL041W,YBL050W,YBL051C,YBL055C,YBL057C,YBL058W,YBL078C,YBL084C,YBL098W,YBL105C,YBR006W,YBR018C,YBR019C,YBR058C,YBR062C,YBR080C,YBR097W,YBR101C,YBR109C,YBR111W-A,YBR114W,YBR127C,YBR133C,YBR160W,YBR164C,YBR167C,YBR170C,YBR173C,YBR196C,YBR201W,YBR208C,YBR217W,YBR221C,YBR222C,YBR227C,YBR252W,YBR254C,YBR257W,YBR279W,YBR280C,YBR281C,YBR286W,YBR290W,YCL008C,YCL03…	GO:0009056
cellular macromolecule catabolic process	0.00069691	YAL021C,YAL033W,YAL058W,YBL022C,YBL041W,YBL051C,YBL055C,YBL057C,YBL058W,YBL084C,YBL105C,YBR058C,YBR062C,YBR101C,YBR111W-A,YBR114W,YBR133C,YBR160W,YBR167C,YBR170C,YBR173C,YBR201W,YBR257W,YBR280C,YBR286W,YBR290W,YCL008C,YCL039W,YCL047C,YCL052C,YCR077C,YCR093W,YDL007W,YDL008W,YDL097C,YDL102W,YDL111C,YDL122W,YDL126C,YDL139C,YDL147W,YDL160C,YDL165W,YDL190C,YDR002W,YDR030C,YDR049W,YDR054C,YDR057W,YDR13…	GO:0044265
ribonucleoprotein complex subunit organization	0.000700433	YAL032C,YAL035W,YBR055C,YBR079C,YBR102C,YBR237W,YCL031C,YCR057C,YCR060W,YCR072C,YCR077C,YDL030W,YDL031W,YDL043C,YDL087C,YDL108W,YDL209C,YDR060W,YDR088C,YDR117C,YDR190C,YDR237W,YDR243C,YDR364C,YDR416W,YDR429C,YDR473C,YER007C-A,YER013W,YER025W,YER112W,YER172C,YFL002C,YFL017W-A,YGL064C,YGL066W,YGL099W,YGL120C,YGL244W,YGR006W,YGR074W,YGR091W,YGR159C,YHR040W,YHR085W,YHR086W,YHR165C,YIL104C,YIL110W,YIR…	GO:0071826
tRNA aminoacylation for protein translation	0.000709263	YBL076C,YCR024C,YDR023W,YDR037W,YDR268W,YER087W,YFL022C,YGL105W,YGL245W,YGR094W,YGR171C,YGR185C,YGR264C,YHR011W,YHR019C,YHR020W,YIL078W,YKL194C,YLL018C,YLR060W,YLR382C,YNL073W,YNL247W,YOL033W,YOL097C,YOR168W,YOR335C,YPL040C,YPL097W,YPL104W,YPL160W,YPR033C,YPR047W	GO:0006418
DNA replication	0.000722296	YAL013W,YAL021C,YAR007C,YBL023C,YBL035C,YBR060C,YBR087W,YBR088C,YBR136W,YBR160W,YBR170C,YBR202W,YBR228W,YBR274W,YBR276C,YCL016C,YCL061C,YCR028C-A,YCR092C,YDL017W,YDL074C,YDL102W,YDL126C,YDL164C,YDR013W,YDR052C,YDR054C,YDR097C,YDR121W,YDR217C,YDR226W,YDR419W,YDR489W,YEL032W,YER133W,YER143W,YER164W,YFL036W,YFR027W,YGL201C,YGL207W,YGL251C,YGR048W,YHL024W,YHR085W,YHR164C,YHR191C,YIL150C,YIR002C,YIR00…	GO:0006260
intracellular transport	0.000809044	YAL002W,YAL010C,YAL026C,YAL042W,YBL037W,YBL040C,YBL050W,YBL051C,YBL078C,YBL102W,YBR002C,YBR017C,YBR034C,YBR097W,YBR106W,YBR109C,YBR111W-A,YBR137W,YBR164C,YBR170C,YBR171W,YBR201W,YBR217W,YBR227C,YBR246W,YBR247C,YBR254C,YBR290W,YCL008C,YCL029C,YCR027C,YCR032W,YCR047C,YDL029W,YDL046W,YDL058W,YDL063C,YDL065C,YDL072C,YDL077C,YDL084W,YDL100C,YDL116W,YDL126C,YDL142C,YDL145C,YDL149W,YDL195W,YDL207W,YDL21…	GO:0046907
mRNA processing	0.000845599	YAL032C,YAL043C,YBL026W,YBR055C,YBR065C,YBR102C,YBR160W,YBR236C,YBR237W,YBR279W,YCR063W,YCR077C,YDL030W,YDL043C,YDL084W,YDL087C,YDL098C,YDL108W,YDL160C,YDL207W,YDL209C,YDR088C,YDR194C,YDR228C,YDR243C,YDR289C,YDR301W,YDR332W,YDR364C,YDR416W,YDR432W,YDR473C,YDR482C,YEL026W,YER013W,YER029C,YER112W,YER133W,YER146W,YER165W,YER172C,YFL017W-A,YGL030W,YGL043W,YGL044C,YGL094C,YGL120C,YGL130W,YGL174W,YGL24…	GO:0006397
alpha-amino acid metabolic process	0.000874834	YAL012W,YAL044C,YBL098W,YBR006W,YBR115C,YBR166C,YBR213W,YBR248C,YCL009C,YCL018W,YCL030C,YCL064C,YCR053W,YDL106C,YDL171C,YDL215C,YDL219W,YDR019C,YDR148C,YDR158W,YDR173C,YDR234W,YDR354W,YDR421W,YDR428C,YEL038W,YEL046C,YER023W,YER043C,YER052C,YER055C,YER069W,YER086W,YER090W,YER091C,YFL030W,YFR025C,YFR030W,YFR047C,YGL009C,YGL026C,YGL125W,YGL184C,YGL196W,YGL202W,YGR012W,YGR061C,YGR155W,YGR208W,YHR018C…	GO:1901605
DNA-dependent DNA replication	0.000979475	YAL013W,YAL021C,YAR007C,YBL023C,YBL035C,YBR060C,YBR087W,YBR088C,YBR136W,YBR160W,YBR170C,YBR202W,YBR228W,YBR274W,YBR276C,YCL061C,YCR028C-A,YCR092C,YDL017W,YDL074C,YDL102W,YDL126C,YDL164C,YDR013W,YDR052C,YDR097C,YDR121W,YDR226W,YDR489W,YEL032W,YER133W,YER164W,YFL036W,YGL201C,YGL207W,YGL251C,YGR048W,YHL024W,YHR085W,YHR164C,YIL150C,YIR002C,YIR008C,YJL072C,YJL090C,YJL168C,YJL194W,YJR006W,YJR068W,YKL02…	GO:0006261
ribonucleoprotein complex biogenesis	0.00106977	YAL025C,YAL032C,YAL033W,YAL035W,YBL004W,YBL026W,YBR055C,YBR079C,YBR102C,YBR141C,YBR142W,YBR154C,YBR167C,YBR237W,YBR247C,YBR257W,YBR279W,YCL031C,YCL054W,YCL059C,YCR047C,YCR057C,YCR060W,YCR072C,YCR077C,YCR087C-A,YDL014W,YDL030W,YDL031W,YDL043C,YDL060W,YDL063C,YDL087C,YDL108W,YDL111C,YDL148C,YDL153C,YDL166C,YDL208W,YDL209C,YDL213C,YDR060W,YDR064W,YDR083W,YDR087C,YDR088C,YDR091C,YDR101C,YDR117C,YDR16…	GO:0022613
organic acid biosynthetic process	0.00115367	YAL012W,YBL098W,YBR026C,YBR034C,YBR041W,YBR053C,YBR115C,YBR159W,YBR166C,YBR176W,YBR213W,YBR248C,YCL009C,YCL018W,YCL030C,YCR053W,YDL015C,YDL106C,YDL171C,YDR127W,YDR158W,YDR234W,YDR354W,YEL009C,YEL038W,YEL046C,YER023W,YER052C,YER055C,YER061C,YER069W,YER086W,YER090W,YER091C,YER125W,YER183C,YFL030W,YFR025C,YFR030W,YGL009C,YGL026C,YGL055W,YGL125W,YGL148W,YGL184C,YGL202W,YGR012W,YGR037C,YGR155W,YGR208W…	GO:0016053
carboxylic acid biosynthetic process	0.00115367	YAL012W,YBL098W,YBR026C,YBR034C,YBR041W,YBR053C,YBR115C,YBR159W,YBR166C,YBR176W,YBR213W,YBR248C,YCL009C,YCL018W,YCL030C,YCR053W,YDL015C,YDL106C,YDL171C,YDR127W,YDR158W,YDR234W,YDR354W,YEL009C,YEL038W,YEL046C,YER023W,YER052C,YER055C,YER061C,YER069W,YER086W,YER090W,YER091C,YER125W,YER183C,YFL030W,YFR025C,YFR030W,YGL009C,YGL026C,YGL055W,YGL125W,YGL148W,YGL184C,YGL202W,YGR012W,YGR037C,YGR155W,YGR208W…	GO:0046394
RNA splicing, via transesterification reactions	0.00115652	YAL032C,YBL026W,YBR055C,YBR065C,YBR102C,YBR237W,YCR063W,YDL030W,YDL043C,YDL084W,YDL087C,YDL098C,YDL209C,YDR088C,YDR194C,YDR243C,YDR332W,YDR364C,YDR416W,YDR432W,YDR473C,YDR482C,YEL026W,YER013W,YER029C,YER112W,YER146W,YER172C,YFL017W-A,YGL030W,YGL120C,YGL174W,YGR006W,YGR063C,YGR074W,YGR091W,YGR093W,YGR129W,YGR278W,YHR086W,YHR165C,YIL061C,YIR005W,YIR009W,YJL203W,YJR022W,YJR050W,YJR084W,YKL012W,YKL09…	GO:0000375
nitrogen compound metabolic process	0.00118479	YAL001C,YAL003W,YAL009W,YAL012W,YAL013W,YAL016W,YAL019W,YAL020C,YAL021C,YAL025C,YAL032C,YAL033W,YAL035W,YAL036C,YAL039C,YAL043C,YAL044C,YAL044W-A,YAL046C,YAL058W,YAR003W,YAR007C,YAR008W,YAR014C,YAR015W,YAR018C,YAR035W,YBL004W,YBL013W,YBL014C,YBL019W,YBL021C,YBL022C,YBL023C,YBL024W,YBL026W,YBL033C,YBL035C,YBL038W,YBL041W,YBL051C,YBL055C,YBL057C,YBL058W,YBL071W-A,YBL076C,YBL080C,YBL082C,YBL084C,YBL…	GO:0006807
organic cyclic compound biosynthetic process	0.00143149	YAL001C,YAL013W,YAL019W,YAL021C,YAL043C,YAR003W,YAR007C,YAR014C,YAR015W,YBL014C,YBL021C,YBL033C,YBL035C,YBL093C,YBL098W,YBL099W,YBR029C,YBR034C,YBR035C,YBR039W,YBR060C,YBR081C,YBR083W,YBR088C,YBR097W,YBR103W,YBR111W-A,YBR112C,YBR123C,YBR135W,YBR143C,YBR153W,YBR154C,YBR160W,YBR166C,YBR170C,YBR193C,YBR198C,YBR202W,YBR213W,YBR215W,YBR221C,YBR239C,YBR240C,YBR248C,YBR252W,YBR256C,YBR279W,YBR289W,YCL01…	GO:1901362
glycerolipid biosynthetic process	0.00153382	YAL013W,YBL060W,YBR004C,YBR029C,YBR109C,YCL004W,YCL052C,YCR017C,YCR044C,YDL052C,YDL142C,YDR182W,YDR302W,YDR331W,YDR434W,YDR437W,YER026C,YER043C,YGL142C,YGR007W,YGR046W,YGR149W,YGR157W,YGR170W,YGR202C,YGR216C,YHR100C,YHR188C,YIL039W,YIL124W,YJL062W,YJL091C,YJR013W,YJR073C,YKL165C,YKL212W,YKR031C,YKR070W,YLL031C,YLR088W,YLR193C,YLR240W,YLR242C,YLR347C,YLR380W,YLR386W,YLR459W,YMR165C,YMR281W,YNL054W…	GO:0045017
DNA strand elongation involved in DNA replication	0.00256403	YBL023C,YBL035C,YBR087W,YBR088C,YBR202W,YDL164C,YDR013W,YDR121W,YEL032W,YGL201C,YHR164C,YIL150C,YIR002C,YIR008C,YJR006W,YJR068W,YKL045W,YNL088W,YNL102W,YNL218W,YNL262W,YNL290W,YOL006C,YOL094C,YOR217W,YPR019W	GO:0006271
cellular component organization or biogenesis	0.00256871	YAL001C,YAL003W,YAL009W,YAL010C,YAL013W,YAL016W,YAL019W,YAL024C,YAL025C,YAL026C,YAL032C,YAL033W,YAL034W-A,YAL035W,YAL039C,YAL041W,YAL044W-A,YAL048C,YAR003W,YAR007C,YAR014C,YBL004W,YBL007C,YBL014C,YBL020W,YBL022C,YBL023C,YBL026W,YBL034C,YBL035C,YBL047C,YBL050W,YBL055C,YBL058W,YBL063W,YBL078C,YBL088C,YBL093C,YBL097W,YBL105C,YBR017C,YBR023C,YBR034C,YBR043C,YBR055C,YBR060C,YBR073W,YBR079C,YBR080C,YBR…	GO:0071840
regulation of autophagy	0.00263136	YBL078C,YBR279W,YCR079W,YDR283C,YDR435C,YDR477W,YDR484W,YEL009C,YEL062W,YFL024C,YFL033C,YFR028C,YGL059W,YGL173C,YGL190C,YGL195W,YGL215W,YGR063C,YGR163W,YHL023C,YHR071W,YHR082C,YIL042C,YIR026C,YJL127C,YJR100C,YJR138W,YKL051W,YLR113W,YLR240W,YLR423C,YML010W,YML121W,YNL127W,YNL289W,YNL330C,YOL001W,YOL145C,YOR014W,YOR115C,YOR140W,YOR244W,YPL031C,YPL204W,YPR049C	GO:0010506
tRNA methylation	0.00279416	YBL024W,YBR061C,YDL201W,YDR120C,YDR165W,YGL050W,YGL236C,YHR070W,YJL125C,YKR056W,YML005W,YML014W,YMR023C,YMR259C,YNL062C,YNR046W,YOL093W,YOL124C,YOL125W,YOL141W,YOR239W,YPL030W,YPL183C	GO:0030488
oxidoreduction coenzyme metabolic process	0.00290222	YBL098W,YBR003W,YCL047C,YDR204W,YDR376W,YDR400W,YDR428C,YDR481C,YER125W,YFR047C,YGL037C,YGL067W,YGL119W,YGR255C,YHR074W,YJR025C,YJR078W,YKL151C,YLR201C,YLR209C,YLR231C,YLR290C,YML110C,YMR110C,YNL129W,YNL200C,YNR041C,YOL008W,YOL096C,YOR125C,YOR209C,YPL188W,YPL252C	GO:0006733
regulation of transcription elongation from RNA polymerase II promoter	0.00306837	YAL021C,YBR034C,YBR097W,YBR279W,YCR093W,YDL108W,YDL165W,YDR432W,YER051W,YER068W,YGL043W,YGL048C,YGL173C,YGL207W,YGL244W,YGR005C,YGR063C,YGR116W,YGR186W,YGR252W,YIL038C,YJL115W,YJL179W,YKL139W,YKR048C,YLR200W,YLR240W,YLR418C,YML010W,YML094W,YMR039C,YNL153C,YNL288W,YNR052C,YOR048C,YOR123C,YOR244W,YOR259C,YPL046C,YPR133C,YPR161C	GO:0034243
positive regulation of transcription elongation from RNA polymerase II promoter	0.00319968	YAL021C,YBR034C,YBR097W,YBR279W,YCR093W,YDL108W,YDL165W,YDR432W,YER051W,YER068W,YGL043W,YGL048C,YGL173C,YGL207W,YGL244W,YGR005C,YGR063C,YGR116W,YGR186W,YGR252W,YIL038C,YJL115W,YJL179W,YKL139W,YKR048C,YLR200W,YLR240W,YLR418C,YML010W,YML094W,YMR039C,YNL153C,YNL288W,YNR052C,YOR123C,YOR244W,YOR259C,YPL046C,YPR161C	GO:0032968
protein catabolic process	0.00334485	YAL058W,YBL022C,YBL041W,YBL057C,YBL058W,YBL084C,YBR058C,YBR062C,YBR101C,YBR114W,YBR133C,YBR160W,YBR170C,YBR173C,YBR201W,YBR227C,YBR280C,YBR286W,YBR290W,YCL008C,YCL039W,YCL047C,YCL052C,YDL007W,YDL008W,YDL097C,YDL122W,YDL126C,YDL139C,YDL147W,YDL190C,YDR002W,YDR030C,YDR049W,YDR054C,YDR057W,YDR139C,YDR177W,YDR255C,YDR266C,YDR306C,YDR328C,YDR330W,YDR333C,YDR363W-A,YDR394W,YDR427W,YDR430C,YDR457W,YEL01…	GO:0030163
cellular component organization	0.00392095	YAL001C,YAL003W,YAL009W,YAL010C,YAL013W,YAL016W,YAL019W,YAL024C,YAL026C,YAL032C,YAL034W-A,YAL035W,YAL039C,YAL041W,YAL044W-A,YAL048C,YAR003W,YAR007C,YAR014C,YBL007C,YBL014C,YBL020W,YBL022C,YBL023C,YBL034C,YBL035C,YBL047C,YBL050W,YBL055C,YBL058W,YBL063W,YBL078C,YBL088C,YBL093C,YBL097W,YBL105C,YBR017C,YBR023C,YBR034C,YBR043C,YBR055C,YBR060C,YBR073W,YBR079C,YBR080C,YBR081C,YBR083W,YBR086C,YBR087W,YBR…	GO:0016043
transcription initiation from RNA polymerase II promoter	0.00426962	YBL093C,YBR083W,YBR198C,YCL010C,YCR042C,YDR145W,YDR167W,YDR394W,YDR397C,YDR404C,YEL009C,YER022W,YER148W,YER159C,YER164W,YFL029C,YGL043W,YGL048C,YGL066W,YGL070C,YGL112C,YGL173C,YGL207W,YGR005C,YGR116W,YGR186W,YGR274C,YHR058C,YIL143C,YIR023W,YJL140W,YJR017C,YKL028W,YKL058W,YKL145W,YKR062W,YKR099W,YML015C,YML069W,YML098W,YML114C,YMR039C,YMR227C,YMR236W,YNL118C,YNL222W,YOL051W,YOL145C,YOR117W,YOR194C…	GO:0006367
cellular localization	0.0045931	YAL001C,YAL002W,YAL010C,YAL024C,YAL026C,YAL034W-A,YAL041W,YAL042W,YAL048C,YAR014C,YBL037W,YBL040C,YBL050W,YBL051C,YBL060W,YBL078C,YBL102W,YBR002C,YBR017C,YBR023C,YBR034C,YBR080C,YBR086C,YBR097W,YBR102C,YBR106W,YBR109C,YBR111W-A,YBR114W,YBR137W,YBR160W,YBR164C,YBR170C,YBR171W,YBR201W,YBR217W,YBR227C,YBR246W,YBR247C,YBR254C,YBR290W,YCL001W,YCL008C,YCL010C,YCL029C,YCL034W,YCR008W,YCR009C,YCR027C,YCR…	GO:0051641
endonucleolytic cleavage in 5'-ETS of tricistronic rRNA transcript (SSU-rRNA, 5.8S rRNA, LSU-rRNA)	0.00466172	YBL004W,YCR057C,YDL148C,YDL153C,YDR339C,YDR449C,YDR457W,YER082C,YER127W,YFR001W,YGL171W,YHR169W,YJL010C,YJL069C,YJL109C,YJR002W,YKL099C,YLR051C,YLR129W,YLR186W,YML093W,YMR229C,YNR054C,YOL010W,YOR004W,YOR310C,YPL217C,YPR112C,YPR137W,YPR144C	GO:0000480
phospholipid metabolic process	0.00526627	YAL009W,YAL013W,YBL060W,YBR004C,YBR029C,YBR086C,YBR109C,YBR243C,YCL004W,YCL052C,YCR017C,YCR044C,YCR068W,YDL052C,YDL142C,YDR173C,YDR182W,YDR208W,YDR284C,YDR302W,YDR331W,YDR367W,YDR372C,YDR373W,YDR434W,YDR437W,YER026C,YER043C,YFL025C,YFR019W,YGL142C,YGR007W,YGR046W,YGR110W,YGR149W,YGR157W,YGR170W,YGR202C,YGR216C,YHL020C,YHR004C,YHR100C,YHR188C,YHR190W,YHR194W,YIL039W,YIL124W,YJL062W,YJL091C,YJL100W…	GO:0006644
glycerophospholipid biosynthetic process	0.0061006	YAL013W,YBL060W,YBR004C,YBR029C,YBR109C,YCL004W,YCL052C,YCR017C,YCR044C,YDL052C,YDL142C,YDR182W,YDR302W,YDR331W,YDR434W,YDR437W,YER026C,YER043C,YGL142C,YGR007W,YGR046W,YGR149W,YGR157W,YGR170W,YGR202C,YGR216C,YHR100C,YHR188C,YIL039W,YIL124W,YJL062W,YJL091C,YJR013W,YJR073C,YKL165C,YKL212W,YKR031C,YKR070W,YLL031C,YLR088W,YLR193C,YLR240W,YLR242C,YLR347C,YLR380W,YLR386W,YLR459W,YMR281W,YNL054W,YNL169C…	GO:0046474
macromolecule catabolic process	0.00639715	YAL021C,YAL033W,YAL058W,YBL022C,YBL041W,YBL051C,YBL055C,YBL057C,YBL058W,YBL084C,YBL105C,YBR058C,YBR062C,YBR101C,YBR111W-A,YBR114W,YBR133C,YBR160W,YBR167C,YBR170C,YBR173C,YBR201W,YBR227C,YBR257W,YBR280C,YBR286W,YBR290W,YCL008C,YCL039W,YCL047C,YCL052C,YCR077C,YCR093W,YDL007W,YDL008W,YDL097C,YDL102W,YDL111C,YDL122W,YDL126C,YDL139C,YDL147W,YDL160C,YDL165W,YDL190C,YDR002W,YDR030C,YDR049W,YDR054C,YDR05…	GO:0009057
protein methylation	0.00670894	YAR003W,YBR034C,YBR060C,YBR111W-A,YBR133C,YBR261C,YBR271W,YBR279W,YDL014W,YDR140W,YDR198C,YDR257C,YDR410C,YDR435C,YDR440W,YDR465C,YDR469W,YGL244W,YGR001C,YGR116W,YHR119W,YHR207C,YIL064W,YIL110W,YJL168C,YJR017C,YJR129C,YKL018W,YKL162C,YLR015W,YLR137W,YLR285W,YLR418C,YMR027W,YMR223W,YNL024C,YNL063W,YNL092W,YNR046W,YOL145C,YOR021C,YOR123C,YPL138C,YPR133C,YPR161C	GO:0006479
protein alkylation	0.00670894	YAR003W,YBR034C,YBR060C,YBR111W-A,YBR133C,YBR261C,YBR271W,YBR279W,YDL014W,YDR140W,YDR198C,YDR257C,YDR410C,YDR435C,YDR440W,YDR465C,YDR469W,YGL244W,YGR001C,YGR116W,YHR119W,YHR207C,YIL064W,YIL110W,YJL168C,YJR017C,YJR129C,YKL018W,YKL162C,YLR015W,YLR137W,YLR285W,YLR418C,YMR027W,YMR223W,YNL024C,YNL063W,YNL092W,YNR046W,YOL145C,YOR021C,YOR123C,YPL138C,YPR133C,YPR161C	GO:0008213
cleavage involved in rRNA processing	0.0078133	YBL004W,YBR247C,YCL059C,YCR047C,YCR057C,YDL060W,YDL111C,YDL148C,YDL153C,YDL208W,YDR280W,YDR339C,YDR449C,YDR457W,YER082C,YER127W,YFR001W,YGL078C,YGL171W,YGL246C,YGR095C,YGR158C,YGR195W,YGR276C,YHR069C,YHR072W-A,YHR169W,YJL010C,YJL050W,YJL069C,YJL109C,YJR002W,YKL099C,YKR063C,YLL035W,YLR051C,YLR059C,YLR107W,YLR129W,YLR186W,YML093W,YMR229C,YNL232W,YNL308C,YNR054C,YOL010W,YOL021C,YOL077C,YOL142W,YOR00…	GO:0000469
lipid biosynthetic process	0.00827179	YAL009W,YAL013W,YBL060W,YBR002C,YBR003W,YBR004C,YBR026C,YBR029C,YBR041W,YBR109C,YBR159W,YBR243C,YBR265W,YCL004W,YCL052C,YCR017C,YCR044C,YDL015C,YDL052C,YDL142C,YDL193W,YDL216C,YDR062W,YDR182W,YDR297W,YDR302W,YDR331W,YDR434W,YDR437W,YER019W,YER026C,YER043C,YER044C,YER061C,YER093C,YER125W,YGL001C,YGL012W,YGL055W,YGL142C,YGR007W,YGR036C,YGR037C,YGR046W,YGR060W,YGR149W,YGR157W,YGR170W,YGR175C,YGR202C…	GO:0008610
phospholipid biosynthetic process	0.0119773	YAL009W,YAL013W,YBL060W,YBR004C,YBR029C,YBR109C,YBR243C,YCL004W,YCL052C,YCR017C,YCR044C,YDL052C,YDL142C,YDR182W,YDR302W,YDR331W,YDR434W,YDR437W,YER026C,YER043C,YGL142C,YGR007W,YGR046W,YGR149W,YGR157W,YGR170W,YGR202C,YGR216C,YHL020C,YHR004C,YHR100C,YHR188C,YIL039W,YIL124W,YJL062W,YJL091C,YJL153C,YJL167W,YJR013W,YJR073C,YKL165C,YKL212W,YKR031C,YKR070W,YLL031C,YLR088W,YLR193C,YLR240W,YLR242C,YLR347C…	GO:0008654
lipoprotein metabolic process	0.0143121	YBR004C,YBR217W,YCL052C,YCR017C,YCR044C,YDR182W,YDR302W,YDR331W,YDR434W,YDR437W,YDR459C,YFR021W,YGL142C,YGR216C,YGR223C,YHR171W,YHR188C,YIL039W,YJL062W,YJL091C,YJR013W,YKL165C,YLL031C,YLR088W,YLR118C,YLR195C,YLR242C,YLR246W,YLR459W,YMR159C,YMR281W,YNL223W,YNL326C,YNR007C,YOL003C,YOR149C,YPL076W,YPL149W,YPL175W,YPR183W	GO:0042157
peptidyl-amino acid modification	0.0147524	YAL044C,YAR003W,YBL071W-A,YBL105C,YBR028C,YBR034C,YBR060C,YBR081C,YBR111W-A,YBR133C,YBR160W,YBR198C,YBR246W,YBR261C,YBR271W,YBR279W,YCL010C,YCR008W,YDL017W,YDL028C,YDL040C,YDL064W,YDL105W,YDL205C,YDR145W,YDR167W,YDR176W,YDR190C,YDR198C,YDR257C,YDR390C,YDR392W,YDR440W,YDR448W,YDR459C,YDR465C,YDR469W,YDR510W,YDR519W,YEL002C,YEL019C,YEL053C,YEL062W,YER049W,YER164W,YFL024C,YFL033C,YFL039C,YFR018C,YFR…	GO:0018193
glycerolipid metabolic process	0.0154692	YAL013W,YBL060W,YBR004C,YBR029C,YBR086C,YBR109C,YBR160W,YCL004W,YCL052C,YCR017C,YCR044C,YCR068W,YDL052C,YDL142C,YDR058C,YDR173C,YDR182W,YDR208W,YDR302W,YDR331W,YDR372C,YDR434W,YDR437W,YER026C,YER043C,YFL025C,YFR019W,YGL142C,YGR007W,YGR046W,YGR110W,YGR149W,YGR157W,YGR170W,YGR202C,YGR216C,YHL032C,YHR100C,YHR188C,YHR194W,YIL039W,YIL124W,YJL062W,YJL091C,YJL100W,YJL145W,YJR013W,YJR073C,YJR110W,YKL094W…	GO:0046486
tRNA wobble base modification	0.0160713	YAL020C,YBL024W,YBL071W-A,YCL017C,YDL033C,YDL047W,YDR267C,YGL091C,YGL211W,YGL236C,YGL243W,YGR200C,YHR111W,YHR187W,YIL003W,YIL008W,YJL035C,YKL110C,YLR316C,YLR384C,YML014W,YMR023C,YMR312W,YNL119W,YOR251C,YPL086C,YPL101W,YPL204W	GO:0002097
transcription preinitiation complex assembly	0.0173987	YAL001C,YBL014C,YBL093C,YBR083W,YBR123C,YBR198C,YCL010C,YCR042C,YDR145W,YDR167W,YDR362C,YDR394W,YDR397C,YEL009C,YER022W,YER148W,YER159C,YGL043W,YGL048C,YGL066W,YGL112C,YGL207W,YGR005C,YGR047C,YGR186W,YGR246C,YGR274C,YHR058C,YIR023W,YJL025W,YJR017C,YKL058W,YKL145W,YKR099W,YML015C,YML043C,YML069W,YML098W,YML114C,YMR039C,YMR227C,YMR236W,YNL039W,YNL248C,YOL051W,YOR117W,YOR194C,YOR259C,YPL011C,YPL082C…	GO:0070897
regulation of DNA-templated transcription, elongation	0.0186528	YAL021C,YBR034C,YBR097W,YBR279W,YCR093W,YDL108W,YDL165W,YDR432W,YER051W,YER068W,YGL043W,YGL048C,YGL173C,YGL207W,YGL244W,YGR005C,YGR063C,YGR116W,YGR186W,YGR252W,YIL038C,YJL115W,YJL179W,YKL139W,YKR048C,YLR200W,YLR240W,YLR418C,YML010W,YML094W,YMR039C,YNL139C,YNL153C,YNL288W,YNR052C,YOL145C,YOR048C,YOR123C,YOR244W,YOR259C,YPL046C,YPR133C,YPR161C	GO:0032784
alpha-amino acid biosynthetic process	0.0193182	YAL012W,YBR115C,YBR166C,YBR213W,YBR248C,YCL009C,YCL018W,YCL030C,YCR053W,YDL106C,YDL171C,YDR158W,YDR234W,YDR354W,YEL038W,YEL046C,YER023W,YER052C,YER055C,YER069W,YER086W,YER090W,YER091C,YFL030W,YFR025C,YFR030W,YGL009C,YGL026C,YGL125W,YGL184C,YGL202W,YGR012W,YGR155W,YGR208W,YHR018C,YHR025W,YHR037W,YIL020C,YIL046W,YIL094C,YIL116W,YIR034C,YJL071W,YJL088W,YJL130C,YJL200C,YJR010W,YJR016C,YJR024C,YJR109C…	GO:1901607
protein modification by small protein conjugation or removal	0.0213154	YAR007C,YBL084C,YBR058C,YBR062C,YBR111W-A,YBR114W,YBR279W,YBR280C,YBR290W,YCL008C,YCR066W,YDL008W,YDL064W,YDL074C,YDL091C,YDL105W,YDL122W,YDL126C,YDL147W,YDL165W,YDL190C,YDL216C,YDR030C,YDR054C,YDR092W,YDR139C,YDR177W,YDR255C,YDR265W,YDR266C,YDR306C,YDR313C,YDR328C,YDR363W-A,YDR390C,YDR457W,YDR510W,YEL012W,YEL019C,YER068W,YER100W,YER125W,YER151C,YER164W,YFL044C,YFR004W,YFR010W,YGL003C,YGL058W,YGL…	GO:0070647
positive regulation of DNA-templated transcription, elongation	0.0213869	YAL021C,YBR034C,YBR097W,YBR279W,YCR093W,YDL108W,YDL165W,YDR432W,YER051W,YER068W,YGL043W,YGL048C,YGL173C,YGL207W,YGL244W,YGR005C,YGR063C,YGR116W,YGR186W,YGR252W,YIL038C,YJL115W,YJL179W,YKL139W,YKR048C,YLR200W,YLR240W,YLR418C,YML010W,YML094W,YMR039C,YNL139C,YNL153C,YNL288W,YNR052C,YOL145C,YOR123C,YOR244W,YOR259C,YPL046C,YPR161C	GO:0032786
protein lipidation	0.0242093	YBR004C,YBR217W,YCL052C,YCR017C,YCR044C,YDR182W,YDR302W,YDR331W,YDR434W,YDR437W,YDR459C,YFR021W,YGL142C,YGR216C,YGR223C,YHR171W,YHR188C,YIL039W,YJL062W,YJL091C,YJR013W,YKL165C,YLL031C,YLR088W,YLR195C,YLR242C,YLR246W,YLR459W,YMR159C,YMR281W,YNL223W,YNL326C,YNR007C,YOL003C,YOR149C,YPL076W,YPL149W,YPL175W,YPR183W	GO:0006497
lipoprotein biosynthetic process	0.0242093	YBR004C,YBR217W,YCL052C,YCR017C,YCR044C,YDR182W,YDR302W,YDR331W,YDR434W,YDR437W,YDR459C,YFR021W,YGL142C,YGR216C,YGR223C,YHR171W,YHR188C,YIL039W,YJL062W,YJL091C,YJR013W,YKL165C,YLL031C,YLR088W,YLR195C,YLR242C,YLR246W,YLR459W,YMR159C,YMR281W,YNL223W,YNL326C,YNR007C,YOL003C,YOR149C,YPL076W,YPL149W,YPL175W,YPR183W	GO:0042158
DNA strand elongation	0.0296456	YBL023C,YBL035C,YBR087W,YBR088C,YBR202W,YDL164C,YDR013W,YDR121W,YEL032W,YGL201C,YHR164C,YIL150C,YIR002C,YIR008C,YJR006W,YJR068W,YKL045W,YMR190C,YNL088W,YNL102W,YNL218W,YNL262W,YNL290W,YOL006C,YOL094C,YOR217W,YPR019W	GO:0022616
positive regulation of protein complex assembly	0.0308688	YBL007C,YBR233W-A,YBR234C,YCR088W,YDL017W,YDL029W,YDL108W,YDR016C,YDR063W,YDR189W,YDR320C-A,YDR394W,YEL009C,YER016W,YGL043W,YGL048C,YGL066W,YGL095C,YGL207W,YGR113W,YHR114W,YIL062C,YIR006C,YJL020C,YJR017C,YJR065C,YKL013C,YKL052C,YKL145W,YKR048C,YLR319C,YLR337C,YLR370C,YLR429W,YML069W,YNL243W,YNL271C,YNR035C,YOR117W,YOR181W,YOR259C,YPR025C	GO:0031334
cellular amino acid biosynthetic process	0.0314552	YAL012W,YBR115C,YBR166C,YBR213W,YBR248C,YCL009C,YCL018W,YCL030C,YCR053W,YDL106C,YDL171C,YDR127W,YDR158W,YDR234W,YDR354W,YEL009C,YEL038W,YEL046C,YER023W,YER052C,YER055C,YER069W,YER086W,YER090W,YER091C,YFL030W,YFR025C,YFR030W,YGL009C,YGL026C,YGL125W,YGL148W,YGL184C,YGL202W,YGR012W,YGR155W,YGR208W,YHR018C,YHR025W,YHR037W,YIL020C,YIL046W,YIL094C,YIL116W,YIR034C,YJL071W,YJL088W,YJL130C,YJL200C,YJR010W…	GO:0008652
regulation of protein complex assembly	0.0340571	YAR014C,YBL007C,YBR233W-A,YBR234C,YCL029C,YCR088W,YDL017W,YDL029W,YDL077C,YDL108W,YDR016C,YDR063W,YDR080W,YDR189W,YDR320C-A,YDR328C,YDR394W,YDR397C,YEL009C,YER016W,YGL043W,YGL048C,YGL066W,YGL095C,YGL207W,YGL216W,YGR058W,YGR080W,YGR113W,YHR114W,YIL034C,YIL062C,YIL068C,YIR006C,YJL020C,YJR017C,YJR033C,YJR065C,YKL007W,YKL013C,YKL052C,YKL108W,YKL145W,YKR048C,YLR148W,YLR319C,YLR337C,YLR370C,YLR396C,YLR…	GO:0043254
protein localization	0.0357663	YAL001C,YAL002W,YAL010C,YAL024C,YAL026C,YAL034W-A,YAL041W,YAL042W,YAR007C,YAR014C,YBL037W,YBL040C,YBL047C,YBL050W,YBL051C,YBL060W,YBL078C,YBL102W,YBL104C,YBR017C,YBR023C,YBR034C,YBR080C,YBR086C,YBR097W,YBR102C,YBR106W,YBR109C,YBR111W-A,YBR114W,YBR137W,YBR160W,YBR164C,YBR170C,YBR171W,YBR201W,YBR217W,YBR227C,YBR247C,YBR290W,YCL001W,YCL008C,YCL010C,YCR008W,YCR032W,YCR047C,YCR088W,YDL007W,YDL017W,YDL…	GO:0008104
RNA 3'-end processing	0.0362017	YAL043C,YBR279W,YDL014W,YDL060W,YDL084W,YDL108W,YDL111C,YDR045C,YDR228C,YDR280W,YDR289C,YDR301W,YER168C,YGL043W,YGL044C,YGL244W,YGR095C,YGR116W,YGR158C,YGR178C,YGR195W,YGR276C,YGR280C,YHR069C,YJL050W,YJL140W,YJR093C,YJR141W,YKL018W,YKL059C,YKL139W,YKR002W,YKR079C,YLR059C,YLR107W,YLR115W,YLR132C,YLR175W,YLR418C,YLR430W,YMR061W,YMR239C,YNL139C,YNL222W,YNL232W,YNL251C,YNL317W,YOL021C,YOL123W,YOL142W…	GO:0031123
ubiquitin-dependent ERAD pathway	0.0407562	YAL058W,YBL058W,YBR170C,YBR201W,YCL047C,YCL052C,YDL126C,YDL190C,YDR049W,YDR057W,YDR177W,YEL037C,YER100W,YFL025C,YFL044C,YGL058W,YGL141W,YGR048W,YGR184C,YHR204W,YIL030C,YJL034W,YJR131W,YLR057W,YLR104W,YLR207W,YLR208W,YLR378C,YMR022W,YMR161W,YMR214W,YMR276W,YNL064C,YOL013C,YOR007C,YOR259C,YPL096W,YPR131C	GO:0030433
heterocycle biosynthetic process	0.0425663	YAL001C,YAL013W,YAL019W,YAL021C,YAL043C,YAR003W,YAR007C,YAR014C,YAR015W,YBL014C,YBL021C,YBL033C,YBL035C,YBL093C,YBL098W,YBL099W,YBR029C,YBR034C,YBR035C,YBR039W,YBR060C,YBR081C,YBR083W,YBR088C,YBR097W,YBR103W,YBR111W-A,YBR112C,YBR123C,YBR135W,YBR143C,YBR153W,YBR154C,YBR160W,YBR170C,YBR193C,YBR198C,YBR202W,YBR213W,YBR215W,YBR221C,YBR239C,YBR240C,YBR248C,YBR252W,YBR256C,YBR279W,YBR289W,YCL010C,YCL03…	GO:0018130
carbohydrate derivative biosynthetic process	0.0476961	YAR015W,YBL082C,YBL099W,YBR002C,YBR004C,YBR023C,YBR039W,YBR070C,YBR110W,YBR199W,YBR221C,YBR243C,YBR252W,YCL005W-A,YCL052C,YCR017C,YCR044C,YDL004W,YDL055C,YDL103C,YDL193W,YDR050C,YDR182W,YDR196C,YDR226W,YDR236C,YDR245W,YDR298C,YDR302W,YDR322C-A,YDR331W,YDR377W,YDR408C,YDR414C,YDR434W,YDR437W,YDR454C,YDR531W,YEL002C,YEL004W,YEL021W,YEL036C,YEL042W,YEL058W,YER003C,YER005W,YER170W,YER178W,YFL017C,YFL…	GO:1901137

## Sheet: Supp  9B Ancient-Cell_Component
S. cerevisiae Group I Significantly Enriched Cellular Components
Biological Process Term	P-value	Genes	GO ID
intracellular	2.09181e-101	YAL001C,YAL002W,YAL003W,YAL009W,YAL010C,YAL012W,YAL013W,YAL016W,YAL019W,YAL020C,YAL021C,YAL022C,YAL024C,YAL025C,YAL026C,YAL032C,YAL033W,YAL034W-A,YAL035W,YAL036C,YAL039C,YAL041W,YAL042W,YAL043C,YAL044C,YAL044W-A,YAL046C,YAL048C,YAL049C,YAL058W,YAR003W,YAR007C,YAR008W,YAR014C,YAR015W,YAR018C,YAR035W,YBL001C,YBL004W,YBL007C,YBL013W,YBL014C,YBL015W,YBL019W,YBL020W,YBL021C,YBL022C,YBL023C,YBL024W,YBL…	GO:0005622
membrane-bounded organelle	1.54787e-77	YAL001C,YAL002W,YAL009W,YAL010C,YAL012W,YAL013W,YAL016W,YAL019W,YAL021C,YAL022C,YAL025C,YAL026C,YAL032C,YAL033W,YAL034W-A,YAL035W,YAL039C,YAL041W,YAL042W,YAL043C,YAL044C,YAL044W-A,YAL046C,YAL048C,YAL058W,YAR003W,YAR007C,YAR008W,YAR014C,YAR015W,YAR035W,YBL001C,YBL004W,YBL007C,YBL013W,YBL014C,YBL015W,YBL019W,YBL020W,YBL021C,YBL022C,YBL023C,YBL024W,YBL026W,YBL028C,YBL033C,YBL034C,YBL035C,YBL036C,YBL…	GO:0043227
intracellular organelle	2.19566e-74	YAL001C,YAL002W,YAL009W,YAL010C,YAL012W,YAL013W,YAL016W,YAL019W,YAL021C,YAL022C,YAL025C,YAL026C,YAL032C,YAL033W,YAL034W-A,YAL035W,YAL036C,YAL039C,YAL041W,YAL042W,YAL043C,YAL044C,YAL044W-A,YAL046C,YAL048C,YAL058W,YAR003W,YAR007C,YAR008W,YAR014C,YAR015W,YAR018C,YAR035W,YBL001C,YBL004W,YBL007C,YBL013W,YBL014C,YBL015W,YBL019W,YBL020W,YBL021C,YBL022C,YBL023C,YBL024W,YBL026W,YBL028C,YBL033C,YBL034C,YBL…	GO:0043229
organelle	4.55319e-74	YAL001C,YAL002W,YAL009W,YAL010C,YAL012W,YAL013W,YAL016W,YAL019W,YAL021C,YAL022C,YAL025C,YAL026C,YAL032C,YAL033W,YAL034W-A,YAL035W,YAL036C,YAL039C,YAL041W,YAL042W,YAL043C,YAL044C,YAL044W-A,YAL046C,YAL048C,YAL058W,YAR003W,YAR007C,YAR008W,YAR014C,YAR015W,YAR018C,YAR035W,YBL001C,YBL004W,YBL007C,YBL013W,YBL014C,YBL015W,YBL019W,YBL020W,YBL021C,YBL022C,YBL023C,YBL024W,YBL026W,YBL028C,YBL033C,YBL034C,YBL…	GO:0043226
intracellular membrane-bounded organelle	2.37749e-73	YAL001C,YAL002W,YAL009W,YAL010C,YAL012W,YAL013W,YAL016W,YAL019W,YAL021C,YAL022C,YAL025C,YAL026C,YAL032C,YAL033W,YAL034W-A,YAL035W,YAL039C,YAL041W,YAL042W,YAL043C,YAL044C,YAL044W-A,YAL046C,YAL048C,YAL058W,YAR003W,YAR007C,YAR008W,YAR014C,YAR015W,YAR035W,YBL001C,YBL004W,YBL007C,YBL013W,YBL014C,YBL015W,YBL019W,YBL020W,YBL021C,YBL022C,YBL023C,YBL024W,YBL026W,YBL028C,YBL033C,YBL034C,YBL035C,YBL036C,YBL…	GO:0043231
protein-containing complex	7.74615e-63	YAL001C,YAL002W,YAL003W,YAL009W,YAL010C,YAL013W,YAL016W,YAL021C,YAL025C,YAL026C,YAL032C,YAL033W,YAL034W-A,YAL035W,YAL036C,YAL041W,YAL043C,YAL044C,YAL048C,YAR003W,YAR007C,YAR008W,YAR014C,YBL004W,YBL007C,YBL014C,YBL021C,YBL023C,YBL026W,YBL028C,YBL035C,YBL037W,YBL038W,YBL041W,YBL049W,YBL050W,YBL051C,YBL063W,YBL080C,YBL084C,YBL090W,YBL092W,YBL093C,YBL097W,YBL099W,YBL104C,YBR002C,YBR004C,YBR017C,YBR03…	GO:0032991
membrane-enclosed lumen	1.52077e-35	YAL013W,YAL021C,YAL025C,YAL033W,YAL034W-A,YAL039C,YAL043C,YAL044W-A,YAL046C,YAR003W,YAR007C,YBL004W,YBL013W,YBL014C,YBL022C,YBL023C,YBL024W,YBL026W,YBL028C,YBL033C,YBL034C,YBL035C,YBL038W,YBL084C,YBL090W,YBL093C,YBL097W,YBL099W,YBL107C,YBR026C,YBR035C,YBR056W,YBR060C,YBR081C,YBR103W,YBR111W-A,YBR112C,YBR141C,YBR142W,YBR146W,YBR154C,YBR167C,YBR186W,YBR193C,YBR198C,YBR202W,YBR221C,YBR222C,YBR227C,Y…	GO:0031974
organelle lumen	1.52077e-35	YAL013W,YAL021C,YAL025C,YAL033W,YAL034W-A,YAL039C,YAL043C,YAL044W-A,YAL046C,YAR003W,YAR007C,YBL004W,YBL013W,YBL014C,YBL022C,YBL023C,YBL024W,YBL026W,YBL028C,YBL033C,YBL034C,YBL035C,YBL038W,YBL084C,YBL090W,YBL093C,YBL097W,YBL099W,YBL107C,YBR026C,YBR035C,YBR056W,YBR060C,YBR081C,YBR103W,YBR111W-A,YBR112C,YBR141C,YBR142W,YBR146W,YBR154C,YBR167C,YBR186W,YBR193C,YBR198C,YBR202W,YBR221C,YBR222C,YBR227C,Y…	GO:0043233
intracellular organelle lumen	1.52077e-35	YAL013W,YAL021C,YAL025C,YAL033W,YAL034W-A,YAL039C,YAL043C,YAL044W-A,YAL046C,YAR003W,YAR007C,YBL004W,YBL013W,YBL014C,YBL022C,YBL023C,YBL024W,YBL026W,YBL028C,YBL033C,YBL034C,YBL035C,YBL038W,YBL084C,YBL090W,YBL093C,YBL097W,YBL099W,YBL107C,YBR026C,YBR035C,YBR056W,YBR060C,YBR081C,YBR103W,YBR111W-A,YBR112C,YBR141C,YBR142W,YBR146W,YBR154C,YBR167C,YBR186W,YBR193C,YBR198C,YBR202W,YBR221C,YBR222C,YBR227C,Y…	GO:0070013
catalytic complex	2.1075e-20	YAL009W,YAL013W,YAL016W,YAL021C,YAL032C,YAL033W,YAL044C,YAR003W,YAR008W,YBL026W,YBL035C,YBL041W,YBL049W,YBL084C,YBR002C,YBR004C,YBR055C,YBR065C,YBR081C,YBR087W,YBR097W,YBR103W,YBR111W-A,YBR114W,YBR126C,YBR135W,YBR154C,YBR160W,YBR167C,YBR170C,YBR198C,YBR201W,YBR217W,YBR221C,YBR257W,YBR279W,YBR280C,YBR281C,YBR289W,YBR295W,YCL009C,YCL010C,YCL052C,YCR033W,YCR042C,YCR066W,YDL007W,YDL008W,YDL040C,YDL04…	GO:1902494
nucleus	3.86805e-20	YAL001C,YAL009W,YAL012W,YAL013W,YAL016W,YAL019W,YAL021C,YAL025C,YAL032C,YAL033W,YAL034W-A,YAL041W,YAL043C,YAR003W,YAR007C,YAR008W,YAR014C,YAR015W,YBL001C,YBL004W,YBL007C,YBL014C,YBL019W,YBL021C,YBL023C,YBL024W,YBL026W,YBL028C,YBL033C,YBL034C,YBL035C,YBL036C,YBL041W,YBL051C,YBL058W,YBL063W,YBL071W-A,YBL084C,YBL088C,YBL091C,YBL093C,YBL097W,YBL105C,YBR008C,YBR011C,YBR017C,YBR028C,YBR034C,YBR046C,YBR…	GO:0005634
cytoplasm	4.62673e-20	YAL001C,YAL002W,YAL003W,YAL009W,YAL010C,YAL012W,YAL013W,YAL016W,YAL019W,YAL020C,YAL021C,YAL022C,YAL024C,YAL026C,YAL033W,YAL034W-A,YAL035W,YAL036C,YAL039C,YAL041W,YAL042W,YAL044C,YAL044W-A,YAL046C,YAL048C,YAL049C,YAL058W,YAR007C,YAR008W,YAR014C,YAR015W,YAR018C,YAR035W,YBL001C,YBL004W,YBL007C,YBL013W,YBL014C,YBL015W,YBL020W,YBL022C,YBL023C,YBL024W,YBL026W,YBL033C,YBL034C,YBL036C,YBL037W,YBL038W,YBL…	GO:0005737
mitochondrial matrix	1.07921e-18	YAL044W-A,YAL046C,YBL013W,YBL022C,YBL038W,YBL090W,YBL099W,YBR026C,YBR146W,YBR221C,YBR227C,YBR251W,YBR268W,YBR269C,YBR282W,YCL009C,YCL064C,YCR024C,YCR028C-A,YCR046C,YCR071C,YCR079W,YDL045W-A,YDL120W,YDL178W,YDR036C,YDR041W,YDR115W,YDR116C,YDR148C,YDR175C,YDR194C,YDR232W,YDR237W,YDR258C,YDR268W,YDR322W,YDR332W,YDR337W,YDR379C-A,YDR405W,YDR430C,YDR462W,YDR493W,YDR511W,YEL050C,YER048W-A,YER050C,YER05…	GO:0005759
transferase complex	5.78158e-16	YAL021C,YAR003W,YBL035C,YBL049W,YBL084C,YBR002C,YBR004C,YBR081C,YBR097W,YBR111W-A,YBR114W,YBR126C,YBR135W,YBR154C,YBR160W,YBR170C,YBR198C,YBR201W,YBR217W,YBR279W,YBR280C,YCL009C,YCL010C,YCL052C,YCR042C,YCR066W,YDL008W,YDL040C,YDL090C,YDL091C,YDL102W,YDL105W,YDL108W,YDL126C,YDL140C,YDL150W,YDL190C,YDL193W,YDL201W,YDR030C,YDR045C,YDR054C,YDR057W,YDR062W,YDR074W,YDR079C-A,YDR092W,YDR121W,YDR140W,YDR…	GO:1990234
DNA-directed RNA polymerase complex	2.2775e-15	YAL021C,YBL035C,YBR154C,YBR198C,YBR279W,YCR042C,YDL108W,YDL140C,YDL150W,YDR045C,YDR079C-A,YDR145W,YDR167W,YDR289C,YDR311W,YDR392W,YDR404C,YDR460W,YER148W,YER171W,YFL036W,YGL070C,YGL112C,YGL244W,YGR005C,YGR186W,YGR274C,YHR143W-A,YIL021W,YIL143C,YIR008C,YJL011C,YJL140W,YJR063W,YKL028W,YKL045W,YKL058W,YKL144C,YKR025W,YKR062W,YLR005W,YLR418C,YML015C,YML098W,YML114C,YMR227C,YMR228W,YMR236W,YNL102W,YNL…	GO:0000428
RNA polymerase complex	2.2775e-15	YAL021C,YBL035C,YBR154C,YBR198C,YBR279W,YCR042C,YDL108W,YDL140C,YDL150W,YDR045C,YDR079C-A,YDR145W,YDR167W,YDR289C,YDR311W,YDR392W,YDR404C,YDR460W,YER148W,YER171W,YFL036W,YGL070C,YGL112C,YGL244W,YGR005C,YGR186W,YGR274C,YHR143W-A,YIL021W,YIL143C,YIR008C,YJL011C,YJL140W,YJR063W,YKL028W,YKL045W,YKL058W,YKL144C,YKR025W,YKR062W,YLR005W,YLR418C,YML015C,YML098W,YML114C,YMR227C,YMR228W,YMR236W,YNL102W,YNL…	GO:0030880
mitochondrion	7.22924e-15	YAL001C,YAL010C,YAL019W,YAL035W,YAL039C,YAL044C,YAL044W-A,YAL046C,YAL048C,YAR008W,YAR035W,YBL013W,YBL015W,YBL022C,YBL033C,YBL038W,YBL057C,YBL064C,YBL080C,YBL088C,YBL090W,YBL098W,YBL099W,YBL107C,YBR003W,YBR004C,YBR026C,YBR035C,YBR039W,YBR056W,YBR081C,YBR097W,YBR106W,YBR111C,YBR136W,YBR146W,YBR163W,YBR170C,YBR176W,YBR179C,YBR192W,YBR196C,YBR200W,YBR221C,YBR223C,YBR227C,YBR229C,YBR251W,YBR265W,YBR26…	GO:0005739
nuclear DNA-directed RNA polymerase complex	9.88839e-15	YAL021C,YBL035C,YBR154C,YBR198C,YBR279W,YCR042C,YDL108W,YDL140C,YDL150W,YDR045C,YDR079C-A,YDR145W,YDR167W,YDR289C,YDR311W,YDR392W,YDR404C,YDR460W,YER148W,YER171W,YGL070C,YGL112C,YGL244W,YGR005C,YGR186W,YGR274C,YHR143W-A,YIL021W,YIL143C,YIR008C,YJL011C,YJL140W,YJR063W,YKL028W,YKL045W,YKL058W,YKL144C,YKR025W,YKR062W,YLR005W,YLR418C,YML015C,YML098W,YML114C,YMR227C,YMR236W,YNL102W,YNL113W,YNL248C,YNR…	GO:0055029
organelle membrane	1.20909e-13	YAL009W,YAL010C,YAL022C,YAL039C,YAL042W,YAL048C,YAL058W,YAR008W,YAR035W,YBL007C,YBL020W,YBL037W,YBL040C,YBL041W,YBL050W,YBL057C,YBL078C,YBL082C,YBL098W,YBL099W,YBL102W,YBL104C,YBR002C,YBR003W,YBR004C,YBR023C,YBR029C,YBR039W,YBR041W,YBR070C,YBR074W,YBR097W,YBR106W,YBR110W,YBR127C,YBR132C,YBR159W,YBR168W,YBR170C,YBR171W,YBR179C,YBR187W,YBR192W,YBR201W,YBR222C,YBR227C,YBR235W,YBR243C,YBR265W,YBR290W…	GO:0031090
nuclear lumen	2.55114e-13	YAL013W,YAL021C,YAL025C,YAL033W,YAL034W-A,YAL043C,YAR003W,YAR007C,YBL004W,YBL014C,YBL023C,YBL024W,YBL026W,YBL028C,YBL034C,YBL035C,YBL084C,YBL093C,YBL097W,YBR060C,YBR081C,YBR103W,YBR111W-A,YBR112C,YBR141C,YBR142W,YBR154C,YBR167C,YBR186W,YBR193C,YBR198C,YBR202W,YBR228W,YBR233W-A,YBR247C,YBR257W,YBR274W,YBR279W,YBR281C,YBR289W,YCL010C,YCL016C,YCL029C,YCL031C,YCL054W,YCL059C,YCL061C,YCR016W,YCR033W,Y…	GO:0031981
nucleoplasm	4.29873e-13	YAL013W,YAL021C,YAL043C,YAR003W,YBL004W,YBL023C,YBL093C,YBR060C,YBR081C,YBR103W,YBR111W-A,YBR112C,YBR154C,YBR193C,YBR198C,YBR202W,YBR279W,YCL010C,YCL016C,YCR033W,YCR042C,YCR081W,YDL014W,YDL051W,YDL076C,YDL108W,YDL140C,YDR013W,YDR079C-A,YDR101C,YDR145W,YDR167W,YDR176W,YDR190C,YDR228C,YDR289C,YDR301W,YDR308C,YDR311W,YDR334W,YDR359C,YDR392W,YDR397C,YDR404C,YDR448W,YDR460W,YDR469W,YDR489W,YEL009C,YEL…	GO:0005654
non-membrane-bounded organelle	1.29838e-11	YAL013W,YAL016W,YAL019W,YAL021C,YAL025C,YAL033W,YAL034W-A,YAL035W,YAL036C,YAR003W,YAR007C,YAR014C,YAR018C,YBL004W,YBL007C,YBL014C,YBL023C,YBL024W,YBL026W,YBL028C,YBL034C,YBL035C,YBL038W,YBL047C,YBL063W,YBL088C,YBL090W,YBL092W,YBL097W,YBL099W,YBL105C,YBR002C,YBR041W,YBR060C,YBR079C,YBR081C,YBR087W,YBR088C,YBR094W,YBR103W,YBR109C,YBR111W-A,YBR112C,YBR127C,YBR133C,YBR141C,YBR142W,YBR143C,YBR146W,YBR…	GO:0043228
intracellular non-membrane-bounded organelle	1.29838e-11	YAL013W,YAL016W,YAL019W,YAL021C,YAL025C,YAL033W,YAL034W-A,YAL035W,YAL036C,YAR003W,YAR007C,YAR014C,YAR018C,YBL004W,YBL007C,YBL014C,YBL023C,YBL024W,YBL026W,YBL028C,YBL034C,YBL035C,YBL038W,YBL047C,YBL063W,YBL088C,YBL090W,YBL092W,YBL097W,YBL099W,YBL105C,YBR002C,YBR041W,YBR060C,YBR079C,YBR081C,YBR087W,YBR088C,YBR094W,YBR103W,YBR109C,YBR111W-A,YBR112C,YBR127C,YBR133C,YBR141C,YBR142W,YBR143C,YBR146W,YBR…	GO:0043232
peptidase complex	3.79615e-11	YBL041W,YBR081C,YBR111W-A,YBR198C,YBR281C,YBR295W,YCL010C,YDL007W,YDL097C,YDL147W,YDR145W,YDR167W,YDR176W,YDR363W-A,YDR392W,YDR394W,YDR427W,YDR448W,YEL037C,YER012W,YER021W,YER094C,YER164W,YFL007W,YFR004W,YFR010W,YFR050C,YFR052W,YGL011C,YGL048C,YGL066W,YGL112C,YGL141W,YGR135W,YGR184C,YGR252W,YGR253C,YHL030W,YHR027C,YHR099W,YHR200W,YIL007C,YIL075C,YIR022W,YJL001W,YJR010C-A,YKL145W,YLR055C,YLR066W,Y…	GO:1905368
RNA polymerase II, holoenzyme	1.10822e-10	YAL021C,YBR154C,YBR198C,YBR279W,YCR042C,YDL108W,YDL140C,YDR079C-A,YDR145W,YDR167W,YDR289C,YDR311W,YDR392W,YDR404C,YDR460W,YER148W,YER171W,YGL070C,YGL112C,YGL244W,YGR005C,YGR186W,YGR274C,YHR143W-A,YIL021W,YIL143C,YJL140W,YKL028W,YKL058W,YKR062W,YLR005W,YLR418C,YML015C,YML098W,YML114C,YMR227C,YMR236W,YOL005C,YOL145C,YOR123C,YOR151C,YOR194C,YOR210W,YOR224C,YPL011C,YPL122C,YPR025C,YPR056W,YPR187W	GO:0016591
mitochondrial protein complex	8.31679e-10	YAL010C,YAL048C,YBL038W,YBL090W,YBL099W,YBR039W,YBR146W,YBR170C,YBR221C,YBR251W,YBR268W,YBR282W,YCL057C-A,YCR046C,YCR071C,YDL004W,YDL045W-A,YDL067C,YDL126C,YDL217C,YDR036C,YDR041W,YDR049W,YDR115W,YDR116C,YDR148C,YDR175C,YDR237W,YDR298C,YDR322C-A,YDR322W,YDR337W,YDR377W,YDR405W,YDR462W,YDR529C,YEL020W-A,YEL024W,YEL050C,YER050C,YER178W,YFL036W,YFR033C,YFR049W,YGL068W,YGL129C,YGL187C,YGL191W,YGR033C…	GO:0098798
transferase complex, transferring phosphorus-containing groups	5.15058e-09	YAL021C,YBL035C,YBR097W,YBR135W,YBR154C,YBR160W,YBR198C,YBR279W,YCR042C,YDL102W,YDL108W,YDL140C,YDL150W,YDR045C,YDR079C-A,YDR121W,YDR145W,YDR167W,YDR289C,YDR311W,YDR392W,YDR404C,YDR460W,YDR477W,YER148W,YER171W,YFL029C,YFL036W,YFR019W,YFR021W,YGL070C,YGL112C,YGL115W,YGL180W,YGL215W,YGL244W,YGR005C,YGR186W,YGR274C,YHR071W,YHR143W-A,YIL021W,YIL143C,YIR008C,YJL011C,YJL140W,YJR006W,YJR063W,YKL028W,YKL…	GO:0061695
preribosome	1.65636e-08	YAL025C,YBL004W,YBL028C,YBR247C,YCL031C,YCL054W,YCL059C,YCR057C,YDL014W,YDL031W,YDL060W,YDL148C,YDL153C,YDL213C,YDR060W,YDR064W,YDR083W,YDR087C,YDR101C,YDR299W,YDR324C,YDR339C,YDR398W,YDR449C,YDR496C,YEL026W,YEL055C,YER002W,YER006W,YER082C,YER126C,YER127W,YFL002C,YFR001W,YGL019W,YGL078C,YGL111W,YGL120C,YGL123W,YGL171W,YGR090W,YGR103W,YGR145W,YGR271C-A,YHR088W,YHR148W,YHR169W,YIL091C,YJL010C,YJL03…	GO:0030684
organellar ribosome	2.08798e-08	YBL038W,YBL090W,YBR146W,YBR251W,YBR268W,YBR282W,YCR046C,YCR071C,YDL045W-A,YDR036C,YDR041W,YDR115W,YDR116C,YDR175C,YDR237W,YDR322W,YDR337W,YDR405W,YDR462W,YEL050C,YER050C,YFR049W,YGL068W,YGL129C,YGR076C,YGR165W,YGR215W,YGR220C,YHL004W,YHR075C,YHR147C,YIL093C,YJL063C,YJL096W,YJR101W,YJR113C,YKL003C,YKL138C,YKL155C,YKL167C,YKL170W,YKR085C,YLR281C,YLR312W-A,YLR439W,YML009C,YML025C,YMR024W,YMR158W,YMR…	GO:0000313
mitochondrial ribosome	2.08798e-08	YBL038W,YBL090W,YBR146W,YBR251W,YBR268W,YBR282W,YCR046C,YCR071C,YDL045W-A,YDR036C,YDR041W,YDR115W,YDR116C,YDR175C,YDR237W,YDR322W,YDR337W,YDR405W,YDR462W,YEL050C,YER050C,YFR049W,YGL068W,YGL129C,YGR076C,YGR165W,YGR215W,YGR220C,YHL004W,YHR075C,YHR147C,YIL093C,YJL063C,YJL096W,YJR101W,YJR113C,YKL003C,YKL138C,YKL155C,YKL167C,YKL170W,YKR085C,YLR281C,YLR312W-A,YLR439W,YML009C,YML025C,YMR024W,YMR158W,YMR…	GO:0005761
membrane protein complex	6.74209e-08	YAL009W,YAL010C,YAL048C,YBL037W,YBL050W,YBL099W,YBR039W,YBR070C,YBR097W,YBR127C,YBR170C,YBR171W,YBR201W,YBR243C,YCL005W-A,YCL008C,YCL045C,YCL057C-A,YDL004W,YDL067C,YDL077C,YDL091C,YDL126C,YDL145C,YDL185W,YDL195W,YDL217C,YDR049W,YDR057W,YDR062W,YDR080W,YDR086C,YDR238C,YDR245W,YDR292C,YDR298C,YDR322C-A,YDR331W,YDR377W,YDR434W,YDR437W,YDR468C,YDR529C,YEL002C,YEL020W-A,YEL024W,YEL036C,YEL051W,YER122C…	GO:0098796
bounding membrane of organelle	1.43202e-07	YAL010C,YAL022C,YAL042W,YAL048C,YAR008W,YBL007C,YBL037W,YBL050W,YBL057C,YBL078C,YBL098W,YBL102W,YBL104C,YBR041W,YBR074W,YBR097W,YBR127C,YBR132C,YBR168W,YBR170C,YBR171W,YBR179C,YBR187W,YBR222C,YBR235W,YBR265W,YBR290W,YBR293W,YCL001W,YCL005W-A,YCL008C,YCL038C,YCR023C,YCR028C,YCR032W,YCR044C,YCR068W,YCR075C,YDL001W,YDL054C,YDL058W,YDL065C,YDL077C,YDL126C,YDL128W,YDL145C,YDL149W,YDL185W,YDL195W,YDL20…	GO:0098588
spliceosomal complex	1.52396e-06	YAL032C,YBL026W,YBL051C,YBR055C,YBR065C,YCR063W,YDL030W,YDL043C,YDL084W,YDL087C,YDL098C,YDL209C,YDR088C,YDR243C,YDR364C,YDR416W,YDR473C,YDR482C,YEL026W,YER013W,YER029C,YER112W,YER146W,YER172C,YFL017W-A,YGL120C,YGL174W,YGR006W,YGR074W,YGR091W,YGR093W,YGR129W,YGR278W,YHR086W,YHR165C,YIL061C,YIR005W,YIR009W,YJL203W,YJR022W,YJR050W,YKL012W,YKL095W,YKR086W,YLL036C,YLR116W,YLR117C,YLR147C,YLR275W,YLR29…	GO:0005681
proteasome complex	1.94839e-06	YBL041W,YBR295W,YDL007W,YDL097C,YDL147W,YDR363W-A,YDR394W,YDR427W,YEL037C,YER012W,YER021W,YER094C,YFL007W,YFR004W,YFR010W,YFR050C,YFR052W,YGL011C,YGL048C,YGL141W,YGR135W,YGR184C,YGR253C,YHL030W,YHR027C,YHR200W,YIL007C,YIL075C,YJL001W,YKL145W,YML092C,YMR314W,YOL038W,YOR117W,YOR157C,YOR259C,YOR261C,YOR362C,YPR103W,YPR108W	GO:0000502
endopeptidase complex	1.94839e-06	YBL041W,YBR295W,YDL007W,YDL097C,YDL147W,YDR363W-A,YDR394W,YDR427W,YEL037C,YER012W,YER021W,YER094C,YFL007W,YFR004W,YFR010W,YFR050C,YFR052W,YGL011C,YGL048C,YGL141W,YGR135W,YGR184C,YGR253C,YHL030W,YHR027C,YHR200W,YIL007C,YIL075C,YJL001W,YKL145W,YML092C,YMR314W,YOL038W,YOR117W,YOR157C,YOR259C,YOR261C,YOR362C,YPR103W,YPR108W	GO:1905369
cytosolic proteasome complex	4.19852e-06	YBL041W,YDL097C,YDL147W,YDR363W-A,YDR394W,YDR427W,YER012W,YER094C,YFL007W,YFR004W,YFR050C,YFR052W,YGL011C,YGL048C,YGR135W,YGR253C,YHR027C,YIL075C,YJL001W,YML092C,YMR314W,YOL038W,YOR157C,YOR259C,YOR261C,YOR362C,YPR103W	GO:0031597
replication fork	4.76978e-06	YAR007C,YBL023C,YBL035C,YBR087W,YBR088C,YBR170C,YBR202W,YCL061C,YDL102W,YDL126C,YDR013W,YDR419W,YDR489W,YEL032W,YFR027W,YGL201C,YGL207W,YGR048W,YIL150C,YIR008C,YJL072C,YJL090C,YJR006W,YJR068W,YKL017C,YKL045W,YLR103C,YLR274W,YLR430W,YML061C,YML069W,YMR048W,YMR078C,YNL102W,YNL262W,YNL273W,YNL290W,YNL312W,YOL006C,YOL094C,YOL146W,YOR080W,YOR217W,YOR346W,YPL024W,YPL151C,YPR019W,YPR135W	GO:0005657
endomembrane system	1.12544e-05	YAL002W,YAL009W,YAL010C,YAL026C,YAL042W,YAL048C,YAL058W,YAR008W,YBL007C,YBL020W,YBL035C,YBL037W,YBL040C,YBL041W,YBL082C,YBL102W,YBR002C,YBR004C,YBR017C,YBR023C,YBR029C,YBR041W,YBR070C,YBR080C,YBR086C,YBR096W,YBR097W,YBR101C,YBR102C,YBR106W,YBR110W,YBR111W-A,YBR132C,YBR159W,YBR160W,YBR164C,YBR170C,YBR171W,YBR187W,YBR199W,YBR201W,YBR229C,YBR243C,YBR246W,YBR254C,YBR265W,YBR287W,YBR290W,YBR293W,YBR29…	GO:0012505
nuclear outer membrane-endoplasmic reticulum membrane network	1.40807e-05	YAL009W,YAL042W,YAL058W,YBL020W,YBL040C,YBL041W,YBL082C,YBR002C,YBR004C,YBR029C,YBR070C,YBR106W,YBR110W,YBR132C,YBR159W,YBR170C,YBR171W,YBR201W,YBR243C,YBR265W,YCL045C,YCL052C,YCR017C,YCR044C,YCR068W,YDL015C,YDL058W,YDL065C,YDL072C,YDL126C,YDL149W,YDL193W,YDL195W,YDL212W,YDR049W,YDR057W,YDR062W,YDR086C,YDR205W,YDR245W,YDR292C,YDR297W,YDR302W,YDR320C,YDR331W,YDR410C,YDR414C,YDR434W,YDR437W,YDR519W…	GO:0042175
proteasome storage granule	2.01009e-05	YBL041W,YDL097C,YDL147W,YDR363W-A,YDR427W,YER012W,YER094C,YFL007W,YFR004W,YFR050C,YFR052W,YGL011C,YGL048C,YGR135W,YGR253C,YHR027C,YIL075C,YJL001W,YML092C,YMR314W,YOL038W,YOR157C,YOR261C,YOR362C,YPR103W	GO:0034515
nucleolus	3.1338e-05	YAL025C,YAL033W,YBL004W,YBL014C,YBL024W,YBL026W,YBL028C,YBR141C,YBR142W,YBR154C,YBR167C,YBR186W,YBR247C,YBR257W,YCL031C,YCL054W,YCL059C,YCR016W,YCR047C,YCR057C,YCR072C,YCR087C-A,YDL014W,YDL031W,YDL051W,YDL060W,YDL111C,YDL148C,YDL153C,YDL208W,YDL213C,YDR005C,YDR045C,YDR060W,YDR064W,YDR083W,YDR087C,YDR101C,YDR280W,YDR299W,YDR324C,YDR339C,YDR365C,YDR398W,YDR412W,YDR432W,YDR449C,YDR457W,YDR496C,YEL02…	GO:0005730
endoplasmic reticulum membrane	5.90741e-05	YAL009W,YAL042W,YAL058W,YBL020W,YBL040C,YBL041W,YBL082C,YBR002C,YBR004C,YBR029C,YBR070C,YBR106W,YBR110W,YBR132C,YBR159W,YBR170C,YBR171W,YBR201W,YBR243C,YBR265W,YCL045C,YCL052C,YCR017C,YCR044C,YCR068W,YDL015C,YDL058W,YDL065C,YDL072C,YDL126C,YDL149W,YDL193W,YDL195W,YDL212W,YDR049W,YDR057W,YDR062W,YDR086C,YDR205W,YDR245W,YDR292C,YDR297W,YDR302W,YDR320C,YDR331W,YDR410C,YDR414C,YDR434W,YDR437W,YDR519W…	GO:0005789
organellar large ribosomal subunit	7.97353e-05	YBL038W,YBR268W,YBR282W,YCR046C,YCR071C,YDR115W,YDR116C,YDR237W,YDR322W,YDR405W,YDR462W,YEL050C,YGL068W,YGR076C,YGR220C,YHR147C,YJL063C,YJL096W,YKL138C,YKL167C,YKL170W,YKR085C,YLR281C,YLR312W-A,YLR439W,YML009C,YML025C,YMR024W,YMR193W,YMR225C,YMR286W,YNL005C,YNL177C,YNL185C,YNL252C,YNL284C,YOL114C,YOR150W,YPL183W-A,YPR100W	GO:0000315
mitochondrial large ribosomal subunit	7.97353e-05	YBL038W,YBR268W,YBR282W,YCR046C,YCR071C,YDR115W,YDR116C,YDR237W,YDR322W,YDR405W,YDR462W,YEL050C,YGL068W,YGR076C,YGR220C,YHR147C,YJL063C,YJL096W,YKL138C,YKL167C,YKL170W,YKR085C,YLR281C,YLR312W-A,YLR439W,YML009C,YML025C,YMR024W,YMR193W,YMR225C,YMR286W,YNL005C,YNL177C,YNL185C,YNL252C,YNL284C,YOL114C,YOR150W,YPL183W-A,YPR100W	GO:0005762
intrinsic component of organelle membrane	8.73967e-05	YAL010C,YAL042W,YAL048C,YAL058W,YBL040C,YBL082C,YBR004C,YBR070C,YBR168W,YBR179C,YBR201W,YBR235W,YCL001W,YCL038C,YCL045C,YCL057C-A,YCR044C,YDL183C,YDL212W,YDR079W,YDR084C,YDR089W,YDR100W,YDR245W,YDR265W,YDR329C,YDR331W,YDR367W,YDR434W,YDR437W,YDR470C,YEL004W,YEL036C,YER014W,YER019W,YER053C,YER072W,YER074W-A,YER140W,YER154W,YGL012W,YGL055W,YGL080W,YGL231C,YGR036C,YGR082W,YGR096W,YGR172C,YGR174C,YGR…	GO:0031300
organelle envelope	0.000112414	YAL009W,YAL010C,YAL039C,YAL048C,YAR008W,YAR035W,YBL033C,YBL035C,YBL057C,YBL098W,YBL099W,YBL107C,YBR003W,YBR017C,YBR035C,YBR039W,YBR056W,YBR070C,YBR111W-A,YBR170C,YBR179C,YBR192W,YBR227C,YBR265W,YBR291C,YCL057C-A,YCR079W,YDL004W,YDL067C,YDL116W,YDL119C,YDL126C,YDL142C,YDL149W,YDL174C,YDL183C,YDL193W,YDL198C,YDL207W,YDL217C,YDR002W,YDR027C,YDR044W,YDR049W,YDR079W,YDR120C,YDR196C,YDR204W,YDR205W,YDR…	GO:0031967
envelope	0.000112414	YAL009W,YAL010C,YAL039C,YAL048C,YAR008W,YAR035W,YBL033C,YBL035C,YBL057C,YBL098W,YBL099W,YBL107C,YBR003W,YBR017C,YBR035C,YBR039W,YBR056W,YBR070C,YBR111W-A,YBR170C,YBR179C,YBR192W,YBR227C,YBR265W,YBR291C,YCL057C-A,YCR079W,YDL004W,YDL067C,YDL116W,YDL119C,YDL126C,YDL142C,YDL149W,YDL174C,YDL183C,YDL193W,YDL198C,YDL207W,YDL217C,YDR002W,YDR027C,YDR044W,YDR049W,YDR079W,YDR120C,YDR196C,YDR204W,YDR205W,YDR…	GO:0031975
Golgi membrane	0.000123402	YAL042W,YBL102W,YBR187W,YCL001W,YCR068W,YDL058W,YDL145C,YDL149W,YDL195W,YDL212W,YDR084C,YDR100W,YDR137W,YDR141C,YDR189W,YDR238C,YDR245W,YDR367W,YDR372C,YDR373W,YDR517W,YEL004W,YEL036C,YEL042W,YER005W,YER074W-A,YER122C,YER157W,YFL034W,YFR051C,YGL020C,YGL095C,YGL137W,YGL167C,YGL198W,YGL200C,YGR170W,YGR172C,YHL031C,YHR098C,YHR181W,YIL004C,YIL041W,YIL048W,YIL076W,YJL004C,YJL183W,YJR040W,YJR075W,YKL00…	GO:0000139
U2-type spliceosomal complex	0.000162714	YAL032C,YBR065C,YDL030W,YDL043C,YDL087C,YDL209C,YDR088C,YDR416W,YDR482C,YER013W,YER029C,YFL017W-A,YGL174W,YGR006W,YGR074W,YGR129W,YGR278W,YHR086W,YIL061C,YIR009W,YJL203W,YJR050W,YKL012W,YKL095W,YKR086W,YLL036C,YLR116W,YLR117C,YLR147C,YLR275W,YLR298C,YLR323C,YLR424W,YML046W,YML049C,YMR125W,YMR213W,YMR240C,YMR288W,YNL147W,YNL245C,YNL286W,YNR011C,YOR159C,YOR319W,YPL178W,YPL213W	GO:0005684
mitochondrial envelope	0.000218124	YAL010C,YAL039C,YAL048C,YAR008W,YAR035W,YBL033C,YBL057C,YBL098W,YBL099W,YBL107C,YBR003W,YBR035C,YBR039W,YBR056W,YBR170C,YBR179C,YBR192W,YBR227C,YBR265W,YBR291C,YCL057C-A,YCR079W,YDL004W,YDL067C,YDL119C,YDL126C,YDL142C,YDL149W,YDL174C,YDL183C,YDL198C,YDL217C,YDR027C,YDR044W,YDR049W,YDR079W,YDR204W,YDR226W,YDR236C,YDR282C,YDR298C,YDR316W,YDR322C-A,YDR375C,YDR376W,YDR377W,YDR393W,YDR430C,YDR470C,YDR…	GO:0005740
catalytic step 2 spliceosome	0.00022269	YAL032C,YBL026W,YBR055C,YBR065C,YDL043C,YDL209C,YDR243C,YDR364C,YDR416W,YER013W,YER029C,YER172C,YFL017W-A,YGR074W,YGR129W,YGR278W,YHR165C,YJL203W,YJR050W,YKR086W,YLL036C,YLR117C,YLR147C,YLR275W,YLR438C-A,YMR240C,YMR288W,YNL147W,YPL151C	GO:0071013
integral component of organelle membrane	0.000234471	YAL010C,YAL042W,YAL048C,YAL058W,YBL040C,YBL082C,YBR004C,YBR070C,YBR168W,YBR179C,YBR201W,YBR235W,YCL001W,YCL038C,YCL045C,YCL057C-A,YDL183C,YDL212W,YDR079W,YDR084C,YDR089W,YDR100W,YDR245W,YDR265W,YDR329C,YDR331W,YDR367W,YDR434W,YDR437W,YDR470C,YEL004W,YEL036C,YER019W,YER053C,YER074W-A,YER140W,YER154W,YGL012W,YGL055W,YGL080W,YGL231C,YGR036C,YGR082W,YGR096W,YGR172C,YGR174C,YGR235C,YHR079C,YHR181W,YHR…	GO:0031301
integral component of Golgi membrane	0.000445586	YAL042W,YCL001W,YDR084C,YDR100W,YDR245W,YDR367W,YEL004W,YEL036C,YER074W-A,YGR172C,YHR181W,YIL004C,YIL041W,YJL004C,YJL183W,YJR075W,YKL006C-A,YKL179C,YKL212W,YKR030W,YKR088C,YML067C,YMR071C,YMR197C,YNL238W,YNL263C,YPL050C,YPL244C	GO:0030173
intrinsic component of Golgi membrane	0.000445586	YAL042W,YCL001W,YDR084C,YDR100W,YDR245W,YDR367W,YEL004W,YEL036C,YER074W-A,YGR172C,YHR181W,YIL004C,YIL041W,YJL004C,YJL183W,YJR075W,YKL006C-A,YKL179C,YKL212W,YKR030W,YKR088C,YML067C,YMR071C,YMR197C,YNL238W,YNL263C,YPL050C,YPL244C	GO:0031228
proteasome regulatory particle	0.000448429	YDL007W,YDL097C,YDL147W,YDR363W-A,YDR394W,YDR427W,YER021W,YFR004W,YFR010W,YFR052W,YGL048C,YGR184C,YHR027C,YHR200W,YIL007C,YIL075C,YKL145W,YOR117W,YOR259C,YOR261C,YPR108W	GO:0005838
proteasome accessory complex	0.000448429	YDL007W,YDL097C,YDL147W,YDR363W-A,YDR394W,YDR427W,YER021W,YFR004W,YFR010W,YFR052W,YGL048C,YGR184C,YHR027C,YHR200W,YIL007C,YIL075C,YKL145W,YOR117W,YOR259C,YOR261C,YPR108W	GO:0022624
mitochondrial inner membrane	0.000702638	YAL039C,YAR035W,YBL099W,YBR003W,YBR039W,YBR179C,YBR192W,YBR227C,YBR291C,YCL057C-A,YDL004W,YDL067C,YDL119C,YDL142C,YDL174C,YDL183C,YDL198C,YDL217C,YDR079W,YDR204W,YDR236C,YDR282C,YDR298C,YDR316W,YDR322C-A,YDR375C,YDR376W,YDR377W,YDR393W,YDR529C,YEL020W-A,YEL024W,YEL052W,YER014W,YER048W-A,YER053C,YER058W,YER078C,YER141W,YER154W,YER170W,YFL016C,YFR033C,YGL080W,YGL119W,YGL187C,YGL191W,YGR033C,YGR046W…	GO:0005743
organelle inner membrane	0.00076151	YAL039C,YAR035W,YBL099W,YBR003W,YBR039W,YBR179C,YBR192W,YBR227C,YBR291C,YCL057C-A,YDL004W,YDL067C,YDL119C,YDL142C,YDL174C,YDL183C,YDL198C,YDL217C,YDR079W,YDR120C,YDR204W,YDR236C,YDR282C,YDR298C,YDR316W,YDR322C-A,YDR375C,YDR376W,YDR377W,YDR393W,YDR410C,YDR529C,YEL020W-A,YEL024W,YEL052W,YER014W,YER048W-A,YER053C,YER058W,YER078C,YER141W,YER154W,YER170W,YFL016C,YFR033C,YGL080W,YGL119W,YGL187C,YGL191W…	GO:0019866
SLIK (SAGA-like) complex	0.000929634	YBR081C,YBR198C,YDR145W,YDR167W,YDR176W,YDR392W,YDR448W,YER164W,YGL066W,YGL112C,YGL252C,YGR252W,YHR099W,YMR223W,YMR236W,YOL148C,YPL254W	GO:0046695
chromosome	0.00183777	YAL013W,YAL019W,YAL034W-A,YAR003W,YAR007C,YBL023C,YBL034C,YBL035C,YBL088C,YBL097W,YBR060C,YBR081C,YBR087W,YBR088C,YBR103W,YBR112C,YBR156C,YBR170C,YBR186W,YBR202W,YBR228W,YBR233W-A,YBR274W,YBR279W,YBR289W,YCL016C,YCL029C,YCL061C,YCR033W,YCR065W,YCR066W,YCR077C,YDL003W,YDL017W,YDL028C,YDL064W,YDL074C,YDL076C,YDL084W,YDL102W,YDL105W,YDL116W,YDL126C,YDL139C,YDL154W,YDL156W,YDR013W,YDR016C,YDR052C,YDR…	GO:0005694
SAGA complex	0.00209527	YBR081C,YBR111W-A,YBR198C,YCL010C,YDR145W,YDR167W,YDR176W,YDR392W,YDR448W,YER164W,YGL066W,YGL112C,YGR252W,YHR099W,YLR055C,YMR223W,YMR236W,YOL148C,YPL254W	GO:0000124
90S preribosome	0.00222362	YBL004W,YBR247C,YCL031C,YCL059C,YCR057C,YDL014W,YDL060W,YDL148C,YDL213C,YDR060W,YDR064W,YDR083W,YDR299W,YDR324C,YDR449C,YER082C,YFL002C,YGL019W,YGL120C,YGL171W,YGR090W,YGR103W,YGR145W,YHR148W,YHR169W,YJL010C,YJL069C,YJL109C,YJR002W,YJR123W,YKR060W,YLL011W,YLR129W,YLR175W,YLR186W,YLR197W,YLR340W,YLR409C,YMR014W,YMR049C,YMR093W,YMR128W,YMR229C,YMR290C,YNL075W,YNL132W,YNL178W,YNL224C,YNL308C,YOL010W…	GO:0030686
organelle envelope lumen	0.00245712	YAL039C,YBL033C,YBL107C,YBR035C,YBR056W,YCR079W,YDR044W,YDR226W,YDR430C,YDR477W,YDR487C,YDR511W,YEL020W-A,YFR033C,YGL115W,YGR029W,YGR181W,YHR005C-A,YIL155C,YIL160C,YJL180C,YJR034W,YJR104C,YJR135W-A,YKL053C-A,YKL067W,YKL084W,YKL087C,YKL150W,YKL195W,YKR066C,YKR071C,YLL009C,YLL018C-A,YLR038C,YLR193C,YLR218C,YML054C,YMR002W,YMR038C,YMR129W,YMR194C-B,YMR228W,YMR244C-A,YNL036W,YNR020C,YOL143C,YOR090C,Y…	GO:0031970
mitochondrial intermembrane space	0.00279654	YAL039C,YBL033C,YBL107C,YBR035C,YBR056W,YCR079W,YDR044W,YDR226W,YDR430C,YDR487C,YDR511W,YEL020W-A,YFR033C,YGR029W,YGR181W,YHR005C-A,YIL155C,YIL160C,YJL180C,YJR034W,YJR104C,YJR135W-A,YKL053C-A,YKL067W,YKL084W,YKL087C,YKL150W,YKL195W,YKR066C,YKR071C,YLL009C,YLL018C-A,YLR038C,YLR193C,YLR218C,YML054C,YMR002W,YMR038C,YMR194C-B,YMR228W,YMR244C-A,YNL036W,YNR020C,YOL143C,YOR090C,YOR211C,YPL132W,YPR067W,Y…	GO:0005758
vesicle tethering complex	0.00307133	YAL002W,YBR102C,YBR254C,YDL077C,YDR027C,YDR080W,YDR108W,YDR166C,YDR246W,YDR407C,YDR472W,YDR484W,YDR495C,YER008C,YER157W,YGL233W,YIL068C,YJL029C,YJL085W,YJL204C,YKR068C,YLR148W,YLR166C,YLR396C,YLR440C,YML077W,YMR218C,YMR231W,YNL041C,YNL051W,YOR115C,YPL045W,YPR055W,YPR105C	GO:0099023
proteasome core complex	0.0047504	YBL041W,YBR295W,YER012W,YER094C,YFR050C,YGL011C,YGR135W,YGR253C,YJL001W,YML092C,YMR314W,YOL038W,YOR157C,YOR362C,YPR103W	GO:0005839
RNA polymerase III complex	0.00969123	YBR154C,YBR279W,YDL150W,YDR045C,YHR143W-A,YJL011C,YKL144C,YKR025W,YNL113W,YNR003C,YOR116C,YOR207C,YOR210W,YOR224C,YPR110C,YPR187W,YPR190C	GO:0005666
organellar small ribosomal subunit	0.0126525	YBL090W,YBR146W,YBR251W,YDL045W-A,YDR036C,YDR041W,YDR175C,YDR337W,YER050C,YFR049W,YGL129C,YGR165W,YGR215W,YHL004W,YHR075C,YIL093C,YJR101W,YJR113C,YKL003C,YKL155C,YMR158W,YMR188C,YNL081C,YNL137C,YNL306W,YNR036C,YNR037C,YPL013C,YPL118W,YPR166C	GO:0000314
mitochondrial small ribosomal subunit	0.0126525	YBL090W,YBR146W,YBR251W,YDL045W-A,YDR036C,YDR041W,YDR175C,YDR337W,YER050C,YFR049W,YGL129C,YGR165W,YGR215W,YHL004W,YHR075C,YIL093C,YJR101W,YJR113C,YKL003C,YKL155C,YMR158W,YMR188C,YNL081C,YNL137C,YNL306W,YNR036C,YNR037C,YPL013C,YPL118W,YPR166C	GO:0005763
protein acetyltransferase complex	0.0142773	YBR081C,YBR111W-A,YBR198C,YCL010C,YDL040C,YDR145W,YDR167W,YDR176W,YDR190C,YDR359C,YDR392W,YDR397C,YDR448W,YEL053C,YER164W,YFL024C,YFL039C,YGL066W,YGL112C,YGL252C,YGR002C,YGR252W,YHR013C,YHR099W,YJL081C,YLR055C,YMR127C,YMR223W,YMR236W,YNL107W,YNL136W,YOL076W,YOL148C,YOR023C,YOR244W,YOR253W,YPL001W,YPL235W,YPL254W,YPR023C,YPR031W,YPR051W,YPR131C	GO:0031248
acetyltransferase complex	0.0142773	YBR081C,YBR111W-A,YBR198C,YCL010C,YDL040C,YDR145W,YDR167W,YDR176W,YDR190C,YDR359C,YDR392W,YDR397C,YDR448W,YEL053C,YER164W,YFL024C,YFL039C,YGL066W,YGL112C,YGL252C,YGR002C,YGR252W,YHR013C,YHR099W,YJL081C,YLR055C,YMR127C,YMR223W,YMR236W,YNL107W,YNL136W,YOL076W,YOL148C,YOR023C,YOR244W,YOR253W,YPL001W,YPL235W,YPL254W,YPR023C,YPR031W,YPR051W,YPR131C	GO:1902493
mitochondrial membrane	0.0151442	YAL010C,YAL039C,YAL048C,YAR008W,YAR035W,YBL057C,YBL098W,YBL099W,YBR003W,YBR039W,YBR170C,YBR179C,YBR192W,YBR227C,YBR265W,YBR291C,YCL057C-A,YDL004W,YDL067C,YDL119C,YDL126C,YDL142C,YDL149W,YDL174C,YDL183C,YDL198C,YDL217C,YDR027C,YDR049W,YDR079W,YDR204W,YDR236C,YDR282C,YDR298C,YDR316W,YDR322C-A,YDR375C,YDR376W,YDR377W,YDR393W,YDR470C,YDR529C,YEL020W-A,YEL024W,YEL052W,YER004W,YER014W,YER019W,YER026C,Y…	GO:0031966
Golgi apparatus	0.0176374	YAL002W,YAL026C,YAL042W,YBL040C,YBL102W,YBR080C,YBR097W,YBR164C,YBR187W,YBR199W,YBR254C,YBR290W,YCL001W,YCR068W,YDL058W,YDL100C,YDL145C,YDL149W,YDL195W,YDL212W,YDR027C,YDR084C,YDR100W,YDR108W,YDR137W,YDR141C,YDR170C,YDR189W,YDR205W,YDR238C,YDR245W,YDR246W,YDR270W,YDR367W,YDR372C,YDR373W,YDR407C,YDR456W,YDR459C,YDR468C,YDR472W,YDR484W,YDR517W,YDR524C,YEL004W,YEL031W,YEL036C,YEL042W,YER005W,YER074W…	GO:0005794
nuclear replication fork	0.0181579	YAR007C,YBL023C,YBL035C,YBR202W,YCL061C,YDL102W,YDR013W,YDR489W,YEL032W,YFR027W,YGL201C,YGL207W,YIL150C,YIR008C,YJL072C,YJR006W,YKL017C,YKL045W,YLR103C,YLR274W,YML061C,YML069W,YMR048W,YMR078C,YNL102W,YNL273W,YNL312W,YOL006C,YOL146W,YOR080W,YPL024W,YPL151C,YPR019W,YPR135W	GO:0043596
cytoplasmic vesicle	0.0228314	YAL002W,YAL042W,YBL007C,YBL037W,YBL078C,YBR023C,YBR029C,YBR097W,YBR102C,YBR246W,YBR254C,YCL001W,YCL008C,YCR030C,YCR068W,YCR075C,YDL058W,YDL091C,YDL145C,YDL149W,YDL195W,YDR027C,YDR080W,YDR100W,YDR108W,YDR141C,YDR170C,YDR189W,YDR238C,YDR246W,YDR270W,YDR313C,YDR323C,YDR407C,YDR456W,YDR468C,YDR472W,YDR484W,YDR486C,YDR495C,YDR524C,YER005W,YER074W-A,YER122C,YER125W,YFL014W,YFL034W,YFR019W,YFR021W,YFR05…	GO:0031410
intracellular vesicle	0.0228314	YAL002W,YAL042W,YBL007C,YBL037W,YBL078C,YBR023C,YBR029C,YBR097W,YBR102C,YBR246W,YBR254C,YCL001W,YCL008C,YCR030C,YCR068W,YCR075C,YDL058W,YDL091C,YDL145C,YDL149W,YDL195W,YDR027C,YDR080W,YDR100W,YDR108W,YDR141C,YDR170C,YDR189W,YDR238C,YDR246W,YDR270W,YDR313C,YDR323C,YDR407C,YDR456W,YDR468C,YDR472W,YDR484W,YDR486C,YDR495C,YDR524C,YER005W,YER074W-A,YER122C,YER125W,YFL014W,YFL034W,YFR019W,YFR021W,YFR05…	GO:0097708
Sm-like protein family complex	0.0232413	YBL026W,YBR055C,YCR063W,YCR077C,YDL043C,YDL087C,YDL098C,YDR243C,YDR473C,YEL026W,YER029C,YER112W,YER127W,YER146W,YER172C,YFL017W-A,YGR006W,YGR074W,YGR091W,YHR086W,YHR156C,YHR165C,YIL061C,YIR005W,YJL124C,YJL203W,YJR022W,YKL012W,YLR147C,YLR275W,YLR298C,YLR438C-A,YML046W,YML049C,YMR240C,YMR268C,YMR288W,YNL138W-A,YNL147W,YNL286W,YOR159C,YOR319W,YPL213W,YPR082C,YPR094W,YPR178W	GO:0120114
U2 snRNP	0.0259563	YCR063W,YDL043C,YER029C,YFL017W-A,YGR074W,YIR005W,YJL203W,YLR147C,YLR275W,YML049C,YMR240C,YMR288W,YNL138W-A,YNL286W,YOR159C,YOR319W,YPL213W,YPR094W	GO:0005686
preribosome, small subunit precursor	0.0270987	YBL004W,YBR247C,YCL059C,YDL060W,YDL148C,YDR087C,YER082C,YGR271C-A,YJL010C,YJL109C,YNL132W,YNL178W,YNL207W,YNL224C,YOR056C,YOR119C,YPL012W,YPL204W,YPL266W,YPR144C	GO:0030688
SAGA-type complex	0.0270987	YBR081C,YBR111W-A,YBR198C,YCL010C,YDR145W,YDR167W,YDR176W,YDR392W,YDR448W,YER164W,YGL066W,YGL112C,YGL252C,YGR252W,YHR099W,YLR055C,YMR223W,YMR236W,YOL148C,YPL254W	GO:0070461
preribosome, large subunit precursor	0.0274777	YAL025C,YBL028C,YCL054W,YDL031W,YDR060W,YDR087C,YDR101C,YDR496C,YER002W,YER006W,YER126C,YFL002C,YFR001W,YGL078C,YGL111W,YGR103W,YHR088W,YKL009W,YKL172W,YKR063C,YKR081C,YLL008W,YLL034C,YLR002C,YLR009W,YLR074C,YLR397C,YMR049C,YMR290C,YNL061W,YNL110C,YNL224C,YNR038W,YNR053C,YOL077C,YOL127W,YOR206W,YOR272W,YOR294W,YPL093W,YPL211W,YPR016C,YPR143W	GO:0030687
vesicle	0.0289619	YAL002W,YAL042W,YBL007C,YBL037W,YBL078C,YBR023C,YBR029C,YBR097W,YBR102C,YBR246W,YBR254C,YCL001W,YCL008C,YCR030C,YCR068W,YCR075C,YDL058W,YDL091C,YDL145C,YDL149W,YDL195W,YDR027C,YDR080W,YDR100W,YDR108W,YDR141C,YDR170C,YDR189W,YDR238C,YDR246W,YDR270W,YDR313C,YDR320C,YDR323C,YDR407C,YDR456W,YDR468C,YDR472W,YDR484W,YDR486C,YDR495C,YDR524C,YER005W,YER074W-A,YER122C,YER125W,YFL014W,YFL034W,YFR019W,YFR02…	GO:0031982
U2-type prespliceosome	0.0352543	YDL030W,YDL043C,YDL087C,YDR416W,YER029C,YFL017W-A,YGR074W,YGR129W,YHR086W,YIL061C,YIR009W,YJL203W,YKL012W,YLR117C,YLR147C,YLR275W,YLR298C,YML046W,YML049C,YMR240C,YMR288W,YNL147W,YOR159C,YOR319W,YPL213W	GO:0071004
prespliceosome	0.0352543	YDL030W,YDL043C,YDL087C,YDR416W,YER029C,YFL017W-A,YGR074W,YGR129W,YHR086W,YIL061C,YIR009W,YJL203W,YKL012W,YLR117C,YLR147C,YLR275W,YLR298C,YML046W,YML049C,YMR240C,YMR288W,YNL147W,YOR159C,YOR319W,YPL213W	GO:0071010
coated vesicle membrane	0.0396612	YBL037W,YDL058W,YDL145C,YDL195W,YDR238C,YDR270W,YER122C,YFL034W,YFR051C,YGL137W,YGL206C,YGR105W,YGR167W,YGR261C,YHR098C,YIL076W,YJR058C,YJR125C,YLR078C,YLR170C,YLR208W,YLR268W,YML038C,YML067C,YMR197C,YNL287W,YOL062C,YPL010W,YPL085W,YPL195W,YPL218W,YPL259C,YPR029C,YPR181C	GO:0030662
coated vesicle	0.0494711	YAL042W,YBL037W,YCL001W,YDL058W,YDL091C,YDL145C,YDL195W,YDR100W,YDR189W,YDR238C,YDR270W,YER005W,YER074W-A,YER122C,YFL034W,YFR051C,YGL083W,YGL137W,YGL200C,YGL206C,YGR105W,YGR167W,YGR172C,YGR261C,YGR284C,YHR098C,YHR181W,YIL004C,YIL044C,YIL048W,YIL076W,YJL123C,YJL207C,YJR058C,YJR125C,YJR134C,YLR078C,YLR170C,YLR208W,YLR268W,YLR330W,YML012W,YML038C,YML067C,YMR071C,YMR162C,YMR197C,YMR292W,YMR307W,YNL04…	GO:0030135

## Sheet: Supp  9B Young-Descriptions
S. cerevisiae Group IV and V Genes with ENSEMBL GO Terms
Locus	Short Name	Short Descrip	Biological_Process (First Annotation From ENSEMBL)
YHR199C	AIM46	Altered Inheritance rate of Mitochondria	None
YHR126C	ANS1		None
YGL157W	ARI1	Aldehyde Reductase Intermediate, subclass of SDR	None
YDL037C	BSC1	Bypass of Stop Codon	None
YDR275W	BSC2	Bypass of Stop Codon	None
YNL269W	BSC4	Bypass of Stop Codon	None
YIL002W-A	CMI7	Cytosolic MIni protein of ~7 kDa	None
YDR461C-A	CMI8	Cytosolic MIni protein of ~8 kDa	None
YPR013C	CMR3	Changed Mutation Rate	None
YBR230W-A	COQ21	COQ interacting protein	None
YFR020W	CSS2	Condition Specific Secretion	None			Without Biological Process		% Without Biological_Process
YOL159C	CSS3	Condition Specific Secretion	None			207	512	40.4297
YKL065W-A	DPC7	Delta-Psi dependent mitochondrial import and Cleavage protein of 7 kDa	None
YIL029C	EMA17	Efficient Mitochondria targeting-Associated protein	None
YCR100C	EMA35	Efficient Mitochondria targeting-Associated protein	None
YER038W-A	FMP49	Found in Mitochondrial Proteome	None
YEL059W	HHY1	Hypersensitivity to HYgromycin B	None
YEL066W	HPA3	Histone and other Protein Acetyltransferase	None
YOR284W	HUA2		None
YOL015W	IRC10	Increased Recombination Centers	None
YOR044W	IRC23	Increased Recombination Centers	None
YIR036C	IRC24	Increased Recombination Centers	None
YPL056C	LCL1	Long Chronological Lifespan	None
YJL199C	MBB1		None
YBR126W-A	MEO1	Mini ER ORF	None
YFR032C-B	MIN10	mitochondrial MINi protein of 10 kDa	None
YMR182W-A	MIN3	mitochondrial MINi protein of 3 kDa	None
YBR201C-A	MIN7	mitochondrial MINi protein of ~7 kDa	None
YKL023C-A	MIN9	mitochondrial MINi protein of 9 kDa	None
YKL044W	MMO1	Mini Mitochondria ORF	None
YEL033W	MTC7	Maintenance of Telomere Capping	None
YIR035C	NRE1	Novel REductase	None
YDR281C	PHM6	PHosphate Metabolism	None
YHR215W	PHO12	PHOsphate metabolism	None
YDL039C	PRM7	Pheromone-Regulated Membrane protein	None
YJL217W	REE1	REgulation of Enolase	None
YBL048W	RRT1	Regulator of rDNA Transcription	None
YER047C	SAP1	Sin1 Associated Protein	None
YEL057C	SDD1	Suppressor of Degenerative Death	None
YKL023W	SKA1	SKi Associated factor	None
YDR504C	SPG3	Stationary Phase Gene	None
YNL300W	TOS6		None
YEL035C	UTR5	Unidentified TRanscript	None
YLR261C	VPS63	Vacuolar Protein Sorting	None
YPL074W	YTA6	Yeast Tat-binding Analog	None
YAR068W			None
YBR013C			None
YBR184W			None
YBR285W			None
YCL042W			None
YCR006C			None
YCR025C			None
YCR099C			None
YEL028W			None
YEL067C			None
YEL068C			None
YEL073C			None
YER085C			None
YER121W			None
YER135C			None
YER186C			None
YER187W			None
YER188W			None
YER189W			None
YHR219W			None
YIL059C			None
YKR015C			None
YKR073C			None
YFL065C			None
YFL064C			None
YFL019C			None
YFR054C			None
YDL241W			None
YDR042C			None
YDR157W			None
YDR344C			None
YGL193C			None
YGR025W			None
YGR039W			None
YGR050C			None
YGR153W			None
YHR139C-A			None
YIL014C-A			None
YJL043W			None
YJR079W			None
YLR030W			None
YLR053C			None
YLR112W			None
YLR125W			None
YML003W			None
YML053C			None
YML122C			None
YMR007W			None
YMR103C			None
YMR317W			None
YMR320W			None
YNL018C			None
YNL184C			None
YOL014W			None
YOL085C			None
YOL118C			None
YOR012W			None
YOR072W			None
YOR343C			None
YPL062W			None
YPL278C			None
YPR053C			None
YPR096C			None
YPR202W			None
YMR158C-A			None
YFR012W-A			None
YKL068W-A			None
YDL022C-A			None
YDR169C-A			None
YDR246W-A			None
YFL041W-A			None
YLR285C-A			None
YOR376W-A			None
YOR381W-A			None
YER175W-A			None
YGL007C-A			None
YGL188C-A			None
YGR174W-A			None
YJL077W-A			None
YJL077W-B			None
YMR001C-A			None
YNL097C-B			None
YER145C-A			None
YER188C-A			None
YGL006W-A			None
YOL038C-A			None
YBR196C-B			None
YDR003W-A			None
YHR032W-A			None
YHR050W-A			None
YMR175W-A			None
YNL146C-A			None
YOL097W-A			None
YCR095W-A			None
YGR161W-C			None
YLR146W-A			None
YHR214W			None
YAR066W			None
YDR524C-B			None
YCL048W-A			None
YJL107C			None
YLR179C			None
YOR385W			None
YNL046W			None
YNL146W			None
YPR071W			None
YOR389W			None
YLR042C			None
YNR061C			None
YIL089W			None
YBL113C			None
YJL225C			None
YEL077C			None
YBR027C			None
YBR292C			None
YEL045C			None
YHL050C			None
YHR130C			None
YHR180W			None
YIL092W			None
YGL204C			None
YGL230C			None
YGR045C			None
YJL118W			None
YLR036C			None
YLR122C			None
YLR296W			None
YNL143C			None
YNR065C			None
YOR015W			None
YOR097C			None
YOR186W			None
YER039C-A			None
YCL021W-A			None
YDR182W-A			None
YHR175W-A			None
YLR342W-A			None
YOR161C-C			None
YPR159C-A			None
YCR024C-B			None
YHR007C-A			None
YOR034C-A			None
YPL119C-A			None
YGL194C-A			None
YBR219C			None
YCL049C			None
YCR101C			None
YMR253C			None
YPL264C			None
YPL277C			None
YIL060W			None
YLR415C			None
YNL198C			None
YFL066C			None
YPR015C			None
YBR090C			None
YER084W			None
YGR201C			None
YJR146W			None
YPL068C			None
YOL159C-A			None
YLR297W			None
YOL156W	HXT11	HeXose Transporter	xylitol transport
YLL052C	AQY2	AQuaporin from Yeast	water transport
YHL042W			vesicle-mediated transport
YBL017C	PEP1	carboxyPEPtidase Y-deficient	vesicle targeting, trans-Golgi to endosome
YGL051W	MST27	Multicopy suppressor of Sec Twenty one	vesicle organization
YAR033W	MST28	Multicopy suppressor of Sec Twenty one	vesicle organization
YGL053W	PRM8	Pheromone-Regulated Membrane protein	vesicle organization
YAR027W	UIP3	Ulp1 Interacting Protein	vesicle organization
YAR023C			vesicle organization
YAR028W			vesicle organization
YAR029W			vesicle organization
YCR007C			vesicle organization
YHL044W			vesicle organization
YOR177C	MPC54	Meiotic Plaque Component	vesicle docking
YBL042C	FUI1	5-FlUorourIdine resistance	uridine transport
YBR069C	TAT1	Tyrosine and tryptophan Amino acid Transporter	tyrosine transport
YLL024C	SSA2	Stress-Seventy subfamily A	tRNA import into nucleus
YKR103W	NFT1	New Full-length MRP-type Transporter	transport
YKR104W			transport
YMR011W	HXT2	HeXose Transporter	transmembrane transport
YDL199C			transmembrane transport
YOL162W			transmembrane transport
YOL163W			transmembrane transport
YKL081W	TEF4	Translation Elongation Factor	translational elongation
YJL190C	RPS22A	Ribosomal Protein of the Small subunit	translation
YLR367W	RPS22B	Ribosomal Protein of the Small subunit	translation
YKL109W	HAP4	Heme Activator Protein	transcription by RNA polymerase II
YBR092C	PHO3	PHOsphate metabolism	thiamine-containing compound metabolic process
YOL055C	THI20	THIamine metabolism	thiamine metabolic process
YPL258C	THI21	THIamine metabolism	thiamine metabolic process
YPR121W	THI22	THIamine metabolism	thiamine metabolic process
YJR156C	THI11	THIamine metabolism	thiamine biosynthetic process
YNL332W	THI12	THIamine metabolism	thiamine biosynthetic process
YDL244W	THI13	THIamine metabolism	thiamine biosynthetic process
YFL058W	THI5	THIamine metabolism	thiamine biosynthetic process
YER190W	YRF1-2		telomere maintenance via recombination
YAL005C	SSA1	Stress-Seventy subfamily A	stress granule disassembly
YIL013C	PDR11	Pleiotropic Drug Resistance	sterol transport
YJL078C	PRY3	Pathogen Related in Yeast	sterol transport
YJR120W			sterol transport
YOR011W	AUS1	ABC protein involved in Uptake of Sterols	sterol import
YGR177C	ATF2	AcetylTransFerase	sterol acetylation
YOL151W	GRE2	Genes de Respuesta a Estres (stress responsive genes)	steroid biosynthetic process
YER087C-B	SBH1	Sec61 beta homolog 1	SRP-dependent cotranslational protein targeting to membrane, translocation
YIL169C	CSS1	Condition Specific Secretion	signal transduction
YER017C	AFG3	ATPase Family Gene	signal peptide processing
YMR089C	YTA12	Yeast Tat-binding Analog	signal peptide processing
YHL040C	ARN1	AFT1 ReguloN	siderophore-dependent iron import into cell
YEL065W	SIT1	Siderophore Iron Transport	siderophore-dependent iron import into cell
YDR534C	FIT1	Facilitator of Iron Transport	siderophore transport
YOR382W	FIT2	Facilitator of Iron Transport	siderophore transport
YOR383C	FIT3	Facilitator of Iron Transport	siderophore transport
YBR009C	HHF1	Histone H Four	sexual sporulation resulting in formation of a cellular spore
YNL030W	HHF2	Histone H Four	sexual sporulation resulting in formation of a cellular spore
YBR010W	HHT1	Histone H Three	rRNA transcription
YNL031C	HHT2	Histone H Three	rRNA transcription
YLR154C	RNH203	RNase H	RNA phosphodiester bond hydrolysis, endonucleolytic
YJR151C	DAN4	Delayed ANaerobic	response to stress
YGR294W	PAU12	seriPAUperin	response to stress
YLL025W	PAU17	seriPAUperin	response to stress
YEL049W	PAU2	seriPAUperin family	response to stress
YLR037C	PAU23	seriPAUperin family	response to stress
YFL020C	PAU5	seriPAUperin family	response to stress
YAR020C	PAU7	seriPAUperin family	response to stress
YOR009W	TIR4	TIp1-Related	response to stress
YPR005C	HAL1	HALotolerance	response to salt stress
YDR040C	ENA1	Exitus NAtru (Latin, "exit sodium")	response to pH
YDR541C			response to furfural
YNL134C			response to furfural
YCR102C			response to copper ion
YDR540C	IRC4	Increased Recombination Centers	replication-born double-strand break repair via sister chromatid exchange
YHR031C	RRM3	rDNA Recombination Mutation	replication fork progression beyond termination site
YPL048W	CAM1	Calcium And Membrane-binding protein	regulation of translational termination
YER066W	RRT13	Regulator of rDNA Transcription	regulation of transcription, DNA-templated
YKL222C			regulation of transcription, DNA-templated
YOR162C	YRR1	Yeast Reveromycin-A Resistant	regulation of transcription from RNA polymerase II promoter in response to oxidative stress
YML058W-A	HUG1		regulation of ribonucleoside-diphosphate reductase activity
YPL200W	CSM4	Chromosome Segregation in Meiosis	regulation of reciprocal meiotic recombination
YHR153C	SPO16	SPOrulation	regulation of reciprocal meiotic recombination
YBR294W	SUL1	SULfate	regulation of membrane potential
YLR092W	SUL2	SULfate	regulation of membrane potential
YER123W	YCK3	Yeast Casein Kinase	regulation of cell shape
YMR042W	ARG80	ARGinine requiring	regulation of arginine catabolic process
YMR096W	SNZ1	SNooZe	pyridoxine biosynthetic process
YER060W	FCY21	FluoroCYtosine resistance	purine-containing compound transmembrane transport
YGL008C	PMA1	Plasma Membrane ATPase	proton export across plasma membrane
YPL036W	PMA2	Plasma Membrane ATPase	proton export across plasma membrane
YIL015W	BAR1	BARrier to the alpha factor response	proteolysis
YLR121C	YPS3	YaPSin	proteolysis
YGL259W	YPS5	YaPSin	proteolysis
YIR039C	YPS6	YaPSin	proteolysis
YOL082W	ATG19	AuTophaGy related	protein-containing complex localization
YOL083W	ATG34	AuTophaGy related	protein-containing complex localization
YNL336W	COS1	COnserved Sequence	protein transport to vacuole involved in ubiquitin-dependent protein catabolic process via the multivesicular body sorting pathway
YNR075W	COS10	COnserved Sequence	protein transport to vacuole involved in ubiquitin-dependent protein catabolic process via the multivesicular body sorting pathway
YGL263W	COS12	COnserved Sequence	protein transport to vacuole involved in ubiquitin-dependent protein catabolic process via the multivesicular body sorting pathway
YFL062W	COS4	COnserved Sequence	protein transport to vacuole involved in ubiquitin-dependent protein catabolic process via the multivesicular body sorting pathway
YJR161C	COS5	COnserved Sequence	protein transport to vacuole involved in ubiquitin-dependent protein catabolic process via the multivesicular body sorting pathway
YGR295C	COS6	COnserved Sequence	protein transport to vacuole involved in ubiquitin-dependent protein catabolic process via the multivesicular body sorting pathway
YDL248W	COS7	COnserved Sequence	protein transport to vacuole involved in ubiquitin-dependent protein catabolic process via the multivesicular body sorting pathway
YHL048W	COS8	COnserved Sequence	protein transport to vacuole involved in ubiquitin-dependent protein catabolic process via the multivesicular body sorting pathway
YKL219W	COS9	COnserved Sequence	protein transport to vacuole involved in ubiquitin-dependent protein catabolic process via the multivesicular body sorting pathway
YBR264C	YPT10	Yeast Protein Two	protein transport
YPR106W	ISR1	Inhibition of Staurosporine Resistance	protein phosphorylation
YDL093W	PMT5	Protein O-MannosylTransferase	protein O-linked mannosylation
YGR199W	PMT6	Protein O-MannosylTransferase	protein O-linked mannosylation
YGL257C	MNT2	MaNnosylTransferase	protein O-linked glycosylation
YNR059W	MNT4	MaNnosylTransferase	protein O-linked glycosylation
YNR068C			protein monoubiquitination
YLR369W	SSQ1	Stress-Seventy subfamily Q	protein maturation
YKL101W	HSL1	Histone Synthetic Lethal	protein localization to septin ring
YKR014C	YPT52	Yeast Protein Two	protein localization to endosome
YMR018W	PEX9	PEroXin	protein import into peroxisome matrix, docking
YGR066C	GID10	Glucose Induced Degradation deficient	protein catabolic process in the vacuole
YPR001W	CIT3	CITrate synthase	propionate catabolic process, 2-methylcitrate cycle
YFL052W	ZNF1	ZiNc Finger protein	positive regulation of transcription from RNA polymerase II promoter in response to ethanol
YIL130W	ASG1	Activator of Stress Genes	positive regulation of transcription from RNA polymerase II promoter by a nonfermentable carbon source
YBR033W	EDS1	Expression Dependent on Slt2	positive regulation of transcription from RNA polymerase II promoter by a nonfermentable carbon source
YJL206C			positive regulation of transcription from RNA polymerase II promoter by a nonfermentable carbon source
YPR196W			positive regulation of transcription from RNA polymerase II promoter by a nonfermentable carbon source
YLL054C			positive regulation of transcription by RNA polymerase II
YGL035C	MIG1	Multicopy Inhibitor of GAL gene expression	positive regulation of filamentous growth of a population of unicellular organisms in response to starvation
YOR290C	SNF2	Sucrose NonFermenting	positive regulation of cell adhesion involved in single-species biofilm formation
YMR043W	MCM1	MiniChromosome Maintenance	positive regulation of arginine biosynthetic process by positive regulation of transcription from RNA polymerase II promoter
YMR169C	ALD3	ALdehyde Dehydrogenase	polyamine catabolic process
YMR251W-A	HOR7	HyperOsmolarity-Responsive	plasma membrane organization
YBR139W	ATG42	AuTophaGy	phytochelatin biosynthetic process
YAR071W	PHO11	PHOsphate metabolism	phosphate-containing compound metabolic process
YBR093C	PHO5	PHOsphate metabolism	phosphate-containing compound metabolic process
YDR461W	MFA1	Mating Factor A	pheromone-dependent signal transduction involved in conjugation with cellular fusion
YNL145W	MFA2	Mating Factor A	pheromone-dependent signal transduction involved in conjugation with cellular fusion
YCL056C	PEX34	PEroXin	peroxisome organization
YPL270W	MDL2	MultiDrug resistance-Like	peptide transport
YAL061W	BDH2		oxidation-reduction process
YBR244W	GPX2	Glutathione PeroXidase	oxidation-reduction process
YLR460C			oxidation-reduction process
YPL058C	PDR12	Pleiotropic Drug Resistance	organic acid transport
YDL069C	CBS1	Cytochrome B Synthesis	obsolete mitochondrial respiratory chain complex III biogenesis
YDL080C	THI3	THIamine metabolism	nucleus
YLL022C	HIF1	Hat1 Interacting Factor	nucleosome assembly
YLR082C	SRL2	Suppressor of Rad53 null Lethality	nucleobase-containing compound metabolic process
YCL001W-A			nuclear-transcribed mRNA catabolic process, no-go decay
YIL165C			nitrogen compound metabolic process
YFL021W	GAT1		nitrogen catabolite activation of transcription
YOR071C	NRT1	Nicotinamide Riboside Transporter	nicotinamide riboside transport
YOR230W	WTM1	WD repeat containing Transcriptional Modulator	negative regulation of transcription from RNA polymerase II promoter involved in meiotic cell cycle
YLR010C	TEN1	TElomeric pathways with STn1	negative regulation of telomere maintenance
YPL179W	PPQ1	Protein Phosphatase Q	negative regulation of pheromone-dependent signal transduction involved in conjugation with cellular fusion
YBR245C	ISW1	Imitation SWitch subfamily	negative regulation of histone exchange
YMR174C	PAI3	Proteinase A Inhibitor	negative regulation of endopeptidase activity
YMR095C	SNO1	SNZ proximal Open reading frame	negative regulation of apoptotic process
YMR303C	ADH2	Alcohol DeHydrogenase	NADH oxidation
YBR188C	NTC20	Prp19p (NineTeen)-associated Complex	mRNA splicing, via spliceosome
YLR204W	QRI5	Quasi-Renownless Information	mRNA processing
YNL196C	SLZ1		mRNA methylation
YMR255W	GFD1	Good For Dbp5p	mRNA export from nucleus
YMR030W	RSF1	ReSpiration Factor	mitochondrial transcription
YPL124W	SPC29	Spindle Pole Component	microtubule nucleation
YJR108W	ABM1	Aberrant Microtubules	microtubule cytoskeleton organization
YDR533C	HSP31	Heat-Shock Protein	methylglyoxal catabolic process to D-lactate via S-lactoyl-glutathione
YOL130W	ALR1	ALuminum Resistance	metal ion transport
YFL050C	ALR2	ALuminum Resistance	metal ion transport
YLR034C	SMF3		metal ion transport
YBR021W	FUR4	5-FlUoRouridine sensitivity	membrane
YHR014W	SPO13	SPOrulation	meiotic sister chromatid cohesion
YHR157W	REC104	RECombination	meiotic DNA double-strand break formation
YGR289C	MAL11	MALtose fermentation	maltose transport
YIL009W	FAA3	Fatty Acid Activation	long-chain fatty acid metabolic process
YEL071W	DLD3	D-Lactate Dehydrogenase	lactate biosynthetic process
YFR055W	IRC7	Increased Recombination Centers	L-cysteine catabolic process to pyruvate
YLR070C	XYL2		L-arabinose catabolic process to xylulose 5-phosphate
YFL041W	FET5	FErrous Transport	iron ion transmembrane transport
YOL084W	PHM7	PHosphate Metabolism	ion transport
YLL053C			ion transmembrane transport
YMR316W	DIA1	Digs Into Agar	invasive growth in response to glucose limitation
YDL024C	DIA3	Digs Into Agar	invasive growth in response to glucose limitation
YBR063C			integral component of membrane
YOR032W-A			integral component of membrane
YGR191W	HIP1	HIstidine Permease	histidine transport
YFL011W	HXT10	HeXose Transporter	hexose transmembrane transport
YHR092C	HXT4	HeXose Transporter	hexose transmembrane transport
YDR343C	HXT6	HeXose Transporter	hexose transmembrane transport
YDR342C	HXT7	HeXose Transporter	hexose transmembrane transport
YJL214W	HXT8	HeXose Transporter	hexose transmembrane transport
YJL219W	HXT9	HeXose Transporter	hexose transmembrane transport
YMR056C	AAC1	ADP/ATP Carrier	heme transport
YER185W	PUG1	Protoporphyrin Uptake Gene	heme transmembrane transport
YIL173W	VTH1	Vps Ten Homolog	Golgi to vacuole transport
YJL222W	VTH2	Vps Ten Homolog	Golgi to vacuole transport
YHR216W	IMD2	IMP Dehydrogenase	GMP biosynthetic process
YLR432W	IMD3	IMP Dehydrogenase	GMP biosynthetic process
YML056C	IMD4	IMP Dehydrogenase	GMP biosynthetic process
YIR031C	DAL7	Degradation of Allantoin	glyoxylate cycle
YDL066W	IDP1	Isocitrate Dehydrogenase, NADP-specific	glyoxylate cycle
YNL117W	MLS1	MaLate Synthase	glyoxylate cycle
YMR323W	ERR3	Enolase-Related Repeat	glycolytic process
YLR044C	PDC1	Pyruvate DeCarboxylase	glycolytic fermentation to ethanol
YLR134W	PDC5	Pyruvate DeCarboxylase	glycolytic fermentation to ethanol
YMR006C	PLB2	PhosphoLipase B	glycerophospholipid metabolic process
YKR076W	ECM4	ExtraCellular Mutant	glutathione metabolic process
YGR154C	GTO1	Glutathione Transferase Omega-like	glutathione metabolic process
YMR251W	GTO3	Glutathione Transferase Omega-like	glutathione metabolic process
YHR044C	DOG1	DeOxyGlucose	glucose metabolic process
YHR043C	DOG2	DeOxyGlucose	glucose metabolic process
YLR081W	GAL2	GALactose metabolism	galactose transmembrane transport
YHR210C			galactose catabolic process via UDP-galactose
YMR318C	ADH6	Alcohol DeHydrogenase	furaldehyde metabolic process
YJL158C	CIS3	CIk1 Suppressing	fungal-type cell wall organization
YKL096W-A	CWP2	Cell Wall Protein	fungal-type cell wall organization
YOL155C	HPF1	Haze Protective Factor	fungal-type cell wall organization
YLR194C	NCW2	Novel Cell Wall protein	fungal-type cell wall organization
YOL109W	ZEO1	ZEOcin resistance	fungal-type cell wall organization
YGR240C	PFK1	PhosphoFructoKinase	fructose 6-phosphate metabolic process
YMR205C	PFK2	PhosphoFructoKinase	fructose 6-phosphate metabolic process
YMR085W			fructose 6-phosphate metabolic process
YGR204W	ADE3	ADEnine requiring	folic acid-containing compound metabolic process
YOR390W	FEX1		fluoride transmembrane transport
YPL279C	FEX2		fluoride transmembrane transport
YAL063C	FLO9	FLOcculation	flocculation via cell wall protein-carbohydrate interaction
YKR102W	FLO10	FLOcculation	filamentous growth of a population of unicellular organisms
YMR083W	ADH3	Alcohol DeHydrogenase	fermentation
YGR087C	PDC6	Pyruvate DeCarboxylase	ethanol metabolic process
YER073W	ALD5	ALdehyde Dehydrogenase	ethanol catabolic process
YPL061W	ALD6	ALdehyde Dehydrogenase	ethanol catabolic process
YKR101W	SIR1	Silent Information Regulator	establishment of chromatin silencing
YDR525W-A	SNA2	Sensitivity to NA+	endosome transport via multivesicular body sorting pathway
YJL151C	SNA3	Sensitivity to NA+	endosome transport via multivesicular body sorting pathway
YFR026C	ULI1	Upr-L-Inducible gene	endoplasmic reticulum unfolded protein response
YOR328W	PDR10	Pleiotropic Drug Resistance	drug export
YDR406W	PDR15	Pleiotropic Drug Resistance	drug export
YOR153W	PDR5	Pleiotropic Drug Resistance	drug export
YDR011W	SNQ2	Sensitivity to 4-NitroQuinoline-N-oxide	drug export
YLR265C	NEJ1	Nonhomologous End-Joining defective	double-strand break repair via nonhomologous end joining
YPR204W			DNA duplex unwinding
YDR210W			developmental process involved in reproduction
YER056C	FCY2	FluoroCYtosine resistance	cytidine transport
YNL335W	DDI3	DNA Damage Inducible	cyanamide metabolic process
YOR384W	FRE5	Ferric REductase	copper ion import
YJL077C	ICS3	Increased Copper Sensitivity	copper ion homeostasis
YIL121W	QDR2	QuiniDine Resistance	copper ion export
YHR199C-A	NBL1	N-terminal-Borealin Like protein	chromosome segregation
YJL038C	LOH1	Loss Of Heterozygosity	chromosome organization
YDL197C	ASF2	Anti-Silencing Function	chromatin silencing at silent mating-type cassette
YJL144W	ROQ1	Regulator Of Quality control	cellular response to water deprivation
YNL190W			cellular response to water deprivation
YMR173W	DDR48	DNA Damage Responsive	cellular response to oxidative stress
YPL280W	HSP32	Heat-Shock Protein	cellular response to nutrient levels
YOR391C	HSP33	Heat-Shock Protein	cellular response to nutrient levels
YMR322C	SNO4	SNZ proximal Open reading frame	cellular response to nutrient levels
YOL052C-A	DDR2	DNA Damage Responsive	cellular response to hydrogen peroxide
YOR010C	TIR2	TIp1-Related	cellular response to freezing
YCL058C	FYV5	Function required for Yeast Viability	cellular ion homeostasis
YHR050W	SMF2	Suppressor of Mitochondria import Function	cellular cobalt ion homeostasis
YGR288W	MAL13	MALtose fermentation	cellular carbohydrate metabolic process
YBR297W	MAL33	MALtose	cellular carbohydrate metabolic process
YOL122C	SMF1	Suppressor of Mitochondria import Function	cellular cadmium ion homeostasis
YGL039W			cellular aromatic compound metabolic process
YJR155W	AAD10	Aryl-Alcohol Dehydrogenase	cellular aldehyde metabolic process
YNL331C	AAD14	Aryl-Alcohol Dehydrogenase	cellular aldehyde metabolic process
YDL243C	AAD4	Aryl-Alcohol Dehydrogenase	cellular aldehyde metabolic process
YMR170C	ALD2	ALdehyde Dehydrogenase	cellular aldehyde metabolic process
YIR019C	FLO11	FLOcculation	cell-cell adhesion
YHL043W	ECM34	ExtraCellular Mutant	cell wall organization
YBR076W	ECM8	ExtraCellular Mutant	cell wall organization
YOR099W	KTR1	Kre Two Related	cell wall mannoprotein biosynthetic process
YBR205W	KTR3	Kre Two Related	cell wall mannoprotein biosynthetic process
YMR136W	GAT2		cell differentiation
YCR018C	SRD1		cell differentiation
YPL257W			cell cycle
YKR067W	GPT2	Glycerol-3-Phosphate acylTransferase	CDP-diacylglycerol biosynthetic process
YDR038C	ENA5	Exitus NAtru (Latin, "exit sodium")	cation transport
YLR307W	CDA1	Chitin DeAcetylase	carbohydrate metabolic process
YGR287C	IMA1	IsoMAltase	carbohydrate metabolic process
YOL157C	IMA2	IsoMAltase	carbohydrate metabolic process
YJL216C	IMA5	IsoMAltase	carbohydrate metabolic process
YGR292W	MAL12	MALtose fermentation	carbohydrate metabolic process
YBR299W	MAL32	MALtose	carbohydrate metabolic process
YKL046C	DCW1	Defective Cell Wall	carbohydrate catabolic process
YMR238W	DFG5	Defective for Filamentous Growth	carbohydrate catabolic process
YAL060W	BDH1	Butanediol DeHydrogenase	butanediol biosynthetic process
YLL015W	BPT1	Bile Pigment Transporter	bilirubin transport
YNL268W	LYP1	LYsine-specific Permease	basic amino acid transport
YCR038C	BUD5	BUD site selection	axial cellular bud site selection
YMR054W	STV1	Similar To VPH1	ATP synthesis coupled proton transport
YPL027W	SMA1	Spore Membrane Assembly	ascospore-type prospore membrane assembly
YMR017W	SPO20	SPOrulation	ascospore-type prospore assembly
YLR343W	GAS2	Glycophospholipid-Anchored Surface protein	ascospore wall assembly
YJL037W	IRC18	Increased Recombination Centers	ascospore wall assembly
YMR058W	FET3	FErrous Transport	arsenate ion transmembrane transport
YBR298C	MAL31	MALtose fermentation	alpha-glucoside transport
YJR160C	MPH3	Maltose Permease Homolog	alpha-glucoside transport
YIR028W	DAL4	Degradation of Allantoin	allantoin transport
YBR059C	AKL1	Ark family Kinase-Like protein	actin cytoskeleton organization
YAL054C	ACS1	Acetyl CoA Synthetase	acetate fermentation
YOR377W	ATF1	AcetylTransFerase	acetate ester metabolic process involved in fermentation
YOR374W	ALD4	ALdehyde Dehydrogenase	acetate biosynthetic process
YLR237W	THI7	THIamine metabolism	5-amino-1-ribofuranosylimidazole-4-carboxamide transmembrane transport
YOR192C	THI72	THI7 homolog 2	5-amino-1-ribofuranosylimidazole-4-carboxamide transmembrane transport
YBR084W	MIS1	MItochondrial C1-tetrahydrofolate Synthase	10-formyltetrahydrofolate biosynthetic process
YJL174W	KRE9	Killer toxin REsistant	(1->6)-beta-D-glucan metabolic process
YDL049C	KNH1	Kre9(Nine) Homolog	(1->6)-beta-D-glucan biosynthetic process
YLR144C	ACF2	Assembly Complementing Factor	(1->3)-beta-D-glucan catabolic process
YNR067C	DSE4	Daughter Specific Expression	(1->3)-beta-D-glucan catabolic process
YMR306W	FKS3	FK506 Sensitivity	(1->3)-beta-D-glucan biosynthetic process
YDR420W	HKR1	Hansenula mrakii Killer toxin Resistant	(1->3)-beta-D-glucan biosynthetic process

## Sheet: Supp  9B Young-Bio_Processes
S. cerevisiae Group IV and V Significantly Enriched Biological Processes
Biological Process Term	P-value	Genes	GO ID
transmembrane transport	2.00662e-10	YAL005C,YBL042C,YBR021W,YBR069C,YBR219C,YBR294W,YBR298C,YDL199C,YDR011W,YDR038C,YDR040C,YDR342C,YDR343C,YDR406W,YEL065W,YER017C,YER056C,YER060W,YER087C-B,YER185W,YFL011W,YFL041W,YFL050C,YGL008C,YGR191W,YGR289C,YHL040C,YHR050W,YHR092C,YIL013C,YIL121W,YIR028W,YJL214W,YJL219W,YJR160C,YKR103W,YKR104W,YLL015W,YLL024C,YLL052C,YLL053C,YLR034C,YLR081W,YLR092W,YLR237W,YMR011W,YMR018W,YMR054W,YMR056C,YMR05…	GO:0055085
inorganic ion transmembrane transport	1.12267e-07	YBR219C,YBR294W,YBR298C,YDL199C,YDR038C,YDR040C,YDR342C,YDR343C,YEL065W,YER185W,YFL011W,YFL041W,YFL050C,YGL008C,YGR289C,YHL040C,YHR050W,YHR092C,YIL121W,YJL214W,YJL219W,YJR160C,YLL015W,YLR034C,YLR081W,YLR092W,YMR011W,YMR054W,YMR058W,YOL122C,YOL130W,YOL156W,YOR390W,YPL036W,YPL279C	GO:0098660
maltose metabolic process	3.54583e-07	YBR297W,YBR298C,YBR299W,YGR287C,YGR288W,YGR289C,YGR292W,YJL216C,YJR160C,YOL157C	GO:0000023
inorganic cation transmembrane transport	2.0607e-06	YBR219C,YBR298C,YDL199C,YDR038C,YDR040C,YDR342C,YDR343C,YEL065W,YER185W,YFL011W,YFL041W,YFL050C,YGL008C,YGR289C,YHL040C,YHR050W,YHR092C,YIL121W,YJL214W,YJL219W,YJR160C,YLL015W,YLR034C,YLR081W,YMR011W,YMR054W,YMR058W,YOL122C,YOL130W,YOL156W,YPL036W	GO:0098662
cation transport	8.33128e-06	YBR069C,YBR219C,YBR298C,YDL199C,YDR038C,YDR040C,YDR342C,YDR343C,YDR534C,YEL065W,YER185W,YFL011W,YFL041W,YFL050C,YGL008C,YGR191W,YGR289C,YHL040C,YHR050W,YHR092C,YIL121W,YJL214W,YJL219W,YJR160C,YLL015W,YLR034C,YLR081W,YMR011W,YMR054W,YMR056C,YMR058W,YOL084W,YOL122C,YOL130W,YOL156W,YOR382W,YOR383C,YOR384W,YPL036W	GO:0006812
nucleobase transport	1.96686e-05	YBL042C,YBR021W,YER056C,YER060W,YIR028W,YLR237W,YOR071C,YOR192C	GO:0015851
carbohydrate transmembrane transport	4.72951e-05	YBR298C,YDL199C,YDR342C,YDR343C,YFL011W,YGR289C,YHR092C,YJL214W,YJL219W,YJR160C,YLR081W,YMR011W,YOL156W	GO:0034219
cation transmembrane transport	6.73272e-05	YBR219C,YBR298C,YDL199C,YDR038C,YDR040C,YDR342C,YDR343C,YEL065W,YER185W,YFL011W,YFL041W,YFL050C,YGL008C,YGR191W,YGR289C,YHL040C,YHR050W,YHR092C,YIL121W,YJL214W,YJL219W,YJR160C,YLL015W,YLR034C,YLR081W,YMR011W,YMR054W,YMR058W,YOL084W,YOL122C,YOL130W,YOL156W,YPL036W	GO:0098655
ion transmembrane transport	0.000156105	YBR069C,YBR219C,YBR294W,YBR298C,YDL199C,YDR038C,YDR040C,YDR342C,YDR343C,YEL065W,YER185W,YFL011W,YFL041W,YFL050C,YGL008C,YGR191W,YGR289C,YHL040C,YHR050W,YHR092C,YIL121W,YJL214W,YJL219W,YJR160C,YLL015W,YLR034C,YLR081W,YLR092W,YMR011W,YMR054W,YMR058W,YNL268W,YOL084W,YOL122C,YOL130W,YOL156W,YOR390W,YPL036W,YPL279C	GO:0034220
thiamine-containing compound metabolic process	0.0002125	YBR092C,YDL080C,YDL244W,YFL058W,YJR156C,YNL332W,YOL055C,YPL258C,YPR121W	GO:0042723
carbohydrate import across plasma membrane	0.000429361	YDR342C,YDR343C,YFL011W,YHR092C,YJL214W,YJL219W,YLR081W,YMR011W,YOL156W	GO:0098704
cellular aldehyde metabolic process	0.000492491	YDL066W,YDL243C,YDR533C,YIR031C,YJR155W,YMR095C,YMR096W,YMR318C,YMR322C,YNL117W,YNL331C,YOR391C,YPL280W	GO:0006081
iron ion transport	0.000492491	YDR534C,YEL065W,YER185W,YFL041W,YHL040C,YHR050W,YLR034C,YMR056C,YMR058W,YOL122C,YOR382W,YOR383C,YOR384W	GO:0006826
thiamine biosynthetic process	0.0010739	YDL080C,YDL244W,YFL058W,YJR156C,YNL332W,YOL055C,YPL258C,YPR121W	GO:0009228
thiamine-containing compound biosynthetic process	0.0010739	YDL080C,YDL244W,YFL058W,YJR156C,YNL332W,YOL055C,YPL258C,YPR121W	GO:0042724
transition metal ion transport	0.00185071	YDR534C,YEL065W,YER185W,YFL041W,YGR191W,YHL040C,YHR050W,YIL121W,YLL015W,YLR034C,YMR056C,YMR058W,YOL122C,YOR382W,YOR383C,YOR384W	GO:0000041
thiamine metabolic process	0.00218836	YDL080C,YDL244W,YFL058W,YJR156C,YNL332W,YOL055C,YPL258C,YPR121W	GO:0006772
proton transmembrane transport	0.00245915	YBR219C,YBR298C,YDL199C,YDR038C,YDR040C,YDR342C,YDR343C,YFL011W,YGL008C,YGR289C,YHR092C,YJL214W,YJL219W,YJR160C,YLR081W,YMR011W,YMR054W,YOL122C,YOL156W,YPL036W	GO:1902600
lactate biosynthetic process	0.0028838	YDR533C,YEL071W,YMR322C,YOR391C,YPL280W	GO:0019249
metal ion transport	0.00291101	YDR038C,YDR040C,YDR534C,YEL065W,YER185W,YFL041W,YFL050C,YGR191W,YHL040C,YHR050W,YIL121W,YLL015W,YLR034C,YMR056C,YMR058W,YOL122C,YOL130W,YOR382W,YOR383C,YOR384W	GO:0030001
monovalent inorganic cation transport	0.00335676	YBR219C,YBR298C,YDL199C,YDR038C,YDR040C,YDR342C,YDR343C,YFL011W,YGL008C,YGR289C,YHR092C,YIL121W,YJL214W,YJL219W,YJR160C,YLR081W,YMR011W,YMR054W,YOL122C,YOL156W,YPL036W	GO:0015672
thiamine diphosphate biosynthetic process	0.00404728	YDL244W,YFL058W,YJR156C,YNL332W,YOL055C,YPL258C	GO:0009229
thiamine diphosphate metabolic process	0.00404728	YDL244W,YFL058W,YJR156C,YNL332W,YOL055C,YPL258C	GO:0042357
mannose transmembrane transport	0.00415905	YDR342C,YDR343C,YFL011W,YHR092C,YJL214W,YJL219W,YMR011W,YOL156W	GO:0015761
carbohydrate transport	0.00430301	YBR298C,YDL199C,YDR342C,YDR343C,YFL011W,YGR289C,YHR092C,YJL214W,YJL219W,YJR160C,YLR081W,YMR011W,YOL156W	GO:0008643
disaccharide metabolic process	0.0051297	YBR297W,YBR298C,YBR299W,YGR287C,YGR288W,YGR289C,YGR292W,YJL216C,YJR160C,YOL157C	GO:0005984
import across plasma membrane	0.0051297	YDR342C,YDR343C,YFL011W,YHR092C,YIL121W,YJL214W,YJL219W,YLR081W,YMR011W,YOL156W	GO:0098739
glucose transmembrane transport	0.00681472	YDR342C,YDR343C,YFL011W,YHR092C,YJL214W,YJL219W,YLR081W,YMR011W,YOL156W	GO:1904659
fructose transmembrane transport	0.0127918	YDR342C,YDR343C,YFL011W,YHR092C,YJL214W,YJL219W,YMR011W,YOL156W	GO:0015755
oligosaccharide metabolic process	0.0156916	YBR297W,YBR298C,YBR299W,YGR287C,YGR288W,YGR289C,YGR292W,YJL216C,YJR160C,YOL157C	GO:0009311
vitamin biosynthetic process	0.0197397	YBR084W,YDL080C,YDL244W,YFL058W,YJR156C,YMR095C,YMR096W,YMR169C,YMR170C,YNL332W,YOL055C,YPL258C,YPR121W	GO:0009110
water-soluble vitamin biosynthetic process	0.0197397	YBR084W,YDL080C,YDL244W,YFL058W,YJR156C,YMR095C,YMR096W,YMR169C,YMR170C,YNL332W,YOL055C,YPL258C,YPR121W	GO:0042364
vitamin metabolic process	0.0201859	YBR084W,YBR092C,YDL080C,YDL244W,YFL058W,YJR156C,YMR095C,YMR096W,YMR169C,YMR170C,YNL332W,YOL055C,YPL258C,YPR121W	GO:0006766
water-soluble vitamin metabolic process	0.0201859	YBR084W,YBR092C,YDL080C,YDL244W,YFL058W,YJR156C,YMR095C,YMR096W,YMR169C,YMR170C,YNL332W,YOL055C,YPL258C,YPR121W	GO:0006767
hexose transmembrane transport	0.024053	YDR342C,YDR343C,YFL011W,YHR092C,YJL214W,YJL219W,YLR081W,YMR011W,YOL156W	GO:0008645
monosaccharide transmembrane transport	0.024053	YDR342C,YDR343C,YFL011W,YHR092C,YJL214W,YJL219W,YLR081W,YMR011W,YOL156W	GO:0015749
protein transport to vacuole involved in ubiquitin-dependent protein catabolic process via the multivesicular body sorting pathway	0.024053	YDL248W,YFL062W,YGL263W,YGR295C,YHL048W,YJR161C,YKL219W,YNL336W,YNR075W	GO:0043328
ion transport	0.0246288	YBR069C,YBR219C,YBR294W,YBR298C,YDL199C,YDR038C,YDR040C,YDR342C,YDR343C,YDR534C,YEL065W,YER185W,YFL011W,YFL041W,YFL050C,YGL008C,YGR191W,YGR289C,YHL040C,YHR050W,YHR092C,YIL121W,YJL214W,YJL219W,YJR160C,YLL015W,YLR034C,YLR081W,YLR092W,YMR011W,YMR054W,YMR056C,YMR058W,YNL268W,YOL084W,YOL122C,YOL130W,YOL156W,YOR382W,YOR383C,YOR384W,YOR390W,YPL036W,YPL279C	GO:0006811
oxidation-reduction process	0.0317261	YAL054C,YAL060W,YAL061W,YBR084W,YBR244W,YCR102C,YDL066W,YDL243C,YDR541C,YEL071W,YER073W,YFL041W,YGL039W,YGL157W,YGR154C,YGR177C,YGR204W,YGR240C,YHR216W,YIR031C,YIR035C,YIR036C,YJR120W,YJR155W,YKL109W,YKR076W,YLR044C,YLR070C,YLR134W,YLR432W,YLR460C,YML056C,YMR030W,YMR056C,YMR058W,YMR083W,YMR169C,YMR170C,YMR205C,YMR303C,YMR318C,YNL117W,YNL134C,YNL331C,YOL151W,YOR374W,YOR377W,YOR384W,YPL061W,YPR001W	GO:0055114
external encapsulating structure organization	0.0402735	YAR020C,YBR076W,YCL058C,YDL049C,YDL093W,YDR420W,YEL049W,YFL020C,YGR294W,YHL043W,YIL015W,YIR039C,YJL037W,YJL038C,YJL158C,YJL174W,YJR151C,YKL046C,YKL096W-A,YKR076W,YLL025W,YLR037C,YLR121C,YLR194C,YLR307W,YLR343W,YMR238W,YMR306W,YOL109W,YOL155C,YOR009W,YOR010C	GO:0045229
cell wall organization	0.0402735	YAR020C,YBR076W,YCL058C,YDL049C,YDL093W,YDR420W,YEL049W,YFL020C,YGR294W,YHL043W,YIL015W,YIR039C,YJL037W,YJL038C,YJL158C,YJL174W,YJR151C,YKL046C,YKL096W-A,YKR076W,YLL025W,YLR037C,YLR121C,YLR194C,YLR307W,YLR343W,YMR238W,YMR306W,YOL109W,YOL155C,YOR009W,YOR010C	GO:0071555

## Sheet: Supp  9B Young Cell_Component
S. cerevisiae Group IV and V Significantly Enriched Cellular Components
Cellular Component Term	P-value	Genes	GO ID
intrinsic component of membrane	1.71681e-27	YAL063C,YAR023C,YAR027W,YAR028W,YAR029W,YAR033W,YAR066W,YBL017C,YBL042C,YBL048W,YBR021W,YBR027C,YBR063C,YBR069C,YBR090C,YBR126W-A,YBR205W,YBR219C,YBR292C,YBR294W,YBR298C,YCL021W-A,YCL048W-A,YCL056C,YCL058C,YCR007C,YCR024C-B,YCR100C,YDL039C,YDL093W,YDL199C,YDL248W,YDR011W,YDR038C,YDR040C,YDR182W-A,YDR210W,YDR275W,YDR281C,YDR342C,YDR343C,YDR406W,YDR420W,YDR504C,YDR524C-B,YDR525W-A,YDR534C,YEL033W,Y…	GO:0031224
cell periphery	6.81446e-26	YAL005C,YAL063C,YAR020C,YAR023C,YAR027W,YAR028W,YAR029W,YAR033W,YAR066W,YAR071W,YBL042C,YBR021W,YBR059C,YBR069C,YBR092C,YBR093C,YBR264C,YBR294W,YBR298C,YBR299W,YCL048W-A,YCL058C,YCR007C,YCR038C,YDL024C,YDL049C,YDL199C,YDR011W,YDR038C,YDR040C,YDR210W,YDR342C,YDR343C,YDR406W,YDR420W,YDR461W,YDR524C-B,YDR534C,YEL049W,YEL065W,YER056C,YER060W,YER123W,YER185W,YFL011W,YFL020C,YFL041W,YFL050C,YGL008C,YGL…	GO:0071944
plasma membrane	1.41683e-19	YAL005C,YAR023C,YAR027W,YAR028W,YAR029W,YAR033W,YAR066W,YBL042C,YBR021W,YBR069C,YBR264C,YBR294W,YBR298C,YBR299W,YCL048W-A,YCL058C,YCR007C,YDL199C,YDR011W,YDR038C,YDR040C,YDR210W,YDR342C,YDR343C,YDR406W,YDR420W,YDR461W,YDR524C-B,YEL065W,YER056C,YER060W,YER123W,YER185W,YFL011W,YFL041W,YFL050C,YGL008C,YGL051W,YGL053W,YGR191W,YGR289C,YGR292W,YHL040C,YHL044W,YHR050W,YHR092C,YHR126C,YHR214W,YIL013C,YIL…	GO:0005886
membrane	1.67838e-19	YAL005C,YAL063C,YAR023C,YAR027W,YAR028W,YAR029W,YAR033W,YAR066W,YBL017C,YBL042C,YBL048W,YBR021W,YBR027C,YBR059C,YBR063C,YBR069C,YBR090C,YBR126W-A,YBR205W,YBR219C,YBR244W,YBR264C,YBR292C,YBR294W,YBR298C,YBR299W,YCL021W-A,YCL048W-A,YCL049C,YCL056C,YCL058C,YCR007C,YCR024C-B,YCR100C,YCR101C,YDL039C,YDL069C,YDL093W,YDL199C,YDL248W,YDR011W,YDR038C,YDR040C,YDR182W-A,YDR210W,YDR275W,YDR281C,YDR342C,YDR34…	GO:0016020
integral component of membrane	2.55703e-16	YAR023C,YAR027W,YAR028W,YAR029W,YAR033W,YBL017C,YBL042C,YBL048W,YBR021W,YBR027C,YBR063C,YBR069C,YBR090C,YBR126W-A,YBR205W,YBR219C,YBR292C,YBR294W,YBR298C,YCL021W-A,YCL056C,YCL058C,YCR007C,YCR024C-B,YCR100C,YDL039C,YDL093W,YDL199C,YDL248W,YDR011W,YDR038C,YDR040C,YDR182W-A,YDR210W,YDR275W,YDR281C,YDR342C,YDR343C,YDR406W,YDR420W,YDR504C,YDR525W-A,YEL033W,YEL045C,YEL049W,YEL059W,YEL065W,YER017C,YER03…	GO:0016021
anchored component of membrane	1.64176e-14	YAL063C,YAR066W,YCL048W-A,YDR524C-B,YDR534C,YHR126C,YHR214W,YIR019C,YIR039C,YJL078C,YJR151C,YKL046C,YKL096W-A,YKR102W,YLR042C,YLR121C,YLR194C,YLR343W,YMR006C,YMR238W,YNL190W,YNL300W,YOL155C,YOR009W,YOR010C,YOR382W,YOR383C,YPL056C	GO:0031225
cell wall	2.03269e-14	YAL005C,YAL063C,YAR020C,YAR071W,YBR092C,YBR093C,YCL058C,YDL024C,YDL049C,YDR534C,YEL049W,YFL020C,YGR294W,YHR126C,YHR215W,YIL015W,YIR019C,YIR039C,YJL078C,YJL158C,YJL174W,YJR151C,YKL096W-A,YKR102W,YLL024C,YLL025W,YLR037C,YLR042C,YLR121C,YLR194C,YLR343W,YMR006C,YNL190W,YNL300W,YNR067C,YOL155C,YOR009W,YOR010C,YOR382W,YOR383C	GO:0005618
external encapsulating structure	2.03269e-14	YAL005C,YAL063C,YAR020C,YAR071W,YBR092C,YBR093C,YCL058C,YDL024C,YDL049C,YDR534C,YEL049W,YFL020C,YGR294W,YHR126C,YHR215W,YIL015W,YIR019C,YIR039C,YJL078C,YJL158C,YJL174W,YJR151C,YKL096W-A,YKR102W,YLL024C,YLL025W,YLR037C,YLR042C,YLR121C,YLR194C,YLR343W,YMR006C,YNL190W,YNL300W,YNR067C,YOL155C,YOR009W,YOR010C,YOR382W,YOR383C	GO:0030312
extracellular region	2.77355e-14	YAL005C,YAL063C,YAR071W,YBR093C,YCL058C,YDL049C,YDR420W,YDR461W,YDR534C,YFR020W,YIL015W,YIL169C,YIR019C,YIR039C,YJL078C,YJL158C,YJL174W,YJR151C,YKL096W-A,YKR102W,YLL024C,YLR037C,YLR042C,YLR121C,YMR006C,YNL145W,YNL190W,YNL300W,YNR067C,YOL155C,YOL159C,YOR009W,YOR010C,YOR382W,YOR383C,YOR389W,YPR121W	GO:0005576
storage vacuole	1.61594e-13	YAL005C,YAR027W,YAR028W,YBL017C,YBL042C,YBR021W,YBR139W,YBR205W,YBR264C,YCL021W-A,YCL048W-A,YCR007C,YCR101C,YDL049C,YDL199C,YDL248W,YDR040C,YDR281C,YDR525W-A,YEL065W,YER017C,YER056C,YER123W,YER185W,YFL011W,YFL020C,YFL041W,YFL062W,YGL257C,YGL263W,YGR295C,YHL040C,YHL042W,YHL048W,YHR126C,YHR215W,YIL089W,YIL173W,YIR019C,YIR028W,YJL037W,YJL151C,YJL158C,YJL174W,YJL219W,YJL222W,YJR160C,YJR161C,YKR014C,Y…	GO:0000322
fungal-type vacuole	1.61594e-13	YAL005C,YAR027W,YAR028W,YBL017C,YBL042C,YBR021W,YBR139W,YBR205W,YBR264C,YCL021W-A,YCL048W-A,YCR007C,YCR101C,YDL049C,YDL199C,YDL248W,YDR040C,YDR281C,YDR525W-A,YEL065W,YER017C,YER056C,YER123W,YER185W,YFL011W,YFL020C,YFL041W,YFL062W,YGL257C,YGL263W,YGR295C,YHL040C,YHL042W,YHL048W,YHR126C,YHR215W,YIL089W,YIL173W,YIR019C,YIR028W,YJL037W,YJL151C,YJL158C,YJL174W,YJL219W,YJL222W,YJR160C,YJR161C,YKR014C,Y…	GO:0000324
lytic vacuole	1.82966e-13	YAL005C,YAR027W,YAR028W,YBL017C,YBL042C,YBR021W,YBR139W,YBR205W,YBR264C,YCL021W-A,YCL048W-A,YCR007C,YCR101C,YDL049C,YDL199C,YDL248W,YDR040C,YDR281C,YDR525W-A,YEL065W,YER017C,YER056C,YER123W,YER185W,YFL011W,YFL020C,YFL041W,YFL062W,YGL257C,YGL263W,YGR295C,YHL040C,YHL042W,YHL048W,YHR126C,YHR215W,YIL089W,YIL173W,YIR019C,YIR028W,YJL037W,YJL151C,YJL158C,YJL174W,YJL219W,YJL222W,YJR160C,YJR161C,YKR014C,Y…	GO:0000323
vacuole	5.1594e-12	YAL005C,YAR027W,YAR028W,YBL017C,YBL042C,YBR021W,YBR139W,YBR205W,YBR264C,YCL021W-A,YCL048W-A,YCR007C,YCR101C,YDL049C,YDL199C,YDL248W,YDR040C,YDR281C,YDR525W-A,YEL065W,YER017C,YER056C,YER123W,YER185W,YFL011W,YFL020C,YFL041W,YFL062W,YGL257C,YGL263W,YGR066C,YGR295C,YHL040C,YHL042W,YHL048W,YHR050W,YHR126C,YHR215W,YIL089W,YIL173W,YIR019C,YIR028W,YJL037W,YJL151C,YJL158C,YJL174W,YJL219W,YJL222W,YJR160C,Y…	GO:0005773
fungal-type cell wall	4.65593e-11	YAL005C,YAL063C,YAR020C,YAR071W,YBR092C,YBR093C,YDL024C,YDR534C,YEL049W,YFL020C,YGR294W,YHR215W,YIL015W,YIR039C,YJL078C,YJL158C,YJR151C,YKL096W-A,YKR102W,YLL024C,YLL025W,YLR037C,YLR042C,YLR121C,YLR194C,YLR343W,YMR006C,YNL190W,YNL300W,YNR067C,YOL155C,YOR009W,YOR010C,YOR382W,YOR383C	GO:0009277
intrinsic component of plasma membrane	1.17942e-06	YBR294W,YBR298C,YDL199C,YDR342C,YDR343C,YDR420W,YEL065W,YFL011W,YGR289C,YHL040C,YHR092C,YIL121W,YJL214W,YJL219W,YJR160C,YKL046C,YLR081W,YLR092W,YLR121C,YLR194C,YMR011W,YMR238W,YOL156W,YOR390W,YPL279C	GO:0031226
integral component of plasma membrane	0.00017959	YBR294W,YBR298C,YDL199C,YDR342C,YDR343C,YDR420W,YEL065W,YFL011W,YGR289C,YHL040C,YHR092C,YIL121W,YJL214W,YJL219W,YJR160C,YLR081W,YLR092W,YMR011W,YOL156W,YOR390W,YPL279C	GO:0005887
