# Supplementary material for: Stress-induced expression is enriched for evolutionarily young genes in diverse budding yeasts
Source: Nat Commun. 2020 May 1;11:2144. doi: 10.1038/s41467-020-16073-3 (PMC7195364; doi:10.1038/s41467-020-16073-3)
Supplement: Supplementary file 6 — Source Data [file 41467_2020_16073_MOESM6_ESM.zip › Supplementary figure 2B_source data-AncientGenes.xlsx]

## Sheet: Ancient Processes
histidine_biosynthetic_process
Gene	SCE Name	KMA Name	YLI Name	Status
HIS1	YER055C	KMXK_0D03600	YALI1_C06626g	1:1:1 Orthologs
HIS2	YFR025C	KMXK_0A03990	YALI1_E05963g	1:1:1 Orthologs
HIS3	YOR202W	KMXK_0E00440	YALI1_E40305g	1:1:1 Orthologs
HIS4	YCL030C	KMXK_0A07870	YALI1_A15879g	1:1:1 Orthologs
HIS5	YIL116W	KMXK_0G01740	YALI1_E01793g	1:1:1 Orthologs
HIS6	YIL020C	KMXK_0E04810	YALI1_F07827g	1:1:1 Orthologs
HIS7	YBR248C	KMXK_0B04280	YALI1_C09467g	1:1:1 Orthologs
proteasome_core_complex
Gene	SCE Gene	KMA gene	YLI Gene	Status
SCL1	YGL011C	KMXK_0E01620	YALI1_C07770g	1:1:1 Orthologs
PRE9	YGR135W	KMXK_0B05550	YALI1_C26764g	1:1:1 Orthologs
PUP2	YGR253C	KMXK_0D04570	YALI1_E03439g	1:1:1 Orthologs
PRE8	YML092C	KMXK_0B06760	YALI1_F09361g	1:1:1 Orthologs
PRE5	YMR314W	KMXK_0A03340	YALI1_C24660g	1:1:1 Orthologs
PRE6	YOL038W	KMXK_0H03230	YALI1_B18811g	1:1:1 Orthologs
PRE10	YOR362C	KMXK_0C05940	YALI1_F10774g	1:1:1 Orthologs
PRE7	YBL041W	KMXK_0H00890	YALI1_D08360g	1:1:1 Orthologs
PRE1	YER012W	KMXK_0H03160	YALI1_B15092g	1:1:1 Orthologs
PUP3	YER094C	KMXK_0G03600	YALI1_F29604g	1:1:1 Orthologs
PRE4	YFR050C	KMXK_0F01650	YALI1_E38526g	1:1:1 Orthologs
PRE3	YJL001W	Not Found - KMA	YALI1_F19811g	1:1 SCE:YLI, KMA Not found
PUP1	YOR157C	KMXK_0C06480	YALI1_D17355g	1:1:1 Orthologs
PRE2	YPR103W	KMXK_0B03550	YALI1_B20052g	1:1:1 Orthologs
Condensin+Cohesin
	s288c name	KMA name	YLI name	Status
	YDR325W	KMXK_0E03620	YALI1_F12089g	1:1:1 Orthologs
	YFR031C	KMXK_0E04740	YALI1_F32167g	1:1:1 Orthologs
	YLR086W	KMXK_0D01590	YALI1_C26408g	1:1:1 Orthologs
	YBL097W	KMXK_0H01410	YALI1_B04937g	1:1:1 Orthologs
	YLR272C	KMXK_0D02050	YALI1_F09518g	1:1:1 Orthologs
	Cohesin
	YFL008W	KMXK_0B07900	YALI1_E18843g	1:1:1 Orthologs
	YJL074C	KMXK_0C07330	YALI1_A00789g	1:1:1 Orthologs
	YDL003W	KMXK_0C01900	YALI1_B11484g	1:1:1 Orthologs
	YIL026C	KMXK_0D03740	YALI1_F25792g	1:1:1 Orthologs
tRNA_aminoacylation_annotations
Gene	SCE Name	KMA	YLI	Status
FRS2	YFL022C	KMXK_0F02730	YALI1_D20473g	1:1:1 Orthologs
GUS1	YGL245W	KMXK_0C07160	YALI1_E33633g	1:1:1 Orthologs
THS1	YIL078W	KMXK_0F00860	YALI1_F14882g	1:1:1 Orthologs
YNL040W	YNL040W	KMXK_0A02120	YALI1_E05119g	1:1:1 Orthologs
MSE1	YOL033W	KMXK_0B03660	YALI1_E21230g	1:1:1 Orthologs
GLN4	YOR168W	KMXK_0D02190	YALI1_C04882g	1:1:1 Orthologs
ALA1	YOR335C	KMXK_0E01130	YALI1_B05571g	1:1:1 Orthologs
MSY1	YPL097W	KMXK_0A00450	YALI1_E34408g	1:1:1 Orthologs
RNA_polymerase_II_core_complex_
Gene	SCE	KMA	YLI	Status
RPB5	YBR154C	KMXK_0D02470	YALI1_D08285g	1:1:1 Orthologs
RPO21	YDL140C	KMXK_0F00520	YALI1_C23707g	1:1:1 Orthologs
RPB7	YDR404C	KMXK_0A05630	YALI1_D14462g	1:1:1 Orthologs
RPB9	YGL070C	KMXK_0A01950	YALI1_F23364g	1:1:1 Orthologs
RPC10	YHR143W-A	KMXK_0B07680	YALI1_C28063g	1:1:1 Orthologs
RPB3	YIL021W	KMXK_0E04820	YALI1_F08292g	1:1:1 Orthologs
RPB4	YJL140W	KMXK_0A05110	YALI1_C17949g	1:1:1 Orthologs
RPB11	YOL005C	KMXK_0A05890	YALI1_D34758g	1:1:1 Orthologs
RPB2	YOR151C	KMXK_0E00490	YALI1_B21208g	1:1:1 Orthologs
RPB10	YOR210W	KMXK_0B08240	YALI1_B06735g	1:1:1 Orthologs
RPB8	YOR224C	KMXK_0B08050	YALI1_F13001g	1:1:1 Orthologs
RPO26	YPR187W	KMXK_0D04980	YALI1_F07675g	1:1:1 Orthologs
