# Supplementary material for: Stress-induced expression is enriched for evolutionarily young genes in diverse budding yeasts
Source: Nat Commun. 2020 May 1;11:2144. doi: 10.1038/s41467-020-16073-3 (PMC7195364; doi:10.1038/s41467-020-16073-3)
Supplement: Supplementary file 6 — Source Data [file 41467_2020_16073_MOESM6_ESM.zip › Supplementary Figure 1A_kma_GOterms.txt]

genes	Goterm
KMXK_0C00810	'de novo' AMP biosynthetic process
KMXK_0E06060	'de novo' AMP biosynthetic process
KMXK_0D05310	'de novo' cotranslational protein folding
KMXK_0E05880	'de novo' cotranslational protein folding
KMXK_0F01830	'de novo' cotranslational protein folding
KMXK_0H00840	'de novo' CTP biosynthetic process
KMXK_0A03360	'de novo' IMP biosynthetic process
KMXK_0A06660	'de novo' IMP biosynthetic process
KMXK_0B06100	'de novo' IMP biosynthetic process
KMXK_0C00810	'de novo' IMP biosynthetic process
KMXK_0C06490	'de novo' IMP biosynthetic process
KMXK_0C07040	'de novo' IMP biosynthetic process
KMXK_0D00970	'de novo' IMP biosynthetic process
KMXK_0E02870	'de novo' IMP biosynthetic process
KMXK_0A01630	'de novo' L-methionine biosynthetic process
KMXK_0C03190	'de novo' L-methionine biosynthetic process
KMXK_0B02970	'de novo' protein folding
KMXK_0B04330	'de novo' protein folding
KMXK_0B07830	'de novo' protein folding
KMXK_0E03480	'de novo' protein folding
KMXK_0G01820	'de novo' protein folding
KMXK_0A00130	'de novo' pyrimidine nucleobase biosynthetic process
KMXK_0A01090	'de novo' pyrimidine nucleobase biosynthetic process
KMXK_0A02060	'de novo' pyrimidine nucleobase biosynthetic process
KMXK_0A02520	'de novo' pyrimidine nucleobase biosynthetic process
KMXK_0C04780	'de novo' pyrimidine nucleobase biosynthetic process
KMXK_0F05420	'de novo' pyrimidine nucleobase biosynthetic process
KMXK_0A00130	'de novo' UMP biosynthetic process
KMXK_0A01090	'de novo' UMP biosynthetic process
KMXK_0A02060	'de novo' UMP biosynthetic process
KMXK_0A02520	'de novo' UMP biosynthetic process
KMXK_0C04780	'de novo' UMP biosynthetic process
KMXK_0F05420	'de novo' UMP biosynthetic process
KMXK_0C04940	(1->3)-beta-D-glucan biosynthetic process
KMXK_0E02020	(1->3)-beta-D-glucan biosynthetic process
KMXK_0G02070	(1->3)-beta-D-glucan biosynthetic process
KMXK_0E04150	(1->3)-beta-D-glucan metabolic process
KMXK_0A04840	(1->6)-beta-D-glucan biosynthetic process
KMXK_0B05640	(1->6)-beta-D-glucan biosynthetic process
KMXK_0C06970	(1->6)-beta-D-glucan biosynthetic process
KMXK_0F01150	(1->6)-beta-D-glucan biosynthetic process
KMXK_0F02550	(1->6)-beta-D-glucan biosynthetic process
KMXK_0C05050	(R)-carnitine transport
KMXK_0H03050	(R)-carnitine transport
KMXK_0G02740	2-micrometer plasmid partitioning
KMXK_0E04970	2-oxoglutarate metabolic process
KMXK_0F00260	2-oxoglutarate metabolic process
KMXK_0F01480	2-oxoglutarate metabolic process
KMXK_0D01340	3-keto-sphinganine metabolic process
KMXK_0E03750	3,4-dihydroxybenzoate catabolic process
KMXK_0B04710	3'-phospho-5'-adenylyl sulfate transmembrane transport
KMXK_0A06160	3'-UTR-mediated mRNA destabilization
KMXK_0A06790	5-phosphoribose 1-diphosphate biosynthetic process
KMXK_0D05500	5-phosphoribose 1-diphosphate biosynthetic process
KMXK_0F02520	5-phosphoribose 1-diphosphate biosynthetic process
KMXK_0G03670	5-phosphoribose 1-diphosphate biosynthetic process
KMXK_0B04710	5'-adenylyl sulfate transmembrane transport
KMXK_0A03900	5S class rRNA transcription by RNA polymerase III
KMXK_0A07430	5S class rRNA transcription by RNA polymerase III
KMXK_0B04560	5S class rRNA transcription by RNA polymerase III
KMXK_0D03440	5S class rRNA transcription by RNA polymerase III
KMXK_0D04970	5S class rRNA transcription by RNA polymerase III
KMXK_0G03240	5S class rRNA transcription by RNA polymerase III
KMXK_0H00210	7-methylguanosine cap hypermethylation
KMXK_0B02510	7-methylguanosine mRNA capping
KMXK_0C03230	7-methylguanosine mRNA capping
KMXK_0C03520	7-methylguanosine mRNA capping
KMXK_0D05760	7-methylguanosine mRNA capping
KMXK_0D06370	7-methylguanosine mRNA capping
KMXK_0E02840	7-methylguanosine mRNA capping
KMXK_0H02230	7-methylguanosine mRNA capping
KMXK_0H00210	7-methylguanosine RNA capping
KMXK_0A03520	7,8-dihydroneopterin 3'-triphosphate biosynthetic process
KMXK_0C06790	7,8-dihydroneopterin 3'-triphosphate biosynthetic process
KMXK_0A00970	acetate biosynthetic process
KMXK_0D04260	acetate biosynthetic process
KMXK_0E00190	acetate biosynthetic process
KMXK_0C06020	acetate fermentation
KMXK_0B00530	acetate metabolic process
KMXK_0B06180	acetate metabolic process
KMXK_0B00180	acetate transport
KMXK_0B01120	acetate transport
KMXK_0G04150	acetate transport
KMXK_0C06020	acetyl-CoA biosynthetic process from acetate
KMXK_0E05360	acetyl-CoA biosynthetic process from acetate
KMXK_0B01850	acetyl-CoA biosynthetic process from pyruvate
KMXK_0B02930	acetyl-CoA biosynthetic process from pyruvate
KMXK_0F00380	acetyl-CoA biosynthetic process from pyruvate
KMXK_0G00760	acetyl-CoA biosynthetic process from pyruvate
KMXK_0B00530	acetyl-CoA metabolic process
KMXK_0B02940	acetyl-CoA transport
KMXK_0B02660	actin cortical patch assembly
KMXK_0C03820	actin cortical patch assembly
KMXK_0D04710	actin cortical patch assembly
KMXK_0E03730	actin cortical patch assembly
KMXK_0F04120	actin cortical patch assembly
KMXK_0G01420	actin cortical patch assembly
KMXK_0G02990	actin cortical patch assembly
KMXK_0H01720	actin cortical patch assembly
KMXK_0H02540	actin cortical patch assembly
KMXK_0A02230	actin cortical patch localization
KMXK_0A04040	actin cortical patch localization
KMXK_0A06410	actin cortical patch localization
KMXK_0A07930	actin cortical patch localization
KMXK_0B01130	actin cortical patch localization
KMXK_0B05930	actin cortical patch localization
KMXK_0B06080	actin cortical patch localization
KMXK_0C01120	actin cortical patch localization
KMXK_0D00350	actin cortical patch localization
KMXK_0E02090	actin cortical patch localization
KMXK_0G02280	actin cortical patch localization
KMXK_0A01110	actin cytoskeleton organization
KMXK_0A01660	actin cytoskeleton organization
KMXK_0A01790	actin cytoskeleton organization
KMXK_0A05280	actin cytoskeleton organization
KMXK_0B00860	actin cytoskeleton organization
KMXK_0B04470	actin cytoskeleton organization
KMXK_0C00770	actin cytoskeleton organization
KMXK_0C02840	actin cytoskeleton organization
KMXK_0D01350	actin cytoskeleton organization
KMXK_0E04120	actin cytoskeleton organization
KMXK_0E05530	actin cytoskeleton organization
KMXK_0G00240	actin cytoskeleton organization
KMXK_0G02710	actin cytoskeleton organization
KMXK_0B01130	actin cytoskeleton reorganization
KMXK_0H02680	actin cytoskeleton reorganization
KMXK_0A04040	actin filament bundle assembly
KMXK_0B02110	actin filament bundle assembly
KMXK_0F04250	actin filament bundle assembly
KMXK_0G01590	actin filament bundle assembly
KMXK_0G02280	actin filament bundle assembly
KMXK_0D01150	actin filament debranching
KMXK_0G04220	actin filament depolymerization
KMXK_0A02670	actin filament organization
KMXK_0A07130	actin filament organization
KMXK_0A07930	actin filament organization
KMXK_0B08390	actin filament organization
KMXK_0C02420	actin filament organization
KMXK_0C03820	actin filament organization
KMXK_0D01910	actin filament organization
KMXK_0D04710	actin filament organization
KMXK_0E01200	actin filament organization
KMXK_0E02090	actin filament organization
KMXK_0F00630	actin filament organization
KMXK_0F00650	actin filament organization
KMXK_0F05440	actin filament organization
KMXK_0G01290	actin filament organization
KMXK_0G01420	actin filament organization
KMXK_0G02180	actin filament organization
KMXK_0H01290	actin filament organization
KMXK_0H02540	actin filament organization
KMXK_0E05840	actin filament reorganization involved in cell cycle
KMXK_0A02670	actin filament severing
KMXK_0G04220	actin filament severing
KMXK_0A06890	actin filament-based process
KMXK_0D06420	actin filament-based process
KMXK_0E05090	actin filament-based process
KMXK_0A07490	actin nucleation
KMXK_0B02470	actin nucleation
KMXK_0F03340	actin nucleation
KMXK_0F04250	actin polymerization or depolymerization
KMXK_0G02360	activation of adenylate cyclase activity
KMXK_0A04400	activation of GTPase activity
KMXK_0B08430	activation of GTPase activity
KMXK_0E02750	activation of GTPase activity
KMXK_0H02470	activation of MAPK activity involved in conjugation with cellular fusion
KMXK_0F05440	activation of MAPK activity involved in osmosensory signaling pathway
KMXK_0C00860	activation of MAPKK activity
KMXK_0A02140	activation of protein kinase activity
KMXK_0A07490	actomyosin contractile ring actin filament bundle assembly
KMXK_0B01000	actomyosin contractile ring assembly
KMXK_0B02550	actomyosin contractile ring assembly
KMXK_0D02340	actomyosin contractile ring assembly
KMXK_0F03420	actomyosin contractile ring assembly
KMXK_0A01820	actomyosin contractile ring contraction
KMXK_0B01000	actomyosin contractile ring contraction
KMXK_0D04990	actomyosin contractile ring contraction
KMXK_0H00490	actomyosin contractile ring contraction
KMXK_0F04900	acyl-CoA metabolic process
KMXK_0A02030	adaptation of signaling pathway by response to pheromone involved in conjugation with cellular fusion
KMXK_0E01880	adaptation of signaling pathway by response to pheromone involved in conjugation with cellular fusion
KMXK_0E04700	adaptation of signaling pathway by response to pheromone involved in conjugation with cellular fusion
KMXK_0E05480	adaptation of signaling pathway by response to pheromone involved in conjugation with cellular fusion
KMXK_0F04030	adaptation of signaling pathway by response to pheromone involved in conjugation with cellular fusion
KMXK_0C03460	adaptation to pheromone regulating conjugation with mutual genetic exchange
KMXK_0B04680	adenine biosynthetic process
KMXK_0C06490	adenine biosynthetic process
KMXK_0A00920	adenine catabolic process
KMXK_0D06170	adenine salvage
KMXK_0F01380	adenylate cyclase-activating G-protein coupled receptor signaling pathway
KMXK_0F04030	adenylate cyclase-activating G-protein coupled receptor signaling pathway
KMXK_0C02270	adenylate cyclase-modulating G-protein coupled receptor signaling pathway
KMXK_0F00420	adhesion of symbiont to host
KMXK_0B01790	ADP biosynthetic process
KMXK_0H03500	ADP transport
KMXK_0A01170	aerobic respiration
KMXK_0A02580	aerobic respiration
KMXK_0A04720	aerobic respiration
KMXK_0A05920	aerobic respiration
KMXK_0A08150	aerobic respiration
KMXK_0B00750	aerobic respiration
KMXK_0B02540	aerobic respiration
KMXK_0B03140	aerobic respiration
KMXK_0B03500	aerobic respiration
KMXK_0B04190	aerobic respiration
KMXK_0B05040	aerobic respiration
KMXK_0B05580	aerobic respiration
KMXK_0B06190	aerobic respiration
KMXK_0B08110	aerobic respiration
KMXK_0C02100	aerobic respiration
KMXK_0C02170	aerobic respiration
KMXK_0C03700	aerobic respiration
KMXK_0C05250	aerobic respiration
KMXK_0D00970	aerobic respiration
KMXK_0D04300	aerobic respiration
KMXK_0D05020	aerobic respiration
KMXK_0D06530	aerobic respiration
KMXK_0E01540	aerobic respiration
KMXK_0E02730	aerobic respiration
KMXK_0E03060	aerobic respiration
KMXK_0E03190	aerobic respiration
KMXK_0E04780	aerobic respiration
KMXK_0F03040	aerobic respiration
KMXK_0F05580	aerobic respiration
KMXK_0F05680	aerobic respiration
KMXK_0G02530	aerobic respiration
KMXK_0G02670	aerobic respiration
KMXK_0H00180	aerobic respiration
KMXK_0H00920	aerobic respiration
KMXK_0H03070	aerobic respiration
KMXK_0H03500	aerobic respiration
KMXK_0H04260	aerobic respiration
KMXK_0D03360	age-dependent response to oxidative stress involved in chronological cell aging
KMXK_0D05030	age-dependent response to oxidative stress involved in chronological cell aging
KMXK_0F01710	age-dependent response to reactive oxygen species
KMXK_0B05680	age-dependent response to reactive oxygen species involved in chronological cell aging
KMXK_0B00670	agglutination involved in conjugation with cellular fusion
KMXK_0D02020	agglutination involved in conjugation with cellular fusion
KMXK_0G00800	agglutination involved in conjugation with cellular fusion
KMXK_0D01630	alanine biosynthetic process
KMXK_0A02120	alanyl-tRNA aminoacylation
KMXK_0A06690	alcohol metabolic process
KMXK_0C02050	alcohol metabolic process
KMXK_0F01240	alcohol metabolic process
KMXK_0G02880	alcohol metabolic process
KMXK_0G03470	alcohol metabolic process
KMXK_0F03930	alkanesulfonate catabolic process
KMXK_0A02040	allantoate transport
KMXK_0F01550	allantoate transport
KMXK_0A06630	allantoin assimilation pathway
KMXK_0A00250	allantoin catabolic process
KMXK_0D03860	allantoin catabolic process
KMXK_0D05370	allantoin catabolic process
KMXK_0F03310	allantoin catabolic process
KMXK_0H01620	allantoin catabolic process
KMXK_0D03610	alpha-amino acid biosynthetic process
KMXK_0E01570	alpha-amino acid biosynthetic process
KMXK_0E04730	alpha-amino acid biosynthetic process
KMXK_0B03390	alpha-ketoglutarate transport
KMXK_0F02450	amine metabolic process
KMXK_0A00520	amine transport
KMXK_0B00140	amino acid catabolic process to alcohol via Ehrlich pathway
KMXK_0D02430	amino acid catabolic process to alcohol via Ehrlich pathway
KMXK_0E03200	amino acid catabolic process to alcohol via Ehrlich pathway
KMXK_0G03150	amino acid catabolic process to alcohol via Ehrlich pathway
KMXK_0G01830	amino acid export across plasma membrane
KMXK_0G02410	amino acid transmembrane export from vacuole
KMXK_0H01500	amino acid transmembrane export from vacuole
KMXK_0H04230	amino acid transmembrane export from vacuole
KMXK_0A03090	amino acid transmembrane transport
KMXK_0A04670	amino acid transmembrane transport
KMXK_0A04760	amino acid transmembrane transport
KMXK_0A07470	amino acid transmembrane transport
KMXK_0A07480	amino acid transmembrane transport
KMXK_0A07810	amino acid transmembrane transport
KMXK_0B03810	amino acid transmembrane transport
KMXK_0C00190	amino acid transmembrane transport
KMXK_0C00790	amino acid transmembrane transport
KMXK_0C03460	amino acid transmembrane transport
KMXK_0C05050	amino acid transmembrane transport
KMXK_0D01460	amino acid transmembrane transport
KMXK_0E00460	amino acid transmembrane transport
KMXK_0E02350	amino acid transmembrane transport
KMXK_0E05110	amino acid transmembrane transport
KMXK_0E06320	amino acid transmembrane transport
KMXK_0F03530	amino acid transmembrane transport
KMXK_0F05010	amino acid transmembrane transport
KMXK_0G00140	amino acid transmembrane transport
KMXK_0G00150	amino acid transmembrane transport
KMXK_0G00640	amino acid transmembrane transport
KMXK_0G04200	amino acid transmembrane transport
KMXK_0H02150	amino acid transmembrane transport
KMXK_0H03800	amino acid transmembrane transport
KMXK_0A07990	amino acid transport
KMXK_0E00250	ammonia assimilation cycle
KMXK_0E03090	ammonia assimilation cycle
KMXK_0B07790	ammonium transmembrane transport
KMXK_0H02870	ammonium transmembrane transport
KMXK_0B00180	ammonium transport
KMXK_0B01120	ammonium transport
KMXK_0B06000	ammonium transport
KMXK_0D06170	AMP salvage
KMXK_0F01350	AMP salvage
KMXK_0E01660	anaerobic glycerol catabolic process
KMXK_0H03500	anaerobic respiration
KMXK_0A05370	anaphase-promoting complex-dependent catabolic process
KMXK_0B02390	anaphase-promoting complex-dependent catabolic process
KMXK_0C07090	anaphase-promoting complex-dependent catabolic process
KMXK_0D03720	anaphase-promoting complex-dependent catabolic process
KMXK_0F04210	anaphase-promoting complex-dependent catabolic process
KMXK_0F04360	anaphase-promoting complex-dependent catabolic process
KMXK_0G03890	anaphase-promoting complex-dependent catabolic process
KMXK_0B03560	anatomical structure development
KMXK_0G04260	antimonite transport
KMXK_0A07230	antisense RNA transcript catabolic process
KMXK_0G00180	apoptotic DNA fragmentation
KMXK_0G03500	apoptotic DNA fragmentation
KMXK_0A03790	apoptotic process
KMXK_0B02750	apoptotic process
KMXK_0B03110	apoptotic process
KMXK_0B08300	apoptotic process
KMXK_0B08310	apoptotic process
KMXK_0D05450	apoptotic process
KMXK_0E00400	apoptotic process
KMXK_0F03240	apoptotic process
KMXK_0F04720	apoptotic process
KMXK_0G00680	apoptotic process
KMXK_0G01720	apoptotic process
KMXK_0H01110	apoptotic process
KMXK_0H03500	apoptotic process
KMXK_0A01570	arabinose catabolic process
KMXK_0B06330	arabinose catabolic process
KMXK_0C00180	arabinose catabolic process
KMXK_0G01850	arabinose catabolic process
KMXK_0A06750	arginine biosynthetic process
KMXK_0B06030	arginine biosynthetic process
KMXK_0B08320	arginine biosynthetic process
KMXK_0C01710	arginine biosynthetic process
KMXK_0F02890	arginine biosynthetic process
KMXK_0F03880	arginine biosynthetic process
KMXK_0G01880	arginine biosynthetic process
KMXK_0G03990	arginine biosynthetic process
KMXK_0H01730	arginine biosynthetic process
KMXK_0A04020	arginine biosynthetic process via ornithine
KMXK_0E00300	arginine catabolic process to ornithine
KMXK_0D03860	arginine metabolic process
KMXK_0A07480	arginine transport
KMXK_0E00720	arginine transport
KMXK_0A04610	arginyl-tRNA aminoacylation
KMXK_0C00890	arginyl-tRNA aminoacylation
KMXK_0B04290	aromatic amino acid family biosynthetic process
KMXK_0D01290	aromatic amino acid family biosynthetic process
KMXK_0D01880	aromatic amino acid family biosynthetic process
KMXK_0G01070	aromatic amino acid family biosynthetic process
KMXK_0B02740	aromatic amino acid family biosynthetic process, prephenate pathway
KMXK_0C06670	aromatic amino acid family catabolic process
KMXK_0B06090	aromatic amino acid family catabolic process to alcohol via Ehrlich pathway
KMXK_0F05000	aromatic amino acid family catabolic process to alcohol via Ehrlich pathway
KMXK_0E01570	aromatic amino acid family metabolic process
KMXK_0F01450	aromatic amino acid family metabolic process
KMXK_0A06820	Arp2/3 complex-mediated actin nucleation
KMXK_0C00510	Arp2/3 complex-mediated actin nucleation
KMXK_0E02760	Arp2/3 complex-mediated actin nucleation
KMXK_0F04120	Arp2/3 complex-mediated actin nucleation
KMXK_0G04150	arsenite transport
KMXK_0G04260	arsenite transport
KMXK_0A04410	ascospore formation
KMXK_0A04790	ascospore formation
KMXK_0A04950	ascospore formation
KMXK_0A05570	ascospore formation
KMXK_0A06190	ascospore formation
KMXK_0A07910	ascospore formation
KMXK_0A08090	ascospore formation
KMXK_0B01430	ascospore formation
KMXK_0B03330	ascospore formation
KMXK_0B04240	ascospore formation
KMXK_0B04520	ascospore formation
KMXK_0B04540	ascospore formation
KMXK_0B05370	ascospore formation
KMXK_0C01430	ascospore formation
KMXK_0D00670	ascospore formation
KMXK_0D00970	ascospore formation
KMXK_0D02380	ascospore formation
KMXK_0D04170	ascospore formation
KMXK_0E01100	ascospore formation
KMXK_0E02250	ascospore formation
KMXK_0E02900	ascospore formation
KMXK_0E05050	ascospore formation
KMXK_0E05830	ascospore formation
KMXK_0F01380	ascospore formation
KMXK_0F03220	ascospore formation
KMXK_0F05190	ascospore formation
KMXK_0G00850	ascospore formation
KMXK_0G01500	ascospore formation
KMXK_0G02360	ascospore formation
KMXK_0G03540	ascospore formation
KMXK_0H03990	ascospore formation
KMXK_0A00520	ascospore wall assembly
KMXK_0A01840	ascospore wall assembly
KMXK_0A05640	ascospore wall assembly
KMXK_0A05650	ascospore wall assembly
KMXK_0A06820	ascospore wall assembly
KMXK_0A08080	ascospore wall assembly
KMXK_0B02160	ascospore wall assembly
KMXK_0B03830	ascospore wall assembly
KMXK_0B04760	ascospore wall assembly
KMXK_0C03110	ascospore wall assembly
KMXK_0C03820	ascospore wall assembly
KMXK_0D04210	ascospore wall assembly
KMXK_0E02020	ascospore wall assembly
KMXK_0E02360	ascospore wall assembly
KMXK_0F00210	ascospore wall assembly
KMXK_0F00450	ascospore wall assembly
KMXK_0F00910	ascospore wall assembly
KMXK_0F02740	ascospore wall assembly
KMXK_0F04220	ascospore wall assembly
KMXK_0G02070	ascospore wall assembly
KMXK_0H00490	ascospore wall assembly
KMXK_0H03280	ascospore wall assembly
KMXK_0C01300	ascospore-type prospore assembly
KMXK_0E01370	ascospore-type prospore assembly
KMXK_0H02190	ascospore-type prospore assembly
KMXK_0A07620	ascospore-type prospore membrane assembly
KMXK_0D00310	ascospore-type prospore membrane assembly
KMXK_0E02190	ascospore-type prospore membrane assembly
KMXK_0G04110	ascospore-type prospore membrane assembly
KMXK_0B06800	asparagine biosynthetic process
KMXK_0B01660	asparagine biosynthetic process from oxaloacetate
KMXK_0E03490	asparagine catabolic process
KMXK_0A04010	asparaginyl-tRNA aminoacylation
KMXK_0B01660	aspartate biosynthetic process
KMXK_0D01000	aspartate biosynthetic process
KMXK_0B02740	aspartate family amino acid biosynthetic process
KMXK_0E05070	aspartate metabolic process
KMXK_0H04040	aspartate transmembrane transport
KMXK_0A01700	aspartyl-tRNA aminoacylation
KMXK_0A00510	assembly of large subunit precursor of preribosome
KMXK_0A02440	assembly of large subunit precursor of preribosome
KMXK_0A04200	assembly of large subunit precursor of preribosome
KMXK_0D05730	assembly of large subunit precursor of preribosome
KMXK_0F02980	assembly of large subunit precursor of preribosome
KMXK_0G00900	assembly of large subunit precursor of preribosome
KMXK_0G01790	assembly of large subunit precursor of preribosome
KMXK_0H04480	assembly of large subunit precursor of preribosome
KMXK_0A03800	ATP biosynthetic process
KMXK_0A01230	ATP hydrolysis coupled proton transport
KMXK_0B00970	ATP hydrolysis coupled proton transport
KMXK_0B04750	ATP hydrolysis coupled proton transport
KMXK_0B04870	ATP hydrolysis coupled proton transport
KMXK_0B07240	ATP hydrolysis coupled proton transport
KMXK_0D04410	ATP hydrolysis coupled proton transport
KMXK_0D04620	ATP hydrolysis coupled proton transport
KMXK_0E01180	ATP hydrolysis coupled proton transport
KMXK_0F00670	ATP hydrolysis coupled proton transport
KMXK_0F01270	ATP hydrolysis coupled proton transport
KMXK_0F03780	ATP hydrolysis coupled proton transport
KMXK_0F03940	ATP hydrolysis coupled proton transport
KMXK_0H01210	ATP hydrolysis coupled proton transport
KMXK_0H01380	ATP hydrolysis coupled proton transport
KMXK_0H02170	ATP hydrolysis coupled proton transport
KMXK_0B07240	ATP metabolic process
KMXK_0F00670	ATP metabolic process
KMXK_0A00740	ATP synthesis coupled proton transport
KMXK_0A06310	ATP synthesis coupled proton transport
KMXK_0B06160	ATP synthesis coupled proton transport
KMXK_0C01890	ATP synthesis coupled proton transport
KMXK_0C03010	ATP synthesis coupled proton transport
KMXK_0C04280	ATP synthesis coupled proton transport
KMXK_0D05360	ATP synthesis coupled proton transport
KMXK_0E01430	ATP synthesis coupled proton transport
KMXK_0E02400	ATP synthesis coupled proton transport
KMXK_0E03560	ATP synthesis coupled proton transport
KMXK_0F01270	ATP synthesis coupled proton transport
KMXK_0F04170	ATP synthesis coupled proton transport
KMXK_0F04310	ATP synthesis coupled proton transport
KMXK_0G00300	ATP synthesis coupled proton transport
KMXK_0H01380	ATP synthesis coupled proton transport
KMXK_0E02530	ATP transport
KMXK_0H03010	ATP transport
KMXK_0H03500	ATP transport
KMXK_0A04850	ATP-dependent chromatin remodeling
KMXK_0B01620	ATP-dependent chromatin remodeling
KMXK_0B03870	ATP-dependent chromatin remodeling
KMXK_0B05450	ATP-dependent chromatin remodeling
KMXK_0C00800	ATP-dependent chromatin remodeling
KMXK_0C06190	ATP-dependent chromatin remodeling
KMXK_0D00430	ATP-dependent chromatin remodeling
KMXK_0D01750	ATP-dependent chromatin remodeling
KMXK_0F01160	ATP-dependent chromatin remodeling
KMXK_0F02910	ATP-dependent chromatin remodeling
KMXK_0G02750	ATP-dependent chromatin remodeling
KMXK_0A03610	attachment of GPI anchor to protein
KMXK_0B05100	attachment of GPI anchor to protein
KMXK_0D01610	attachment of GPI anchor to protein
KMXK_0D06300	attachment of GPI anchor to protein
KMXK_0F04660	attachment of GPI anchor to protein
KMXK_0C02020	attachment of spindle microtubules to kinetochore
KMXK_0D05700	attachment of spindle microtubules to kinetochore
KMXK_0G02700	attachment of spindle microtubules to kinetochore
KMXK_0A01980	attachment of spindle microtubules to kinetochore involved in homologous chromosome segregation
KMXK_0A02140	autophagosome assembly
KMXK_0A04880	autophagosome assembly
KMXK_0A06070	autophagosome assembly
KMXK_0B04850	autophagosome assembly
KMXK_0C03140	autophagosome assembly
KMXK_0C05480	autophagosome assembly
KMXK_0D01540	autophagosome assembly
KMXK_0E05370	autophagosome assembly
KMXK_0F01090	autophagosome assembly
KMXK_0G03540	autophagosome assembly
KMXK_0G03760	autophagosome assembly
KMXK_0H02370	autophagosome assembly
KMXK_0A02360	autophagy
KMXK_0A05480	autophagy
KMXK_0A07500	autophagy
KMXK_0A07620	autophagy
KMXK_0A07990	autophagy
KMXK_0B02850	autophagy
KMXK_0B07310	autophagy
KMXK_0C01300	autophagy
KMXK_0C02490	autophagy
KMXK_0D04960	autophagy
KMXK_0D06410	autophagy
KMXK_0D06470	autophagy
KMXK_0E00530	autophagy
KMXK_0E01900	autophagy
KMXK_0E06110	autophagy
KMXK_0H03360	autophagy
KMXK_0A02140	autophagy of mitochondrion
KMXK_0A06070	autophagy of mitochondrion
KMXK_0B06620	autophagy of mitochondrion
KMXK_0C02420	autophagy of mitochondrion
KMXK_0C03140	autophagy of mitochondrion
KMXK_0C04030	autophagy of mitochondrion
KMXK_0D04550	autophagy of mitochondrion
KMXK_0F01090	autophagy of mitochondrion
KMXK_0F05620	autophagy of mitochondrion
KMXK_0G01020	autophagy of mitochondrion
KMXK_0G03760	autophagy of mitochondrion
KMXK_0H01320	autophagy of mitochondrion
KMXK_0H02370	autophagy of mitochondrion
KMXK_0B02120	autophagy of nucleus
KMXK_0E06280	autophagy of nucleus
KMXK_0A02140	autophagy of peroxisome
KMXK_0A04880	autophagy of peroxisome
KMXK_0B03570	autophagy of peroxisome
KMXK_0B04850	autophagy of peroxisome
KMXK_0B07980	autophagy of peroxisome
KMXK_0C01630	autophagy of peroxisome
KMXK_0C03690	autophagy of peroxisome
KMXK_0C06090	autophagy of peroxisome
KMXK_0D01540	autophagy of peroxisome
KMXK_0E04120	autophagy of peroxisome
KMXK_0E05710	autophagy of peroxisome
KMXK_0G02910	autophagy of peroxisome
KMXK_0H01290	autophagy of peroxisome
KMXK_0H02910	autophagy of peroxisome
KMXK_0H03260	autophagy of peroxisome
KMXK_0H03270	autophagy of peroxisome
KMXK_0A02830	avoidance of host defenses
KMXK_0A06190	axial cellular bud site selection
KMXK_0B05000	axial cellular bud site selection
KMXK_0C03830	axial cellular bud site selection
KMXK_0E02240	axial cellular bud site selection
KMXK_0E02910	axial cellular bud site selection
KMXK_0E03730	axial cellular bud site selection
KMXK_0E04590	axial cellular bud site selection
KMXK_0F03740	axial cellular bud site selection
KMXK_0H01080	axial cellular bud site selection
KMXK_0D02670	azole transport
KMXK_0D02690	azole transport
KMXK_0A07490	barbed-end actin filament capping
KMXK_0B01610	barbed-end actin filament capping
KMXK_0B02330	barbed-end actin filament capping
KMXK_0B02660	barbed-end actin filament capping
KMXK_0B05410	barbed-end actin filament capping
KMXK_0C00690	barbed-end actin filament capping
KMXK_0G02990	barbed-end actin filament capping
KMXK_0A04460	base-excision repair
KMXK_0A05570	base-excision repair
KMXK_0A07220	base-excision repair
KMXK_0A07370	base-excision repair
KMXK_0B00490	base-excision repair
KMXK_0C01970	base-excision repair
KMXK_0C05630	base-excision repair
KMXK_0D06190	base-excision repair
KMXK_0E03260	base-excision repair
KMXK_0B00440	base-excision repair, AP site formation
KMXK_0B03780	base-excision repair, AP site formation
KMXK_0E01800	base-excision repair, AP site formation
KMXK_0A06960	base-excision repair, base-free sugar-phosphate removal
KMXK_0C05640	base-excision repair, base-free sugar-phosphate removal
KMXK_0B06590	base-excision repair, gap-filling
KMXK_0A01560	basic amino acid transmembrane export from vacuole
KMXK_0A07470	basic amino acid transport
KMXK_0B01640	basic amino acid transport
KMXK_0G00860	basic amino acid transport
KMXK_0H00120	basic amino acid transport
KMXK_0B06880	beta-alanine biosynthetic process
KMXK_0A03270	bile acid and bile salt transport
KMXK_0G04190	bile acid and bile salt transport
KMXK_0G04260	bile acid and bile salt transport
KMXK_0A01620	bilirubin transport
KMXK_0D02040	bilirubin transport
KMXK_0B04410	biofilm formation
KMXK_0B06540	biofilm formation
KMXK_0C05820	biofilm formation
KMXK_0D01390	biofilm formation
KMXK_0E04130	biofilm formation
KMXK_0G03820	biofilm formation
KMXK_0H02550	biofilm formation
KMXK_0A06370	biological regulation
KMXK_0A06570	biological regulation
KMXK_0A04360	biological_process
KMXK_0A06020	biological_process
KMXK_0B02030	biological_process
KMXK_0B07310	biological_process
KMXK_0C02240	biological_process
KMXK_0D02800	biological_process
KMXK_0E06110	biological_process
KMXK_0F01750	biological_process
KMXK_0F02560	biological_process
KMXK_0F05570	biological_process
KMXK_0G02820	biological_process
KMXK_0G03650	biological_process
KMXK_0H00220	biological_process
KMXK_0H02850	biological_process
KMXK_0H03360	biological_process
KMXK_0B00540	biosynthetic process
KMXK_0B04440	biosynthetic process
KMXK_0D03650	biosynthetic process
KMXK_0F01450	biosynthetic process
KMXK_0H01940	biosynthetic process
KMXK_0A05070	biotin biosynthetic process
KMXK_0B08460	biotin biosynthetic process
KMXK_0D01190	biotin biosynthetic process
KMXK_0E06300	biotin biosynthetic process
KMXK_0E06310	biotin biosynthetic process
KMXK_0E06320	biotin biosynthetic process
KMXK_0G02970	biotin biosynthetic process
KMXK_0E02820	biotin transport
KMXK_0C01120	bipolar cellular bud site selection
KMXK_0C01300	bipolar cellular bud site selection
KMXK_0C03820	bipolar cellular bud site selection
KMXK_0E02090	bipolar cellular bud site selection
KMXK_0E02240	bipolar cellular bud site selection
KMXK_0E02910	bipolar cellular bud site selection
KMXK_0E03730	bipolar cellular bud site selection
KMXK_0E05570	bipolar cellular bud site selection
KMXK_0F03740	bipolar cellular bud site selection
KMXK_0A07580	borate transport
KMXK_0A06580	box C/D snoRNA 3'-end processing
KMXK_0G02040	box C/D snoRNA 3'-end processing
KMXK_0F02920	box C/D snoRNA processing
KMXK_0C04930	box C/D snoRNP assembly
KMXK_0E03480	box C/D snoRNP assembly
KMXK_0E05650	box C/D snoRNP assembly
KMXK_0H02160	box C/D snoRNP assembly
KMXK_0B04900	box H/ACA snoRNA 3'-end processing
KMXK_0F02920	box H/ACA snoRNA processing
KMXK_0F03200	box H/ACA snoRNP assembly
KMXK_0G01550	box H/ACA snoRNP assembly
KMXK_0A03270	branched-chain amino acid catabolic process
KMXK_0F05000	branched-chain amino acid catabolic process
KMXK_0B06090	branched-chain amino acid catabolic process to alcohol via Ehrlich pathway
KMXK_0A02370	budding cell apical bud growth
KMXK_0A07490	budding cell apical bud growth
KMXK_0B04330	budding cell apical bud growth
KMXK_0B07770	budding cell apical bud growth
KMXK_0D05620	budding cell apical bud growth
KMXK_0E01220	budding cell apical bud growth
KMXK_0E01350	budding cell apical bud growth
KMXK_0F00310	budding cell apical bud growth
KMXK_0F03140	budding cell apical bud growth
KMXK_0F04250	budding cell apical bud growth
KMXK_0G03900	budding cell apical bud growth
KMXK_0H00550	budding cell apical bud growth
KMXK_0A07790	budding cell bud growth
KMXK_0D03370	budding cell bud growth
KMXK_0D04040	budding cell bud growth
KMXK_0E00800	budding cell bud growth
KMXK_0F00650	budding cell bud growth
KMXK_0F02860	budding cell bud growth
KMXK_0H02680	budding cell bud growth
KMXK_0E01350	budding cell isotropic bud growth
KMXK_0F04250	budding cell isotropic bud growth
KMXK_0H00490	budding cell isotropic bud growth
KMXK_0E00220	butanediol biosynthetic process
KMXK_0A06070	C-terminal protein lipidation
KMXK_0B06620	C-terminal protein lipidation
KMXK_0D04550	C-terminal protein lipidation
KMXK_0F01090	C-terminal protein lipidation
KMXK_0C06510	C-terminal protein methylation
KMXK_0D06280	C-terminal protein methylation
KMXK_0F01330	CAAX-box protein processing
KMXK_0A01620	cadmium ion transport
KMXK_0C05830	cadmium ion transport
KMXK_0A02030	calcium ion homeostasis
KMXK_0B06230	calcium ion homeostasis
KMXK_0E01880	calcium ion homeostasis
KMXK_0D03400	calcium ion import
KMXK_0F05100	calcium ion import
KMXK_0A03820	calcium ion transmembrane transport
KMXK_0C06100	calcium ion transmembrane transport
KMXK_0F00760	calcium ion transmembrane transport
KMXK_0A01280	calcium ion transport
KMXK_0A03270	calcium ion transport
KMXK_0E01720	calcium ion transport
KMXK_0G02200	calcium ion transport
KMXK_0G04190	calcium ion transport
KMXK_0H03920	calcium ion transport
KMXK_0A05210	calcium-mediated signaling
KMXK_0C04230	calcium-mediated signaling
KMXK_0D02210	calcium-mediated signaling
KMXK_0D02780	calcium-mediated signaling
KMXK_0D04140	calcium-mediated signaling
KMXK_0F02780	calcium-mediated signaling
KMXK_0C02270	cAMP biosynthetic process
KMXK_0F01660	cAMP catabolic process
KMXK_0A02830	cAMP-mediated signaling
KMXK_0C02570	cAMP-mediated signaling
KMXK_0F01660	cAMP-mediated signaling
KMXK_0F04220	cAMP-mediated signaling
KMXK_0F04420	cAMP-mediated signaling
KMXK_0F02890	carbamoyl phosphate biosynthetic process
KMXK_0F05420	carbamoyl phosphate biosynthetic process
KMXK_0D04040	carbohydrate catabolic process
KMXK_0F02860	carbohydrate catabolic process
KMXK_0G00470	carbohydrate derivative biosynthetic process
KMXK_0A05420	carbohydrate metabolic process
KMXK_0A06100	carbohydrate metabolic process
KMXK_0A07210	carbohydrate metabolic process
KMXK_0B00600	carbohydrate metabolic process
KMXK_0B00720	carbohydrate metabolic process
KMXK_0B02870	carbohydrate metabolic process
KMXK_0B05630	carbohydrate metabolic process
KMXK_0B06260	carbohydrate metabolic process
KMXK_0C00110	carbohydrate metabolic process
KMXK_0C03110	carbohydrate metabolic process
KMXK_0C06080	carbohydrate metabolic process
KMXK_0C07350	carbohydrate metabolic process
KMXK_0C07360	carbohydrate metabolic process
KMXK_0D01280	carbohydrate metabolic process
KMXK_0D01570	carbohydrate metabolic process
KMXK_0D03100	carbohydrate metabolic process
KMXK_0D04210	carbohydrate metabolic process
KMXK_0E02010	carbohydrate metabolic process
KMXK_0E03340	carbohydrate metabolic process
KMXK_0F00450	carbohydrate metabolic process
KMXK_0F01900	carbohydrate metabolic process
KMXK_0F05610	carbohydrate metabolic process
KMXK_0G00470	carbohydrate metabolic process
KMXK_0G00610	carbohydrate metabolic process
KMXK_0G00830	carbohydrate metabolic process
KMXK_0G01960	carbohydrate metabolic process
KMXK_0G02050	carbohydrate metabolic process
KMXK_0G02060	carbohydrate metabolic process
KMXK_0G02080	carbohydrate metabolic process
KMXK_0H03180	carbohydrate metabolic process
KMXK_0A05230	carbohydrate phosphorylation
KMXK_0A06980	carbohydrate phosphorylation
KMXK_0A08010	carbohydrate phosphorylation
KMXK_0B03480	carbohydrate phosphorylation
KMXK_0E01980	carbohydrate phosphorylation
KMXK_0E02610	carbohydrate phosphorylation
KMXK_0F01020	carbohydrate phosphorylation
KMXK_0F01580	carbohydrate phosphorylation
KMXK_0G01620	carbohydrate phosphorylation
KMXK_0H01570	carbohydrate phosphorylation
KMXK_0H03030	carbohydrate phosphorylation
KMXK_0F05020	carbohydrate transmembrane transport
KMXK_0A02920	carbohydrate transport
KMXK_0A02930	carbohydrate transport
KMXK_0A02940	carbohydrate transport
KMXK_0A02950	carbohydrate transport
KMXK_0A02960	carbohydrate transport
KMXK_0B00480	carbohydrate transport
KMXK_0B08450	carbohydrate transport
KMXK_0C00120	carbohydrate transport
KMXK_0C06070	carbohydrate transport
KMXK_0C06860	carbohydrate transport
KMXK_0C07340	carbohydrate transport
KMXK_0D04850	carbohydrate transport
KMXK_0E00380	carbohydrate transport
KMXK_0E03430	carbohydrate transport
KMXK_0A04850	carbon catabolite activation of transcription from RNA polymerase II promoter
KMXK_0B00470	carbon catabolite activation of transcription from RNA polymerase II promoter
KMXK_0C05850	carbon catabolite activation of transcription from RNA polymerase II promoter
KMXK_0F02310	carbon catabolite activation of transcription from RNA polymerase II promoter
KMXK_0H02210	carbon catabolite activation of transcription from RNA polymerase II promoter
KMXK_0C07280	carbon catabolite regulation of transcription from RNA polymerase II promoter
KMXK_0D03390	carbon catabolite regulation of transcription from RNA polymerase II promoter
KMXK_0E06260	carbon catabolite repression of transcription
KMXK_0A00800	carbon catabolite repression of transcription from RNA polymerase II promoter by glucose
KMXK_0B00720	carbon catabolite repression of transcription from RNA polymerase II promoter by glucose
KMXK_0D01390	carbon catabolite repression of transcription from RNA polymerase II promoter by glucose
KMXK_0D05610	carbon catabolite repression of transcription from RNA polymerase II promoter by glucose
KMXK_0H00820	carbon catabolite repression of transcription from RNA polymerase II promoter by glucose
KMXK_0H03040	carbon catabolite repression of transcription from RNA polymerase II promoter by glucose
KMXK_0H04460	carbon catabolite repression of transcription from RNA polymerase II promoter by glucose
KMXK_0A06100	carbon utilization
KMXK_0A07880	carbon utilization
KMXK_0B05250	carbon utilization
KMXK_0G01510	carbon utilization
KMXK_0C04230	carboxylic acid metabolic process
KMXK_0C00950	cardiolipin acyl-chain remodeling
KMXK_0H02840	cardiolipin acyl-chain remodeling
KMXK_0A03960	cardiolipin biosynthetic process
KMXK_0A07450	cardiolipin biosynthetic process
KMXK_0F04850	cardiolipin biosynthetic process
KMXK_0E03110	cardiolipin metabolic process
KMXK_0E05580	cardiolipin metabolic process
KMXK_0D02870	cargo loading into COPII-coated vesicle
KMXK_0G01640	cargo loading into COPII-coated vesicle
KMXK_0A03040	carnitine biosynthetic process
KMXK_0E04190	carnitine biosynthetic process
KMXK_0A06690	carnitine metabolic process
KMXK_0C06530	carnitine metabolic process
KMXK_0F01240	carnitine metabolic process
KMXK_0B02120	catabolic process
KMXK_0B07250	catabolic process
KMXK_0E06280	catabolic process
KMXK_0A01300	cation transport
KMXK_0A02780	cation transport
KMXK_0B04140	cation transport
KMXK_0B06570	cation transport
KMXK_0B06970	cation transport
KMXK_0C02390	cation transport
KMXK_0C02930	cation transport
KMXK_0D04430	cation transport
KMXK_0E01260	cation transport
KMXK_0E02950	cation transport
KMXK_0G00810	cation transport
KMXK_0G02410	cation transport
KMXK_0H01920	cation transport
KMXK_0H02290	cation transport
KMXK_0F03120	CDP-choline pathway
KMXK_0F04860	CDP-choline pathway
KMXK_0F03000	CDP-diacylglycerol biosynthetic process
KMXK_0B07840	cell adhesion
KMXK_0C05820	cell adhesion
KMXK_0D06510	cell adhesion
KMXK_0A01970	cell adhesion involved in single-species biofilm formation
KMXK_0A02830	cell adhesion involved in single-species biofilm formation
KMXK_0A02600	cell aging
KMXK_0A03330	cell budding
KMXK_0A04370	cell budding
KMXK_0A07530	cell budding
KMXK_0B04570	cell budding
KMXK_0C01430	cell budding
KMXK_0E04060	cell budding
KMXK_0G03000	cell budding
KMXK_0C05840	cell communication
KMXK_0A01590	cell cycle
KMXK_0A01600	cell cycle
KMXK_0A03680	cell cycle
KMXK_0A03930	cell cycle
KMXK_0A04120	cell cycle
KMXK_0A05000	cell cycle
KMXK_0A07600	cell cycle
KMXK_0B01590	cell cycle
KMXK_0B02180	cell cycle
KMXK_0B04910	cell cycle
KMXK_0B07690	cell cycle
KMXK_0B07850	cell cycle
KMXK_0C02610	cell cycle
KMXK_0C03750	cell cycle
KMXK_0C04200	cell cycle
KMXK_0C05320	cell cycle
KMXK_0C06380	cell cycle
KMXK_0D01120	cell cycle
KMXK_0D05230	cell cycle
KMXK_0E02460	cell cycle
KMXK_0E02510	cell cycle
KMXK_0E03460	cell cycle
KMXK_0E04290	cell cycle
KMXK_0E06130	cell cycle
KMXK_0F01190	cell cycle
KMXK_0F01780	cell cycle
KMXK_0F02770	cell cycle
KMXK_0F05690	cell cycle
KMXK_0G02480	cell cycle
KMXK_0G03890	cell cycle
KMXK_0G04220	cell cycle
KMXK_0H00790	cell cycle
KMXK_0H02830	cell cycle
KMXK_0H03450	cell cycle
KMXK_0H04090	cell cycle
KMXK_0B00520	cell cycle arrest
KMXK_0E04460	cell cycle DNA replication
KMXK_0B01250	cell cycle process
KMXK_0D01650	cell cycle process
KMXK_0E02630	cell differentiation
KMXK_0A01590	cell division
KMXK_0A01600	cell division
KMXK_0A02010	cell division
KMXK_0A06610	cell division
KMXK_0A06680	cell division
KMXK_0A06940	cell division
KMXK_0A07600	cell division
KMXK_0B06990	cell division
KMXK_0B07170	cell division
KMXK_0B07220	cell division
KMXK_0C02990	cell division
KMXK_0C04200	cell division
KMXK_0D00350	cell division
KMXK_0D01930	cell division
KMXK_0D02390	cell division
KMXK_0E02510	cell division
KMXK_0E02900	cell division
KMXK_0E03260	cell division
KMXK_0E03460	cell division
KMXK_0E04570	cell division
KMXK_0E04630	cell division
KMXK_0E05530	cell division
KMXK_0F00480	cell division
KMXK_0F00700	cell division
KMXK_0F05690	cell division
KMXK_0G02480	cell division
KMXK_0G02700	cell division
KMXK_0G03890	cell division
KMXK_0G04220	cell division
KMXK_0H02120	cell division
KMXK_0H02410	cell division
KMXK_0H03450	cell division
KMXK_0H04090	cell division
KMXK_0C05680	cell growth
KMXK_0E01350	cell growth mode switching, budding to filamentous
KMXK_0F00420	cell growth mode switching, budding to filamentous
KMXK_0F00420	cell migration
KMXK_0A01970	cell morphogenesis
KMXK_0A02670	cell morphogenesis
KMXK_0B04540	cell morphogenesis
KMXK_0B08300	cell morphogenesis
KMXK_0B08310	cell morphogenesis
KMXK_0D01090	cell morphogenesis
KMXK_0D03370	cell morphogenesis
KMXK_0F00310	cell morphogenesis
KMXK_0F00420	cell morphogenesis
KMXK_0F01420	cell morphogenesis
KMXK_0F03140	cell morphogenesis
KMXK_0C06090	cell morphogenesis involved in conjugation
KMXK_0A00830	cell morphogenesis involved in conjugation with cellular fusion
KMXK_0E02390	cell morphogenesis involved in conjugation with cellular fusion
KMXK_0H01950	cell morphogenesis involved in conjugation with cellular fusion
KMXK_0F02790	cell projection assembly
KMXK_0A00540	cell redox homeostasis
KMXK_0A01580	cell redox homeostasis
KMXK_0A02250	cell redox homeostasis
KMXK_0A07780	cell redox homeostasis
KMXK_0A07940	cell redox homeostasis
KMXK_0A08030	cell redox homeostasis
KMXK_0B02590	cell redox homeostasis
KMXK_0C02840	cell redox homeostasis
KMXK_0C03600	cell redox homeostasis
KMXK_0C03620	cell redox homeostasis
KMXK_0C04060	cell redox homeostasis
KMXK_0C05740	cell redox homeostasis
KMXK_0D02010	cell redox homeostasis
KMXK_0D06030	cell redox homeostasis
KMXK_0E02830	cell redox homeostasis
KMXK_0E04010	cell redox homeostasis
KMXK_0E04100	cell redox homeostasis
KMXK_0F01480	cell redox homeostasis
KMXK_0F04350	cell redox homeostasis
KMXK_0F04980	cell redox homeostasis
KMXK_0G01720	cell redox homeostasis
KMXK_0G02140	cell redox homeostasis
KMXK_0G03640	cell redox homeostasis
KMXK_0H00270	cell redox homeostasis
KMXK_0H00870	cell redox homeostasis
KMXK_0A06130	cell separation after cytokinesis
KMXK_0B07770	cell separation after cytokinesis
KMXK_0E01350	cell separation after cytokinesis
KMXK_0F00240	cell separation after cytokinesis
KMXK_0H00550	cell separation after cytokinesis
KMXK_0B06340	cell surface receptor signaling pathway
KMXK_0A04840	cell wall biogenesis
KMXK_0F01150	cell wall biogenesis
KMXK_0B04760	cell wall chitin catabolic process
KMXK_0C02810	cell wall chitin metabolic process
KMXK_0B05690	cell wall integrity MAPK cascade
KMXK_0C00860	cell wall integrity MAPK cascade
KMXK_0H02470	cell wall integrity MAPK cascade
KMXK_0B01970	cell wall macromolecule catabolic process
KMXK_0E05210	cell wall macromolecule catabolic process
KMXK_0A04940	cell wall mannoprotein biosynthetic process
KMXK_0A05120	cell wall mannoprotein biosynthetic process
KMXK_0B04870	cell wall mannoprotein biosynthetic process
KMXK_0C00330	cell wall mannoprotein biosynthetic process
KMXK_0C02210	cell wall mannoprotein biosynthetic process
KMXK_0C03430	cell wall mannoprotein biosynthetic process
KMXK_0C05070	cell wall mannoprotein biosynthetic process
KMXK_0E03890	cell wall mannoprotein biosynthetic process
KMXK_0H00790	cell wall mannoprotein biosynthetic process
KMXK_0D03100	cell wall organization
KMXK_0A01970	cell-abiotic substrate adhesion
KMXK_0A02830	cell-abiotic substrate adhesion
KMXK_0F00120	cell-abiotic substrate adhesion
KMXK_0B04410	cell-cell adhesion
KMXK_0C03430	cell-cell adhesion
KMXK_0E04130	cell-cell adhesion
KMXK_0H02550	cell-cell adhesion
KMXK_0F00420	cell-cell adhesion involved in flocculation
KMXK_0C03430	cell-matrix adhesion
KMXK_0A04850	cellular alcohol catabolic process
KMXK_0B06880	cellular aldehyde metabolic process
KMXK_0C01130	cellular aldehyde metabolic process
KMXK_0D01720	cellular aldehyde metabolic process
KMXK_0F00810	cellular amide metabolic process
KMXK_0C04100	cellular amino acid biosynthetic process
KMXK_0C04890	cellular amino acid biosynthetic process
KMXK_0D01830	cellular amino acid catabolic process
KMXK_0B06500	cellular amino acid metabolic process
KMXK_0F02370	cellular amino acid metabolic process
KMXK_0C05260	cellular aromatic compound metabolic process
KMXK_0D06610	cellular aromatic compound metabolic process
KMXK_0F00810	cellular aromatic compound metabolic process
KMXK_0D03650	cellular biosynthetic process
KMXK_0B03610	cellular bud neck septin ring organization
KMXK_0D02340	cellular bud neck septin ring organization
KMXK_0A01260	cellular bud site selection
KMXK_0A03570	cellular bud site selection
KMXK_0B04760	cellular bud site selection
KMXK_0B06080	cellular bud site selection
KMXK_0C04960	cellular bud site selection
KMXK_0C05000	cellular bud site selection
KMXK_0C06360	cellular bud site selection
KMXK_0D01550	cellular bud site selection
KMXK_0F00880	cellular bud site selection
KMXK_0F02850	cellular bud site selection
KMXK_0G02280	cellular bud site selection
KMXK_0G02550	cellular bud site selection
KMXK_0H00370	cellular bud site selection
KMXK_0C05830	cellular cadmium ion homeostasis
KMXK_0A00660	cellular calcium ion homeostasis
KMXK_0A01280	cellular calcium ion homeostasis
KMXK_0A01300	cellular calcium ion homeostasis
KMXK_0A03820	cellular calcium ion homeostasis
KMXK_0B01400	cellular calcium ion homeostasis
KMXK_0B07240	cellular calcium ion homeostasis
KMXK_0C01060	cellular calcium ion homeostasis
KMXK_0C06100	cellular calcium ion homeostasis
KMXK_0F00760	cellular calcium ion homeostasis
KMXK_0G01150	cellular calcium ion homeostasis
KMXK_0C02440	cellular carbohydrate metabolic process
KMXK_0C05610	cellular carbohydrate metabolic process
KMXK_0C05770	cellular carbohydrate metabolic process
KMXK_0D00690	cellular carbohydrate metabolic process
KMXK_0D04130	cellular carbohydrate metabolic process
KMXK_0E03060	cellular carbohydrate metabolic process
KMXK_0F04010	cellular carbohydrate metabolic process
KMXK_0H04430	cellular carbohydrate metabolic process
KMXK_0B01150	cellular cation homeostasis
KMXK_0B01160	cellular cation homeostasis
KMXK_0E05570	cellular cation homeostasis
KMXK_0G02200	cellular cation homeostasis
KMXK_0B07060	cellular cobalt ion homeostasis
KMXK_0F05190	cellular component assembly
KMXK_0A03680	cellular component organization
KMXK_0A08090	cellular component organization
KMXK_0C01550	cellular component organization
KMXK_0C03340	cellular component organization
KMXK_0E00710	cellular component organization
KMXK_0E06110	cellular component organization
KMXK_0G02730	cellular component organization
KMXK_0A01200	cellular copper ion homeostasis
KMXK_0A01230	cellular copper ion homeostasis
KMXK_0A01800	cellular copper ion homeostasis
KMXK_0A03740	cellular copper ion homeostasis
KMXK_0B03280	cellular copper ion homeostasis
KMXK_0C05830	cellular copper ion homeostasis
KMXK_0D01530	cellular copper ion homeostasis
KMXK_0G03870	cellular copper ion homeostasis
KMXK_0A06250	cellular glucan metabolic process
KMXK_0A02030	cellular heat acclimation
KMXK_0B06230	cellular heat acclimation
KMXK_0D01210	cellular heat acclimation
KMXK_0E01880	cellular heat acclimation
KMXK_0C05950	cellular homeostasis
KMXK_0F02400	cellular hyperosmotic response
KMXK_0F01520	cellular hyperosmotic salinity response
KMXK_0A02030	cellular ion homeostasis
KMXK_0C01430	cellular ion homeostasis
KMXK_0C06680	cellular ion homeostasis
KMXK_0D04380	cellular ion homeostasis
KMXK_0D05300	cellular ion homeostasis
KMXK_0E01880	cellular ion homeostasis
KMXK_0F00500	cellular ion homeostasis
KMXK_0H04400	cellular ion homeostasis
KMXK_0A01200	cellular iron ion homeostasis
KMXK_0A01230	cellular iron ion homeostasis
KMXK_0A03350	cellular iron ion homeostasis
KMXK_0A07330	cellular iron ion homeostasis
KMXK_0B01400	cellular iron ion homeostasis
KMXK_0B01740	cellular iron ion homeostasis
KMXK_0B03890	cellular iron ion homeostasis
KMXK_0B04970	cellular iron ion homeostasis
KMXK_0B06170	cellular iron ion homeostasis
KMXK_0B08040	cellular iron ion homeostasis
KMXK_0C01200	cellular iron ion homeostasis
KMXK_0C02800	cellular iron ion homeostasis
KMXK_0C02840	cellular iron ion homeostasis
KMXK_0D00740	cellular iron ion homeostasis
KMXK_0D00840	cellular iron ion homeostasis
KMXK_0E02100	cellular iron ion homeostasis
KMXK_0E03250	cellular iron ion homeostasis
KMXK_0G01170	cellular iron ion homeostasis
KMXK_0H02290	cellular iron ion homeostasis
KMXK_0D06610	cellular ketone metabolic process
KMXK_0F00810	cellular ketone metabolic process
KMXK_0F03240	cellular lipid metabolic process
KMXK_0F05670	cellular lipid metabolic process
KMXK_0F02220	cellular localization
KMXK_0C02650	cellular macromolecule metabolic process
KMXK_0D03420	cellular macromolecule metabolic process
KMXK_0E01690	cellular macromolecule metabolic process
KMXK_0G00920	cellular macromolecule metabolic process
KMXK_0H04020	cellular macromolecule metabolic process
KMXK_0D03330	cellular magnesium ion homeostasis
KMXK_0A01300	cellular manganese ion homeostasis
KMXK_0A04350	cellular manganese ion homeostasis
KMXK_0A06770	cellular manganese ion homeostasis
KMXK_0A07590	cellular manganese ion homeostasis
KMXK_0B01400	cellular manganese ion homeostasis
KMXK_0B07060	cellular manganese ion homeostasis
KMXK_0C05830	cellular manganese ion homeostasis
KMXK_0E05530	cellular manganese ion homeostasis
KMXK_0B03470	cellular metabolic process
KMXK_0C00200	cellular metabolic process
KMXK_0D06130	cellular metabolic process
KMXK_0F00300	cellular metabolic process
KMXK_0F01410	cellular metabolic process
KMXK_0F02800	cellular metabolic process
KMXK_0G00470	cellular metabolic process
KMXK_0G00700	cellular metabolic process
KMXK_0H00460	cellular metabolic process
KMXK_0F05050	cellular metal ion homeostasis
KMXK_0C02550	cellular monovalent inorganic cation homeostasis
KMXK_0H04040	cellular nitrogen compound biosynthetic process
KMXK_0C01640	cellular potassium ion homeostasis
KMXK_0E05100	cellular potassium ion homeostasis
KMXK_0H03190	cellular potassium ion homeostasis
KMXK_0A01610	cellular process
KMXK_0A02570	cellular process
KMXK_0A02810	cellular process
KMXK_0A03390	cellular process
KMXK_0A04360	cellular process
KMXK_0A04390	cellular process
KMXK_0A06570	cellular process
KMXK_0A06650	cellular process
KMXK_0A06710	cellular process
KMXK_0B00300	cellular process
KMXK_0B02120	cellular process
KMXK_0B03310	cellular process
KMXK_0B07250	cellular process
KMXK_0B07390	cellular process
KMXK_0B07860	cellular process
KMXK_0B08210	cellular process
KMXK_0C00650	cellular process
KMXK_0C01340	cellular process
KMXK_0C02360	cellular process
KMXK_0C02670	cellular process
KMXK_0C03340	cellular process
KMXK_0C04410	cellular process
KMXK_0C04450	cellular process
KMXK_0C06540	cellular process
KMXK_0C06560	cellular process
KMXK_0C06660	cellular process
KMXK_0C06850	cellular process
KMXK_0D00820	cellular process
KMXK_0D01790	cellular process
KMXK_0D03270	cellular process
KMXK_0D03650	cellular process
KMXK_0D04330	cellular process
KMXK_0D05470	cellular process
KMXK_0E00160	cellular process
KMXK_0E00600	cellular process
KMXK_0E00710	cellular process
KMXK_0E02590	cellular process
KMXK_0E03100	cellular process
KMXK_0E05980	cellular process
KMXK_0E06280	cellular process
KMXK_0F02220	cellular process
KMXK_0F03980	cellular process
KMXK_0G00470	cellular process
KMXK_0G02250	cellular process
KMXK_0G02820	cellular process
KMXK_0H01190	cellular process
KMXK_0H02850	cellular process
KMXK_0H03490	cellular process
KMXK_0B01700	cellular protein catabolic process
KMXK_0D04220	cellular protein catabolic process
KMXK_0E04370	cellular protein catabolic process
KMXK_0H02130	cellular protein catabolic process
KMXK_0A00420	cellular protein localization
KMXK_0B01150	cellular protein localization
KMXK_0B01160	cellular protein localization
KMXK_0B03610	cellular protein localization
KMXK_0B05620	cellular protein localization
KMXK_0D02800	cellular protein localization
KMXK_0D06270	cellular protein localization
KMXK_0A06020	cellular protein metabolic process
KMXK_0B00540	cellular protein metabolic process
KMXK_0B04840	cellular protein metabolic process
KMXK_0B08370	cellular protein metabolic process
KMXK_0D03910	cellular protein metabolic process
KMXK_0E02330	cellular protein metabolic process
KMXK_0E02780	cellular protein metabolic process
KMXK_0F00670	cellular protein metabolic process
KMXK_0B04880	cellular protein modification process
KMXK_0C00550	cellular protein modification process
KMXK_0H01950	cellular protein modification process
KMXK_0H03310	cellular protein modification process
KMXK_0B04610	cellular protein-containing complex assembly
KMXK_0C01920	cellular protein-containing complex assembly
KMXK_0D06280	cellular protein-containing complex assembly
KMXK_0C01480	cellular protein-containing complex localization
KMXK_0G03760	cellular protein-containing complex localization
KMXK_0H01090	cellular protein-containing complex localization
KMXK_0A05940	cellular respiration
KMXK_0E01230	cellular response to abiotic stimulus
KMXK_0G01830	cellular response to acetate
KMXK_0A04410	cellular response to alkaline pH
KMXK_0A04950	cellular response to alkaline pH
KMXK_0B04520	cellular response to alkaline pH
KMXK_0C07070	cellular response to alkaline pH
KMXK_0D01230	cellular response to amino acid starvation
KMXK_0C06200	cellular response to amino acid stimulus
KMXK_0A04950	cellular response to anoxia
KMXK_0B04520	cellular response to anoxia
KMXK_0C02730	cellular response to anoxia
KMXK_0C02530	cellular response to arsenic-containing substance
KMXK_0F01400	cellular response to arsenic-containing substance
KMXK_0A01970	cellular response to biotic stimulus
KMXK_0A06820	cellular response to biotic stimulus
KMXK_0A08190	cellular response to biotic stimulus
KMXK_0D04650	cellular response to biotic stimulus
KMXK_0E01310	cellular response to biotic stimulus
KMXK_0E01350	cellular response to biotic stimulus
KMXK_0F00240	cellular response to biotic stimulus
KMXK_0F00420	cellular response to biotic stimulus
KMXK_0G03460	cellular response to biotic stimulus
KMXK_0D03360	cellular response to blue light
KMXK_0F03370	cellular response to carbohydrate stimulus
KMXK_0B05380	cellular response to carbon dioxide
KMXK_0G01510	cellular response to carbon dioxide
KMXK_0A01850	cellular response to chemical stimulus
KMXK_0B01290	cellular response to chemical stimulus
KMXK_0B06110	cellular response to chemical stimulus
KMXK_0D03340	cellular response to cold
KMXK_0C07070	cellular response to copper ion
KMXK_0E04790	cellular response to copper ion
KMXK_0H03590	cellular response to copper ion
KMXK_0D00580	cellular response to desiccation
KMXK_0H01370	cellular response to desiccation
KMXK_0A00340	cellular response to DNA damage stimulus
KMXK_0A01460	cellular response to DNA damage stimulus
KMXK_0A05110	cellular response to DNA damage stimulus
KMXK_0A06570	cellular response to DNA damage stimulus
KMXK_0B01620	cellular response to DNA damage stimulus
KMXK_0B04990	cellular response to DNA damage stimulus
KMXK_0B05400	cellular response to DNA damage stimulus
KMXK_0B05720	cellular response to DNA damage stimulus
KMXK_0C00650	cellular response to DNA damage stimulus
KMXK_0C01900	cellular response to DNA damage stimulus
KMXK_0C02620	cellular response to DNA damage stimulus
KMXK_0C04080	cellular response to DNA damage stimulus
KMXK_0D00820	cellular response to DNA damage stimulus
KMXK_0D02450	cellular response to DNA damage stimulus
KMXK_0D03770	cellular response to DNA damage stimulus
KMXK_0D06160	cellular response to DNA damage stimulus
KMXK_0E01530	cellular response to DNA damage stimulus
KMXK_0F01860	cellular response to DNA damage stimulus
KMXK_0F01930	cellular response to DNA damage stimulus
KMXK_0G04080	cellular response to DNA damage stimulus
KMXK_0H01540	cellular response to DNA damage stimulus
KMXK_0A02030	cellular response to drug
KMXK_0A02830	cellular response to drug
KMXK_0A06820	cellular response to drug
KMXK_0A07530	cellular response to drug
KMXK_0B00610	cellular response to drug
KMXK_0B03320	cellular response to drug
KMXK_0B06230	cellular response to drug
KMXK_0B06340	cellular response to drug
KMXK_0C00890	cellular response to drug
KMXK_0C02060	cellular response to drug
KMXK_0C02390	cellular response to drug
KMXK_0D01030	cellular response to drug
KMXK_0D02030	cellular response to drug
KMXK_0D02670	cellular response to drug
KMXK_0D02690	cellular response to drug
KMXK_0D03570	cellular response to drug
KMXK_0D06310	cellular response to drug
KMXK_0E01720	cellular response to drug
KMXK_0E01840	cellular response to drug
KMXK_0E01880	cellular response to drug
KMXK_0E01890	cellular response to drug
KMXK_0E02020	cellular response to drug
KMXK_0E03480	cellular response to drug
KMXK_0F00420	cellular response to drug
KMXK_0F00590	cellular response to drug
KMXK_0F04120	cellular response to drug
KMXK_0F05100	cellular response to drug
KMXK_0G04240	cellular response to drug
KMXK_0H00530	cellular response to drug
KMXK_0H03260	cellular response to drug
KMXK_0H03590	cellular response to drug
KMXK_0F00610	cellular response to ethanol
KMXK_0H01370	cellular response to ethanol
KMXK_0A02830	cellular response to farnesol
KMXK_0C03420	cellular response to freezing
KMXK_0H01370	cellular response to freezing
KMXK_0A01370	cellular response to glucose starvation
KMXK_0D06510	cellular response to glucose starvation
KMXK_0E05880	cellular response to glucose starvation
KMXK_0F00200	cellular response to glucose starvation
KMXK_0A02830	cellular response to glucose stimulus
KMXK_0A01120	cellular response to heat
KMXK_0A01920	cellular response to heat
KMXK_0A02830	cellular response to heat
KMXK_0A07900	cellular response to heat
KMXK_0B00330	cellular response to heat
KMXK_0B04540	cellular response to heat
KMXK_0B07840	cellular response to heat
KMXK_0C00860	cellular response to heat
KMXK_0D00670	cellular response to heat
KMXK_0D01520	cellular response to heat
KMXK_0D02030	cellular response to heat
KMXK_0D04170	cellular response to heat
KMXK_0E03480	cellular response to heat
KMXK_0F03240	cellular response to heat
KMXK_0F04730	cellular response to heat
KMXK_0F05440	cellular response to heat
KMXK_0G00850	cellular response to heat
KMXK_0G02890	cellular response to heat
KMXK_0G03260	cellular response to heat
KMXK_0H01510	cellular response to heat
KMXK_0H03590	cellular response to heat
KMXK_0C01400	cellular response to hydrogen peroxide
KMXK_0D03340	cellular response to hydrogen peroxide
KMXK_0F01160	cellular response to hydrogen peroxide
KMXK_0E01330	cellular response to hypoxia
KMXK_0D01030	cellular response to lithium ion
KMXK_0D03340	cellular response to metal ion
KMXK_0F03700	cellular response to metal ion
KMXK_0B05720	cellular response to methylmercury
KMXK_0D01820	cellular response to methylmercury
KMXK_0D03360	cellular response to methylmercury
KMXK_0F00420	cellular response to N-acetyl-D-glucosamine
KMXK_0A07530	cellular response to neutral pH
KMXK_0C03460	cellular response to neutral pH
KMXK_0F00420	cellular response to neutral pH
KMXK_0H03590	cellular response to neutral pH
KMXK_0C05820	cellular response to nitrogen starvation
KMXK_0C03460	cellular response to nutrient levels
KMXK_0C01850	cellular response to oleic acid
KMXK_0H01320	cellular response to oleic acid
KMXK_0A01570	cellular response to osmotic stress
KMXK_0B07840	cellular response to osmotic stress
KMXK_0C03420	cellular response to osmotic stress
KMXK_0A00540	cellular response to oxidative stress
KMXK_0A01570	cellular response to oxidative stress
KMXK_0A01670	cellular response to oxidative stress
KMXK_0A01790	cellular response to oxidative stress
KMXK_0A02830	cellular response to oxidative stress
KMXK_0A03180	cellular response to oxidative stress
KMXK_0A03690	cellular response to oxidative stress
KMXK_0A06080	cellular response to oxidative stress
KMXK_0A07330	cellular response to oxidative stress
KMXK_0A07920	cellular response to oxidative stress
KMXK_0A07940	cellular response to oxidative stress
KMXK_0B00460	cellular response to oxidative stress
KMXK_0B01490	cellular response to oxidative stress
KMXK_0B02590	cellular response to oxidative stress
KMXK_0B04210	cellular response to oxidative stress
KMXK_0B04520	cellular response to oxidative stress
KMXK_0B04570	cellular response to oxidative stress
KMXK_0B04790	cellular response to oxidative stress
KMXK_0B06330	cellular response to oxidative stress
KMXK_0B07350	cellular response to oxidative stress
KMXK_0B07840	cellular response to oxidative stress
KMXK_0C00180	cellular response to oxidative stress
KMXK_0C00260	cellular response to oxidative stress
KMXK_0C02840	cellular response to oxidative stress
KMXK_0C02970	cellular response to oxidative stress
KMXK_0C03600	cellular response to oxidative stress
KMXK_0C04260	cellular response to oxidative stress
KMXK_0C04970	cellular response to oxidative stress
KMXK_0C05530	cellular response to oxidative stress
KMXK_0C06610	cellular response to oxidative stress
KMXK_0C06890	cellular response to oxidative stress
KMXK_0D02010	cellular response to oxidative stress
KMXK_0D03220	cellular response to oxidative stress
KMXK_0D06030	cellular response to oxidative stress
KMXK_0E02100	cellular response to oxidative stress
KMXK_0E03220	cellular response to oxidative stress
KMXK_0E04060	cellular response to oxidative stress
KMXK_0E04100	cellular response to oxidative stress
KMXK_0E04370	cellular response to oxidative stress
KMXK_0F00810	cellular response to oxidative stress
KMXK_0F01980	cellular response to oxidative stress
KMXK_0F02150	cellular response to oxidative stress
KMXK_0F04020	cellular response to oxidative stress
KMXK_0F04260	cellular response to oxidative stress
KMXK_0F04460	cellular response to oxidative stress
KMXK_0F04980	cellular response to oxidative stress
KMXK_0G00270	cellular response to oxidative stress
KMXK_0G01510	cellular response to oxidative stress
KMXK_0G01850	cellular response to oxidative stress
KMXK_0G02380	cellular response to oxidative stress
KMXK_0G02660	cellular response to oxidative stress
KMXK_0G03260	cellular response to oxidative stress
KMXK_0G03500	cellular response to oxidative stress
KMXK_0G03640	cellular response to oxidative stress
KMXK_0H00490	cellular response to oxidative stress
KMXK_0H02610	cellular response to oxidative stress
KMXK_0H04170	cellular response to oxidative stress
KMXK_0D01030	cellular response to pH
KMXK_0A00110	cellular response to phosphate starvation
KMXK_0B08440	cellular response to phosphate starvation
KMXK_0A01170	cellular response to salt stress
KMXK_0D00670	cellular response to salt stress
KMXK_0D04170	cellular response to salt stress
KMXK_0E04230	cellular response to salt stress
KMXK_0G00850	cellular response to salt stress
KMXK_0A01970	cellular response to starvation
KMXK_0A02360	cellular response to starvation
KMXK_0A02830	cellular response to starvation
KMXK_0A03630	cellular response to starvation
KMXK_0A06820	cellular response to starvation
KMXK_0C04230	cellular response to starvation
KMXK_0D04650	cellular response to starvation
KMXK_0E01310	cellular response to starvation
KMXK_0E01890	cellular response to starvation
KMXK_0E04090	cellular response to starvation
KMXK_0F00420	cellular response to starvation
KMXK_0F02780	cellular response to starvation
KMXK_0F03700	cellular response to starvation
KMXK_0F05040	cellular response to starvation
KMXK_0G00380	cellular response to starvation
KMXK_0G03460	cellular response to starvation
KMXK_0H00240	cellular response to starvation
KMXK_0C06340	cellular response to stimulus
KMXK_0E00660	cellular response to stimulus
KMXK_0F04790	cellular response to stimulus
KMXK_0H02300	cellular response to stimulus
KMXK_0G01520	cellular response to stress
KMXK_0E01660	cellular response to toxic substance
KMXK_0H04100	cellular response to UV
KMXK_0B07430	cellular response to water deprivation
KMXK_0B08100	cellular response to xenobiotic stimulus
KMXK_0D02270	cellular sodium ion homeostasis
KMXK_0D06270	cellular sodium ion homeostasis
KMXK_0E01940	cellular sphingolipid homeostasis
KMXK_0B03300	cellular zinc ion homeostasis
KMXK_0C02180	cellular zinc ion homeostasis
KMXK_0D02310	cellular zinc ion homeostasis
KMXK_0G00520	cellular zinc ion homeostasis
KMXK_0G01330	cellular zinc ion homeostasis
KMXK_0G02780	cellular zinc ion homeostasis
KMXK_0C00130	cellulose catabolic process
KMXK_0E00330	centromere clustering
KMXK_0C03370	centromere complex assembly
KMXK_0D03070	centromere complex assembly
KMXK_0H00750	centromere complex assembly
KMXK_0A00580	ceramide biosynthetic process
KMXK_0A03410	ceramide biosynthetic process
KMXK_0A07610	ceramide biosynthetic process
KMXK_0C00670	ceramide biosynthetic process
KMXK_0A00580	ceramide catabolic process
KMXK_0B02210	ceramide metabolic process
KMXK_0F01080	ceramide metabolic process
KMXK_0D01210	chaperone cofactor-dependent protein refolding
KMXK_0B00460	chaperone-mediated protein complex assembly
KMXK_0B02970	chaperone-mediated protein complex assembly
KMXK_0B06190	chaperone-mediated protein complex assembly
KMXK_0C02200	chaperone-mediated protein complex assembly
KMXK_0D06030	chaperone-mediated protein folding
KMXK_0G00530	charged-tRNA amino acid modification
KMXK_0A01820	chitin biosynthetic process
KMXK_0D02410	chitin biosynthetic process
KMXK_0E06190	chitin biosynthetic process
KMXK_0A06420	chitin catabolic process
KMXK_0B06260	chitin catabolic process
KMXK_0F00420	chlamydospore formation
KMXK_0A01200	chloride transport
KMXK_0C06200	cholesterol homeostasis
KMXK_0C05050	choline transport
KMXK_0H03050	choline transport
KMXK_0B04290	chorismate biosynthetic process
KMXK_0D01290	chorismate biosynthetic process
KMXK_0D01880	chorismate biosynthetic process
KMXK_0G01070	chorismate biosynthetic process
KMXK_0G03400	chorismate metabolic process
KMXK_0C07090	chromatin assembly
KMXK_0A05860	chromatin assembly or disassembly
KMXK_0A05910	chromatin assembly or disassembly
KMXK_0A06230	chromatin assembly or disassembly
KMXK_0D04030	chromatin assembly or disassembly
KMXK_0G00320	chromatin assembly or disassembly
KMXK_0G02170	chromatin assembly or disassembly
KMXK_0H04100	chromatin assembly or disassembly
KMXK_0H03040	chromatin maintenance
KMXK_0A01470	chromatin organization
KMXK_0A02770	chromatin organization
KMXK_0A03390	chromatin organization
KMXK_0A03400	chromatin organization
KMXK_0A06090	chromatin organization
KMXK_0A07680	chromatin organization
KMXK_0B00380	chromatin organization
KMXK_0B04610	chromatin organization
KMXK_0C02650	chromatin organization
KMXK_0C04240	chromatin organization
KMXK_0E01580	chromatin organization
KMXK_0E01630	chromatin organization
KMXK_0E02840	chromatin organization
KMXK_0F02920	chromatin organization
KMXK_0G00620	chromatin organization
KMXK_0G02350	chromatin organization
KMXK_0H01230	chromatin organization
KMXK_0H01520	chromatin organization
KMXK_0H03480	chromatin organization
KMXK_0F01290	chromatin organization involved in negative regulation of transcription
KMXK_0A06290	chromatin organization involved in regulation of transcription
KMXK_0B02190	chromatin organization involved in regulation of transcription
KMXK_0B02800	chromatin organization involved in regulation of transcription
KMXK_0B04220	chromatin organization involved in regulation of transcription
KMXK_0B06420	chromatin organization involved in regulation of transcription
KMXK_0B06450	chromatin organization involved in regulation of transcription
KMXK_0C02960	chromatin organization involved in regulation of transcription
KMXK_0C05450	chromatin organization involved in regulation of transcription
KMXK_0D02760	chromatin organization involved in regulation of transcription
KMXK_0D04560	chromatin organization involved in regulation of transcription
KMXK_0D04830	chromatin organization involved in regulation of transcription
KMXK_0E00900	chromatin organization involved in regulation of transcription
KMXK_0E01440	chromatin organization involved in regulation of transcription
KMXK_0E01670	chromatin organization involved in regulation of transcription
KMXK_0E05430	chromatin organization involved in regulation of transcription
KMXK_0E06000	chromatin organization involved in regulation of transcription
KMXK_0F02910	chromatin organization involved in regulation of transcription
KMXK_0G01410	chromatin organization involved in regulation of transcription
KMXK_0H02960	chromatin organization involved in regulation of transcription
KMXK_0H03040	chromatin organization involved in regulation of transcription
KMXK_0A02330	chromatin remodeling
KMXK_0A05910	chromatin remodeling
KMXK_0A06000	chromatin remodeling
KMXK_0B05860	chromatin remodeling
KMXK_0C02760	chromatin remodeling
KMXK_0C03520	chromatin remodeling
KMXK_0C05660	chromatin remodeling
KMXK_0D00850	chromatin remodeling
KMXK_0D03360	chromatin remodeling
KMXK_0E01500	chromatin remodeling
KMXK_0F02190	chromatin remodeling
KMXK_0F02310	chromatin remodeling
KMXK_0F03640	chromatin remodeling
KMXK_0G03070	chromatin remodeling
KMXK_0H00690	chromatin remodeling
KMXK_0H02120	chromatin remodeling
KMXK_0H03040	chromatin remodeling
KMXK_0H03330	chromatin remodeling
KMXK_0D00430	chromatin remodeling at centromere
KMXK_0G02170	chromatin remodeling at centromere
KMXK_0A01310	chromatin silencing
KMXK_0E02130	chromatin silencing
KMXK_0E02840	chromatin silencing
KMXK_0G02060	chromatin silencing
KMXK_0A02600	chromatin silencing at rDNA
KMXK_0A05910	chromatin silencing at rDNA
KMXK_0A06430	chromatin silencing at rDNA
KMXK_0B02190	chromatin silencing at rDNA
KMXK_0B03870	chromatin silencing at rDNA
KMXK_0B08260	chromatin silencing at rDNA
KMXK_0D01620	chromatin silencing at rDNA
KMXK_0D02920	chromatin silencing at rDNA
KMXK_0D04660	chromatin silencing at rDNA
KMXK_0D06090	chromatin silencing at rDNA
KMXK_0E00900	chromatin silencing at rDNA
KMXK_0F02910	chromatin silencing at rDNA
KMXK_0H02250	chromatin silencing at rDNA
KMXK_0A00910	chromatin silencing at silent mating-type cassette
KMXK_0A01500	chromatin silencing at silent mating-type cassette
KMXK_0A02290	chromatin silencing at silent mating-type cassette
KMXK_0A05860	chromatin silencing at silent mating-type cassette
KMXK_0A06000	chromatin silencing at silent mating-type cassette
KMXK_0A06290	chromatin silencing at silent mating-type cassette
KMXK_0A07360	chromatin silencing at silent mating-type cassette
KMXK_0A08280	chromatin silencing at silent mating-type cassette
KMXK_0B01270	chromatin silencing at silent mating-type cassette
KMXK_0B03870	chromatin silencing at silent mating-type cassette
KMXK_0C05400	chromatin silencing at silent mating-type cassette
KMXK_0C05660	chromatin silencing at silent mating-type cassette
KMXK_0C05780	chromatin silencing at silent mating-type cassette
KMXK_0C07210	chromatin silencing at silent mating-type cassette
KMXK_0D01360	chromatin silencing at silent mating-type cassette
KMXK_0D02050	chromatin silencing at silent mating-type cassette
KMXK_0E01440	chromatin silencing at silent mating-type cassette
KMXK_0E01730	chromatin silencing at silent mating-type cassette
KMXK_0E02230	chromatin silencing at silent mating-type cassette
KMXK_0E06000	chromatin silencing at silent mating-type cassette
KMXK_0F03220	chromatin silencing at silent mating-type cassette
KMXK_0F03230	chromatin silencing at silent mating-type cassette
KMXK_0F05650	chromatin silencing at silent mating-type cassette
KMXK_0G01060	chromatin silencing at silent mating-type cassette
KMXK_0H02250	chromatin silencing at silent mating-type cassette
KMXK_0H02640	chromatin silencing at silent mating-type cassette
KMXK_0H03340	chromatin silencing at silent mating-type cassette
KMXK_0A00350	chromatin silencing at telomere
KMXK_0A00910	chromatin silencing at telomere
KMXK_0A01420	chromatin silencing at telomere
KMXK_0A01500	chromatin silencing at telomere
KMXK_0A02290	chromatin silencing at telomere
KMXK_0A03870	chromatin silencing at telomere
KMXK_0A05800	chromatin silencing at telomere
KMXK_0A06110	chromatin silencing at telomere
KMXK_0A08280	chromatin silencing at telomere
KMXK_0B01370	chromatin silencing at telomere
KMXK_0B03870	chromatin silencing at telomere
KMXK_0B05720	chromatin silencing at telomere
KMXK_0B07500	chromatin silencing at telomere
KMXK_0B08000	chromatin silencing at telomere
KMXK_0B08260	chromatin silencing at telomere
KMXK_0C01840	chromatin silencing at telomere
KMXK_0C04040	chromatin silencing at telomere
KMXK_0C07210	chromatin silencing at telomere
KMXK_0D00870	chromatin silencing at telomere
KMXK_0D01360	chromatin silencing at telomere
KMXK_0D02920	chromatin silencing at telomere
KMXK_0D03040	chromatin silencing at telomere
KMXK_0D04760	chromatin silencing at telomere
KMXK_0D05810	chromatin silencing at telomere
KMXK_0D06090	chromatin silencing at telomere
KMXK_0D06180	chromatin silencing at telomere
KMXK_0E05660	chromatin silencing at telomere
KMXK_0F02720	chromatin silencing at telomere
KMXK_0F02820	chromatin silencing at telomere
KMXK_0F02910	chromatin silencing at telomere
KMXK_0F03220	chromatin silencing at telomere
KMXK_0F03450	chromatin silencing at telomere
KMXK_0F05650	chromatin silencing at telomere
KMXK_0G00320	chromatin silencing at telomere
KMXK_0G01100	chromatin silencing at telomere
KMXK_0H01470	chromatin silencing at telomere
KMXK_0H02250	chromatin silencing at telomere
KMXK_0H03340	chromatin silencing at telomere
KMXK_0H04450	chromatin silencing at telomere
KMXK_0B08220	chromosome condensation
KMXK_0D03690	chromosome condensation
KMXK_0B07120	chromosome decondensation
KMXK_0C06970	chromosome organization
KMXK_0C07330	chromosome organization
KMXK_0D01650	chromosome organization
KMXK_0D04440	chromosome organization
KMXK_0F01920	chromosome organization
KMXK_0F02220	chromosome organization
KMXK_0A02110	chromosome segregation
KMXK_0A02290	chromosome segregation
KMXK_0A06670	chromosome segregation
KMXK_0B02230	chromosome segregation
KMXK_0B05130	chromosome segregation
KMXK_0B08330	chromosome segregation
KMXK_0C00610	chromosome segregation
KMXK_0C01430	chromosome segregation
KMXK_0D00430	chromosome segregation
KMXK_0D02180	chromosome segregation
KMXK_0D03010	chromosome segregation
KMXK_0D05130	chromosome segregation
KMXK_0E01090	chromosome segregation
KMXK_0E02840	chromosome segregation
KMXK_0E04400	chromosome segregation
KMXK_0E04630	chromosome segregation
KMXK_0E04670	chromosome segregation
KMXK_0F00540	chromosome segregation
KMXK_0F03130	chromosome segregation
KMXK_0G01940	chromosome segregation
KMXK_0G03770	chromosome segregation
KMXK_0H00970	chromosome segregation
KMXK_0H01560	chromosome segregation
KMXK_0H02180	chromosome segregation
KMXK_0H03830	chromosome segregation
KMXK_0B03650	chromosome separation
KMXK_0D01620	chromosome separation
KMXK_0E02300	chromosome separation
KMXK_0H00730	chromosome separation
KMXK_0A01450	chronological cell aging
KMXK_0A05810	chronological cell aging
KMXK_0B01220	chronological cell aging
KMXK_0B01660	chronological cell aging
KMXK_0B08390	chronological cell aging
KMXK_0C02620	chronological cell aging
KMXK_0C04100	chronological cell aging
KMXK_0D01630	chronological cell aging
KMXK_0D06310	chronological cell aging
KMXK_0E01950	chronological cell aging
KMXK_0F04010	chronological cell aging
KMXK_0H00490	chronological cell aging
KMXK_0H01690	chronological cell aging
KMXK_0H02620	chronological cell aging
KMXK_0H03570	chronological cell aging
KMXK_0C02170	cilium or flagellum-dependent cell motility
KMXK_0C05090	cis assembly of pre-catalytic spliceosome
KMXK_0D01120	cis assembly of pre-catalytic spliceosome
KMXK_0A05240	clathrin coat assembly
KMXK_0B04510	cleavage in ITS2 between 5.8S rRNA and LSU-rRNA of tricistronic rRNA transcript (SSU-rRNA, 5.8S rRNA, LSU-rRNA)
KMXK_0D05960	cleavage in ITS2 between 5.8S rRNA and LSU-rRNA of tricistronic rRNA transcript (SSU-rRNA, 5.8S rRNA, LSU-rRNA)
KMXK_0C05110	cleavage involved in rRNA processing
KMXK_0H02560	cleavage involved in rRNA processing
KMXK_0B07060	cobalt ion transport
KMXK_0A08130	coenzyme A biosynthetic process
KMXK_0E05740	coenzyme A biosynthetic process
KMXK_0G01210	coenzyme A biosynthetic process
KMXK_0G02100	coenzyme A biosynthetic process
KMXK_0D04670	coenzyme A metabolic process
KMXK_0F02340	coenzyme A transport
KMXK_0A07860	conjugation with cellular fusion
KMXK_0B01130	conjugation with cellular fusion
KMXK_0B04240	conjugation with cellular fusion
KMXK_0B04760	conjugation with cellular fusion
KMXK_0C00880	conjugation with cellular fusion
KMXK_0C05450	conjugation with cellular fusion
KMXK_0G02080	conjugation with cellular fusion
KMXK_0G04150	conjugation with cellular fusion
KMXK_0H01750	conjugation with cellular fusion
KMXK_0H03300	conjugation with cellular fusion
KMXK_0H03620	conjugation with cellular fusion
KMXK_0H03560	conversion of methionyl-tRNA to N-formyl-methionyl-tRNA
KMXK_0H01440	COPI coating of Golgi vesicle
KMXK_0A00610	COPII vesicle coating
KMXK_0F00560	COPII-coated vesicle budding
KMXK_0H00510	COPII-coated vesicle budding
KMXK_0H02500	COPII-coated vesicle budding
KMXK_0B03890	copper ion export
KMXK_0G01840	copper ion export
KMXK_0A03740	copper ion import
KMXK_0E06210	copper ion import
KMXK_0F00470	copper ion import
KMXK_0H03050	copper ion import
KMXK_0A01800	copper ion transport
KMXK_0A07330	copper ion transport
KMXK_0C05830	copper ion transport
KMXK_0E01200	cortical actin cytoskeleton organization
KMXK_0E04990	cortical protein anchoring
KMXK_0A06220	cotranslational protein targeting to membrane
KMXK_0A02320	cristae formation
KMXK_0A06310	cristae formation
KMXK_0A08250	cristae formation
KMXK_0C03010	cristae formation
KMXK_0E01430	cristae formation
KMXK_0E03560	cristae formation
KMXK_0E05580	cristae formation
KMXK_0F05300	cristae formation
KMXK_0A01770	CTP biosynthetic process
KMXK_0F00990	CTP salvage
KMXK_0A07230	CUT catabolic process
KMXK_0A02850	Cvt vesicle assembly
KMXK_0A05300	cyclic nucleotide metabolic process
KMXK_0F02350	cyclic threonylcarbamoyladenosine biosynthetic process
KMXK_0A01630	cysteine biosynthetic process
KMXK_0C00760	cysteine biosynthetic process
KMXK_0D05180	cysteine biosynthetic process
KMXK_0G00710	cysteine biosynthetic process
KMXK_0H02710	cysteine biosynthetic process
KMXK_0B03030	cysteine biosynthetic process from serine
KMXK_0D00600	cysteine biosynthetic process from serine
KMXK_0E00850	cysteine biosynthetic process from serine
KMXK_0B03030	cysteine biosynthetic process via cystathionine
KMXK_0B03690	cysteine biosynthetic process via cystathionine
KMXK_0B04970	cysteine metabolic process
KMXK_0C00790	cysteine transport
KMXK_0A07170	cysteinyl-tRNA aminoacylation
KMXK_0A05660	cytidine catabolic process
KMXK_0E05610	cytidine deamination
KMXK_0G03420	cytidine metabolic process
KMXK_0H01860	cytidine transport
KMXK_0A01490	cytochrome c-heme linkage
KMXK_0F04040	cytochrome c-heme linkage
KMXK_0G02490	cytochrome c-heme linkage
KMXK_0A04810	cytogamy
KMXK_0E02390	cytogamy
KMXK_0E06270	cytogamy
KMXK_0F02790	cytogamy
KMXK_0F05340	cytogamy
KMXK_0A02710	cytokinesis
KMXK_0C02580	cytokinesis
KMXK_0F01420	cytokinesis
KMXK_0G02730	cytokinesis
KMXK_0A00310	cytoplasm protein quality control by the ubiquitin-proteasome system
KMXK_0A07420	cytoplasm protein quality control by the ubiquitin-proteasome system
KMXK_0B00910	cytoplasm protein quality control by the ubiquitin-proteasome system
KMXK_0C02110	cytoplasm protein quality control by the ubiquitin-proteasome system
KMXK_0F00780	cytoplasm protein quality control by the ubiquitin-proteasome system
KMXK_0H02320	cytoplasmic microtubule organization
KMXK_0G03860	cytoplasmic mRNA processing body assembly
KMXK_0H01290	cytoplasmic mRNA processing body assembly
KMXK_0H02480	cytoplasmic mRNA processing body assembly
KMXK_0E06150	cytoplasmic sequestering of transcription factor
KMXK_0A00550	cytoplasmic translation
KMXK_0A00690	cytoplasmic translation
KMXK_0A00700	cytoplasmic translation
KMXK_0A01380	cytoplasmic translation
KMXK_0A01390	cytoplasmic translation
KMXK_0A01400	cytoplasmic translation
KMXK_0A01880	cytoplasmic translation
KMXK_0A03200	cytoplasmic translation
KMXK_0A03460	cytoplasmic translation
KMXK_0A04520	cytoplasmic translation
KMXK_0A04530	cytoplasmic translation
KMXK_0A04870	cytoplasmic translation
KMXK_0A05160	cytoplasmic translation
KMXK_0A05390	cytoplasmic translation
KMXK_0A06390	cytoplasmic translation
KMXK_0A07690	cytoplasmic translation
KMXK_0A07980	cytoplasmic translation
KMXK_0B00650	cytoplasmic translation
KMXK_0B00660	cytoplasmic translation
KMXK_0B00910	cytoplasmic translation
KMXK_0B01030	cytoplasmic translation
KMXK_0B03340	cytoplasmic translation
KMXK_0B03540	cytoplasmic translation
KMXK_0B03700	cytoplasmic translation
KMXK_0B03710	cytoplasmic translation
KMXK_0B04170	cytoplasmic translation
KMXK_0B05050	cytoplasmic translation
KMXK_0B05080	cytoplasmic translation
KMXK_0B05750	cytoplasmic translation
KMXK_0B06020	cytoplasmic translation
KMXK_0B07570	cytoplasmic translation
KMXK_0B07760	cytoplasmic translation
KMXK_0B07950	cytoplasmic translation
KMXK_0B08130	cytoplasmic translation
KMXK_0C00720	cytoplasmic translation
KMXK_0C01990	cytoplasmic translation
KMXK_0C02640	cytoplasmic translation
KMXK_0C05420	cytoplasmic translation
KMXK_0C06630	cytoplasmic translation
KMXK_0C07190	cytoplasmic translation
KMXK_0D00530	cytoplasmic translation
KMXK_0D00960	cytoplasmic translation
KMXK_0D01140	cytoplasmic translation
KMXK_0D01440	cytoplasmic translation
KMXK_0D02170	cytoplasmic translation
KMXK_0D03520	cytoplasmic translation
KMXK_0D04150	cytoplasmic translation
KMXK_0D04270	cytoplasmic translation
KMXK_0D04650	cytoplasmic translation
KMXK_0D04740	cytoplasmic translation
KMXK_0D05050	cytoplasmic translation
KMXK_0D05850	cytoplasmic translation
KMXK_0D06060	cytoplasmic translation
KMXK_0D06100	cytoplasmic translation
KMXK_0E00150	cytoplasmic translation
KMXK_0E01760	cytoplasmic translation
KMXK_0E01990	cytoplasmic translation
KMXK_0E02060	cytoplasmic translation
KMXK_0E02140	cytoplasmic translation
KMXK_0E02660	cytoplasmic translation
KMXK_0E02670	cytoplasmic translation
KMXK_0E02810	cytoplasmic translation
KMXK_0E02930	cytoplasmic translation
KMXK_0E03070	cytoplasmic translation
KMXK_0E03280	cytoplasmic translation
KMXK_0E04750	cytoplasmic translation
KMXK_0E05030	cytoplasmic translation
KMXK_0E05330	cytoplasmic translation
KMXK_0E05560	cytoplasmic translation
KMXK_0E05880	cytoplasmic translation
KMXK_0F00270	cytoplasmic translation
KMXK_0F00350	cytoplasmic translation
KMXK_0F00600	cytoplasmic translation
KMXK_0F00730	cytoplasmic translation
KMXK_0F00860	cytoplasmic translation
KMXK_0F01170	cytoplasmic translation
KMXK_0F01250	cytoplasmic translation
KMXK_0F01670	cytoplasmic translation
KMXK_0F02600	cytoplasmic translation
KMXK_0F03600	cytoplasmic translation
KMXK_0F05120	cytoplasmic translation
KMXK_0G01050	cytoplasmic translation
KMXK_0G02240	cytoplasmic translation
KMXK_0G02300	cytoplasmic translation
KMXK_0G02660	cytoplasmic translation
KMXK_0G02810	cytoplasmic translation
KMXK_0G03710	cytoplasmic translation
KMXK_0G04170	cytoplasmic translation
KMXK_0H00360	cytoplasmic translation
KMXK_0H00650	cytoplasmic translation
KMXK_0H01050	cytoplasmic translation
KMXK_0H01460	cytoplasmic translation
KMXK_0H01530	cytoplasmic translation
KMXK_0H01910	cytoplasmic translation
KMXK_0H02650	cytoplasmic translation
KMXK_0H03100	cytoplasmic translation
KMXK_0H03540	cytoplasmic translation
KMXK_0G03420	cytosine metabolic process
KMXK_0H01860	cytosine transport
KMXK_0A04890	cytoskeleton organization
KMXK_0E05410	cytoskeleton organization
KMXK_0F03320	cytoskeleton organization
KMXK_0F04330	cytoskeleton organization
KMXK_0H02990	cytoskeleton organization
KMXK_0C04540	cytosol to ER transport
KMXK_0A05480	cytosolic transport
KMXK_0H00600	cytosolic transport
KMXK_0A02820	D-arabinose catabolic process
KMXK_0A02820	D-arabitol catabolic process to xylulose 5-phosphate
KMXK_0A03690	D-gluconate metabolic process
KMXK_0B07410	D-leucine catabolic process
KMXK_0A06980	D-ribose metabolic process
KMXK_0B02380	D-serine metabolic process
KMXK_0B07410	D-tyrosine catabolic process
KMXK_0A01570	D-xylose catabolic process
KMXK_0B06330	D-xylose catabolic process
KMXK_0C00180	D-xylose catabolic process
KMXK_0G01850	D-xylose catabolic process
KMXK_0B06490	deadenylation-dependent decapping of nuclear-transcribed mRNA
KMXK_0D02100	deadenylation-dependent decapping of nuclear-transcribed mRNA
KMXK_0F05520	deadenylation-dependent decapping of nuclear-transcribed mRNA
KMXK_0H02480	deadenylation-dependent decapping of nuclear-transcribed mRNA
KMXK_0E03230	deadenylation-independent decapping of nuclear-transcribed mRNA
KMXK_0H01750	deadenylation-independent decapping of nuclear-transcribed mRNA
KMXK_0A03460	defense response to virus
KMXK_0D03310	dehydro-D-arabinono-1,4-lactone biosynthetic process
KMXK_0H02610	dehydro-D-arabinono-1,4-lactone biosynthetic process
KMXK_0E05610	deoxycytidine catabolic process
KMXK_0C02010	deoxyribonucleoside diphosphate metabolic process
KMXK_0B02220	deoxyribonucleoside triphosphate biosynthetic process
KMXK_0C02010	deoxyribonucleotide biosynthetic process
KMXK_0F04980	deoxyribonucleotide biosynthetic process
KMXK_0H01680	deoxyribonucleotide biosynthetic process
KMXK_0A00110	dephosphorylation
KMXK_0A01350	dephosphorylation
KMXK_0A01790	dephosphorylation
KMXK_0A03990	dephosphorylation
KMXK_0A05580	dephosphorylation
KMXK_0B08440	dephosphorylation
KMXK_0C01520	dephosphorylation
KMXK_0C01600	dephosphorylation
KMXK_0C02230	dephosphorylation
KMXK_0C06420	dephosphorylation
KMXK_0D00170	dephosphorylation
KMXK_0D01480	dephosphorylation
KMXK_0D05490	dephosphorylation
KMXK_0E00110	dephosphorylation
KMXK_0E01880	dephosphorylation
KMXK_0E01980	dephosphorylation
KMXK_0E02610	dephosphorylation
KMXK_0E05530	dephosphorylation
KMXK_0F01110	dephosphorylation
KMXK_0F02380	dephosphorylation
KMXK_0F02960	dephosphorylation
KMXK_0F04870	dephosphorylation
KMXK_0F04970	dephosphorylation
KMXK_0G01620	dephosphorylation
KMXK_0A02640	dephosphorylation of RNA polymerase II C-terminal domain
KMXK_0C01350	dephosphorylation of RNA polymerase II C-terminal domain
KMXK_0C01430	dephosphorylation of RNA polymerase II C-terminal domain
KMXK_0C02140	dephosphorylation of RNA polymerase II C-terminal domain
KMXK_0E06100	dephosphorylation of RNA polymerase II C-terminal domain
KMXK_0F00570	detection of glucose
KMXK_0B03850	detoxification of cadmium ion
KMXK_0C01570	detoxification of cadmium ion
KMXK_0A01970	development of symbiont in host
KMXK_0A07530	development of symbiont in host
KMXK_0F00420	development of symbiont in host
KMXK_0D02120	diadenosine polyphosphate catabolic process
KMXK_0A07580	dicarboxylic acid transport
KMXK_0C01170	dihydrofolate biosynthetic process
KMXK_0B07920	dihydrofolate metabolic process
KMXK_0E00420	dimethylallyl diphosphate biosynthetic process
KMXK_0A02040	dipeptide transport
KMXK_0F01550	dipeptide transport
KMXK_0H03770	dipeptide transport
KMXK_0E04610	dITP catabolic process
KMXK_0A04950	division septum assembly
KMXK_0B04520	division septum assembly
KMXK_0C05070	division septum assembly
KMXK_0D02340	division septum assembly
KMXK_0E06190	division septum assembly
KMXK_0F05620	division septum assembly
KMXK_0G01080	division septum assembly
KMXK_0H03260	division septum assembly
KMXK_0A01240	DNA amplification
KMXK_0B06790	DNA amplification
KMXK_0D05970	DNA amplification
KMXK_0F01950	DNA amplification
KMXK_0H00710	DNA amplification
KMXK_0E03950	DNA catabolic process
KMXK_0A05340	DNA catabolic process, endonucleolytic
KMXK_0A06630	DNA catabolic process, endonucleolytic
KMXK_0B00830	DNA catabolic process, endonucleolytic
KMXK_0B02880	DNA catabolic process, endonucleolytic
KMXK_0C05630	DNA catabolic process, endonucleolytic
KMXK_0C05640	DNA catabolic process, endonucleolytic
KMXK_0D03000	DNA catabolic process, endonucleolytic
KMXK_0E01800	DNA catabolic process, endonucleolytic
KMXK_0E04980	DNA catabolic process, endonucleolytic
KMXK_0C03580	DNA catabolic process, exonucleolytic
KMXK_0C05630	DNA catabolic process, exonucleolytic
[truncated: 9,252 more rows]
