# Supplementary material for: Stress-induced expression is enriched for evolutionarily young genes in diverse budding yeasts
Source: Nat Commun. 2020 May 1;11:2144. doi: 10.1038/s41467-020-16073-3 (PMC7195364; doi:10.1038/s41467-020-16073-3)
Supplement: Supplementary file 6 — Source Data [file 41467_2020_16073_MOESM6_ESM.zip › Figure 4C_source data_-s288c_Essential.xlsx]

## Sheet: Fig4C_Essential_ORFs_Stanford
essential_ORF_name_s288c Giaever 2002	Gene Groupings this work
YOR204W	WGD
YLR293C	WGD
YGL172W	Group I
YJR022W	Group I
YOR373W	Group I
YAR019C	Group III
YOL066C	WGD
YKL006C-A	Group I
YKL004W	Group I
YKR004C	Group III
YKR008W	Group I
YKR083C	Group II		ESSENTIAL Genes
YKL186C	Group III		Group I	Group II	Group III	WGD	Group IV	Group V	Dubious	Total
YKL182W	Group I		2857	323	825	1087	271	595	95	6053
YKL173W	Group II		886	51	87	46	8	1	0	1079
YKL122C	Group II		31.0116	15.7895	10.5455	4.23183	2.95203	0.168067	0	17.8259
YJL090C	Group I
YJL087C	Group I
YJL054W	Group I
YJL039C	Group I
YJL025W	Group I
YJR012C	Group II
YJR016C	Group I
YJR041C	Group I
YJR042W	Group II
YJR046W	Group III
YJR046W	Group III
YJR067C	Group III
YJR076C	Group I
YJR089W	Group I
YMR108W	Group I		GROWTH DEFECT
YMR108W	Group I		Group I	Group II	Group III	WGD	Group IV	Group V	Dubious	Total
YJR112W	Group I		2857	323	825	1087	271	595	95	6053
YMR112C	Group II		336	42	82	89	12	15	42	618
YMR113W	WGD		11.7606	13.0031	9.93939	8.18767	4.42804	2.52101	44.2105	10.2098
YJL174W	Group IV
YJL156C	Group II
YMR117C	Group I
YPL153C	Group II		Combined
YPL128C	Group I		I	IV	V
YPL126W	Group I		1222	20	16
YGL008C	Group IV		2857	271	595
YPL011C	Group I		42.7721	7.38007	2.68908
YPL007C	Group II
YPR055W	Group I
YPR085C	Group I
YMR149W	Group I
YPR161C	Group I
YPR169W	Group I
YPL233W	Group II
YPL231W	Group I
YPL228W	WGD
YOR256C	WGD
YOL026C	Group I
YOL149W	Group II
YOR075W	Group I
YOR174W	Group I
YOR249C	Group II
YMR200W	Group I
YOR370C	Group I
YOL078W	Group I
YNL181W	Group I
YNL152W	Group I
YNL151C	Group II
YNL149C	Group I
YNL137C	Group I
YNL131W	Group I
YMR220W	Group I
YNL306W	Group I
YNL038W	Group II
YNL036W	Group I
YNR011C	Group I
YNR026C	WGD
YNL282W	Group III
YNL256W	Group I
YGL116W	Group II
YGL247W	Group I
YGL093W	Group I
YGR013W	Group II
YGR099W	Group I
YGR113W	Group I
YMR268C	Group I
YGR128C	Group II
YGR147C	Group I
YGR158C	Group I
YGR186W	Group I
YGR198W	Group III
YGL155W	Group I
YOL130W	Group V
YFL029C	Group I
YFL009W	Group III
YFR003C	Group III
YMR005W	Group II
YMR005W	Group II
YFR029W	Group II
YFR037C	Group I
YEL055C	Group I
YER127W	Group I
YER008C	Group I
YER022W	Group I
YDL235C	Group I
YDL111C	Group I
YML127W	Group I
YDL092W	Group II
YDR016C	Group I
YDR041W	Group I
YDR054C	Group I
YML064C	Group I
YDL212W	Group I
YDR118W	Group II
YDL209C	Group I
YDR166C	Group I
YDR177W	Group I
YDR320C-A	Group I
YDR362C	Group I
YDR367W	Group I
YML031W	Group II
YDR437W	Group I
YDR464W	Group II
YDR468C	Group I
YDR487C	Group I
YDR498C	Group II
YDL139C	Group I
YCL052C	Group I
YCR035C	Group II
YBR038W	Group II
YLR078C	Group I
YBR153W	Group I
YBR167C	Group I
YBR193C	Group I
YBR237W	Group I
YBR253W	Group II
YBR256C	Group I
YLR099W-A	Group I
YBL034C	Group I
YBL018C	Group II
YAL034W-a	Group I
YAL001C	Group I
YLR115W	Group I
YIL031W	Group I
YIL019W	Group II
YIR011C	Group I
YIR012W	Group I
YIL147C	Group I
YIL126W	Group I
YIL118W	Group I
YLR132C	Group I
YHR083W	Group III
YHR101C	Group II
YHR102W	Group III
YDR353W	WGD
YLR145W	Group II
YHR197W	Group III
YHR197W	Group III
YLL035W	Group I
YLR223C	WGD
YMR033W	Group I
YMR033W	Group I
YLR355C	Group I
YMR047C	WGD
YMR047C	WGD
YLR440C	Group I
YLL004W	Group II
YMR059W	Group I
YMR059W	Group I
YLR033W	Group II
YKL089W	Group I
YKL078W	Group I
YKL060C	Group I
YKL033W	Group I
YKL014C	Group I
YBL030C	WGD
YGL225W	WGD
YKL138C-A	Group III
YKR037C	Group III
YKL112W	Group III
YJL081C	Group I
YMR094W	Group III
YJL019W	Group III
YJL173C	Group III
YPL255W	Group III
YMR134W	Group III
YPR034W	Group III
YMR168C	Group I
YOR060C	Group III
YOR329C	Group II
YOR372C	Group III
YNL216W	Group III
YNL188W	Group III
YNL158W	Group III
YNL002C	Group III
YGL145W	Group III
YGL145W	Group III
YGL128C	Group III
YGL113W	Group III
YGL075C	Group III
YGL061C	Group III
YGR030C	Group III
YGR065C	Group III
YGR075C	Group III
YGR120C	Group III
YGR140W	Group III
YMR270C	Group III
YGR156W	Group III
YGR179C	Group III
YGR251W	Group III
YML091C	Group III
YFR042W	Group III
YMR298W	Group III
YER147C	Group III
YER018C	Group III
YDL220C	Group III
YDR082W	Group III
YDR113C	Group III
YDR160W	Group II
YML023C	Group III
YML023C	Group III
YDR201W	Group III
YDR235W	Group III
YDR240C	Group III
YML043C	Group I
YDR478W	Group III
YDR499W	Group III
YBR091C	Group III
YBR152W	Group III
YBR211C	Group III
YBR233W-A	Group I
YBL014C	Group I
YIR010W	Group III
YIL115C	Group III
YLR141W	Group III
YHR118C	Group III
YHR196W	Group III
YHR036W	Group III
YLL003W	Group III
YKL108W	Group I
YKL052C	Group I
YKL049C	Group III
YKL049C	Group III
YKL042W	Group III
YGR191W	Group IV
YJL076W	WGD
YJL061W	Group II
YNL258C	Group III
YLR249W	WGD
YER038C	Group III
YNL103W	Group III
YFL018W-A	#N/A	Not in FASTA	Manually Annotated with NCBI BLAST, over 50% identity across the length of the protein
YFL035C	#N/A	Not in FASTA	Manually Annotated with NCBI BLAST, over 50% identity across the length of the protein
YKR002W	Group I
YKL203C	WGD
YKR038C	Group I
YKL196C	Group I
YKL195W	Group I
YKR063C	Group I
YKR068C	Group I
YKR081C	Group I
YKR086W	Group I
YKL172W	Group I
YKL172W	Group I
YKL165C	Group I
YKL152C	Group II
YKL145W	Group I
YKL144C	Group I
YJL091C	Group I
YJL074C	Group I
YMR093W	Group I
YJL069C	Group I
YJL050W	Group I
YJL035C	Group I
YJL033W	Group I
YJL031C	Group I
YJL026W	WGD
YJL014W	Group I
YJL011C	Group I
YJL010C	Group I
YJL008C	Group I
YJL008C	Group I
YJL002C	Group I
YJL001W	Group I
YJR002W	Group I
YJR007W	Group I
YJR013W	Group I
YJR064W	Group I
YJR065C	Group I
YJR068W	Group I
YJR072C	Group I
YJR123W	Group I
YJL167W	Group I
YJL125C	Group I
YJL111W	Group I
YPL160W	Group I
YPL151C	Group I
YPL131W	Group I
YPL122C	Group I
YPL117C	Group I
YMR128W	Group I
YPL093W	Group I
YPL082C	Group I
YPL076W	Group I
YMR131C	Group I
YPL028W	Group I
YPL020C	Group I
YPL012W	Group I
YPR010C	Group I
YPR016C	Group I
YPR019W	Group I
YPR033C	Group I
YPR035W	Group I
YPR041W	Group I
YPR048W	Group I
YMR146C	Group I
YPR082C	Group I
YPR088C	Group I
YPR094W	Group I
YPR103W	Group I
YML010W	Group I
YPR108W	Group I
YPR110C	Group I
YPR112C	Group I
YPL237W	Group I
YPR133C	Group I
YPR137W	Group I
YPR143W	Group I
YPR144C	Group I
YPL235W	Group I
YPR165W	Group II
YPR168W	Group I
YPR175W	Group I
YPR176C	Group I
YPR178W	Group I
YPR181C	Group I
YPR182W	Group II
YPR190C	Group I
YPL218W	Group I
YPL217C	Group I
YPL211W	Group I
YPL204W	Group I
YPL266W	Group I
YPL175W	Group I
YOL038W	Group I
YOL034W	Group I
YOL021C	Group I
YOL010W	Group I
YOL146W	Group I
YOR046C	Group I
YOR048C	Group I
YOR056C	Group I
YOR057W	Group I
YOL142W	Group I
YOR063W	Group I
YOR074C	Group I
YOR077W	Group I
YOR095C	Group I
YOR116C	Group I
YOR117W	Group I
YOR119C	Group I
YOR122C	Group I
YOL135C	Group I
YOR145C	Group I
YOR148C	Group I
YOR149C	Group I
YOR207C	Group I
YOL133W	Group I
YOR157C	Group I
YOR159C	Group I
YOR168W	Group I
YOR176W	Group I
YOR194C	Group I
YOR206W	Group I
YOR151C	Group I
YOR210W	Group I
YOR217W	Group I
YOR224C	Group I
YOR232W	Group I
YOR244W	Group I
YOR254C	Group I
YOR259C	Group I
YOR261C	Group I
YOR262W	Group I
YOR272W	Group I
YOR287C	Group I
YOR294W	Group I
YOR310C	Group I
YMR197C	Group I
YOR319W	Group I
YOR326W	WGD
YOR335C	Group I
YOR340C	Group I
YOR341W	Group I
YAL038W	WGD
YOR361C	Group I
YOR362C	Group I
YOL097C	Group I
YOL094C	Group I
YOL077C	Group I
YNL221C	Group I
YNL207W	Group I
YMR211W	Group I
YNL189W	Group I
YNL317W	Group I
YNL178W	Group I
YMR213W	Group I
YNL163C	Group I
YNL161W	Group I
YNL313C	Group I
YNL132W	Group I
YNL124W	Group I
YMR218C	Group I
YNL118C	Group I
YNL113W	Group I
YNL112W	Group I
YNL112W	Group I
YML098W	Group I
YNL310C	Group I
YNL088W	Group I
YNL062C	Group I
YNL061W	Group I
YIL109C	WGD
YNL026W	Group I
YNL006W	Group I
YNR003C	Group I
YMR229C	Group I
YNR016C	WGD
YNR035C	Group I
YNR038W	Group I
YNR043W	Group I
YNR053C	Group I
YNR054C	Group I
YNL290W	Group I
YNL287W	Group I
YNL262W	Group I
YNL261W	Group I
YNL247W	Group I
YNL245C	Group I
YNL240C	Group I
YNL222W	Group I
YGL150C	Group I
YGL137W	Group I
YGL130W	Group I
YGL123W	Group I
YER013W	Group I
YGL103W	Group I
YGL099W	Group I
YGL091C	Group I
YMR001C	Group I
YGL245W	Group I
YGL065C	Group I
YGL055W	Group I
YGL048C	Group I
YGL040C	Group I
YGL022W	Group I
YGL011C	Group I
YGL238W	Group I
YGL001C	Group I
YGR005C	Group I
YGR029W	Group I
YGR029W	Group I
YGR090W	Group I
YGR094W	Group I
YGR098C	Group I
YGR103W	Group I
YGR116W	Group I
YGR119C	Group I
YGR145W	Group I
YML092C	Group I
YML092C	Group I
YGR175C	Group I
YGR185C	Group I
YGR195W	Group I
YGR211W	Group I
YGR218W	Group I
YGR245C	Group I
YGR246C	Group I
YGR253C	Group I
YGR264C	Group I
YGR267C	Group I
YER172C	Group I
YGR278W	Group I
YGL207W	Group I
YGL201C	Group I
YGL171W	Group I
YGL169W	Group I
YMR288W	Group I
YFR050C	Group I
YFR051C	Group I
YMR290C	Group I
YFL045C	Group I
YFL039C	Group I
YFL038C	Group II
YFL037W	Group I
YFL022C	Group I
YFL008W	Group I
YFL005W	Group II
YFL002C	Group I
YFR004W	Group I
YMR296C	Group I
YFR031C	Group I
YER036C	Group I
YER043C	Group I
YMR301C	Group I
YER082C	Group I
YEL058W	Group I
YER093C	Group I
YER094C	Group I
YER125W	Group I
YMR309C	Group I
YER126C	Group I
YER133W	Group I
YER136W	Group I
YER146W	Group I
YER148W	Group I
YER157W	Group I
YER165W	Group I
YER171W	Group I
YMR314W	Group I
YEL034W	WGD
YEL032W	Group I
YEL026W	Group I
YML085C	WGD
YER009W	Group I
YER012W	Group I
YGL120C	Group I
YER021W	Group I
YER025W	Group I
YDL132W	Group II
YDL126C	Group I
YDL108W	Group I
YDL105W	Group I
YDL103C	Group I
YDL102W	Group I
YDL097C	Group I
YDL084W	Group I
YDL064W	Group I
YDL060W	Group I
YDL058W	Group I
YDL055C	Group I
YDL043C	Group I
YDL031W	Group I
YDL030W	Group I
YDL029W	Group I
YDL028C	Group I
YDL017W	Group I
YDL014W	Group I
YDL007W	Group I
YDL004W	Group I
YML069W	Group I
YDR013W	Group I
YML126C	Group I
YDR021W	Group II
YDR023W	Group I
YDR037W	Group I
YDR044W	Group I
YDL217C	Group I
YDR045C	Group I
YDR047W	Group I
YDR050C	Group I
YDR050C	Group I
YDR060W	Group I
YML065W	WGD
YDR062W	Group I
YDR064W	Group I
YDR081C	Group I
YDR086C	Group I
YDR087C	Group I
YDR091C	Group I
YML125C	WGD
YDR141C	Group I
YDR145W	Group I
YDL207W	Group I
YDR167W	Group I
YDR170C	Group I
YDR172W	Group I
YDL205C	Group I
YDR180W	Group I
YDR188W	Group I
YDR189W	Group I
YDR190C	Group I
YDR196C	Group I
YDR211W	Group I
YDR212W	Group I
YDR236C	Group I
YDR238C	Group I
YDR243C	Group I
YML049C	Group I
YDR267C	Group I
YDR292C	Group I
YDL193W	Group I
YDR308C	Group I
YDR331W	Group I
YDR339C	Group I
YDR341C	WGD
YDR361C	Group I
YDR365C	Group I
YDR373W	Group I
YMR013C	Group I
YDR390C	Group I
YDR394W	Group I
YDR397C	Group I
YDR404C	Group I
YDR412W	Group I
YDR416W	Group I
YDR434W	Group I
YDR449C	Group I
YDR472W	Group I
YDR473C	Group I
YDL164C	Group I
YDL153C	Group I
YDL148C	Group I
YDL147W	Group I
YDL145C	Group I
YDL143W	Group I
YDL141W	Group I
YDL140C	Group I
YCR054C	Group II
YCR057C	Group I
YCR072C	Group I
YCL054W	Group I
YCL043C	WGD
YLR060W	Group I
YCL031C	Group I
YCL031C	Group I
YCL059C	Group I
YCR012W	Group I
YCR012W	Group I
YLR066W	Group I
YBR011C	Group I
YBR029C	Group I
YBR055C	Group I
YBR060C	Group I
YLR075W	Group I
YBR070C	Group I
YBR079C	Group I
YBR080C	Group I
YBR087W	Group I
YBR087W	Group I
YBR088C	Group I
YBR102C	Group I
YBR110W	Group I
YBR136W	Group I
YBR143C	Group I
YBR155W	Group I
YBR160W	Group I
YLR086W	Group I
YBL076C	Group I
YBR192W	Group I
YBR196C	Group I
YBR198C	Group I
YBR202W	Group I
YBL105C	Group I
YBL074C	Group III
YBR243C	Group I
YBR247C	Group I
YBL041W	Group I
YBL040C	Group I
YBL026W	Group I
YBL023C	Group I
YBL004W	Group I
YLR106C	Group I
YAL033W	Group I
YAL025C	Group I
YAL003W	Group I
YAR007C	Group I
YIL048W	Group I
YIL046W	Group I
YLR116W	Group I
YIL021W	Group I
YLR117C	Group I
YIL003W	Group I
YIR008C	Group I
YIL144W	Group I
YIL143C	Group I
YIL142W	Group I
YLR127C	Group I
YLR129W	Group I
YIL106W	Group I
YIL106W	Group I
YIL104C	Group I
YIL091C	Group I
YIL083C	Group I
YIL078W	Group I
YIL075C	Group I
YHR065C	Group I
YHR068W	Group I
YHR070W	Group I
YHR072W	Group I
YHR072W-A	Group I
YHR074W	Group I
YHR085W	Group I
YHR088W	Group I
YHR088W	Group I
YHR089C	Group I
YHR143W-A	Group I
YHR148W	Group I
YHR164C	Group I
YHR165C	Group I
YHR166C	Group I
YHR169W	Group I
YHR170W	Group I
YLR147C	Group I
YHR186C	Group I
YHL015W	Group I
YHR005C-A	Group I
YHR007C	Group I
YLR153C	Group I
YHR019C	Group I
YHR020W	Group I
YHR023W	Group I
YHR024C	Group I
YLR163C	Group I
YHR040W	Group I
YHR042W	Group I
YLR167W	Group I
YLR175W	Group I
YLR186W	Group I
YLR186W	Group I
YLR195C	Group I
YLR196W	Group I
YLR197W	Group I
YLR208W	Group I
YMR028W	Group I
YLR212C	Group I
YLL034C	Group I
YLR222C	Group II
YLR229C	Group I
YLR243W	Group I
YLL031C	Group I
YLR259C	Group I
YLR272C	Group I
YLR274W	Group I
YLR275W	Group I
YLR276C	Group I
YLR277C	WGD
YLR305C	Group I
YLR323C	Group I
YLR336C	Group I
YLR340W	Group I
YLR347C	Group I
YLR378C	Group I
YLL018C	Group I
YMR043W	Group IV
YLR397C	Group I
YLR409C	Group I
YMR049C	Group I
YLR430W	Group I
YLR438C-A	Group I
YLL011W	Group I
YLR459W	Group I
YLL008W	Group I
YLR002C	Group I
YLR005W	Group I
YLR009W	Group I
YLR022C	Group I
YLR029C	WGD
YMR061W	Group I
YKL099C	Group I
YKL095W	Group I
YKL082C	Group I
YKL210W	Group I
YKL045W	Group I
YKL035W	WGD
YKL024C	Group I
YKL022C	Group I
YKL021C	Group I
YKL018W	Group I
YKL013C	Group I
YKL104C	WGD
YJL005W	Group I
YGL092W	Group III
YDL195W	Group I
YDR288W	Group III
YDR356W	Group III
YBR123C	Group I
YIL150C	Group I
YLR007W	Group I
YPL143W	WGD
YKR025W	Group I
YMR076C	Group I
YKR062W	Group I
YKR071C	Group I
YMR079W	WGD
YKR079C	Group I
YKL192C	Group I
YML130C	Group I
YKL189W	Group I
YKL180W	WGD
YKL154W	Group I
YKL141W	WGD
YKL125W	Group I
YJL104W	Group I
YML015C	Group I
YML015C	Group I
YJL097W	Group I
YJL085W	Group I
YJL072C	Group I
YJL041W	Group I
YJL203W	Group I
YJR006W	Group I
YJR017C	Group I
YJR057W	Group I
YJL194W	Group I
YJR093C	Group I
YJR141W	Group I
YJL143W	Group I
YJL109C	Group I
YPL169C	Group I
YPL146C	Group I
YPL094C	Group I
YPL085W	Group I
YPL083C	Group I
YPL063W	Group I
YPL252C	Group I
YPL043W	Group I
YPL016W	Group I
YPL010W	Group I
YPR056W	Group I
YPL243W	Group I
YPL242C	Group I
YPR086W	Group I
YML105C	Group I
YPR105C	Group I
YPR107C	Group I
YPR113W	Group I
YPR162C	WGD
YPR180W	Group I
YPR183W	Group I
YPR186C	Group III
YPR187W	Group I
YPL210C	Group I
YPL209C	Group I
YPL190C	Group I
YOL040C	Group I
YOL022C	Group I
YOL005C	Group I
YOR004W	Group I
YOR020C	Group I
YOL144W	Group II
YOL139C	Group I
YOR103C	Group I
YOR110W	WGD
YOR143C	Group I
YOR160W	Group I
YOR181W	Group I
YOL127W	Group I
YOR236W	Group I
YOR250C	Group I
YOR257W	Group I
YOR260W	Group I
YOL123W	Group I
YOR278W	Group I
YOR281C	Group I
YOL120C	WGD
YOR336W	Group I
YOR353C	Group I
YMR203W	Group I
YOL102C	Group I
YMR208W	Group I
YOL069W	Group I
YNL182C	Group I
YNL172W	Group I
YNL312W	Group I
YNL126W	Group I
YNL126W	Group I
YNL110C	Group I
YNL102W	Group I
YNL308C	Group I
YNL039W	Group I
YMR227C	Group I
YNL007C	Group I
YNR017W	Group I
YNR046W	Group I
YMR235C	Group I
YMR236W	Group I
YNL272C	Group I
YNL267W	Group I
YNL263C	Group I
YNL260C	Group III
YNL251C	Group I
YNL244C	Group I
YMR239C	Group I
YNL232W	Group I
YMR240C	Group I
YGL142C	Group I
YGL122C	Group II
YGL112C	Group I
YGL111W	Group I
YGL098W	Group II
YGL097W	Group I
YGL097W	Group I
YGL073W	Group I
YGL068W	Group I
YGL047W	Group I
YGL044C	Group I
YGL044C	Group I
YGL030W	Group I
YGL018C	Group I
YGR002C	Group I
YGR009C	Group I
YMR260C	Group I
YML093W	Group I
YGL233W	Group I
YGR046W	Group I
YGR047C	Group I
YGR048W	Group I
YGR060W	Group I
YGR082W	Group I
YGR083C	Group I
YGR091W	Group I
YGR095C	Group I
YGR172C	Group I
YGR216C	Group I
YMR277W	Group I
YMR281W	Group I
YGR274C	Group I
YGR277C	Group I
YGR280C	Group I
YFR052W	Group I
YFL024C	Group I
YFL017C	Group I
YFR002W	Group I
YFR005C	Group II
YFR027W	Group I
YFR028C	Group I
YER029C	Group I
YER048W-A	Group I
YER074W-A	Group I
YER112W	Group I
YMR308C	Group I
YER159C	Group I
YER168C	Group I
YEL019C	Group I
YEL002C	Group I
YER003C	Group I
YER006W	Group I
YER023W	Group I
YDL120W	Group I
YDL098C	Group I
YDL087C	Group I
YML077W	Group I
YDL045C	Group I
YDL015C	Group I
YDL008W	Group I
YDL003W	Group I
YDR002W	Group I
YDR052C	Group I
YDR088C	Group I
YDL208W	Group I
YDR164C	Group I
YDR168W	Group I
YDR182W	Group I
YDR208W	Group I
YDR224C	Group III
YDR224C	Group III
YDR228C	Group I
YDR232W	Group I
YDR246W	Group I
YML046W	Group I
YDR280W	Group I
YDR299W	Group I
YDR301W	Group I
YDR302W	Group I
YDR311W	Group I
YDR324C	Group I
YDR325W	Group I
YDR328C	Group I
YDR376W	Group I
YDR398W	Group I
YDR407C	Group I
YDR427W	Group I
YDR427W	Group I
YDR429C	Group I
YML025C	Group I
YDR454C	Group I
YDR460W	Group I
YLR045C	Group I
YDR489W	Group I
YDR510W	Group I
YDR527W	Group I
YDR531W	Group I
YLR051C	Group I
YDL166C	Group I
YDL165W	Group I
YDL150W	Group I
YCR052W	WGD
YCR093W	Group I
YCL004W	Group I
YLL050C	Group I
YBL097W	Group I
YBR002C	Group I
YBR004C	Group I
YLR071C	Group I
YBL092W	Group I
YBR049C	WGD
YBR109C	Group I
YBL084C	Group I
YBR135W	Group I
YBR142W	Group I
YBR154C	Group I
YLR088W	Group I
YBR234C	Group I
YBR236C	Group I
YBR252W	Group I
YBR254C	Group I
YBR257W	Group I
YBR265W	Group I
YBL050W	Group I
YBL035C	Group I
YLR100W	Group I
YBL020W	Group I
YLR103C	Group I
YLR105C	Group I
YAL043C	Group I
YAL041W	Group I
YAL032C	Group I
YAR008W	Group I
YIL061C	Group I
YIL051C	WGD
YIL026C	Group I
YIL022W	Group I
YIL004C	Group I
YIR006C	Group I
YIR015W	Group I
YIR022W	Group I
YIL129C	Group I
YIL068C	Group I
YIL063C	Group I
YIL062C	Group I
YHR058C	Group I
YHR062C	Group I
YHR069C	Group I
YHR107C	Group I
YHR122W	Group I
YHR128W	Group I
YHR172W	Group I
YHR188C	Group I
YHR188C	Group I
YHR190W	Group I
YLR166C	Group I
YLL036C	Group I
YLR215C	Group I
YLR291C	Group I
YLR298C	Group I
YLR310C	WGD
YLR316C	Group I
YLR316C	Group I
YLR321C	Group I
YLR359W	Group I
YLR383W	Group I
YML114C	Group I
YLR424W	Group I
YLR008C	Group I
YLR026C	Group I
YKL088W	Group III
YKL059C	Group I
YKL058W	Group I
YKL028W	Group I
YKL019W	Group I
YKL012W	Group I
YCL017C	Group I
YDR381W	Group I
YGR024C	Group I
YJL034W	Group I
YJR045C	WGD
YNL024C-A	Group I
YNL075W	Group I
YNL138W-A	Group I
YBR140C	WGD
YGR074W	Group I
YKL193C	Group I
YLR314C	Group I
YPR025C	Group I
YPR104C	Group II
YKR022C	Group III
YPL124W	Group IV
YOR098C	Group III
YDR303C	WGD
YHR199C-A	Group IV
YLR457C	WGD
YLR010C	Group IV
YER104W	Group III
YEL035C	Group IV
YJL009W	#N/A		Dubious ORF that overlaps an essential gene
YBL073W	#N/A	Not in FASTA	Dubious ORF that overlaps an essential gene
YDL016C	#N/A	Not in FASTA	Dubious ORF that overlaps an essential gene
YDL196W	#N/A	Not in FASTA	Dubious ORF that overlaps an essential gene
YDL221W	#N/A	Not in FASTA	Dubious ORF that overlaps an essential gene
YDR187C	#N/A	Not in FASTA	Dubious ORF that overlaps an essential gene
YDR327W	#N/A	Not in FASTA	Dubious ORF that overlaps an essential gene
YDR396W	#N/A	Not in FASTA	Dubious ORF that overlaps an essential gene
YGL074C	#N/A	Not in FASTA	Dubious ORF that overlaps an essential gene
YGL239C	#N/A	Not in FASTA	Dubious ORF that overlaps an essential gene
YGR190C	#N/A	Not in FASTA	Dubious ORF that overlaps an essential gene
YGR265W	#N/A	Not in FASTA	Dubious ORF that overlaps an essential gene
YJL202C	#N/A	Not in FASTA	Dubious ORF that overlaps an essential gene
YKL036C	#N/A	Not in FASTA	Dubious ORF that overlaps an essential gene
YLR140W	#N/A	Not in FASTA	Dubious ORF that overlaps an essential gene
YLR230W	#N/A	Not in FASTA	Dubious ORF that overlaps an essential gene
YLR379W	#N/A	Not in FASTA	Dubious ORF that overlaps an essential gene
YNL150W	#N/A	Not in FASTA	Dubious ORF that overlaps an essential gene
YPL142C	#N/A	Not in FASTA	Dubious ORF that overlaps an essential gene
YAL035C-A	#N/A	Not in FASTA	Dubious ORF that overlaps an essential gene
YBL077W	#N/A	Not in FASTA	Dubious ORF that overlaps an essential gene
YBR089W	#N/A	Not in FASTA	Dubious ORF that overlaps an essential gene
YBR124W	#N/A	Not in FASTA	Dubious ORF that overlaps an essential gene
YBR190W	#N/A	Not in FASTA	Dubious ORF that overlaps an essential gene
YCL003W	#N/A	Not in FASTA	Dubious ORF that overlaps an essential gene
YCR013C	#N/A	Not in FASTA	Dubious ORF that overlaps an essential gene
YDL152W	#N/A	Not in FASTA	Dubious ORF that overlaps an essential gene
YDL163W	#N/A	Not in FASTA	Dubious ORF that overlaps an essential gene
YDR053W	#N/A	Not in FASTA	Dubious ORF that overlaps an essential gene
YDR355C	#N/A	Not in FASTA	Dubious ORF that overlaps an essential gene
YDR413C	#N/A	Not in FASTA	Dubious ORF that overlaps an essential gene
YDR526C	#N/A	Not in FASTA	Dubious ORF that overlaps an essential gene
YGL069C	#N/A	Not in FASTA	Dubious ORF that overlaps an essential gene
YGL102C	#N/A	Not in FASTA	Dubious ORF that overlaps an essential gene
YGR073C	#N/A	Not in FASTA	Dubious ORF that overlaps an essential gene
YGR114C	#N/A	Not in FASTA	Dubious ORF that overlaps an essential gene
YGR115C	#N/A	Not in FASTA	Dubious ORF that overlaps an essential gene
YJL015C	#N/A	Not in FASTA	Dubious ORF that overlaps an essential gene
YJL032W	#N/A	Not in FASTA	Dubious ORF that overlaps an essential gene
YJL086C	#N/A	Not in FASTA	Dubious ORF that overlaps an essential gene
YJL195C	#N/A	Not in FASTA	Dubious ORF that overlaps an essential gene
YJR023C	#N/A	Not in FASTA	Dubious ORF that overlaps an essential gene
YKL083W	#N/A	Not in FASTA	Dubious ORF that overlaps an essential gene
YKL111C	#N/A	Not in FASTA	Dubious ORF that overlaps an essential gene
YKL153W	#N/A	Not in FASTA	Dubious ORF that overlaps an essential gene
YLL037W	#N/A	Not in FASTA	Dubious ORF that overlaps an essential gene
YLR076C	#N/A	Not in FASTA	Dubious ORF that overlaps an essential gene
YLR101C	#N/A	Not in FASTA	Dubious ORF that overlaps an essential gene
YLR198C	#N/A	Not in FASTA	Dubious ORF that overlaps an essential gene
YLR317W	#N/A	Not in FASTA	Dubious ORF that overlaps an essential gene
YLR339C	#N/A	Not in FASTA	Dubious ORF that overlaps an essential gene
YLR458W	#N/A	Not in FASTA	Dubious ORF that overlaps an essential gene
YMR290W-A	#N/A	Not in FASTA	Dubious ORF that overlaps an essential gene
YNL114C	#N/A	Not in FASTA	Dubious ORF that overlaps an essential gene
YOL134C	#N/A	Not in FASTA	Dubious ORF that overlaps an essential gene
YOR102W	#N/A	Not in FASTA	Dubious ORF that overlaps an essential gene
YOR146W	#N/A	Not in FASTA	Dubious ORF that overlaps an essential gene
YOR169C	#N/A	Not in FASTA	Dubious ORF that overlaps an essential gene
YOR203W	#N/A	Not in FASTA	Dubious ORF that overlaps an essential gene
YOR218C	#N/A	Not in FASTA	Dubious ORF that overlaps an essential gene
YOR282W	#N/A	Not in FASTA	Dubious ORF that overlaps an essential gene
YPL044C	#N/A	Not in FASTA	Dubious ORF that overlaps an essential gene
YPL238C	#N/A	Not in FASTA	Dubious ORF that overlaps an essential gene
YPL251W	#N/A	Not in FASTA	Dubious ORF that overlaps an essential gene
YPR136C	#N/A	Not in FASTA	Dubious ORF that overlaps an essential gene
YPR142C	#N/A	Not in FASTA	Dubious ORF that overlaps an essential gene
YPR177C	#N/A	Not in FASTA	Dubious ORF that overlaps an essential gene
YIL171W	#N/A	Not in FASTA	Pseudogene, unclear what protein sequence is to be used.
YJL018W	#N/A	Merged with YJL019W which is already in this analysis
YCL053C	#N/A	Deleted ORF
