# Supplementary material for: Stress-induced expression is enriched for evolutionarily young genes in diverse budding yeasts
Source: Nat Commun. 2020 May 1;11:2144. doi: 10.1038/s41467-020-16073-3 (PMC7195364; doi:10.1038/s41467-020-16073-3)
Supplement: Supplementary file 6 — Source Data [file 41467_2020_16073_MOESM6_ESM.zip › Figure 4D_source data-AAdivergence%.xlsx]

## Sheet: Fig4D_SCE Divergence
genes	Group	% ID lost per Myear
YMR251W-A	Group IV	0
YJL190C	Group IV	0.0454943
YLR367W	Group IV	0.0469734
YPL061W	Group IV	0.118321
YLR044C	Group IV	0.136601
YGR240C	Group IV	0.149853
YMR205C	Group IV	0.178901
YGL008C	Group IV	0.233033
YOR374W	Group IV	0.239363
YLR034C	Group IV	0.25013
YKL046C	Group IV	0.250367
YDL080C	Group IV	0.29385
YNL117W	Group IV	0.320354
YAL054C	Group IV	0.33189
YGR087C	Group IV	0.35727
YER087C-B	Group IV	0.36076
YER056C	Group IV	0.366262
YML058W-A	Group IV	0.369752
YPL264C	Group IV	0.372947
YLR134W	Group IV	0.378272
YER187W	Group IV	0.380342
YPL036W	Group IV	0.406077
YIR031C	Group IV	0.408029
YMR096W	Group IV	0.418323
YER073W	Group IV	0.429209
YLR369W	Group IV	0.450743
YER123W	Group IV	0.458611
YOL159C-A	Group IV	0.46015
YKR014C	Group IV	0.4763
YDL244W	Group IV	0.487186
YMR318C	Group IV	0.492984
YJR156C	Group IV	0.504579
YFL058W	Group IV	0.504579
YDR525W-A	Group IV	0.517653
YNL332W	Group IV	0.522031
YMR089C	Group IV	0.522209
YGR191W	Group IV	0.529781
YMR058W	Group IV	0.547944
YIR035C	Group IV	0.559007
YMR238W	Group IV	0.568354
YFL041W	Group IV	0.572495
YDR533C	Group IV	0.574152
YDR406W	Group IV	0.593911
YKR067W	Group IV	0.604501
YLR237W	Group IV	0.606512
YMR054W	Group IV	0.616096
YEL071W	Group IV	0.620238
YPL179W	Group IV	0.625621
YAL061W	Group IV	0.642719
YPL270W	Group IV	0.649936
YHR050W	Group IV	0.650232
YOR153W	Group IV	0.653841
YBR244W	Group IV	0.657331
YBR139W	Group IV	0.663898
YOR099W	Group IV	0.692472
YER017C	Group IV	0.70673
YIL130W	Group IV	0.722348
YEL065W	Group IV	0.732347
YBL042C	Group IV	0.760389
YHL040C	Group IV	0.775711
YBR069C	Group IV	0.780976
YHR031C	Group IV	0.801209
YFR055W	Group IV	0.815408
YGR199W	Group IV	0.820614
YOL122C	Group IV	0.832091
YMR095C	Group IV	0.837179
YLL015W	Group IV	0.838125
YDL049C	Group IV	0.838835
YOR383C	Group IV	0.845165
YOR382W	Group IV	0.850667
YKL081W	Group IV	0.861553
YMR253C	Group IV	0.863328
YOL151W	Group IV	0.8822
YBR205W	Group IV	0.883679
YOL055C	Group IV	0.912608
YNL190W	Group IV	0.914856
YPL258C	Group IV	0.920062
YIL002W-A	Group IV	0.943135
YBR076W	Group IV	0.972064
YOR290C	Group IV	0.981412
YPL074W	Group IV	0.988629
YPR001W	Group IV	0.998332
YJL158C	Group IV	0.998805
YEL073C	Group IV	1.0159
YDL199C	Group IV	1.02241
YOR192C	Group IV	1.02584
YLR307W	Group IV	1.0417
YKL065W-A	Group IV	1.05353
YPR015C	Group IV	1.05388
YBR059C	Group IV	1.06406
YJL217W	Group IV	1.07565
YOR328W	Group IV	1.07601
YOR071C	Group IV	1.09559
YBR264C	Group IV	1.09997
YOR377W	Group IV	1.10222
YOL084W	Group IV	1.14677
YMR043W	Group IV	1.147
YOR012W	Group IV	1.17345
YKL096W-A	Group IV	1.19818
YGL035C	Group IV	1.22918
YEL066W	Group IV	1.24935
YLR082C	Group IV	1.28283
YOR177C	Group IV	1.28496
YPL124W	Group IV	1.28609
YLR343W	Group IV	1.28851
YLR144C	Group IV	1.29863
YJL174W	Group IV	1.30283
YOR384W	Group IV	1.3469
YPL048W	Group IV	1.37081
YFL021W	Group IV	1.3992
YPR106W	Group IV	1.40222
YKL101W	Group IV	1.40636
YKL109W	Group IV	1.41109
YEL057C	Group IV	1.42186
YLR154C	Group IV	1.45209
YOL162W	Group IV	1.48587
YER047C	Group IV	1.48883
YPR121W	Group IV	1.50332
YGR177C	Group IV	1.51492
YGR066C	Group IV	1.53379
YJL144W	Group IV	1.5597
YCL056C	Group IV	1.56118
YMR174C	Group IV	1.56603
YIL015W	Group IV	1.58627
YKL068W-A	Group IV	1.59278
YLL054C	Group IV	1.5939
YNR067C	Group IV	1.59396
YMR173W	Group IV	1.60135
YIR039C	Group IV	1.61206
YHR014W	Group IV	1.62792
YBR230W-A	Group IV	1.63827
YKL222C	Group IV	1.63868
YJL038C	Group IV	1.68649
YPR013C	Group IV	1.68737
YOR044W	Group IV	1.69027
YGL257C	Group IV	1.70536
YMR030W	Group IV	1.71648
YOL052C-A	Group IV	1.7457
YJL151C	Group IV	1.7544
YGL194C-A	Group IV	1.77481
YLR297W	Group IV	1.78422
YDR275W	Group IV	1.79948
YMR136W	Group IV	1.83533
YLL022C	Group IV	1.8377
YMR017W	Group IV	1.84421
YDL069C	Group IV	1.85858
YCR018C	Group IV	1.86243
YJL037W	Group IV	1.94573
YOR162C	Group IV	1.95525
YMR255W	Group IV	1.96194
YEL033W	Group IV	1.97199
YBR126W-A	Group IV	1.97199
YLR146W-A	Group IV	1.97199
YPL068C	Group IV	1.97868
YGR161W-C	Group IV	1.99347
YOL159C	Group IV	2.01228
YCL049C	Group IV	2.01642
YBR013C	Group IV	2.02837
YOR284W	Group IV	2.11806
YLR010C	Group IV	2.14788
YDR534C	Group IV	2.15131
YPL027W	Group IV	2.16208
YMR317W	Group IV	2.18746
YFR012W-A	Group IV	2.19112
YOR097C	Group IV	2.20343
YNR059W	Group IV	2.24401
YHR157W	Group IV	2.25827
YOR385W	Group IV	2.27223
YHR153C	Group IV	2.28235
YHR199C-A	Group IV	2.35021
YMR316W	Group IV	2.38061
YNL046W	Group IV	2.38659
YKR015C	Group IV	2.387
YCL048W-A	Group IV	2.39635
YMR018W	Group IV	2.41238
YJL043W	Group IV	2.41611
YER085C	Group IV	2.42019
YML053C	Group IV	2.42782
YDR541C	Group IV	2.44622
YGR289C	Group IV	2.46249
YKL023W	Group IV	2.47551
YCL021W-A	Group IV	2.49976
YKR101W	Group IV	2.54325
YDR281C	Group IV	2.552
YHR126C	Group IV	2.56732
YDR210W	Group IV	2.61004
YPR005C	Group IV	2.62714
YGL263W	Group IV	2.64666
YOR186W	Group IV	2.68914
YDL241W	Group IV	2.71949
YOL015W	Group IV	2.72582
YHL043W	Group IV	2.74155
YDR461C-A	Group IV	2.77078
YNR061C	Group IV	2.77918
YBR033W	Group IV	2.85058
YDR420W	Group IV	2.88827
YLR265C	Group IV	2.94134
YHL042W	Group IV	2.95802
YOL014W	Group IV	2.98245
YGR153W	Group IV	3.0302
YLR053C	Group IV	3.04256
YER084W	Group IV	3.17715
YDL197C	Group IV	3.23601
YLR125W	Group IV	3.306
YBR188C	Group IV	3.36238
YER185W	Group IV	3.38628
YEL035C	Group IV	3.3909
YAR023C	Group IV	3.419
YIL092W	Group IV	3.49709
YBR063C	Group IV	3.84761
YIL014C-A	Group IV	3.85826
YHL044W	Group IV	4.27416
YPL257W	Group IV	4.82157
YDR461W	Group IV	#N/A
YFR020W	Group IV	#N/A
YDR042C	Group IV	#N/A
YFR026C	Group IV	#N/A
YML122C	Group IV	#N/A
YGL230C	Group IV	#N/A
YNL143C	Group IV	#N/A
YPL200W	Group IV	#N/A
YDR540C	Group IV	#N/A
YKL023C-A	Group IV	#N/A
YBR184W	Group IV	#N/A
YGR045C	Group IV	#N/A
YER188W	Group IV	#N/A
YFR054C	Group IV	#N/A
YER186C	Group IV	#N/A
YIL059C	Group IV	#N/A
YER038W-A	Group IV	#N/A
YER121W	Group IV	#N/A
YHR180W	Group IV	#N/A
YEL028W	Group IV	#N/A
YEL068C	Group IV	#N/A
YKL044W	Group IV	#N/A
YDR157W	Group IV	#N/A
YGR192C	Group III	0.267287
YJR009C	Group III	0.178191
YJL052W	Group III	0.231672
YDR224C	Group III	0.0451394
YDR225W	Group III	0
YBL002W	Group III	0.135477
YBL003C	Group III	0.089628
YEL070W	Group III	1.06305
YGL147C	Group III	0.495587
YNL067W	Group III	0.495587
YIL159W	Group III	1.37844
YPL174C	Group III	2.48024
YDR155C	Group III	0.221851
YOR286W	Group III	0.657331
YHL039W	Group III	1.18321
YOR008C	Group III	0.604323
YBR105C	Group III	0.980584
YBR267W	Group III	0.945975
YGR059W	Group III	1.34034
YLR146C	Group III	0.808545
YML078W	Group III	0.227531
YLR387C	Group III	0.879952
YCR083W	Group III	0.885099
YPL208W	Group III	1.4841
YLR372W	Group III	0.617339
YDR276C	Group III	#N/A
YOR106W	Group III	1.22823
YOR306C	Group III	0.66869
YGR040W	Group III	0.144706
YLR426W	Group III	1.14943
YER184C	Group III	3.17449
YFL009W	Group III	1.06051
YHR198C	Group III	1.09405
YOR285W	Group III	1.23426
YOL119C	Group III	0.590421
YJL186W	Group III	1.40328
YBR015C	Group III	1.11789
YDR207C	Group III	1.55539
YIL035C	Group III	0.286277
YOR297C	Group III	1.41736
YLR152C	Group III	1.35193
YNL165W	Group III	1.26059
YER040W	Group III	0.963072
YHR036W	Group III	1.38542
YDR218C	Group III	1.32407
YLL043W	Group III	0.608346
YHR129C	Group III	0.770328
YEL061C	Group III	0.672417
YBL052C	Group III	2.05322
YOR064C	Group III	1.5668
YOR308C	Group III	2.61205
YDR382W	Group III	0.479672
YNL281W	Group III	0.463995
YHR209W	Group III	1.62082
YJL056C	Group III	1.59562
YDR321W	Group III	0.729803
YLR454W	Group III	1.06027
YDR288W	Group III	1.45931
YMR060C	Group III	1.59207
YER179W	Group III	0.230252
YNL260C	Group III	1.8758
YNL253W	Group III	1.09346
YDR378C	Group III	0.343959
YOR344C	Group III	0.764648
YER048C	Group III	0.590066
YOL088C	Group III	1.43097
YOL027C	Group III	0.887938
YOR107W	Group III	2.40156
YGL254W	Group III	2.03796
YPL271W	Group III	0.830316
YAL047C	Group III	1.45759
YPR186C	Group III	1.19173
YMR154C	Group III	1.87604
YNL012W	Group III	0.86528
YNL255C	Group III	0.276102
YDR319C	Group III	#N/A
YOR334W	Group III	0.667152
YHR046C	Group III	0.621657
YDR338C	Group III	0.434119
YML041C	Group III	0.570484
YDR110W	Group III	0.948578
YNL101W	Group III	0.767369
YDL085C-A	Group III	0.696022
YDR356W	Group III	1.52291
YHL018W	Group III	0.802156
YDR314C	Group III	1.77741
YLR213C	Group III	1.17191
YOL039W	Group III	0.167424
YML120C	Group III	0.357506
YOL126C	Group III	0.299766
YDL078C	Group III	0.413945
YKL124W	Group III	0.742108
YOL095C	Group III	1.08695
YML072C	Group III	0.759738
YOR219C	Group III	1.2458
YJR106W	Group III	0.854513
YHR049W	Group III	0.340823
YHR110W	Group III	0.806711
YGL014W	Group III	1.06684
YPR198W	Group III	3.16301
YPR072W	Group III	0.764352
YNL264C	Group III	0.456363
YJL193W	Group III	1.03016
YHL036W	Group III	0.64047
YOR038C	Group III	0.855755
YNR027W	Group III	1.25041
YNL323W	Group III	0.658928
YCR004C	Group III	0.359281
YKL005C	Group III	1.71127
YPR193C	Group III	1.34454
YCR021C	Group III	0.941597
YPL004C	Group III	0.478726
YBR195C	Group III	0.688568
YDR425W	Group III	1.09867
YJL042W	Group III	1.1221
YDR444W	Group III	0.937396
YCL026C-B	Group III	0.521085
YDL018C	Group III	0.762518
YLR214W	Group III	1.52385
YDR171W	Group III	1.53663
YDL101C	Group III	0.597343
YKL038W	Group III	0.788786
YLR098C	Group III	0.577169
YOR337W	Group III	0.746368
YLR446W	Group III	1.17771
YOL158C	Group III	0.454234
YGL038C	Group III	1.35862
YJL171C	Group III	0.655556
YIL024C	Group III	0.657331
YNL125C	Group III	0.940591
YNR056C	Group III	0.502331
YLR024C	Group III	0.978631
YDR384C	Group III	0.364369
YFL049W	Group III	1.17907
YIL088C	Group III	0.831381
YML052W	Group III	0.788786
YLR335W	Group III	2.23674
YBR207W	Group III	0.760093
YJL178C	Group III	1.39198
YGL170C	Group III	1.87124
YLR312C	Group III	1.88627
YPL272C	Group III	0.720929
YOR350C	Group III	2.18053
YFR036W	Group III	1.43133
YHR159W	Group III	2.12611
YML117W	Group III	1.34927
YLR267W	Group III	1.19149
YGR236C	Group III	0.685018
YMR172W	Group III	1.44482
YPL033C	Group III	1.70536
YER044C-A	Group III	1.74097
YLR392C	Group III	0.890837
YIL122W	Group III	1.50835
YPR164W	Group III	1.33939
YLR263W	Group III	1.83865
YNR069C	Group III	2.48403
YMR219W	Group III	3.451
YJL162C	Group III	2.08381
YOL025W	Group III	1.76558
YDR422C	Group III	1.40861
YOL104C	Group III	2.05044
YKL061W	Group III	1.04708
YOR098C	Group III	2.65204
YER106W	Group III	2.35127
YCL028W	Group III	1.60697
YPL144W	Group III	1.57343
YGL090W	Group III	2.25709
YMR147W	Group III	2.37215
YPR134W	Group III	2.46693
YBR071W	Group III	1.67436
YGL117W	Group III	2.27714
YOR189W	Group III	2.46504
YJR011C	Group III	0.997326
YDR261C	Group III	1.18759
YBR036C	Group III	0.735896
YGL121C	Group III	1.26775
YKR022C	Group III	1.95969
YLR049C	Group III	1.05146
YDR022C	Group III	1.68169
YNR004W	Group III	1.37773
YLR190W	Group III	1.39269
YPL018W	Group III	1.17037
YDL227C	Group III	0.413945
YLR315W	Group III	1.68471
YJL209W	Group III	1.13245
YLR224W	Group III	1.21847
YCL058W-A	Group III	1.30886
YBR067C	Group III	1.49398
YOL007C	Group III	1.44464
YMR025W	Group III	2.1826
YLL049W	Group III	1.93744
YOL047C	Group III	1.41251
YER176W	Group III	1.30259
YHL038C	Group III	1.70908
YJL185C	Group III	1.81723
YOR152C	Group III	0.874746
YBR107C	Group III	1.15907
YLR254C	Group III	1.00164
YER104W	Group III	2.3211
YPL192C	Group III	2.23597
YKR041W	Group III	2.50562
YDR374W-A	Group III	1.15599
YDR383C	Group III	1.45434
YJR094C	Group III	1.99844
YIL071C	Group III	1.5416
YJL149W	Group III	0.73069
YJL019W	Group III	1.37643
YIL016W	Group III	1.3023
YER167W	Group III	1.07057
YJL103C	Group III	1.5261
YNL133C	Group III	1.75416
YPL055C	Group III	2.18598
YNL295W	Group III	1.13588
YJL089W	Group III	1.49451
YER033C	Group III	2.09179
YGL032C	Group III	2.04003
YBR108W	Group III	2.71647
YGR222W	Group III	1.69027
YJL148W	Group III	1.3937
YBR131W	Group III	1.66779
YGR102C	Group III	1.90733
YMR101C	Group III	1.10068
YOR372C	Group III	1.0572
YKL106W	Group III	0.865753
YPL075W	Group III	0.898646
YBR194W	Group III	2.70304
YNL199C	Group III	0.761572
YJL173C	Group III	0.484938
YIL161W	Group III	2.54265
YLL005C	Group III	0.479672
YML006C	Group III	1.4922
YIL009C-A	Group III	2.04784
YMR160W	Group III	1.09642
YDR399W	Group III	0.267582
YJL051W	Group III	1.35306
YEL005C	Group III	2.13806
YMR291W	Group III	0.455831
YDR065W	Group III	1.77854
YLR364W	Group III	0.597047
YPR084W	Group III	0.880307
YLR052W	Group III	0.798192
YGL081W	Group III	2.49402
YGR140W	Group III	1.23249
YGR156W	Group III	0.929055
YCR076C	Group III	1.4334
YLR094C	Group III	1.5316
YHR035W	Group III	2.33642
YDL059C	Group III	0.863268
YDL169C	Group III	1.6979
YNL042W	Group III	1.4163
YMR107W	Group III	1.16298
YER111C	Group III	1.30017
YIL055C	Group III	1.59638
YPL201C	Group III	2.03163
YNL214W	Group III	1.75067
YGL128C	Group III	1.24988
YDR466W	Group III	1.12381
YML017W	Group III	1.46398
YOL053W	Group III	1.10358
YBR058C-A	Group III	#N/A
YGL036W	Group III	1.90136
YBR091C	Group III	0.870013
YBR128C	Group III	1.3104
YBR258C	Group III	1.58319
YDR072C	Group III	1.4854
YJR021C	Group III	1.59207
YBR250W	Group III	1.06737
YER137C	Group III	1.79877
YGR106C	Group III	1.91337
YLR040C	Group III	2.01843
YKL042W	Group III	1.14452
YBR047W	Group III	0.912786
YKL214C	Group III	1.17149
YGR079W	Group III	1.4744
YBR152W	Group III	3.06758
YDR381C-A	Group III	0.986026
YNL078W	Group III	2.1183
YHL019C	Group III	1.13842
YMR122W-A	Group III	1.71482
YLR135W	Group III	2.07334
YDR532C	Group III	1.5487
YGL249W	Group III	2.42664
YML119W	Group III	1.65253
YGL061C	Group III	1.3892
YDR163W	Group III	2.64749
YER077C	Group III	1.39423
YLR054C	Group III	1.23178
YJL184W	Group III	1.05814
YOR354C	Group III	1.37323
YOR279C	Group III	1.13771
YIL136W	Group III	0.767724
YGL185C	Group III	1.45168
YNL076W	Group III	1.08849
YPR133W-A	Group III	0.687917
YER024W	Group III	0.649345
YDR123C	Group III	1.40115
YPL071C	Group III	1.56491
YJR135C	Group III	2.0547
YDR197W	Group III	1.41435
YLR079W	Group III	1.24894
YOR195W	Group III	1.66678
YIR025W	Group III	1.44334
YER032W	Group III	1.99234
YDR310C	Group III	1.40234
YLR288C	Group III	0.551493
YPL194W	Group III	1.33839
YGL226C-A	Group III	#N/A
YOR276W	Group III	0.628579
YLR095C	Group III	1.32602
YOR030W	Group III	1.71754
YLR219W	Group III	1.96679
YNR045W	Group III	1.46321
YDR499W	Group III	1.01164
YML113W	Group III	1.75115
YDL220C	Group III	2.117
YIL139C	Group III	1.00596
YIR010W	Group III	1.1996
YLR307C-A	Group III	1.292
YOR060C	Group III	1.19699
YJL170C	Group III	2.08268
YNL100W	Group III	1.10766
YGL025C	Group III	1.745
YNR024W	Group III	1.77126
YJL073W	Group III	1.05477
YGR117C	Group III	1.88065
YPL039W	Group III	1.6475
YPL186C	Group III	2.4151
YBR085C-A	Group III	0.417613
YBR255C-A	Group III	1.02626
YBR165W	Group III	1.55911
YBR149W	Group III	0.447134
YAL055W	Group III	2.11522
YDR014W	Group III	2.18207
YDR056C	Group III	#N/A
YJL016W	Group III	1.21894
YOR302W	Group III	#N/A
YOL042W	Group III	0.456304
YLR431C	Group III	1.40737
YNL164C	Group III	0.927043
YGL113W	Group III	1.41488
YNL103W	Group III	1.62993
YHR081W	Group III	1.1315
YKR005C	Group III	2.8074
YNL258C	Group III	1.59638
YIL127C	Group III	1.17717
YGR146C	Group III	1.11624
YGR237C	Group III	1.17126
YOL020W	Group III	0.519665
YGL108C	Group III	1.59437
YDR395W	Group III	0.37135
YLR301W	Group III	0.845165
YLR376C	Group III	1.15375
YER034W	Group III	2.3411
YCR020C-A	Group III	1.07565
YNL159C	Group III	0.989458
YGR179C	Group III	1.56686
YMR144W	Group III	1.31851
YNR010W	Group III	1.22267
YBR283C	Group III	0.374308
YDR249C	Group III	1.69027
YHR192W	Group III	1.08145
YKL204W	Group III	1.24645
YDR503C	Group III	0.698566
YBR077C	Group III	1.09559
YPL269W	Group III	1.23213
YMR148W	Group III	0.227531
YIL002C	Group III	0.30018
YOR267C	Group III	1.47511
YPR122W	Group III	1.3272
YNR058W	Group III	0.80115
YJL161W	Group III	1.80771
YMR094W	Group III	1.81078
YOR147W	Group III	1.01774
YNL002C	Group III	0.587936
YPR057W	Group III	1.85213
YOR045W	Group III	0.581902
YDR506C	Group III	1.78469
YML013W	Group III	1.21864
YLL003W	Group III	1.60319
YBL006C	Group III	1.07903
YBR212W	Group III	1.24314
YHR184W	Group III	1.1935
YKL112W	Group III	1.07636
YIR003W	Group III	2.97429
YOR208W	Group III	1.46144
YIR017C	Group III	0.943667
YBL025W	Group III	0.775179
YDL225W	Group III	0.622722
YGR065C	Group III	0.465178
YDR307W	Group III	1.7337
YJR004C	Group III	2.67263
YDR082W	Group III	1.93987
YHR060W	Group III	1.64874
YPL158C	Group III	1.95638
YLR436C	Group III	1.33188
YDR070C	Group III	1.69027
YKL049C	Group III	0.800854
YLR139C	Group III	1.35749
YOR304C-A	Group III	0.934083
YLL042C	Group III	1.92449
YNR049C	Group III	0.9907
YOL117W	Group III	1.4331
YGR052W	Group III	1.01005
YJL146W	Group III	1.00916
YMR258C	Group III	1.21959
YER075C	Group III	1.3601
YOL044W	Group III	1.97199
YDL005C	Group III	0.910183
YNL314W	Group III	1.05891
YDR078C	Group III	1.08772
YEL048C	Group III	1.05643
YML029W	Group III	1.19711
YNL086W	Group III	1.18321
YDR439W	Group III	1.62105
YMR157C	Group III	1.78641
YER018C	Group III	1.22787
YKR049C	Group III	0.627455
YDR391C	Group III	1.58603
YJL133C-A	Group III	0.719509
YLR390W	Group III	1.05643
YDR478W	Group III	2.19994
YGR275W	Group III	1.7224
YPL161C	Group III	1.85054
YDR370C	Group III	1.86048
YHL014C	Group III	0.541791
YPL005W	Group III	1.42529
YBL039W-B	Group III	0.902433
YNR057C	Group III	0.841616
YIR024C	Group III	1.75292
YCR020W-B	Group III	1.76712
YER092W	Group III	1.13588
YGR122W	Group III	1.66294
YDR235W	Group III	0.97875
YGL075C	Group III	2.03896
YDL110C	Group III	0.57918
YNL050C	Group III	2.20183
YPL148C	Group III	1.65099
YDR369C	Group III	2.85579
YDL160C-A	Group III	1.62691
YPL255W	Group III	1.10636
YNL188W	Group III	2.4044
YJL131C	Group III	1.24988
YNL216W	Group III	0.982477
YBL081W	Group III	1.54332
YDR186C	Group III	1.30271
YMR066W	Group III	1.58343
YMR299C	Group III	1.9065
YDR153C	Group III	0.863683
YKL063C	Group III	1.37039
YBR044C	Group III	1.29449
YMR070W	Group III	1.3569
YML115C	Group III	0.562379
YMR184W	Group III	1.58408
YGL146C	Group III	1.57343
YGR120C	Group III	0.864629
YDR156W	Group III	1.01419
YBR120C	Group III	1.09559
YDL180W	Group III	1.42801
YIR014W	Group III	1.4179
YMR204C	Group III	1.8926
YLR226W	Group III	0.853685
YDR285W	Group III	1.53131
YOR114W	Group III	1.5293
YBL045C	Group III	0.621362
YML066C	Group III	0.721461
YCR082W	Group III	1.47901
YLR408C	Group III	1.22787
YGR126W	Group III	0.881727
YML062C	Group III	1.4977
YIL146C	Group III	1.44884
YDL232W	Group III	0.821679
YNL166C	Group III	2.27744
YDR494W	Group III	1.70873
YJR136C	Group III	1.539
YGR030C	Group III	2.08363
YGR075C	Group III	1.16108
YGR161C	Group III	1.38412
YHR143W	Group III	1.32052
YPR171W	Group III	1.94442
YFR042W	Group III	0.769085
YNR022C	Group III	1.70246
YER115C	Group III	1.33188
YML108W	Group III	0.390044
YLR199C	Group III	1.28147
YPL156C	Group III	1.92372
YKR037C	Group III	0.518955
YPR034W	Group III	0.708446
YJL192C	Group III	0.888648
YLR443W	Group III	0.941774
YGL145W	Group III	1.33235
YPR114W	Group III	0.657331
YGR249W	Group III	1.52592
YDR239C	Group III	2.06689
YHR167W	Group III	0.906692
YDR201W	Group III	0.980169
YHL006C	Group III	#N/A
YLR091W	Group III	1.57763
YMR134W	Group III	0.52422
YMR267W	Group III	1.00697
YMR163C	Group III	2.04435
YBR125C	Group III	0.346207
YCR043C	Group III	0.885099
YDR073W	Group III	1.60727
YML023C	Group III	1.05607
YNL077W	Group III	1.27473
YOR266W	Group III	1.56302
YLR257W	Group III	0.834576
YBR275C	Group III	1.98625
YJL023C	Group III	1.74908
YBL010C	Group III	1.24213
YKR007W	Group III	1.28609
YPR075C	Group III	1.8477
YBL031W	Group III	1.34927
YDL027C	Group III	1.76754
YOR137C	Group III	1.19072
YER147C	Group III	1.10281
YLR141W	Group III	1.62691
YKR011C	Group III	1.508
YER083C	Group III	1.05868
YBR098W	Group III	1.78937
YJR032W	Group III	0.963427
YNL327W	Group III	2.08103
YML019W	Group III	1.32105
YLR021W	Group III	1.41328
YHL025W	Group III	1.86556
YLR329W	Group III	1.60934
YGR196C	Group III	0.806711
YCR086W	Group III	0.681409
YLR064W	Group III	0.585096
YDR195W	Group III	1.18102
YKL176C	Group III	0.819667
YDR131C	Group III	1.40908
YDL099W	Group III	2.62749
YML037C	Group III	2.4012
YPL100W	Group III	0.834931
YGR206W	Group III	0.769085
YGR250C	Group III	0.959582
YDR279W	Group III	1.78658
YLR394W	Group III	1.3133
YBR180W	Group III	1.02211
YEL018W	Group III	0.989517
YEL017W	Group III	1.48777
YDR350C	Group III	1.33531
YPR151C	Group III	1.42322
YBR272C	Group III	1.52232
YHR136C	Group III	1.29413
YKL075C	Group III	0.696791
YLR385C	Group III	1.49031
YLR227C	Group III	1.46398
YOR315W	Group III	1.26526
YBR130C	Group III	1.42322
YDR138W	Group III	1.65324
YOR264W	Group III	2.14876
YBR211C	Group III	1.24166
YDR240C	Group III	1.6233
YDL129W	Group III	1.62638
YKL048C	Group III	1.58319
YPL245W	Group III	0.521262
YIL119C	Group III	1.18901
YDR380W	Group III	0.894387
YPR068C	Group III	1.52912
YDL176W	Group III	0.917874
YPR148C	Group III	1.3359
YCL005W	Group III	1.5742
YMR187C	Group III	0.959759
YDR216W	Group III	1.21894
YLR287C	Group III	1.32022
YDR295C	Group III	1.374
YPL168W	Group III	2.37204
YOR026W	Group III	1.29739
YDL121C	Group III	1.23083
YMR209C	Group III	1.51794
YPR046W	Group III	1.43624
YDR119W-A	Group III	1.07565
YDL053C	Group III	1.3504
YKR020W	Group III	1.80368
YGR134W	Group III	1.38459
YDR219C	Group III	1.37406
YCR020C	Group III	1.21072
YML107C	Group III	1.82439
YER153C	Group III	1.43174
YMR257C	Group III	1.59934
YMR298W	Group III	0.473283
YGL223C	Group III	1.54639
YDR192C	Group III	2.11575
YPR109W	Group III	1.34821
YPL241C	Group III	2.45705
YDR317W	Group III	1.78073
YML011C	Group III	0.635028
YNL304W	Group III	1.03566
YJL147C	Group III	1.90491
YFR008W	Group III	1.65969
YHR022C	Group III	4.16696
YCL063W	Group III	1.15534
YPR116W	Group III	2.23206
YIL132C	Group III	1.40334
YER149C	Group III	1.39116
YNL249C	Group III	1.63543
YOR078W	Group III	1.55539
YDL073W	Group III	1.57402
YGR068C	Group III	1.05288
YDR130C	Group III	1.54042
YLR404W	Group III	1.14582
YKR046C	Group III	0.502094
YAL031C	Group III	1.21273
YNL158W	Group III	2.03772
YAL059W	Group III	1.43328
YDR227W	Group III	3.27281
YLL038C	Group III	0.646682
YAL027W	Group III	1.17232
YMR052W	Group III	1.42103
YBR157C	Group III	1.3456
YPL189C-A	Group III	0.956979
YPR036W-A	Group III	1.05956
YDR179C	Group III	1.70086
YNL311C	Group III	0.997622
YLR360W	Group III	1.78931
YDR387C	Group III	0.767488
YLR363C	Group III	0.407083
YHR118C	Group III	1.06459
YMR252C	Group III	1.33442
YER038C	Group III	1.90881
YBR262C	Group III	1.01419
YMR282C	Group III	1.68867
YPR083W	Group III	0.979223
YDR184C	Group III	1.06288
YHR196W	Group III	1.23651
YMR064W	Group III	2.28489
YGR130C	Group III	1.65963
YER180C	Group III	1.77262
YML091C	Group III	0.937751
YGR251W	Group III	1.42701
YHR127W	Group III	1.65744
YPL159C	Group III	1.33815
YJR003C	Group III	1.81244
YJL117W	Group III	0.913082
YNL254C	Group III	1.71997
YKL130C	Group III	0.721461
YLL033W	Group III	1.4854
YPL267W	Group III	1.95342
YDR113C	Group III	1.67022
YMR270C	Group III	0.751751
YLR320W	Group III	1.8787
YER053C-A	Group III	#N/A
YJR043C	Group III	1.21699
YOR220W	Group III	1.09393
YOL136C	Group III	0.685492
YGR015C	Group III	1.07068
YIL137C	Group III	1.11943
YGR168C	Group III	1.83001
YGR077C	Group III	1.88704
YPR101W	Group III	2.53544
YLR361C-A	Group III	2.36642
YKR045C	Group III	1.32732
YHR105W	Group III	1.36974
YPL096C-A	Group III	#N/A
YFR046C	Group III	2.15557
YKL079W	Group III	1.3178
YIL152W	Group III	2.04689
YPL052W	Group III	1.20894
YLR102C	Group III	1.28999
YKL018C-A	Group III	#N/A
YHR195W	Group III	1.89615
YKL208W	Group III	1.653
YGL057C	Group III	2.18781
YDR260C	Group III	0.974431
YNR009W	Group III	1.37252
YJR083C	Group III	1.9275
YIL040W	Group III	0.956979
YKL138C-A	Group III	0.514459
YLR018C	Group III	1.75144
YDR357C	Group III	1.06684
YBR225W	Group III	1.28922
YHR083W	Group III	1.63141
YOR355W	Group III	1.03081
YIL027C	Group III	0.881135
YGL029W	Group III	0.838125
YGL005C	Group III	1.55101
YNL215W	Group III	1.49285
YIL077C	Group III	1.60147
YOR228C	Group III	1.36069
YHR001W-A	Group III	0.614677
YEL059C-A	Group III	#N/A
YLR068W	Group III	0.705251
YDL173W	Group III	1.64336
YLL007C	Group III	1.38364
YDR315C	Group III	1.98004
YJR046W	Group III	0.97946
YNR040W	Group III	1.00549
YDL123W	Group III	1.14097
YBR129C	Group III	0.924973
YKL057C	Group III	1.02117
YHR109W	Group III	1.9404
YDL115C	Group III	1.05885
YKL096W	Group III	1.47901
YGR016W	Group III	1.21433
YOL063C	Group III	0.947809
YDR202C	Group III	0.741635
YHR017W	Group III	1.50593
YGR057C	Group III	0.517653
YHR197W	Group III	1.18321
YLR119W	Group III	1.55178
YKR004C	Group III	2.05707
YKR006C	Group III	1.58503
YKL186C	Group III	0.514459
YKR044W	Group III	1.25532
YGR166W	Group III	1.43417
YOR020W-A	Group III	1.70908
YDR014W-A	Group III	2.52514
YHR182W	Group III	2.0473
YBR045C	Group III	1.86722
YDR119W	Group III	2.09996
YPR199C	Group III	3.48478
YEL072W	Group III	#N/A
YLL058W	Group III	1.60402
YIL037C	Group III	2.44185
YPR192W	Group III	0.65952
YHR052W	Group III	0.946566
YDL130W	Group III	0.27906
YLR455W	Group III	1.04063
YKL088W	Group III	1.0892
YER020W	Group III	1.05087
YCR097W	Group III	#N/A
YKL135C	Group III	0.570425
YPL147W	Group III	0.516825
YJR126C	Group III	0.913614
YLR178C	Group III	0.84907
YJL176C	Group III	1.59911
YGL092W	Group III	1.79783
YEL029C	Group III	0.474052
YBL074C	Group III	1.52456
YPR117W	Group III	0.960469
YER019C-A	Group III	0.537827
YGL178W	Group III	0.950648
YNL328C	Group III	0.445714
YHL011C	Group III	0.0369752
YHR032W	Group III	0.636921
YPR152C	Group III	#N/A
YBR072W	Group III	0.442342
YDL095W	Group III	0.514755
YML050W	Group III	1.33401
YBL032W	Group III	0.792039
YMR021C	Group III	0.897286
YDR034C	Group III	0.885572
YBR249C	Group III	0.246521
YKL188C	Group III	0.810497
YLR047C	Group III	0.964906
YLR182W	Group III	1.00685
YHR005C	Group III	0.455062
YDR035W	Group III	0.25581
YER182W	Group III	0.726963
YDL056W	Group III	0.828955
YBL095W	Group III	1.27082
YGL160W	Group III	1.33087
YJR005W	Group III	0.498663
YNR063W	Group III	2.1832
YDL025C	Group III	1.00188
YGR026W	Group III	0.659698
YHR137W	Group III	1.10926
YIL115C	Group III	2.53212
YOL132W	Group III	1.01957
YHR150W	Group III	1.07287
YAR019C	Group III	0.993126
YGR169C	Group III	1.49368
YNL015W	Group III	0.788786
YCR095C	Group III	0.861375
YNL099C	Group III	0.424358
YDR347W	Group III	0.884625
YMR176W	Group III	1.8516
YCL044C	Group III	0.809433
YKL171W	Group III	1.34454
YPL066W	Group III	1.0498
YIL005W	Group III	1.39406
YBR138C	Group III	1.1764
YGL226W	Group III	1.10624
YNL180C	Group III	1.126
YOR298W	Group III	1.07453
YGR084C	Group III	1.13842
YLR381W	Group III	1.50516
YDL089W	Group III	1.98412
YBR230C	Group III	1.03081
YER079W	Group III	0.948814
YMR179W	Group III	1.76943
YPL070W	Group III	1.01578
YAL040C	Group III	0.906219
YPL108W	Group III	0.916572
YKL159C	Group III	1.23367
YLR093C	Group III	0.380165
YKR055W	Group III	1.17913
YFR043C	Group III	2.04784
YAL008W	Group III	1.19516
YDL203C	Group III	1.11872
YLR065C	Group III	1.13771
YDL013W	Group III	1.12505
YDR181C	Group III	2.08091
YDL177C	Group III	1.19001
YDL157C	Group III	0.462989
YJR067C	Group III	1.14097
YNL282W	Group III	0.910183
YGR198W	Group III	1.13239
YFR003C	Group III	0.91604
YGL041W-A	Group III	1.22929
YDR349C	Group III	1.51072
YDR476C	Group III	0.955026
YPL034W	Group III	1.4518
YLR058C	Group II	0.151391
YBL016W	Group II	0.435716
YMR297W	Group II	0.311361
YOR036W	Group II	0.880602
YPL203W	Group II	3.2889
YDR143C	Group II	1.9814
YMR266W	Group II	1.18445
YBR263W	Group II	0.374308
YKR039W	Group II	0.609293
YPR093C	Group II	1.95856
YER175C	Group II	1.10299
YLR412W	Group II	1.56053
YDR287W	Group II	0.938402
YGL004C	Group II	1.61082
YBR175W	Group II	0.697205
YDR031W	Group II	0.492984
YGR089W	Group II	1.07909
YDR411C	Group II	1.47469
YPL047W	Group II	0.239008
YDR256C	Group II	0.394422
YGR017W	Group II	1.1793
YDR103W	Group II	1.77351
YNL208W	Group II	2.07446
YDL218W	Group II	1.49268
YOL070C	Group II	1.44061
YLR368W	Group II	1.01235
YIL073C	Group II	1.35075
YMR111C	Group II	1.16025
YJL127C-B	Group II	0.354962
YPR070W	Group II	1.31123
YMR044W	Group II	1.37755
YGL181W	Group II	0.782455
YDR352W	Group II	0.99212
YML112W	Group II	1.07926
YBL103C	Group II	0.951417
YOR205C	Group II	1.50001
YER030W	Group II	1.53379
YDL044C	Group II	1.46191
YLR211C	Group II	1.07329
YBR119W	Group II	1.68459
YLR067C	Group II	0.968633
YLR165C	Group II	1.54332
YDR160W	Group II	0.83008
YER113C	Group II	0.92308
YEL001C	Group II	1.74482
YJL122W	Group II	1.10926
YOL116W	Group II	0.696909
YGL262W	Group II	4.00469
YOL029C	Group II	2.19325
YPL193W	Group II	2.36949
YJR056C	Group II	1.67956
YDR485C	Group II	2.0673
YER063W	Group II	1.92739
YMR164C	Group II	2.30371
YCL002C	Group II	#N/A
YPL064C	Group II	2.23538
YER161C	Group II	1.16552
YPR017C	Group II	1.61348
YER128W	Group II	1.65779
YNL162W-A	Group II	0.41081
YNL236W	Group II	0.520493
YDL002C	Group II	0.524575
YGR212W	Group II	2.11108
YOR221C	Group II	0.575157
YMR019W	Group II	1.51847
YOR138C	Group II	1.20681
YER180C-A	Group II	1.67039
YER124C	Group II	1.26994
YOR249C	Group II	1.22817
YOR352W	Group II	1.10387
YDR118W	Group II	1.72512
YPL113C	Group II	1.16528
YAR002W	Group II	2.03926
YMR191W	Group II	1.7447
YLL013C	Group II	1.08056
YER116C	Group II	2.27714
YLR222C	Group II	0.716018
YBR158W	Group II	1.08837
YKL152C	Group II	0.383241
YBL008W	Group II	0.922606
YLR050C	Group II	1.0656
YPR104C	Group II	1.57804
YML071C	Group II	1.29366
YIL112W	Group II	1.64365
YNL097C	Group II	1.00395
YEL027W	Group II	0
YFL023W	Group II	2.33512
YGL098W	Group II	1.25562
YCL055W	Group II	0.26492
YPR163C	Group II	0.629052
YNL167C	Group II	1.49936
YHR116W	Group II	0.637986
YCL057W	Group II	0.586457
YNL135C	Group II	0.0518837
YBR231C	Group II	0.0954257
YPR079W	Group II	1.10245
YOL144W	Group II	1.67217
YGR003W	Group II	1.44251
YGR152C	Group II	0.782988
YLR251W	Group II	0.540549
YPR182W	Group II	0.756721
YJL155C	Group II	0.594444
YFL038C	Group II	0.0574447
YDL112W	Group II	1.39151
YGL122C	Group II	0.809787
YEL056W	Group II	0.826175
YNL186W	Group II	1.80214
YLR130C	Group II	0.771037
YHR034C	Group II	1.63377
YCR003W	Group II	0.937515
YFR005C	Group II	1.37335
YMR067C	Group II	1.83989
YPR165W	Group II	0
YMR032W	Group II	1.08045
YJL132W	Group II	1.56438
YDR021W	Group II	0.281722
YOR349W	Group II	1.77653
YER095W	Group II	0.428913
YDR159W	Group II	1.55994
YBL059C-A	Group II	0.651297
YFL005W	Group II	0.0825288
YDR374C	Group II	1.1525
YOR269W	Group II	1.14505
YCR054C	Group II	1.06021
YJL044C	Group II	1.22929
YGR055W	Group II	0.421104
YDL132W	Group II	0.31213
YDR244W	Group II	1.14067
YPL234C	Group II	0.0721757
YDR126W	Group II	1.56272
YNL192W	Group II	0.682238
YBL011W	Group II	0.819904
YBR038W	Group II	0.227294
YER065C	Group II	0.329287
YOR025W	Group II	0.936332
YDR191W	Group II	0.879419
YOR283W	Group II	0.465001
YKL206C	Group II	1.17433
YNL142W	Group II	0.201559
YDR007W	Group II	1.61827
YNL231C	Group II	0.596692
YBR030W	Group II	1.76446
YGL126W	Group II	1.65448
YGR225W	Group II	0.7582
YLR345W	Group II	0.675434
YGR088W	Group II	0.401462
YHL028W	Group II	1.57893
YJL157C	Group II	1.65478
YPL153C	Group II	0.659698
YNL090W	Group II	0.182569
YGL213C	Group II	0.640766
YDR174W	Group II	0.16837
YGR086C	Group II	0.261785
YHR090C	Group II	0.65035
YDL113C	Group II	0.794997
YIL019W	Group II	1.27869
YGL106W	Group II	0.476478
YPR006C	Group II	0.721224
YMR063W	Group II	0.657331
YGL116W	Group II	0.541318
YKL143W	Group II	0.725188
YOR073W	Group II	1.5616
YOR329C	Group II	1.75671
YNL322C	Group II	1.62182
YPR188C	Group II	0.907343
YJL061W	Group II	1.41251
YMR003W	Group II	#N/A
YFR029W	Group II	0.864038
YHR041C	Group II	0.805469
YJR082C	Group II	0.707381
YOR242C	Group II	1.30756
YOL065C	Group II	1.07713
YDR443C	Group II	0.796003
YLR395C	Group II	0.379218
YBL046W	Group II	1.79433
YDR464W	Group II	1.84924
YGR104C	Group II	1.02135
YBL066C	Group II	1.05158
YLR407W	Group II	1.03791
YDR363W	Group II	1.69583
YBR203W	Group II	0.931776
YGR013W	Group II	1.75008
YMR005W	Group II	1.04939
YHR140W	Group II	1.4473
YLR421C	Group II	0.68703
YGR062C	Group II	0.966799
YMR232W	Group II	1.1938
YOL077W-A	Group II	0.608997
YDL202W	Group II	1.11671
YGL175C	Group II	1.67081
YCL027W	Group II	1.40015
YJL066C	Group II	1.18321
YLL014W	Group II	0.602549
YKL185W	Group II	0.982713
YOL111C	Group II	1.61094
YPR179C	Group II	1.01939
YNL234W	Group II	2.01234
YKR083C	Group II	1.02306
YBR057C	Group II	0.78985
YHL009C	Group II	2.19793
YKL077W	Group II	1.40352
YPL233W	Group II	1.04874
YHL029C	Group II	0.889536
YPL180W	Group II	1.59479
YBL029W	Group II	1.2503
YPL007C	Group II	1.25769
YBR255W	Group II	1.18492
YBR288C	Group II	1.0023
YOL067C	Group II	0.608524
YML129C	Group II	0.0845402
YGL154C	Group II	1.81013
YOR104W	Group II	1.48416
YLR363W-A	Group II	0.347981
YLR033W	Group II	0.903675
YHR101C	Group II	1.82344
YOR313C	Group II	1.74003
YKL074C	Group II	1.52557
YMR098C	Group II	1.95247
YDR231C	Group II	0.885986
YPL014W	Group II	1.0553
YMR256C	Group II	0.197182
YFR011C	Group II	0.591604
YEL043W	Group II	1.18439
YJL156C	Group II	0.882377
YLR221C	Group II	1.70554
YDR318W	Group II	1.29467
YJR118C	Group II	1.18321
YLR003C	Group II	1.17108
YDL233W	Group II	1.2668
YNL038W	Group II	1.75671
YJL205C	Group II	#N/A
YBL029C-A	Group II	0.755242
YLR192C	Group II	0.589238
YLR292C	Group II	0.459795
YBR185C	Group II	0.835936
YHR078W	Group II	0.845165
YGL151W	Group II	0.918998
YFR034C	Group II	1.08902
YDR179W-A	Group II	2.05718
YDL107W	Group II	1.53001
YMR263W	Group II	0.384779
YOR051C	Group II	0.861553
YGL016W	Group II	0.782574
YBR122C	Group II	1.2455
YFR045W	Group II	0.708387
YDL057W	Group II	1.37081
YKL173W	Group II	1.1515
YLL004W	Group II	0.598348
YCL014W	Group II	1.94803
YER071C	Group II	1.69027
YMR138W	Group II	1.1638
YDL231C	Group II	0.787425
YDL092W	Group II	#N/A
YCR035C	Group II	0.888175
YJR012C	Group II	2.02133
YKL137W	Group II	0.479672
YKL122C	Group II	1.22267
YJR042W	Group II	1.03235
YBR162W-A	Group II	1.44612
YDR067C	Group II	0.713119
YOL149W	Group II	0.790501
YOR368W	Group II	0.734003
YPR124W	Group II	1.56929
YKL183W	Group II	0.883561
YLR145W	Group II	1.78653
YML055W	Group II	0.902433
YER041W	Group II	1.53924
YBL018C	Group II	1.43417
YJL006C	Group II	0.824223
YLR039C	Group II	1.02661
YBR040W	Group II	0.811207
YDR296W	Group II	0.916217
YPL173W	Group II	0.657331
YOL072W	Group II	0.897167
YNL122C	Group II	0.724419
YMR126C	Group II	0.795707
YKL064W	Group II	0.615386
YPR010C-A	Group II	0.879419
YMR112C	Group II	0.434178
YBR204C	Group II	1.48297
YIL087C	Group II	0.599117
YOR129C	Group II	2.09428
YLR090W	Group II	1.39429
YGR247W	Group II	0.71093
YER155C	Group II	1.08305
YPL099C	Group II	2.14539
YKL090W	Group II	1.74411
YOR158W	Group II	1.01099
YNL211C	Group II	0.492984
YGR081C	Group II	1.52125
YJR080C	Group II	1.14357
YDR020C	Group II	0.761749
YGL028C	Group II	1.63614
YOL110W	Group II	#N/A
YHR059W	Group II	1.37583
YDR498C	Group II	1.41003
YGL219C	Group II	0.870782
YKL142W	Group II	0.621302
YMR313C	Group II	0.359399
YLR283W	Group II	0.917578
YLR390W-A	Group II	1.73275
YML048W	Group II	0.813988
YNL151C	Group II	0.913851
YNL056W	Group II	0.687917
YAL011W	Group II	1.50439
YBR095C	Group II	1.12878
YAL014C	Group II	1.29863
YML031W	Group II	1.00892
YGR128C	Group II	1.25947
YJL201W	Group II	0.711108
YBR253W	Group II	0.831204
YCR015C	Group II	1.97199
YHR211W	Group II	1.41736
YAR050W	Group II	1.41736
YFL039C	Group I	0
YER133W	Group I	0
YDL047W	Group I	0
YNL025C	Group I	0
YMR116C	Group I	0
YEL020W-A	Group I	0
YEL026W	Group I	0
YPL218W	Group I	0
YOR257W	Group I	0
YDR404C	Group I	0
YBL026W	Group I	0
YOR210W	Group I	0
YDR320C-A	Group I	0
YDL084W	Group I	0.0132519
YOR117W	Group I	0.0136069
YPL086C	Group I	0.0212386
YBR088C	Group I	0.0229542
YJR121W	Group I	0.0231317
YML001W	Group I	0.0321241
YKL013C	Group I	0.0346088
YNL006W	Group I	0.0390459
YBR109C	Group I	0.0402291
YDL007W	Group I	0.040584
YOR369C	Group I	0.0413531
YDL014W	Group I	0.048689
YHL015W	Group I	0.0488665
YER148W	Group I	0.0492806
YOL005C	Group I	0.0492806
YBL078C	Group I	0.0509963
YGL103W	Group I	0.0509963
YJR123W	Group I	0.0525936
YDR075W	Group I	0.0577997
YFR004W	Group I	0.0579772
YGL048C	Group I	0.0584505
YLR229C	Group I	0.0619409
YBR164C	Group I	0.0646623
YCR009C	Group I	0.0669696
YML092C	Group I	0.0709925
YPR016C	Group I	0.0724123
YNL178W	Group I	0.0739505
YPL235W	Group I	0.0751929
YLR325C	Group I	0.0758436
YNL189W	Group I	0.0764352
YFL037W	Group I	0.0776776
YOL139C	Group I	0.0832978
YML009C	Group I	0.0845402
YOR061W	Group I	0.0872616
YOL012C	Group I	0.0883265
YGR253C	Group I	0.0909887
YER072W	Group I	0.0916986
YDR397C	Group I	0.0916986
YMR203W	Group I	0.0916986
YOR151C	Group I	0.0966681
YKL058W	Group I	0.0969639
YDL126C	Group I	0.0990937
YML081C-A	Group I	0.100277
YDR394W	Group I	0.100277
YMR314W	Group I	0.101105
YDR045C	Group I	0.107554
YDL029W	Group I	0.108973
YDR177W	Group I	0.110038
YNL244C	Group I	0.110571
YOR020C	Group I	0.111636
YJL143W	Group I	0.112346
YDL064W	Group I	0.113056
YDL208W	Group I	0.113765
YPR107C	Group I	0.113765
YIL065C	Group I	0.114475
YGL030W	Group I	0.116014
YER136W	Group I	0.118084
YKL196C	Group I	0.118321
YBR160W	Group I	0.11909
YLR303W	Group I	0.119918
YPR069C	Group I	0.12116
YGR163W	Group I	0.122166
YEL013W	Group I	0.122817
YDR064W	Group I	0.123231
YOL127W	Group I	0.125006
YDR339C	Group I	0.125183
YBR127C	Group I	0.125893
YMR001C	Group I	0.125893
YHR005C-A	Group I	0.127254
YKL170W	Group I	0.128615
YGL087C	Group I	0.129561
YPR088C	Group I	0.130981
YBR126C	Group I	0.131454
YER165W	Group I	0.133288
YLR259C	Group I	0.134235
YLR378C	Group I	0.135596
YER126C	Group I	0.13601
YHR026W	Group I	0.138849
YOR207C	Group I	0.139027
YLR208W	Group I	0.139441
YGL058W	Group I	0.140033
YNL161W	Group I	0.140328
YMR071C	Group I	0.141689
YJR063W	Group I	0.141985
YER009W	Group I	0.141985
YMR022W	Group I	0.143405
YDR044W	Group I	0.144292
YER043C	Group I	0.144943
YJR065C	Group I	0.144943
YLR038C	Group I	0.146067
YPR181C	Group I	0.146363
YCR002C	Group I	0.146954
YGR267C	Group I	0.147309
YDR212W	Group I	0.148138
YPL266W	Group I	0.148848
YML077W	Group I	0.148848
YBR143C	Group I	0.148907
YBR196C	Group I	0.149498
YGR020C	Group I	0.150386
YKL181W	Group I	0.152397
YPR010C	Group I	0.152456
YMR260C	Group I	0.154645
YDR092W	Group I	0.154645
YPR062W	Group I	0.154645
YDL165W	Group I	0.154882
YJR007W	Group I	0.15571
YIL142W	Group I	0.157189
YLR175W	Group I	0.158727
YGR135W	Group I	0.160502
YGR173W	Group I	0.160739
YHR148W	Group I	0.161626
YDL108W	Group I	0.162099
YDL185W	Group I	0.162632
YGR144W	Group I	0.163815
YLR186W	Group I	0.164348
YJL014W	Group I	0.166182
YGR175C	Group I	0.16701
YER171W	Group I	0.167306
YLR274W	Group I	0.167956
YDL143W	Group I	0.168075
YHR143W-A	Group I	0.169021
YLL026W	Group I	0.169376
YDL140C	Group I	0.170678
YLR291C	Group I	0.171269
YML121W	Group I	0.171743
YBL041W	Group I	0.171861
YGR210C	Group I	0.172748
YBL099W	Group I	0.173044
YGL148W	Group I	0.173103
YPL093W	Group I	0.173754
YHR013C	Group I	0.173991
YER036C	Group I	0.174582
YER125W	Group I	0.175529
YNL330C	Group I	0.1776
YPL131W	Group I	0.179256
YLR355C	Group I	0.179729
YAL012W	Group I	0.180203
YDL055C	Group I	0.180262
YMR217W	Group I	0.180321
YDR054C	Group I	0.180498
YJL034W	Group I	0.181918
YOL077C	Group I	0.182983
YKL006C-A	Group I	0.182983
YDL100C	Group I	0.183811
YJL111W	Group I	0.184225
YGL123W	Group I	0.185586
YGR218W	Group I	0.185586
YOL038W	Group I	0.186355
YDL160C	Group I	0.18671
YCL059C	Group I	0.187243
YGL011C	Group I	0.187834
YKL145W	Group I	0.188426
YPR086W	Group I	0.188603
YJR064W	Group I	0.189491
YJR077C	Group I	0.190201
YJR070C	Group I	0.190201
YDR050C	Group I	0.190851
YER025W	Group I	0.190851
YBL015W	Group I	0.191206
YNL220W	Group I	0.191266
YGR060W	Group I	0.191443
YDR190C	Group I	0.19168
YJR016C	Group I	0.192153
YJL001W	Group I	0.192626
YDR158W	Group I	0.194519
YBR080C	Group I	0.195111
YPL211W	Group I	0.196117
YHR107C	Group I	0.196176
YCR012W	Group I	0.199075
YHR088W	Group I	0.200554
YJR058C	Group I	0.201205
YGL115W	Group I	0.202092
YOR116C	Group I	0.202624
YKR035W-A	Group I	0.202979
YHR008C	Group I	0.203098
YOL061W	Group I	0.203571
YHR072W-A	Group I	0.203985
YGL200C	Group I	0.203985
YKL001C	Group I	0.204991
YBL021C	Group I	0.205405
YLR447C	Group I	0.20576
YOR341W	Group I	0.205937
YKL053C-A	Group I	0.206351
YGR063C	Group I	0.206351
YGL120C	Group I	0.211558
YMR308C	Group I	0.211853
YNL037C	Group I	0.213628
YJL012C	Group I	0.213628
YDR091C	Group I	0.214042
YBL049W	Group I	0.214338
YNL191W	Group I	0.215403
YKR097W	Group I	0.215935
YGR195W	Group I	0.216468
YLR153C	Group I	0.216527
YLR243W	Group I	0.217474
YGL026C	Group I	0.217592
YDR373W	Group I	0.217947
YKR001C	Group I	0.218479
YOR357C	Group I	0.21913
YLR347C	Group I	0.219899
YEL024W	Group I	0.220136
YMR300C	Group I	0.222147
YGL190C	Group I	0.222384
YER110C	Group I	0.223271
YOR155C	Group I	0.223508
YNL317W	Group I	0.223981
YDR074W	Group I	0.224514
YNR032W	Group I	0.225046
YMR080C	Group I	0.226111
YBL092W	Group I	0.227531
YKL190W	Group I	0.227531
YPL237W	Group I	0.228359
YER007C-A	Group I	0.228773
YHR068W	Group I	0.229306
YGL191W	Group I	0.229306
YNL222W	Group I	0.22972
YJR139C	Group I	0.230726
YER094C	Group I	0.230844
YGL252C	Group I	0.231435
YKR026C	Group I	0.232737
YLR359W	Group I	0.233684
YLL001W	Group I	0.234157
YLR197W	Group I	0.234275
YDL135C	Group I	0.234275
YIL084C	Group I	0.235222
YLR304C	Group I	0.23605
YPR170W-B	Group I	0.236642
YLR438W	Group I	0.237174
YPL051W	Group I	0.238002
YDL086W	Group I	0.238357
YIL094C	Group I	0.239185
YJL008C	Group I	0.23954
YAL036C	Group I	0.240487
YIL021W	Group I	0.241079
YCR072C	Group I	0.241256
YFR032C-A	Group I	0.241493
YDR510W	Group I	0.241493
YMR093W	Group I	0.242676
YDL102W	Group I	0.242676
YHR018C	Group I	0.242794
YOR002W	Group I	0.243149
YOR259C	Group I	0.243682
YML126C	Group I	0.244332
YOR063W	Group I	0.244569
YDR105C	Group I	0.244628
YNL075W	Group I	0.244806
YOR370C	Group I	0.244865
YOL143C	Group I	0.245042
YKR068C	Group I	0.24522
YKL080W	Group I	0.245871
YDR079C-A	Group I	0.246521
YBR154C	Group I	0.247645
YLR262C	Group I	0.247645
YGR284C	Group I	0.248119
YDL045W-A	Group I	0.249124
YCL009C	Group I	0.249716
YOL040C	Group I	0.249953
YEL051W	Group I	0.250308
YDL171C	Group I	0.250958
YKL144C	Group I	0.251136
YOR335C	Group I	0.253206
YBL024W	Group I	0.25368
YJL130C	Group I	0.253857
YER091C	Group I	0.254508
YPL178W	Group I	0.254745
YDL217C	Group I	0.254745
YLL018C	Group I	0.254922
YKL002W	Group I	0.254981
YMR146C	Group I	0.25575
YOR187W	Group I	0.256046
YML069W	Group I	0.256283
YER023W	Group I	0.257229
YLL050C	Group I	0.257229
YOL094C	Group I	0.257229
YPR173C	Group I	0.257229
YDR460W	Group I	0.257998
YER086W	Group I	0.25859
YGR082W	Group I	0.258649
YDL097C	Group I	0.259596
YDR188W	Group I	0.260069
YCL018W	Group I	0.260069
YDR037W	Group I	0.26072
YPR160W	Group I	0.261489
YNL241C	Group I	0.261903
YKR043C	Group I	0.261962
YBL050W	Group I	0.263382
YBR112C	Group I	0.263441
YBL023C	Group I	0.264802
YPL031C	Group I	0.265453
YBR039W	Group I	0.26634
YPL262W	Group I	0.266695
YAR007C	Group I	0.266754
YDR335W	Group I	0.266932
YPR187W	Group I	0.267168
YPL028W	Group I	0.267582
YLR075W	Group I	0.267701
YBR011C	Group I	0.267997
YOR065W	Group I	0.268056
YKL182W	Group I	0.268233
YOR202W	Group I	0.268884
YJL166W	Group I	0.268884
YKL018W	Group I	0.269712
YGL091C	Group I	0.27054
YAR015W	Group I	0.270659
YGL001C	Group I	0.27125
YPR035W	Group I	0.271842
YGR037C	Group I	0.272019
YLR113W	Group I	0.272019
YOR039W	Group I	0.275155
YHR200W	Group I	0.275747
YDL198C	Group I	0.276102
YJL108C	Group I	0.277344
YBR111C	Group I	0.27906
YFL045C	Group I	0.279474
YJL036W	Group I	0.27971
YGL022W	Group I	0.280539
YDR392W	Group I	0.280894
YMR290C	Group I	0.28113
YOL058W	Group I	0.281722
YPL010W	Group I	0.281722
YOR122C	Group I	0.281722
YER052C	Group I	0.281722
YPR110C	Group I	0.28255
YGL206C	Group I	0.282728
YKL056C	Group I	0.283378
YKL085W	Group I	0.283378
YBL001C	Group I	0.284443
YJL200C	Group I	0.284916
YGR116W	Group I	0.285626
YLL011W	Group I	0.287046
YLR212C	Group I	0.287697
YPR041W	Group I	0.288939
YDR129C	Group I	0.289294
YDL205C	Group I	0.289472
YOR271C	Group I	0.289472
YOL021C	Group I	0.28959
YHR074W	Group I	0.290004
YPL050C	Group I	0.290359
YBR034C	Group I	0.290655
YBR221C	Group I	0.290951
YDR232W	Group I	0.291483
YIL155C	Group I	0.29172
YDR280W	Group I	0.291897
YMR301C	Group I	0.293376
YOL097C	Group I	0.293731
YOR157C	Group I	0.294678
YNL070W	Group I	0.295802
YGL211W	Group I	0.29663
YOR310C	Group I	0.297518
YJL121C	Group I	0.298287
YHR025W	Group I	0.298287
YLR147C	Group I	0.298819
YMR225C	Group I	0.299529
YDR448W	Group I	0.299884
YKL009W	Group I	0.300831
YPR024W	Group I	0.300949
YIL143C	Group I	0.301067
YHR128W	Group I	0.301304
YIR034C	Group I	0.301363
YKL216W	Group I	0.301481
YPR131C	Group I	0.303375
YOR136W	Group I	0.304617
YHR193C	Group I	0.305978
YPR166C	Group I	0.30864
YFL034C-B	Group I	0.309172
YER178W	Group I	0.309882
YGR005C	Group I	0.310592
YGL040C	Group I	0.311361
YJR109C	Group I	0.312781
YHR037W	Group I	0.313018
YIL090W	Group I	0.313254
YKL045W	Group I	0.313728
YDL215C	Group I	0.314201
YKR080W	Group I	0.31426
YNL312W	Group I	0.316153
YDL001W	Group I	0.317159
YNR003C	Group I	0.317277
YBR171W	Group I	0.317455
YKL029C	Group I	0.317869
YGR061C	Group I	0.318046
YGL019W	Group I	0.318046
YLR060W	Group I	0.318165
YGR028W	Group I	0.318401
YPL154C	Group I	0.318579
YCL017C	Group I	0.318815
YMR015C	Group I	0.318875
YNL010W	Group I	0.319111
YHL031C	Group I	0.319762
YMR309C	Group I	0.320176
YKL110C	Group I	0.3213
YOR272W	Group I	0.321537
YCR053W	Group I	0.322247
YCR059C	Group I	0.322247
YKR002W	Group I	0.322306
YPL122C	Group I	0.322897
YOR142W	Group I	0.323667
YGL059W	Group I	0.323844
YNR032C-A	Group I	0.32414
YOR224C	Group I	0.32414
YJR095W	Group I	0.324436
YKL113C	Group I	0.326092
YBR135W	Group I	0.326388
YLR009W	Group I	0.327039
YKL120W	Group I	0.328695
YPL117C	Group I	0.328695
YNL287W	Group I	0.328991
YPR103W	Group I	0.329819
YGR132C	Group I	0.329819
YPR019W	Group I	0.330056
YDL201W	Group I	0.330943
YJL050W	Group I	0.331417
YIL118W	Group I	0.331476
YOR244W	Group I	0.331594
YPR094W	Group I	0.331712
YLR017W	Group I	0.333546
YNL061W	Group I	0.334493
YDL081C	Group I	0.334848
YPL259C	Group I	0.334848
YBR202W	Group I	0.336031
YKR038C	Group I	0.337155
YML086C	Group I	0.337392
YKR062W	Group I	0.337569
YGR255C	Group I	0.337688
YNR052C	Group I	0.337688
YBR222C	Group I	0.337747
YJR044C	Group I	0.338043
YIL125W	Group I	0.338397
YHR099W	Group I	0.339462
YHR064C	Group I	0.340882
YBR137W	Group I	0.341947
YGL245W	Group I	0.342598
YDR023W	Group I	0.342598
YMR241W	Group I	0.343485
YGL112C	Group I	0.343959
YCR047C	Group I	0.344195
YDR237W	Group I	0.344432
YDR487C	Group I	0.344609
YER003C	Group I	0.344787
YGL003C	Group I	0.344905
YLR163C	Group I	0.345733
YDL166C	Group I	0.346147
YDR226W	Group I	0.346443
YDR238C	Group I	0.346562
YBR251W	Group I	0.346857
YGR286C	Group I	0.347094
YLR027C	Group I	0.347153
YDR429C	Group I	0.347981
YLR386W	Group I	0.349579
YPL170W	Group I	0.350289
YJR072C	Group I	0.35159
YOR298C-A	Group I	0.352596
YHR170W	Group I	0.352714
YLR203C	Group I	0.352773
YHL016C	Group I	0.353661
YIR022W	Group I	0.354252
YKR093W	Group I	0.354371
YMR272C	Group I	0.354371
YMR226C	Group I	0.354548
YGR260W	Group I	0.354548
YOL010W	Group I	0.354667
YDR002W	Group I	0.354962
YEL021W	Group I	0.354962
YJR076C	Group I	0.356382
YNL248C	Group I	0.356382
YBR243C	Group I	0.35656
YDL111C	Group I	0.35721
YGL238W	Group I	0.357447
YDL006W	Group I	0.35792
YER012W	Group I	0.358571
YLR377C	Group I	0.359044
YHR051W	Group I	0.359754
YNR037C	Group I	0.36076
YBR192W	Group I	0.360938
YKL003C	Group I	0.361293
YJL212C	Group I	0.361884
YFR009W	Group I	0.361884
YIL103W	Group I	0.361943
YML064C	Group I	0.36218
YKL060C	Group I	0.362535
YFR044C	Group I	0.362712
YOR270C	Group I	0.364369
YDR127W	Group I	0.366025
YJR105W	Group I	0.367445
YER156C	Group I	0.367564
YNL112W	Group I	0.368273
YNL021W	Group I	0.368688
YGL234W	Group I	0.368806
YKL004W	Group I	0.368806
YLR109W	Group I	0.369752
YDR086C	Group I	0.369752
YNR018W	Group I	0.369752
YIL048W	Group I	0.370048
YJR152W	Group I	0.370462
YJR010W	Group I	0.370462
YFL028C	Group I	0.371054
YNR050C	Group I	0.371409
YER107C	Group I	0.37277
YOR128C	Group I	0.373006
YDR189W	Group I	0.373065
YDR079W	Group I	0.373065
YLR069C	Group I	0.373125
YPR056W	Group I	0.37419
YER053C	Group I	0.374663
YLR172C	Group I	0.374663
YHR169W	Group I	0.374959
YIL083C	Group I	0.375077
YIL068C	Group I	0.375728
YNL064C	Group I	0.376083
YLR275W	Group I	0.376497
YIR026C	Group I	0.376911
YGL207W	Group I	0.376911
YNL277W	Group I	0.377384
YCL001W	Group I	0.377621
YFR050C	Group I	0.378094
YIL078W	Group I	0.378331
YCL031C	Group I	0.378449
YJR117W	Group I	0.378745
YPL082C	Group I	0.378981
YPL160W	Group I	0.379573
YLR348C	Group I	0.379751
YML035C	Group I	0.380283
YDR308C	Group I	0.380342
YNL132W	Group I	0.380579
YPL002C	Group I	0.380875
YGL187C	Group I	0.381703
YHR205W	Group I	0.381703
YMR158W	Group I	0.381703
YIL075C	Group I	0.38188
YAL016W	Group I	0.381999
YDL190C	Group I	0.382472
YPR100W	Group I	0.383064
YGR285C	Group I	0.383419
YIL062C	Group I	0.384188
YJR104C	Group I	0.384188
YGL125W	Group I	0.384543
YDL017W	Group I	0.385075
YJR068W	Group I	0.385489
YGR244C	Group I	0.385844
YER090W	Group I	0.385844
YOL129W	Group I	0.385844
YML051W	Group I	0.387678
YCR084C	Group I	0.388329
YOR074C	Group I	0.389216
YOR198C	Group I	0.390222
YEL036C	Group I	0.390459
YHR007C	Group I	0.390695
YOR361C	Group I	0.391169
YGL114W	Group I	0.391701
YLR244C	Group I	0.392293
YOR046C	Group I	0.392766
YKL210W	Group I	0.392884
YGL194C	Group I	0.393535
YEL031W	Group I	0.394422
YLR438C-A	Group I	0.394422
YGR183C	Group I	0.394422
YJL060W	Group I	0.397144
YIL160C	Group I	0.397262
YLR340W	Group I	0.398209
YJR096W	Group I	0.398623
YDR363W-A	Group I	0.398859
YPR183W	Group I	0.398859
YJL085W	Group I	0.398859
YDL145C	Group I	0.398978
YGR024C	Group I	0.399392
YHR190W	Group I	0.399747
YBL093C	Group I	0.399747
YFL046W	Group I	0.400102
YGL009C	Group I	0.402527
YGR094W	Group I	0.402586
YDR071C	Group I	0.402646
YBL076C	Group I	0.402882
YHR020W	Group I	0.403001
YNR043W	Group I	0.403356
YMR108W	Group I	0.404716
YAR018C	Group I	0.40519
YMR010W	Group I	0.405426
YPR051W	Group I	0.405663
YGL055W	Group I	0.406018
YNL181W	Group I	0.406432
YLR351C	Group I	0.406609
YMR315W	Group I	0.406846
YER026C	Group I	0.40726
YDR047W	Group I	0.407438
YNL007C	Group I	0.407438
YJL167W	Group I	0.408029
YBL064C	Group I	0.408029
YJR135W-A	Group I	0.408029
YPL225W	Group I	0.408029
YLR276C	Group I	0.408325
YMR197C	Group I	0.408917
YML030W	Group I	0.409272
YIL033C	Group I	0.410041
YDR377W	Group I	0.410041
YML070W	Group I	0.4101
YEL032W	Group I	0.411756
YDR477W	Group I	0.411875
YHR142W	Group I	0.411875
YMR196W	Group I	0.412111
YMR055C	Group I	0.412289
YBR017C	Group I	0.412466
YHR098C	Group I	0.412585
YLL018C-A	Group I	0.412762
YDR486C	Group I	0.413354
YHR039C	Group I	0.413413
YNR055C	Group I	0.413945
YPR168W	Group I	0.414478
YAL048C	Group I	0.414655
YAL026C	Group I	0.414774
YGR282C	Group I	0.415838
YDL168W	Group I	0.415957
YPL030W	Group I	0.417377
YNL290W	Group I	0.417613
YHR165C	Group I	0.418027
YJR111C	Group I	0.418087
YOR184W	Group I	0.419388
YEL011W	Group I	0.420157
YJR069C	Group I	0.420453
YBR198C	Group I	0.420453
YLR240W	Group I	0.421104
YBR035C	Group I	0.422583
YJL033W	Group I	0.422583
YJL030W	Group I	0.422583
YLL041C	Group I	0.422583
YFL022C	Group I	0.423411
YOL064C	Group I	0.425008
YNL169C	Group I	0.425127
YBR003W	Group I	0.425245
YLR022C	Group I	0.425955
YDR372C	Group I	0.426251
YPL042C	Group I	0.426369
YPL231W	Group I	0.426369
[truncated: 3,554 more rows]

## Sheet: Fig4D_SCEvSEU BLAST
S.cer Gene	S.eubGene	% ID	%ID lost	% lost per MY
YBR010W, YNL031C	Saccharomyces_eubayanus@Seq_1043	100	0	0
YGR118W	Saccharomyces_eubayanus@Seq_1193	100	0	0
YPR132W	Saccharomyces_eubayanus@Seq_1193	100	0	0
YNL025C	Saccharomyces_eubayanus@Seq_1280	100	0	0
YMR116C	Saccharomyces_eubayanus@Seq_1519	100	0	0
YCL067C	Saccharomyces_eubayanus@Seq_1596	100	0	0
YCR096C	Saccharomyces_eubayanus@Seq_1596	100	0	0
YCR039C	Saccharomyces_eubayanus@Seq_1596	100	0	0			MCM Tree S.eub to S.arb (Shen 2018)
YCL067C	Saccharomyces_eubayanus@Seq_1642	100	0	0			16.9032
YCR096C	Saccharomyces_eubayanus@Seq_1642	100	0	0
YCR039C	Saccharomyces_eubayanus@Seq_1642	100	0	0
YEL027W	Saccharomyces_eubayanus@Seq_1823	100	0	0
YDR225W	Saccharomyces_eubayanus@Seq_1938	100	0	0
YER133W	Saccharomyces_eubayanus@Seq_1943	100	0	0
YEL026W	Saccharomyces_eubayanus@Seq_2058	100	0	0
YBR009C, YNL030W	Saccharomyces_eubayanus@Seq_2219	100	0	0
YBL026W	Saccharomyces_eubayanus@Seq_2374	100	0	0
YDR320C-A	Saccharomyces_eubayanus@Seq_2595	100	0	0
YLR406C	Saccharomyces_eubayanus@Seq_3151	100	0	0
YLR293C	Saccharomyces_eubayanus@Seq_3194	100	0	0
YDR225W	Saccharomyces_eubayanus@Seq_3330	100	0	0
YOR182C	Saccharomyces_eubayanus@Seq_3580	100	0	0
YLR287C-A	Saccharomyces_eubayanus@Seq_3580	100	0	0
YBR009C, YNL030W	Saccharomyces_eubayanus@Seq_3795	100	0	0
YDR404C	Saccharomyces_eubayanus@Seq_3977	100	0	0
YDL047W	Saccharomyces_eubayanus@Seq_4286	100	0	0
YMR251W-A	Saccharomyces_eubayanus@Seq_4631	100	0	0
YBR010W, YNL031C	Saccharomyces_eubayanus@Seq_4701	100	0	0
YPL218W	Saccharomyces_eubayanus@Seq_4736	100	0	0
YFL039C	Saccharomyces_eubayanus@Seq_4766	100	0	0
YOR257W	Saccharomyces_eubayanus@Seq_4905	100	0	0
YCR096C	Saccharomyces_eubayanus@Seq_719	100	0	0
YLR406C	Saccharomyces_eubayanus@Seq_77	100	0	0
YPR165W	Saccharomyces_eubayanus@Seq_763	100	0	0
YEL020W-A	Saccharomyces_eubayanus@Seq_822	100	0	0
YOR210W	Saccharomyces_eubayanus@Seq_938	100	0	0
YDL084W	Saccharomyces_eubayanus@Seq_4579	99.776	0.224	0.0132519
YOR117W	Saccharomyces_eubayanus@Seq_783	99.77	0.23	0.0136069
YPL086C	Saccharomyces_eubayanus@Seq_9	99.641	0.359	0.0212386
YBR088C	Saccharomyces_eubayanus@Seq_4374	99.612	0.388	0.0229542
YJR121W	Saccharomyces_eubayanus@Seq_578	99.609	0.391	0.0231317
YBR084C-A	Saccharomyces_eubayanus@Seq_3226	99.468	0.532	0.0314733
YBL027W	Saccharomyces_eubayanus@Seq_3226	99.468	0.532	0.0314733
YBR084C-A	Saccharomyces_eubayanus@Seq_3684	99.468	0.532	0.0314733
YBL027W	Saccharomyces_eubayanus@Seq_3684	99.468	0.532	0.0314733
YML001W	Saccharomyces_eubayanus@Seq_3938	99.457	0.543	0.0321241
YDL192W	Saccharomyces_eubayanus@Seq_4586	99.448	0.552	0.0326565
YCL067C	Saccharomyces_eubayanus@Seq_719	99.422	0.578	0.0341947
YCR039C	Saccharomyces_eubayanus@Seq_719	99.422	0.578	0.0341947
YKL013C	Saccharomyces_eubayanus@Seq_2752	99.415	0.585	0.0346088
YHL011C	Saccharomyces_eubayanus@Seq_2811	99.375	0.625	0.0369752
YBR048W	Saccharomyces_eubayanus@Seq_1610	99.359	0.641	0.0379218
YDR025W	Saccharomyces_eubayanus@Seq_1610	99.359	0.641	0.0379218
YBR048W	Saccharomyces_eubayanus@Seq_3820	99.359	0.641	0.0379218
YDR025W	Saccharomyces_eubayanus@Seq_3820	99.359	0.641	0.0379218
YNL006W	Saccharomyces_eubayanus@Seq_2940	99.34	0.66	0.0390459
YBR082C	Saccharomyces_eubayanus@Seq_1639	99.324	0.676	0.0399924
YDR059C	Saccharomyces_eubayanus@Seq_336	99.324	0.676	0.0399924
YBR109C	Saccharomyces_eubayanus@Seq_2260	99.32	0.68	0.0402291
YDL007W	Saccharomyces_eubayanus@Seq_4946	99.314	0.686	0.040584
YOR369C	Saccharomyces_eubayanus@Seq_61	99.301	0.699	0.0413531
YHR010W	Saccharomyces_eubayanus@Seq_3487	99.265	0.735	0.0434829
YER074W	Saccharomyces_eubayanus@Seq_391	99.254	0.746	0.0441337
YIL069C	Saccharomyces_eubayanus@Seq_391	99.254	0.746	0.0441337
YER074W	Saccharomyces_eubayanus@Seq_8	99.254	0.746	0.0441337
YIL069C	Saccharomyces_eubayanus@Seq_8	99.254	0.746	0.0441337
YDR224C	Saccharomyces_eubayanus@Seq_940	99.237	0.763	0.0451394
YHR203C	Saccharomyces_eubayanus@Seq_3504	99.234	0.766	0.0453169
YJR145C	Saccharomyces_eubayanus@Seq_3504	99.234	0.766	0.0453169
YHR203C	Saccharomyces_eubayanus@Seq_3556	99.234	0.766	0.0453169
YJR145C	Saccharomyces_eubayanus@Seq_3556	99.234	0.766	0.0453169
YJL190C	Saccharomyces_eubayanus@Seq_2150	99.231	0.769	0.0454943
YLR441C	Saccharomyces_eubayanus@Seq_3725	99.216	0.784	0.0463818
YGR034W	Saccharomyces_eubayanus@Seq_552	99.213	0.787	0.0465592
YLR367W	Saccharomyces_eubayanus@Seq_241	99.206	0.794	0.0469734
YDL014W	Saccharomyces_eubayanus@Seq_2206	99.177	0.823	0.048689
YHL015W	Saccharomyces_eubayanus@Seq_3973	99.174	0.826	0.0488665
YIL052C	Saccharomyces_eubayanus@Seq_4494	99.174	0.826	0.0488665
YER148W	Saccharomyces_eubayanus@Seq_1778	99.167	0.833	0.0492806
YOL005C	Saccharomyces_eubayanus@Seq_3980	99.167	0.833	0.0492806
YGL189C	Saccharomyces_eubayanus@Seq_1129	99.16	0.84	0.0496947
YER131W	Saccharomyces_eubayanus@Seq_3397	99.16	0.84	0.0496947
YBL078C	Saccharomyces_eubayanus@Seq_1010	99.138	0.862	0.0509963
YGL103W	Saccharomyces_eubayanus@Seq_1340	99.138	0.862	0.0509963
YBL087C	Saccharomyces_eubayanus@Seq_655	99.13	0.87	0.0514695
YER117W	Saccharomyces_eubayanus@Seq_655	99.13	0.87	0.0514695
YBL087C	Saccharomyces_eubayanus@Seq_840	99.13	0.87	0.0514695
YER117W	Saccharomyces_eubayanus@Seq_840	99.13	0.87	0.0514695
YNL135C	Saccharomyces_eubayanus@Seq_3675	99.123	0.877	0.0518837
YDL075W	Saccharomyces_eubayanus@Seq_3151	99.115	0.885	0.052357
YDL075W	Saccharomyces_eubayanus@Seq_77	99.115	0.885	0.052357
YJR123W	Saccharomyces_eubayanus@Seq_1148	99.111	0.889	0.0525936
YLR333C	Saccharomyces_eubayanus@Seq_3071	99.074	0.926	0.0547825
YGR027C	Saccharomyces_eubayanus@Seq_3071	99.074	0.926	0.0547825
YGR027C	Saccharomyces_eubayanus@Seq_3945	99.074	0.926	0.0547825
YMR230W	Saccharomyces_eubayanus@Seq_3682	99.048	0.952	0.0563207
YOR293W	Saccharomyces_eubayanus@Seq_4161	99.048	0.952	0.0563207
YFL038C	Saccharomyces_eubayanus@Seq_2025	99.029	0.971	0.0574447
YDR075W	Saccharomyces_eubayanus@Seq_1165	99.023	0.977	0.0577997
YFR004W	Saccharomyces_eubayanus@Seq_3915	99.02	0.98	0.0579772
YGL048C	Saccharomyces_eubayanus@Seq_1570	99.012	0.988	0.0584505
YDR032C	Saccharomyces_eubayanus@Seq_662	98.99	1.01	0.059752
YLR229C	Saccharomyces_eubayanus@Seq_4928	98.953	1.047	0.0619409
YOR096W	Saccharomyces_eubayanus@Seq_4243	98.947	1.053	0.0622959
YBR164C	Saccharomyces_eubayanus@Seq_1987	98.907	1.093	0.0646623
YCR009C	Saccharomyces_eubayanus@Seq_4475	98.868	1.132	0.0669696
YKR057W	Saccharomyces_eubayanus@Seq_4906	98.837	1.163	0.0688035
YML063W	Saccharomyces_eubayanus@Seq_839	98.824	1.176	0.0695726
YIL018W	Saccharomyces_eubayanus@Seq_2348	98.819	1.181	0.0698684
YFR031C-A	Saccharomyces_eubayanus@Seq_2348	98.819	1.181	0.0698684
YIL018W	Saccharomyces_eubayanus@Seq_4787	98.819	1.181	0.0698684
YFR031C-A	Saccharomyces_eubayanus@Seq_4787	98.819	1.181	0.0698684
YGR214W	Saccharomyces_eubayanus@Seq_2939	98.805	1.195	0.0706967
YIL053W	Saccharomyces_eubayanus@Seq_1818	98.8	1.2	0.0709925
YML092C	Saccharomyces_eubayanus@Seq_4823	98.8	1.2	0.0709925
YDR418W	Saccharomyces_eubayanus@Seq_2411	98.788	1.212	0.0717024
YEL054C	Saccharomyces_eubayanus@Seq_2411	98.788	1.212	0.0717024
YDR418W	Saccharomyces_eubayanus@Seq_3017	98.788	1.212	0.0717024
YEL054C	Saccharomyces_eubayanus@Seq_3017	98.788	1.212	0.0717024
YPL234C	Saccharomyces_eubayanus@Seq_812	98.78	1.22	0.0721757
YPR016C	Saccharomyces_eubayanus@Seq_3279	98.776	1.224	0.0724123
YHR021C	Saccharomyces_eubayanus@Seq_1309	98.765	1.235	0.0730631
YNL178W	Saccharomyces_eubayanus@Seq_4035	98.75	1.25	0.0739505
YPL235W	Saccharomyces_eubayanus@Seq_2736	98.729	1.271	0.0751929
YKR057W	Saccharomyces_eubayanus@Seq_3935	98.718	1.282	0.0758436
YLR325C	Saccharomyces_eubayanus@Seq_493	98.718	1.282	0.0758436
YNL189W	Saccharomyces_eubayanus@Seq_2981	98.708	1.292	0.0764352
YFL037W	Saccharomyces_eubayanus@Seq_1470	98.687	1.313	0.0776776
YOR185C	Saccharomyces_eubayanus@Seq_4244	98.636	1.364	0.0806948
YML026C	Saccharomyces_eubayanus@Seq_385	98.621	1.379	0.0815822
YDR450W	Saccharomyces_eubayanus@Seq_385	98.621	1.379	0.0815822
YFL005W	Saccharomyces_eubayanus@Seq_3787	98.605	1.395	0.0825288
YMR143W	Saccharomyces_eubayanus@Seq_257	98.601	1.399	0.0827654
YDL083C	Saccharomyces_eubayanus@Seq_257	98.601	1.399	0.0827654
YOL139C	Saccharomyces_eubayanus@Seq_4388	98.592	1.408	0.0832978
YML129C	Saccharomyces_eubayanus@Seq_1791	98.571	1.429	0.0845402
YML009C	Saccharomyces_eubayanus@Seq_378	98.571	1.429	0.0845402
YJL191W	Saccharomyces_eubayanus@Seq_1948	98.551	1.449	0.0857234
YCR031C	Saccharomyces_eubayanus@Seq_2834	98.54	1.46	0.0863742
YDR471W	Saccharomyces_eubayanus@Seq_3487	98.529	1.471	0.0870249
YOR061W	Saccharomyces_eubayanus@Seq_3726	98.525	1.475	0.0872616
YDR447C	Saccharomyces_eubayanus@Seq_2395	98.519	1.481	0.0876165
YML024W	Saccharomyces_eubayanus@Seq_2395	98.519	1.481	0.0876165
YLR264W	Saccharomyces_eubayanus@Seq_1041	98.507	1.493	0.0883265
YOL012C	Saccharomyces_eubayanus@Seq_4551	98.507	1.493	0.0883265
YBL003C	Saccharomyces_eubayanus@Seq_1938	98.485	1.515	0.089628
YBL003C	Saccharomyces_eubayanus@Seq_3330	98.485	1.515	0.089628
YGR253C	Saccharomyces_eubayanus@Seq_1578	98.462	1.538	0.0909887
YLR367W	Saccharomyces_eubayanus@Seq_2150	98.462	1.538	0.0909887
YML024W	Saccharomyces_eubayanus@Seq_1343	98.45	1.55	0.0916986
YER072W	Saccharomyces_eubayanus@Seq_1725	98.45	1.55	0.0916986
YMR203W	Saccharomyces_eubayanus@Seq_2365	98.45	1.55	0.0916986
YDR397C	Saccharomyces_eubayanus@Seq_2613	98.45	1.55	0.0916986
YDR447C	Saccharomyces_eubayanus@Seq_1343	98.438	1.562	0.0924085
YLR344W	Saccharomyces_eubayanus@Seq_552	98.425	1.575	0.0931776
YJL190C	Saccharomyces_eubayanus@Seq_241	98.413	1.587	0.0938875
YBR231C	Saccharomyces_eubayanus@Seq_3683	98.387	1.613	0.0954257
YOR182C	Saccharomyces_eubayanus@Seq_4722	98.387	1.613	0.0954257
YLR287C-A	Saccharomyces_eubayanus@Seq_4722	98.387	1.613	0.0954257
YJL177W	Saccharomyces_eubayanus@Seq_4150	98.37	1.63	0.0964314
YOR151C	Saccharomyces_eubayanus@Seq_4318	98.366	1.634	0.0966681
YKL058W	Saccharomyces_eubayanus@Seq_4349	98.361	1.639	0.0969639
YDL137W	Saccharomyces_eubayanus@Seq_1156	98.343	1.657	0.0980288
YDL126C	Saccharomyces_eubayanus@Seq_4519	98.325	1.675	0.0990937
YPL090C	Saccharomyces_eubayanus@Seq_1676	98.305	1.695	0.100277
YBR181C	Saccharomyces_eubayanus@Seq_1676	98.305	1.695	0.100277
YPL090C	Saccharomyces_eubayanus@Seq_1829	98.305	1.695	0.100277
YBR181C	Saccharomyces_eubayanus@Seq_1829	98.305	1.695	0.100277
YML081C-A	Saccharomyces_eubayanus@Seq_2552	98.305	1.695	0.100277
YDR394W	Saccharomyces_eubayanus@Seq_757	98.305	1.695	0.100277
YMR314W	Saccharomyces_eubayanus@Seq_3333	98.291	1.709	0.101105
YDL022W	Saccharomyces_eubayanus@Seq_3316	98.201	1.799	0.10643
YDR045C	Saccharomyces_eubayanus@Seq_943	98.182	1.818	0.107554
YJR048W	Saccharomyces_eubayanus@Seq_3241	98.165	1.835	0.108559
YDL029W	Saccharomyces_eubayanus@Seq_3355	98.158	1.842	0.108973
YLR333C	Saccharomyces_eubayanus@Seq_3945	98.148	1.852	0.109565
YDR177W	Saccharomyces_eubayanus@Seq_1490	98.14	1.86	0.110038
YNL244C	Saccharomyces_eubayanus@Seq_1611	98.131	1.869	0.110571
YHR141C	Saccharomyces_eubayanus@Seq_2572	98.113	1.887	0.111636
YNL162W	Saccharomyces_eubayanus@Seq_2572	98.113	1.887	0.111636
YOR020C	Saccharomyces_eubayanus@Seq_3588	98.113	1.887	0.111636
YHR141C	Saccharomyces_eubayanus@Seq_4658	98.113	1.887	0.111636
YNL162W	Saccharomyces_eubayanus@Seq_4658	98.113	1.887	0.111636
YJL143W	Saccharomyces_eubayanus@Seq_1880	98.101	1.899	0.112346
YPL037C	Saccharomyces_eubayanus@Seq_2465	98.089	1.911	0.113056
YDL064W	Saccharomyces_eubayanus@Seq_2668	98.089	1.911	0.113056
YPR107C	Saccharomyces_eubayanus@Seq_1164	98.077	1.923	0.113765
YDL208W	Saccharomyces_eubayanus@Seq_3432	98.077	1.923	0.113765
YIL065C	Saccharomyces_eubayanus@Seq_2320	98.065	1.935	0.114475
YGL030W	Saccharomyces_eubayanus@Seq_311	98.039	1.961	0.116014
YMR121C	Saccharomyces_eubayanus@Seq_361	98.039	1.961	0.116014
YLR029C	Saccharomyces_eubayanus@Seq_361	98.039	1.961	0.116014
YMR121C	Saccharomyces_eubayanus@Seq_830	98.039	1.961	0.116014
YLR029C	Saccharomyces_eubayanus@Seq_830	98.039	1.961	0.116014
YPL143W	Saccharomyces_eubayanus@Seq_1849	98.02	1.98	0.117138
YER136W	Saccharomyces_eubayanus@Seq_4826	98.004	1.996	0.118084
YKL196C	Saccharomyces_eubayanus@Seq_115	98	2	0.118321
YPL061W	Saccharomyces_eubayanus@Seq_4038	98	2	0.118321
YBR160W	Saccharomyces_eubayanus@Seq_4869	97.987	2.013	0.11909
YER056C-A	Saccharomyces_eubayanus@Seq_4488	97.98	2.02	0.119504
YLR303W	Saccharomyces_eubayanus@Seq_3885	97.973	2.027	0.119918
YPR069C	Saccharomyces_eubayanus@Seq_2673	97.952	2.048	0.12116
YGR163W	Saccharomyces_eubayanus@Seq_363	97.935	2.065	0.122166
YEL013W	Saccharomyces_eubayanus@Seq_2053	97.924	2.076	0.122817
YDR064W	Saccharomyces_eubayanus@Seq_754	97.917	2.083	0.123231
YMR143W	Saccharomyces_eubayanus@Seq_4300	97.902	2.098	0.124119
YDL083C	Saccharomyces_eubayanus@Seq_4300	97.902	2.098	0.124119
YOL127W	Saccharomyces_eubayanus@Seq_1060	97.887	2.113	0.125006
YDR339C	Saccharomyces_eubayanus@Seq_2598	97.884	2.116	0.125183
YBR127C	Saccharomyces_eubayanus@Seq_2486	97.872	2.128	0.125893
YMR001C	Saccharomyces_eubayanus@Seq_3532	97.872	2.128	0.125893
YHR005C-A	Saccharomyces_eubayanus@Seq_2626	97.849	2.151	0.127254
YPR052C	Saccharomyces_eubayanus@Seq_4255	97.849	2.151	0.127254
YPL079W	Saccharomyces_eubayanus@Seq_1411	97.842	2.158	0.127668
YBR191W	Saccharomyces_eubayanus@Seq_1411	97.842	2.158	0.127668
YPL079W	Saccharomyces_eubayanus@Seq_3260	97.842	2.158	0.127668
YBR191W	Saccharomyces_eubayanus@Seq_3260	97.842	2.158	0.127668
YHL001W	Saccharomyces_eubayanus@Seq_1237	97.826	2.174	0.128615
YBR189W	Saccharomyces_eubayanus@Seq_1411	97.826	2.174	0.128615
YGL076C	Saccharomyces_eubayanus@Seq_2511	97.826	2.174	0.128615
YBR189W	Saccharomyces_eubayanus@Seq_3260	97.826	2.174	0.128615
YKL170W	Saccharomyces_eubayanus@Seq_4595	97.826	2.174	0.128615
YGL054C	Saccharomyces_eubayanus@Seq_711	97.826	2.174	0.128615
YNL302C	Saccharomyces_eubayanus@Seq_2594	97.81	2.19	0.129561
YOL121C	Saccharomyces_eubayanus@Seq_2594	97.81	2.19	0.129561
YGL087C	Saccharomyces_eubayanus@Seq_3510	97.81	2.19	0.129561
YPR043W	Saccharomyces_eubayanus@Seq_1038	97.802	2.198	0.130035
YJR094W-A	Saccharomyces_eubayanus@Seq_1038	97.802	2.198	0.130035
YPR043W	Saccharomyces_eubayanus@Seq_207	97.802	2.198	0.130035
YJR094W-A	Saccharomyces_eubayanus@Seq_207	97.802	2.198	0.130035
YKR059W, YJL138C	Saccharomyces_eubayanus@Seq_4906	97.802	2.198	0.130035
YML106W	Saccharomyces_eubayanus@Seq_2484	97.788	2.212	0.130863
YPR088C	Saccharomyces_eubayanus@Seq_438	97.786	2.214	0.130981
YBR126C	Saccharomyces_eubayanus@Seq_4949	97.778	2.222	0.131454
YER165W	Saccharomyces_eubayanus@Seq_4610	97.747	2.253	0.133288
YLR259C	Saccharomyces_eubayanus@Seq_2364	97.731	2.269	0.134235
YOR185C	Saccharomyces_eubayanus@Seq_3194	97.727	2.273	0.134472
YLR293C	Saccharomyces_eubayanus@Seq_4244	97.727	2.273	0.134472
YHR132W-A	Saccharomyces_eubayanus@Seq_102	97.71	2.29	0.135477
YDR224C	Saccharomyces_eubayanus@Seq_3097	97.71	2.29	0.135477
YBL002W	Saccharomyces_eubayanus@Seq_3097	97.71	2.29	0.135477
YLR378C	Saccharomyces_eubayanus@Seq_3043	97.708	2.292	0.135596
YPR102C	Saccharomyces_eubayanus@Seq_1914	97.701	2.299	0.13601
YCL069W	Saccharomyces_eubayanus@Seq_718	97.701	2.299	0.13601
YER126C	Saccharomyces_eubayanus@Seq_965	97.701	2.299	0.13601
YGL135W	Saccharomyces_eubayanus@Seq_1325	97.696	2.304	0.136306
YPL220W	Saccharomyces_eubayanus@Seq_1325	97.696	2.304	0.136306
YGL135W	Saccharomyces_eubayanus@Seq_560	97.696	2.304	0.136306
YPL220W	Saccharomyces_eubayanus@Seq_560	97.696	2.304	0.136306
YLR044C	Saccharomyces_eubayanus@Seq_4451	97.691	2.309	0.136601
YJL136C	Saccharomyces_eubayanus@Seq_4906	97.674	2.326	0.137607
YLL024C	Saccharomyces_eubayanus@Seq_1816	97.653	2.347	0.138849
YHR026W	Saccharomyces_eubayanus@Seq_2110	97.653	2.347	0.138849
YOR207C	Saccharomyces_eubayanus@Seq_4983	97.65	2.35	0.139027
YLR208W	Saccharomyces_eubayanus@Seq_1415	97.643	2.357	0.139441
YLR344W	Saccharomyces_eubayanus@Seq_2133	97.638	2.362	0.139737
YGL058W	Saccharomyces_eubayanus@Seq_1653	97.633	2.367	0.140033
YNL161W	Saccharomyces_eubayanus@Seq_1727	97.628	2.372	0.140328
YMR071C	Saccharomyces_eubayanus@Seq_4253	97.605	2.395	0.141689
YER009W	Saccharomyces_eubayanus@Seq_3840	97.6	2.4	0.141985
YJR063W	Saccharomyces_eubayanus@Seq_4510	97.6	2.4	0.141985
YMR022W	Saccharomyces_eubayanus@Seq_2391	97.576	2.424	0.143405
YDR044W	Saccharomyces_eubayanus@Seq_2073	97.561	2.439	0.144292
YHR021C	Saccharomyces_eubayanus@Seq_989	97.561	2.439	0.144292
YGR040W	Saccharomyces_eubayanus@Seq_907	97.554	2.446	0.144706
YJR065C	Saccharomyces_eubayanus@Seq_2005	97.55	2.45	0.144943
YER043C	Saccharomyces_eubayanus@Seq_3558	97.55	2.45	0.144943
YKL156W	Saccharomyces_eubayanus@Seq_1309	97.531	2.469	0.146067
YLR038C	Saccharomyces_eubayanus@Seq_3377	97.531	2.469	0.146067
YPR181C	Saccharomyces_eubayanus@Seq_3409	97.526	2.474	0.146363
YER056C-A	Saccharomyces_eubayanus@Seq_4494	97.521	2.479	0.146659
YCR002C	Saccharomyces_eubayanus@Seq_1267	97.516	2.484	0.146954
YGR267C	Saccharomyces_eubayanus@Seq_2201	97.51	2.49	0.147309
YBL072C	Saccharomyces_eubayanus@Seq_4077	97.5	2.5	0.147901
YER102W	Saccharomyces_eubayanus@Seq_4077	97.5	2.5	0.147901
YDR212W	Saccharomyces_eubayanus@Seq_1439	97.496	2.504	0.148138
YKR059W, YJL138C	Saccharomyces_eubayanus@Seq_4906	97.49	2.51	0.148493
YDL082W	Saccharomyces_eubayanus@Seq_535	97.487	2.513	0.14867
YPL266W	Saccharomyces_eubayanus@Seq_3462	97.484	2.516	0.148848
YML077W	Saccharomyces_eubayanus@Seq_4171	97.484	2.516	0.148848
YBR143C	Saccharomyces_eubayanus@Seq_4430	97.483	2.517	0.148907
YER131W	Saccharomyces_eubayanus@Seq_1129	97.479	2.521	0.149143
YGL189C	Saccharomyces_eubayanus@Seq_3397	97.479	2.521	0.149143
YBR196C	Saccharomyces_eubayanus@Seq_3362	97.473	2.527	0.149498
YGR240C	Saccharomyces_eubayanus@Seq_1795	97.467	2.533	0.149853
YGR020C	Saccharomyces_eubayanus@Seq_1150	97.458	2.542	0.150386
YLR058C	Saccharomyces_eubayanus@Seq_1545	97.441	2.559	0.151391
YJL136C	Saccharomyces_eubayanus@Seq_3935	97.436	2.564	0.151687
YKL181W	Saccharomyces_eubayanus@Seq_3529	97.424	2.576	0.152397
YPR010C	Saccharomyces_eubayanus@Seq_3354	97.423	2.577	0.152456
YLR270W	Saccharomyces_eubayanus@Seq_1598	97.406	2.594	0.153462
YDR502C	Saccharomyces_eubayanus@Seq_3745	97.396	2.604	0.154054
YOR133W, YDR385W	Saccharomyces_eubayanus@Seq_1661	97.387	2.613	0.154586
YPR062W	Saccharomyces_eubayanus@Seq_2476	97.386	2.614	0.154645
YDR092W	Saccharomyces_eubayanus@Seq_4581	97.386	2.614	0.154645
YMR260C	Saccharomyces_eubayanus@Seq_4908	97.386	2.614	0.154645
YDL165W	Saccharomyces_eubayanus@Seq_4618	97.382	2.618	0.154882
YJR007W	Saccharomyces_eubayanus@Seq_1601	97.368	2.632	0.15571
YNL096C	Saccharomyces_eubayanus@Seq_2273	97.368	2.632	0.15571
YBR238C	Saccharomyces_eubayanus@Seq_4664	97.347	2.653	0.156953
YIL142W	Saccharomyces_eubayanus@Seq_3548	97.343	2.657	0.157189
YLR175W	Saccharomyces_eubayanus@Seq_2871	97.317	2.683	0.158727
YOL120C	Saccharomyces_eubayanus@Seq_2594	97.312	2.688	0.159023
YNL301C	Saccharomyces_eubayanus@Seq_2594	97.312	2.688	0.159023
YER031C	Saccharomyces_eubayanus@Seq_1152	97.309	2.691	0.159201
YML085C	Saccharomyces_eubayanus@Seq_3450	97.297	2.703	0.159911
YGR135W	Saccharomyces_eubayanus@Seq_4524	97.287	2.713	0.160502
YGR173W	Saccharomyces_eubayanus@Seq_1768	97.283	2.717	0.160739
YJL177W	Saccharomyces_eubayanus@Seq_1911	97.283	2.717	0.160739
YKL180W	Saccharomyces_eubayanus@Seq_4150	97.283	2.717	0.160739
YHR148W	Saccharomyces_eubayanus@Seq_3386	97.268	2.732	0.161626
YOR133W, YDR385W	Saccharomyces_eubayanus@Seq_4323	97.268	2.732	0.161626
YMR242C	Saccharomyces_eubayanus@Seq_3879	97.26	2.74	0.162099
YOR312C	Saccharomyces_eubayanus@Seq_3879	97.26	2.74	0.162099
YDL108W	Saccharomyces_eubayanus@Seq_4816	97.26	2.74	0.162099
YJR045C	Saccharomyces_eubayanus@Seq_1981	97.252	2.748	0.162573
YDL185W	Saccharomyces_eubayanus@Seq_1151	97.251	2.749	0.162632
YIL052C	Saccharomyces_eubayanus@Seq_4488	97.248	2.752	0.162809
YBL068W	Saccharomyces_eubayanus@Seq_1204	97.239	2.761	0.163342
YGR144W	Saccharomyces_eubayanus@Seq_1833	97.231	2.769	0.163815
YKR059W, YJL138C	Saccharomyces_eubayanus@Seq_3935	97.222	2.778	0.164348
YLR186W	Saccharomyces_eubayanus@Seq_4460	97.222	2.778	0.164348
YJL014W	Saccharomyces_eubayanus@Seq_2076	97.191	2.809	0.166182
YGR175C	Saccharomyces_eubayanus@Seq_5021	97.177	2.823	0.16701
YER171W	Saccharomyces_eubayanus@Seq_3174	97.172	2.828	0.167306
YOL039W	Saccharomyces_eubayanus@Seq_3191	97.17	2.83	0.167424
YLR274W	Saccharomyces_eubayanus@Seq_2046	97.161	2.839	0.167956
YDL143W	Saccharomyces_eubayanus@Seq_4896	97.159	2.841	0.168075
YDR174W	Saccharomyces_eubayanus@Seq_4249	97.154	2.846	0.16837
YHR143W-A	Saccharomyces_eubayanus@Seq_2101	97.143	2.857	0.169021
YLL026W	Saccharomyces_eubayanus@Seq_3357	97.137	2.863	0.169376
YGR085C	Saccharomyces_eubayanus@Seq_1914	97.126	2.874	0.170027
YGR209C	Saccharomyces_eubayanus@Seq_1317	97.115	2.885	0.170678
YDL140C	Saccharomyces_eubayanus@Seq_2479	97.115	2.885	0.170678
YLR291C	Saccharomyces_eubayanus@Seq_286	97.105	2.895	0.171269
YKL006W	Saccharomyces_eubayanus@Seq_1237	97.101	2.899	0.171506
YHL001W	Saccharomyces_eubayanus@Seq_2258	97.101	2.899	0.171506
YML121W	Saccharomyces_eubayanus@Seq_3812	97.097	2.903	0.171743
YBL041W	Saccharomyces_eubayanus@Seq_2056	97.095	2.905	0.171861
YMR242C	Saccharomyces_eubayanus@Seq_1272	97.093	2.907	0.171979
YOR312C	Saccharomyces_eubayanus@Seq_1272	97.093	2.907	0.171979
YLR043C	Saccharomyces_eubayanus@Seq_3011	97.087	2.913	0.172334
YGR210C	Saccharomyces_eubayanus@Seq_4133	97.08	2.92	0.172748
YBL099W	Saccharomyces_eubayanus@Seq_3141	97.075	2.925	0.173044
YGL148W	Saccharomyces_eubayanus@Seq_2577	97.074	2.926	0.173103
YPL093W	Saccharomyces_eubayanus@Seq_4735	97.063	2.937	0.173754
YHR013C	Saccharomyces_eubayanus@Seq_1426	97.059	2.941	0.173991
YER036C	Saccharomyces_eubayanus@Seq_1807	97.049	2.951	0.174582
YGL076C	Saccharomyces_eubayanus@Seq_889	97.034	2.966	0.17547
YPL198W	Saccharomyces_eubayanus@Seq_889	97.034	2.966	0.17547
YER125W	Saccharomyces_eubayanus@Seq_4509	97.033	2.967	0.175529
YOR234C	Saccharomyces_eubayanus@Seq_1849	97.03	2.97	0.175706
YOR167C	Saccharomyces_eubayanus@Seq_1041	97.015	2.985	0.176594
YER177W	Saccharomyces_eubayanus@Seq_2089	97.004	2.996	0.177245
YPL249C-A	Saccharomyces_eubayanus@Seq_4456	97	3	0.177481
YBL072C	Saccharomyces_eubayanus@Seq_4628	97	3	0.177481
YER102W	Saccharomyces_eubayanus@Seq_4628	97	3	0.177481
YNL330C	Saccharomyces_eubayanus@Seq_1476	96.998	3.002	0.1776
YJR009C	Saccharomyces_eubayanus@Seq_24	96.988	3.012	0.178191
YJR009C	Saccharomyces_eubayanus@Seq_2751	96.988	3.012	0.178191
YDL082W	Saccharomyces_eubayanus@Seq_3837	96.985	3.015	0.178369
YMR205C	Saccharomyces_eubayanus@Seq_1444	96.976	3.024	0.178901
YPL131W	Saccharomyces_eubayanus@Seq_1937	96.97	3.03	0.179256
YLR355C	Saccharomyces_eubayanus@Seq_2587	96.962	3.038	0.179729
YBR031W	Saccharomyces_eubayanus@Seq_1471	96.961	3.039	0.179788
YMR120C	Saccharomyces_eubayanus@Seq_1916	96.959	3.041	0.179907
YAL012W	Saccharomyces_eubayanus@Seq_1059	96.954	3.046	0.180203
YDL055C	Saccharomyces_eubayanus@Seq_4477	96.953	3.047	0.180262
YMR217W	Saccharomyces_eubayanus@Seq_2179	96.952	3.048	0.180321
YDR054C	Saccharomyces_eubayanus@Seq_336	96.949	3.051	0.180498
YPR080W, YBR118W	Saccharomyces_eubayanus@Seq_4798	96.943	3.057	0.180853
YPR080W, YBR118W	Saccharomyces_eubayanus@Seq_2102	96.937	3.063	0.181208
YJL034W	Saccharomyces_eubayanus@Seq_596	96.925	3.075	0.181918
YNL090W	Saccharomyces_eubayanus@Seq_4566	96.914	3.086	0.182569
YKL006C-A	Saccharomyces_eubayanus@Seq_2154	96.907	3.093	0.182983
YOL077C	Saccharomyces_eubayanus@Seq_874	96.907	3.093	0.182983
YDL229W	Saccharomyces_eubayanus@Seq_4263	96.9	3.1	0.183397
YDL100C	Saccharomyces_eubayanus@Seq_5027	96.893	3.107	0.183811
YJL111W	Saccharomyces_eubayanus@Seq_4525	96.886	3.114	0.184225
YGL123W	Saccharomyces_eubayanus@Seq_1754	96.863	3.137	0.185586
YGR218W	Saccharomyces_eubayanus@Seq_760	96.863	3.137	0.185586
YLR180W	Saccharomyces_eubayanus@Seq_1608	96.859	3.141	0.185823
YGR034W	Saccharomyces_eubayanus@Seq_2133	96.85	3.15	0.186355
YOL038W	Saccharomyces_eubayanus@Seq_4372	96.85	3.15	0.186355
YDL160C	Saccharomyces_eubayanus@Seq_3372	96.844	3.156	0.18671
YCL059C	Saccharomyces_eubayanus@Seq_3628	96.835	3.165	0.187243
YGL011C	Saccharomyces_eubayanus@Seq_595	96.825	3.175	0.187834
YKL145W	Saccharomyces_eubayanus@Seq_3195	96.815	3.185	0.188426
YPR086W	Saccharomyces_eubayanus@Seq_1253	96.812	3.188	0.188603
YAL038W	Saccharomyces_eubayanus@Seq_4036	96.8	3.2	0.189313
YER062C	Saccharomyces_eubayanus@Seq_606	96.8	3.2	0.189313
YJR064W	Saccharomyces_eubayanus@Seq_2350	96.797	3.203	0.189491
YKL035W	Saccharomyces_eubayanus@Seq_505	96.794	3.206	0.189668
YJR077C	Saccharomyces_eubayanus@Seq_182	96.785	3.215	0.190201
YJR070C	Saccharomyces_eubayanus@Seq_4385	96.785	3.215	0.190201
YDR050C	Saccharomyces_eubayanus@Seq_1259	96.774	3.226	0.190851
YER025W	Saccharomyces_eubayanus@Seq_2306	96.774	3.226	0.190851
YBL015W	Saccharomyces_eubayanus@Seq_1144	96.768	3.232	0.191206
YCL040W	Saccharomyces_eubayanus@Seq_2693	96.768	3.232	0.191206
YNL220W	Saccharomyces_eubayanus@Seq_49	96.767	3.233	0.191266
YGR060W	Saccharomyces_eubayanus@Seq_3561	96.764	3.236	0.191443
YDR190C	Saccharomyces_eubayanus@Seq_2980	96.76	3.24	0.19168
YJR016C	Saccharomyces_eubayanus@Seq_506	96.752	3.248	0.192153
YJL001W	Saccharomyces_eubayanus@Seq_3771	96.744	3.256	0.192626
YKL180W	Saccharomyces_eubayanus@Seq_1911	96.739	3.261	0.192922
YNL209W	Saccharomyces_eubayanus@Seq_4263	96.737	3.263	0.19304
YDR158W	Saccharomyces_eubayanus@Seq_346	96.712	3.288	0.194519
YBR080C	Saccharomyces_eubayanus@Seq_3269	96.702	3.298	0.195111
YLR061W	Saccharomyces_eubayanus@Seq_4162	96.694	3.306	0.195584
YDR012W	Saccharomyces_eubayanus@Seq_1471	96.685	3.315	0.196117
YPL211W	Saccharomyces_eubayanus@Seq_3635	96.685	3.315	0.196117
YHR107C	Saccharomyces_eubayanus@Seq_4160	96.684	3.316	0.196176
YMR256C	Saccharomyces_eubayanus@Seq_4446	96.667	3.333	0.197182
YDL191W	Saccharomyces_eubayanus@Seq_2749	96.639	3.361	0.198838
YDL136W	Saccharomyces_eubayanus@Seq_2749	96.639	3.361	0.198838
YDL191W	Saccharomyces_eubayanus@Seq_3170	96.639	3.361	0.198838
YDL136W	Saccharomyces_eubayanus@Seq_3170	96.639	3.361	0.198838
YCR012W	Saccharomyces_eubayanus@Seq_2151	96.635	3.365	0.199075
YPR156C	Saccharomyces_eubayanus@Seq_4355	96.624	3.376	0.199725
YPR074C	Saccharomyces_eubayanus@Seq_3761	96.618	3.382	0.20008
YHR088W	Saccharomyces_eubayanus@Seq_2172	96.61	3.39	0.200554
YDR516C	Saccharomyces_eubayanus@Seq_3047	96.6	3.4	0.201145
YJR058C	Saccharomyces_eubayanus@Seq_3225	96.599	3.401	0.201205
YNL142W	Saccharomyces_eubayanus@Seq_806	96.593	3.407	0.201559
YGL115W	Saccharomyces_eubayanus@Seq_2163	96.584	3.416	0.202092
YNR076W	Saccharomyces_eubayanus@Seq_4695	96.581	3.419	0.202269
YLL064C	Saccharomyces_eubayanus@Seq_4695	96.581	3.419	0.202269
YOL161C	Saccharomyces_eubayanus@Seq_4695	96.581	3.419	0.202269
YOR116C	Saccharomyces_eubayanus@Seq_3465	96.575	3.425	0.202624
YKR035W-A	Saccharomyces_eubayanus@Seq_3513	96.569	3.431	0.202979
YHR008C	Saccharomyces_eubayanus@Seq_2444	96.567	3.433	0.203098
YOL061W	Saccharomyces_eubayanus@Seq_1720	96.559	3.441	0.203571
YHR072W-A	Saccharomyces_eubayanus@Seq_1269	96.552	3.448	0.203985
YGL200C	Saccharomyces_eubayanus@Seq_998	96.552	3.448	0.203985
YKL001C	Saccharomyces_eubayanus@Seq_478	96.535	3.465	0.204991
YBL021C	Saccharomyces_eubayanus@Seq_2184	96.528	3.472	0.205405
YPL198W	Saccharomyces_eubayanus@Seq_2511	96.522	3.478	0.20576
YLR447C	Saccharomyces_eubayanus@Seq_3307	96.522	3.478	0.20576
YOR341W	Saccharomyces_eubayanus@Seq_2734	96.519	3.481	0.205937
YGR063C	Saccharomyces_eubayanus@Seq_2853	96.512	3.488	0.206351
YKL053C-A	Saccharomyces_eubayanus@Seq_3055	96.512	3.488	0.206351
YMR142C	Saccharomyces_eubayanus@Seq_535	96.482	3.518	0.208126
YDL181W	Saccharomyces_eubayanus@Seq_744	96.471	3.529	0.208777
YLR441C	Saccharomyces_eubayanus@Seq_839	96.471	3.529	0.208777
YMR186W	Saccharomyces_eubayanus@Seq_1180	96.46	3.54	0.209428
YMR186W	Saccharomyces_eubayanus@Seq_4299	96.46	3.54	0.209428
YGR010W	Saccharomyces_eubayanus@Seq_4335	96.456	3.544	0.209664
YOL157C	Saccharomyces_eubayanus@Seq_3033	96.429	3.571	0.211262
YGL120C	Saccharomyces_eubayanus@Seq_300	96.424	3.576	0.211558
YMR308C	Saccharomyces_eubayanus@Seq_1542	96.419	3.581	0.211853
YBR031W	Saccharomyces_eubayanus@Seq_2079	96.409	3.591	0.212445
YNL037C	Saccharomyces_eubayanus@Seq_249	96.389	3.611	0.213628
YJL012C	Saccharomyces_eubayanus@Seq_5013	96.389	3.611	0.213628
YDR091C	Saccharomyces_eubayanus@Seq_630	96.382	3.618	0.214042
YKL006W	Saccharomyces_eubayanus@Seq_2258	96.377	3.623	0.214338
YBL049W	Saccharomyces_eubayanus@Seq_4375	96.377	3.623	0.214338
YAR071W	Saccharomyces_eubayanus@Seq_275	96.36	3.64	0.215344
YNL191W	Saccharomyces_eubayanus@Seq_4711	96.359	3.641	0.215403
YKR097W	Saccharomyces_eubayanus@Seq_2756	96.35	3.65	0.215935
YGR195W	Saccharomyces_eubayanus@Seq_4898	96.341	3.659	0.216468
YKL156W	Saccharomyces_eubayanus@Seq_989	96.341	3.659	0.216468
YLR153C	Saccharomyces_eubayanus@Seq_4859	96.34	3.66	0.216527
YCR031C	Saccharomyces_eubayanus@Seq_1948	96.324	3.676	0.217474
YLR243W	Saccharomyces_eubayanus@Seq_2508	96.324	3.676	0.217474
YJL191W	Saccharomyces_eubayanus@Seq_2834	96.324	3.676	0.217474
YGL026C	Saccharomyces_eubayanus@Seq_1351	96.322	3.678	0.217592
YDR373W	Saccharomyces_eubayanus@Seq_805	96.316	3.684	0.217947
YKR001C	Saccharomyces_eubayanus@Seq_202	96.307	3.693	0.218479
YOR357C	Saccharomyces_eubayanus@Seq_1262	96.296	3.704	0.21913
YPL081W	Saccharomyces_eubayanus@Seq_1411	96.296	3.704	0.21913
YPL081W	Saccharomyces_eubayanus@Seq_3260	96.296	3.704	0.21913
YLR347C	Saccharomyces_eubayanus@Seq_3018	96.283	3.717	0.219899
YEL024W	Saccharomyces_eubayanus@Seq_198	96.279	3.721	0.220136
YLR028C	Saccharomyces_eubayanus@Seq_770	96.277	3.723	0.220254
YGR138C	Saccharomyces_eubayanus@Seq_3351	96.254	3.746	0.221615
YDR155C	Saccharomyces_eubayanus@Seq_4021	96.25	3.75	0.221851
YMR300C	Saccharomyces_eubayanus@Seq_4467	96.245	3.755	0.222147
YNR001C	Saccharomyces_eubayanus@Seq_2145	96.242	3.758	0.222325
YGL190C	Saccharomyces_eubayanus@Seq_4756	96.241	3.759	0.222384
YLR258W	Saccharomyces_eubayanus@Seq_2985	96.237	3.763	0.222621
YER110C	Saccharomyces_eubayanus@Seq_4713	96.226	3.774	0.223271
YOR155C	Saccharomyces_eubayanus@Seq_4952	96.222	3.778	0.223508
YMR139W	Saccharomyces_eubayanus@Seq_883	96.216	3.784	0.223863
YER099C	Saccharomyces_eubayanus@Seq_1593	96.215	3.785	0.223922
YNL317W	Saccharomyces_eubayanus@Seq_159	96.214	3.786	0.223981
YDR074W	Saccharomyces_eubayanus@Seq_1994	96.205	3.795	0.224514
YNR032W	Saccharomyces_eubayanus@Seq_274	96.196	3.804	0.225046
YOR293W	Saccharomyces_eubayanus@Seq_3682	96.19	3.81	0.225401
YMR230W	Saccharomyces_eubayanus@Seq_4161	96.19	3.81	0.225401
YBL002W	Saccharomyces_eubayanus@Seq_940	96.183	3.817	0.225815
YMR080C	Saccharomyces_eubayanus@Seq_4105	96.178	3.822	0.226111
YBR038W	Saccharomyces_eubayanus@Seq_1311	96.158	3.842	0.227294
YML078W	Saccharomyces_eubayanus@Seq_1553	96.154	3.846	0.227531
YBL092W	Saccharomyces_eubayanus@Seq_4279	96.154	3.846	0.227531
YKL190W	Saccharomyces_eubayanus@Seq_4594	96.154	3.846	0.227531
YMR148W	Saccharomyces_eubayanus@Seq_4667	96.154	3.846	0.227531
YPL237W	Saccharomyces_eubayanus@Seq_2135	96.14	3.86	0.228359
YER007C-A	Saccharomyces_eubayanus@Seq_1463	96.133	3.867	0.228773
YDR012W	Saccharomyces_eubayanus@Seq_2079	96.133	3.867	0.228773
YHR068W	Saccharomyces_eubayanus@Seq_2222	96.124	3.876	0.229306
YGL191W	Saccharomyces_eubayanus@Seq_3579	96.124	3.876	0.229306
YNL222W	Saccharomyces_eubayanus@Seq_3085	96.117	3.883	0.22972
YHR183W	Saccharomyces_eubayanus@Seq_879	96.115	3.885	0.229838
YER179W	Saccharomyces_eubayanus@Seq_4547	96.108	3.892	0.230252
YJR139C	Saccharomyces_eubayanus@Seq_2177	96.1	3.9	0.230726
YER094C	Saccharomyces_eubayanus@Seq_4020	96.098	3.902	0.230844
YLL045C	Saccharomyces_eubayanus@Seq_4662	96.094	3.906	0.231081
YGL252C	Saccharomyces_eubayanus@Seq_2356	96.088	3.912	0.231435
YJL052W	Saccharomyces_eubayanus@Seq_3901	96.084	3.916	0.231672
YML063W	Saccharomyces_eubayanus@Seq_3725	96.078	3.922	0.232027
YKR026C	Saccharomyces_eubayanus@Seq_659	96.066	3.934	0.232737
YGL008C	Saccharomyces_eubayanus@Seq_2633	96.061	3.939	0.233033
YNR016C	Saccharomyces_eubayanus@Seq_2266	96.059	3.941	0.233151
YMR079W	Saccharomyces_eubayanus@Seq_864	96.053	3.947	0.233506
YLR359W	Saccharomyces_eubayanus@Seq_2134	96.05	3.95	0.233684
YLL001W	Saccharomyces_eubayanus@Seq_5030	96.042	3.958	0.234157
YDL135C	Saccharomyces_eubayanus@Seq_1171	96.04	3.96	0.234275
YLR197W	Saccharomyces_eubayanus@Seq_2900	96.04	3.96	0.234275
YIL084C	Saccharomyces_eubayanus@Seq_4292	96.024	3.976	0.235222
YLR448W	Saccharomyces_eubayanus@Seq_238	96.023	3.977	0.235281
YLR304C	Saccharomyces_eubayanus@Seq_1550	96.01	3.99	0.23605
YPR170W-B	Saccharomyces_eubayanus@Seq_1195	96	4	0.236642
YMR194W	Saccharomyces_eubayanus@Seq_3911	96	4	0.236642
YPL249C-A	Saccharomyces_eubayanus@Seq_3911	96	4	0.236642
YNL307C	Saccharomyces_eubayanus@Seq_4046	96	4	0.236642
YMR194W	Saccharomyces_eubayanus@Seq_4456	96	4	0.236642
YMR083W	Saccharomyces_eubayanus@Seq_633	96	4	0.236642
YLR438W	Saccharomyces_eubayanus@Seq_2898	95.991	4.009	0.237174
YOR204W	Saccharomyces_eubayanus@Seq_937	95.983	4.017	0.237647
YIL172C	Saccharomyces_eubayanus@Seq_3033	95.982	4.018	0.237706
YJL221C	Saccharomyces_eubayanus@Seq_3033	95.982	4.018	0.237706
YIL133C	Saccharomyces_eubayanus@Seq_2836	95.98	4.02	0.237825
YPL051W	Saccharomyces_eubayanus@Seq_734	95.977	4.023	0.238002
YPR102C	Saccharomyces_eubayanus@Seq_89	95.977	4.023	0.238002
YDL086W	Saccharomyces_eubayanus@Seq_2330	95.971	4.029	0.238357
YPL047W	Saccharomyces_eubayanus@Seq_2084	95.96	4.04	0.239008
YIL094C	Saccharomyces_eubayanus@Seq_4703	95.957	4.043	0.239185
YOR374W	Saccharomyces_eubayanus@Seq_4082	95.954	4.046	0.239363
YJL008C	Saccharomyces_eubayanus@Seq_323	95.951	4.049	0.23954
YAL036C	Saccharomyces_eubayanus@Seq_2986	95.935	4.065	0.240487
YHR215W	Saccharomyces_eubayanus@Seq_275	95.931	4.069	0.240724
YML073C	Saccharomyces_eubayanus@Seq_975	95.93	4.07	0.240783
YIL021W	Saccharomyces_eubayanus@Seq_1181	95.925	4.075	0.241079
YCR072C	Saccharomyces_eubayanus@Seq_3381	95.922	4.078	0.241256
YFR032C-A	Saccharomyces_eubayanus@Seq_1176	95.918	4.082	0.241493
YML028W	Saccharomyces_eubayanus@Seq_1425	95.918	4.082	0.241493
YDR510W	Saccharomyces_eubayanus@Seq_4301	95.918	4.082	0.241493
YDL102W	Saccharomyces_eubayanus@Seq_1940	95.898	4.102	0.242676
YMR093W	Saccharomyces_eubayanus@Seq_2678	95.898	4.102	0.242676
YHR018C	Saccharomyces_eubayanus@Seq_732	95.896	4.104	0.242794
YOR002W	Saccharomyces_eubayanus@Seq_144	95.89	4.11	0.243149
YOR259C	Saccharomyces_eubayanus@Seq_1098	95.881	4.119	0.243682
YML126C	Saccharomyces_eubayanus@Seq_617	95.87	4.13	0.244332
YOR063W	Saccharomyces_eubayanus@Seq_2568	95.866	4.134	0.244569
YDR105C	Saccharomyces_eubayanus@Seq_2928	95.865	4.135	0.244628
YNL075W	Saccharomyces_eubayanus@Seq_2596	95.862	4.138	0.244806
YOR370C	Saccharomyces_eubayanus@Seq_1776	95.861	4.139	0.244865
YOL143C	Saccharomyces_eubayanus@Seq_2927	95.858	4.142	0.245042
YKR068C	Saccharomyces_eubayanus@Seq_2655	95.855	4.145	0.24522
YPL145C	Saccharomyces_eubayanus@Seq_4535	95.853	4.147	0.245338
YKL080W	Saccharomyces_eubayanus@Seq_1153	95.844	4.156	0.245871
YDR079C-A	Saccharomyces_eubayanus@Seq_1139	95.833	4.167	0.246521
YNR076W	Saccharomyces_eubayanus@Seq_1975	95.833	4.167	0.246521
YLL064C	Saccharomyces_eubayanus@Seq_1975	95.833	4.167	0.246521
YOL161C	Saccharomyces_eubayanus@Seq_1975	95.833	4.167	0.246521
YNR076W	Saccharomyces_eubayanus@Seq_2277	95.833	4.167	0.246521
YLL064C	Saccharomyces_eubayanus@Seq_2277	95.833	4.167	0.246521
YOL161C	Saccharomyces_eubayanus@Seq_2277	95.833	4.167	0.246521
YBR249C	Saccharomyces_eubayanus@Seq_704	95.833	4.167	0.246521
YKL104C	Saccharomyces_eubayanus@Seq_2405	95.816	4.184	0.247527
YLR262C	Saccharomyces_eubayanus@Seq_1920	95.814	4.186	0.247645
YBR154C	Saccharomyces_eubayanus@Seq_3550	95.814	4.186	0.247645
YGR284C	Saccharomyces_eubayanus@Seq_637	95.806	4.194	0.248119
YOR002W	Saccharomyces_eubayanus@Seq_144	95.798	4.202	0.248592
YDL045W-A	Saccharomyces_eubayanus@Seq_969	95.789	4.211	0.249124
YCL009C	Saccharomyces_eubayanus@Seq_3385	95.779	4.221	0.249716
YOL040C	Saccharomyces_eubayanus@Seq_1265	95.775	4.225	0.249953
YLR034C	Saccharomyces_eubayanus@Seq_4367	95.772	4.228	0.25013
YEL051W	Saccharomyces_eubayanus@Seq_4265	95.769	4.231	0.250308
YKL046C	Saccharomyces_eubayanus@Seq_2710	95.768	4.232	0.250367
YDL171C	Saccharomyces_eubayanus@Seq_4348	95.758	4.242	0.250958
YKL148C	Saccharomyces_eubayanus@Seq_1620	95.755	4.245	0.251136
YKL144C	Saccharomyces_eubayanus@Seq_3010	95.755	4.245	0.251136
YDR001C	Saccharomyces_eubayanus@Seq_2251	95.745	4.255	0.251727
YMR142C	Saccharomyces_eubayanus@Seq_3837	95.745	4.255	0.251727
YJL026W	Saccharomyces_eubayanus@Seq_3904	95.739	4.261	0.252082
YGL062W	Saccharomyces_eubayanus@Seq_516	95.723	4.277	0.253029
YOR335C	Saccharomyces_eubayanus@Seq_303	95.72	4.28	0.253206
YBL024W	Saccharomyces_eubayanus@Seq_3950	95.712	4.288	0.25368
YJL130C	Saccharomyces_eubayanus@Seq_161	95.709	4.291	0.253857
YLL045C	Saccharomyces_eubayanus@Seq_2040	95.703	4.297	0.254212
YHL033C	Saccharomyces_eubayanus@Seq_4662	95.703	4.297	0.254212
YER091C	Saccharomyces_eubayanus@Seq_4885	95.698	4.302	0.254508
YPL178W	Saccharomyces_eubayanus@Seq_1736	95.694	4.306	0.254745
YDL217C	Saccharomyces_eubayanus@Seq_4029	95.694	4.306	0.254745
YLL018C	Saccharomyces_eubayanus@Seq_1872	95.691	4.309	0.254922
YKL002W	Saccharomyces_eubayanus@Seq_1300	95.69	4.31	0.254981
YMR146C	Saccharomyces_eubayanus@Seq_641	95.677	4.323	0.25575
YDR035W	Saccharomyces_eubayanus@Seq_1334	95.676	4.324	0.25581
YOR187W	Saccharomyces_eubayanus@Seq_1358	95.672	4.328	0.256046
YML069W	Saccharomyces_eubayanus@Seq_2551	95.668	4.332	0.256283
YOL094C	Saccharomyces_eubayanus@Seq_1679	95.652	4.348	0.257229
YER023W	Saccharomyces_eubayanus@Seq_419	95.652	4.348	0.257229
YPR173C	Saccharomyces_eubayanus@Seq_583	95.652	4.348	0.257229
YLL050C	Saccharomyces_eubayanus@Seq_946	95.652	4.348	0.257229
YDR460W	Saccharomyces_eubayanus@Seq_1770	95.639	4.361	0.257998
YER086W	Saccharomyces_eubayanus@Seq_2236	95.629	4.371	0.25859
YGR082W	Saccharomyces_eubayanus@Seq_4126	95.628	4.372	0.258649
YLR048W	Saccharomyces_eubayanus@Seq_2939	95.618	4.382	0.259241
YDL097C	Saccharomyces_eubayanus@Seq_2006	95.612	4.388	0.259596
YDR188W	Saccharomyces_eubayanus@Seq_1011	95.604	4.396	0.260069
YCL018W	Saccharomyces_eubayanus@Seq_3216	95.604	4.396	0.260069
YDR037W	Saccharomyces_eubayanus@Seq_2690	95.593	4.407	0.26072
YDR037W	Saccharomyces_eubayanus@Seq_2973	95.593	4.407	0.26072
YDL192W	Saccharomyces_eubayanus@Seq_1156	95.58	4.42	0.261489
YPR160W	Saccharomyces_eubayanus@Seq_1501	95.58	4.42	0.261489
YDL137W	Saccharomyces_eubayanus@Seq_4586	95.58	4.42	0.261489
YGR086C	Saccharomyces_eubayanus@Seq_816	95.575	4.425	0.261785
YNL241C	Saccharomyces_eubayanus@Seq_3294	95.573	4.427	0.261903
YKR043C	Saccharomyces_eubayanus@Seq_4445	95.572	4.428	0.261962
YBL050W	Saccharomyces_eubayanus@Seq_2122	95.548	4.452	0.263382
YBR112C	Saccharomyces_eubayanus@Seq_1555	95.547	4.453	0.263441
YBL023C	Saccharomyces_eubayanus@Seq_4839	95.524	4.476	0.264802
YNL302C	Saccharomyces_eubayanus@Seq_1403	95.522	4.478	0.26492
YOL121C	Saccharomyces_eubayanus@Seq_1403	95.522	4.478	0.26492
YER081W	Saccharomyces_eubayanus@Seq_2932	95.522	4.478	0.26492
YCL055W	Saccharomyces_eubayanus@Seq_420	95.522	4.478	0.26492
YPL031C	Saccharomyces_eubayanus@Seq_2344	95.513	4.487	0.265453
YBR039W	Saccharomyces_eubayanus@Seq_369	95.498	4.502	0.26634
YBR218C	Saccharomyces_eubayanus@Seq_4981	95.497	4.503	0.266399
YPL262W	Saccharomyces_eubayanus@Seq_565	95.492	4.508	0.266695
YAR007C	Saccharomyces_eubayanus@Seq_3292	95.491	4.509	0.266754
YDR335W	Saccharomyces_eubayanus@Seq_4221	95.488	4.512	0.266932
YPR187W	Saccharomyces_eubayanus@Seq_3801	95.484	4.516	0.267168
YGR192C	Saccharomyces_eubayanus@Seq_24	95.482	4.518	0.267287
YGR192C	Saccharomyces_eubayanus@Seq_2751	95.482	4.518	0.267287
YDR399W	Saccharomyces_eubayanus@Seq_4548	95.477	4.523	0.267582
YPL028W	Saccharomyces_eubayanus@Seq_4992	95.477	4.523	0.267582
YLR075W	Saccharomyces_eubayanus@Seq_3528	95.475	4.525	0.267701
YBR011C	Saccharomyces_eubayanus@Seq_4606	95.47	4.53	0.267997
YOR065W	Saccharomyces_eubayanus@Seq_1524	95.469	4.531	0.268056
YKL126W	Saccharomyces_eubayanus@Seq_803	95.468	4.532	0.268115
YKL182W	Saccharomyces_eubayanus@Seq_2620	95.466	4.534	0.268233
YJL166W	Saccharomyces_eubayanus@Seq_2050	95.455	4.545	0.268884
YLR185W	Saccharomyces_eubayanus@Seq_3599	95.455	4.545	0.268884
YOR202W	Saccharomyces_eubayanus@Seq_4114	95.455	4.545	0.268884
YKL018W	Saccharomyces_eubayanus@Seq_3762	95.441	4.559	0.269712
YCR005C	Saccharomyces_eubayanus@Seq_974	95.435	4.565	0.270067
YGL091C	Saccharomyces_eubayanus@Seq_165	95.427	4.573	0.27054
YAR015W	Saccharomyces_eubayanus@Seq_1194	95.425	4.575	0.270659
YGR254W	Saccharomyces_eubayanus@Seq_4807	95.423	4.577	0.270777
YGL001C	Saccharomyces_eubayanus@Seq_247	95.415	4.585	0.27125
YNL055C	Saccharomyces_eubayanus@Seq_1547	95.406	4.594	0.271783
YPR035W	Saccharomyces_eubayanus@Seq_2502	95.405	4.595	0.271842
YGR037C	Saccharomyces_eubayanus@Seq_1758	95.402	4.598	0.272019
YOL086C	Saccharomyces_eubayanus@Seq_3839	95.402	4.598	0.272019
YLR113W	Saccharomyces_eubayanus@Seq_3903	95.402	4.598	0.272019
YGR085C	Saccharomyces_eubayanus@Seq_89	95.402	4.598	0.272019
YKR052C	Saccharomyces_eubayanus@Seq_3256	95.395	4.605	0.272434
YDR341C	Saccharomyces_eubayanus@Seq_4061	95.387	4.613	0.272907
YLR448W	Saccharomyces_eubayanus@Seq_975	95.376	4.624	0.273558
YBR121C	Saccharomyces_eubayanus@Seq_1576	95.352	4.648	0.274978
YOR039W	Saccharomyces_eubayanus@Seq_3660	95.349	4.651	0.275155
YHR200W	Saccharomyces_eubayanus@Seq_990	95.339	4.661	0.275747
YDL066W	Saccharomyces_eubayanus@Seq_4202	95.338	4.662	0.275806
YDL198C	Saccharomyces_eubayanus@Seq_2313	95.333	4.667	0.276102
YNL255C	Saccharomyces_eubayanus@Seq_3425	95.333	4.667	0.276102
YHL033C	Saccharomyces_eubayanus@Seq_2040	95.312	4.688	0.277344
YJL108C	Saccharomyces_eubayanus@Seq_71	95.312	4.688	0.277344
YDL130W	Saccharomyces_eubayanus@Seq_3283	95.283	4.717	0.27906
YBR111C	Saccharomyces_eubayanus@Seq_4103	95.283	4.717	0.27906
YFL045C	Saccharomyces_eubayanus@Seq_2339	95.276	4.724	0.279474
YJL036W	Saccharomyces_eubayanus@Seq_2513	95.272	4.728	0.27971
YGL022W	Saccharomyces_eubayanus@Seq_2621	95.258	4.742	0.280539
YDR392W	Saccharomyces_eubayanus@Seq_1240	95.252	4.748	0.280894
YMR290C	Saccharomyces_eubayanus@Seq_647	95.248	4.752	0.28113
YOR122C	Saccharomyces_eubayanus@Seq_1624	95.238	4.762	0.281722
YDR099W	Saccharomyces_eubayanus@Seq_1744	95.238	4.762	0.281722
YOL058W	Saccharomyces_eubayanus@Seq_2614	95.238	4.762	0.281722
YPL010W	Saccharomyces_eubayanus@Seq_2802	95.238	4.762	0.281722
YDR021W	Saccharomyces_eubayanus@Seq_3186	95.238	4.762	0.281722
YOR089C	Saccharomyces_eubayanus@Seq_3823	95.238	4.762	0.281722
YER052C	Saccharomyces_eubayanus@Seq_433	95.238	4.762	0.281722
YPR110C	Saccharomyces_eubayanus@Seq_1891	95.224	4.776	0.28255
YGL206C	Saccharomyces_eubayanus@Seq_5015	95.221	4.779	0.282728
YKL056C	Saccharomyces_eubayanus@Seq_3736	95.21	4.79	0.283378
YKL085W	Saccharomyces_eubayanus@Seq_4970	95.21	4.79	0.283378
YJL133W	Saccharomyces_eubayanus@Seq_1798	95.208	4.792	0.283497
YBL001C	Saccharomyces_eubayanus@Seq_2735	95.192	4.808	0.284443
YJL200C	Saccharomyces_eubayanus@Seq_838	95.184	4.816	0.284916
YGR116W	Saccharomyces_eubayanus@Seq_4895	95.172	4.828	0.285626
YAL005C	Saccharomyces_eubayanus@Seq_1816	95.171	4.829	0.285686
YOR394W	Saccharomyces_eubayanus@Seq_1084	95.161	4.839	0.286277
YPL282C	Saccharomyces_eubayanus@Seq_1084	95.161	4.839	0.286277
YMR325W	Saccharomyces_eubayanus@Seq_1084	95.161	4.839	0.286277
YIL035C	Saccharomyces_eubayanus@Seq_1095	95.161	4.839	0.286277
YOR394W	Saccharomyces_eubayanus@Seq_4206	95.161	4.839	0.286277
YPL282C	Saccharomyces_eubayanus@Seq_4206	95.161	4.839	0.286277
YMR325W	Saccharomyces_eubayanus@Seq_4206	95.161	4.839	0.286277
YOR375C	Saccharomyces_eubayanus@Seq_1254	95.154	4.846	0.286691
YLL011W	Saccharomyces_eubayanus@Seq_1875	95.148	4.852	0.287046
YLR212C	Saccharomyces_eubayanus@Seq_3061	95.137	4.863	0.287697
YPR041W	Saccharomyces_eubayanus@Seq_1826	95.116	4.884	0.288939
YBR085W	Saccharomyces_eubayanus@Seq_3275	95.114	4.886	0.289058
YDR129C	Saccharomyces_eubayanus@Seq_3960	95.11	4.89	0.289294
YOR271C	Saccharomyces_eubayanus@Seq_2041	95.107	4.893	0.289472
YDL205C	Saccharomyces_eubayanus@Seq_3095	95.107	4.893	0.289472
YDR513W	Saccharomyces_eubayanus@Seq_4458	95.105	4.895	0.28959
YOL021C	Saccharomyces_eubayanus@Seq_4663	95.105	4.895	0.28959
YHR074W	Saccharomyces_eubayanus@Seq_1687	95.098	4.902	0.290004
YPL050C	Saccharomyces_eubayanus@Seq_4485	95.092	4.908	0.290359
YGR287C	Saccharomyces_eubayanus@Seq_3033	95.089	4.911	0.290537
YBR034C	Saccharomyces_eubayanus@Seq_2799	95.087	4.913	0.290655
YBR221C	Saccharomyces_eubayanus@Seq_341	95.082	4.918	0.290951
YDL182W	Saccharomyces_eubayanus@Seq_744	95.082	4.918	0.290951
YDR232W	Saccharomyces_eubayanus@Seq_1784	95.073	4.927	0.291483
YIL155C	Saccharomyces_eubayanus@Seq_4728	95.069	4.931	0.29172
YDR280W	Saccharomyces_eubayanus@Seq_4629	95.066	4.934	0.291897
YGL253W	Saccharomyces_eubayanus@Seq_1399	95.062	4.938	0.292134
YGL210W	Saccharomyces_eubayanus@Seq_2290	95.045	4.955	0.29314
YMR301C	Saccharomyces_eubayanus@Seq_4199	95.041	4.959	0.293376
YOL097C	Saccharomyces_eubayanus@Seq_2604	95.035	4.965	0.293731
YDL080C	Saccharomyces_eubayanus@Seq_1397	95.033	4.967	0.29385
YOR157C	Saccharomyces_eubayanus@Seq_4239	95.019	4.981	0.294678
YKL224C	Saccharomyces_eubayanus@Seq_1084	95	5	0.295802
YNL070W	Saccharomyces_eubayanus@Seq_2896	95	5	0.295802
YKL224C	Saccharomyces_eubayanus@Seq_4206	95	5	0.295802
YGL211W	Saccharomyces_eubayanus@Seq_2526	94.986	5.014	0.29663
YKR105C	Saccharomyces_eubayanus@Seq_718	94.972	5.028	0.297458
YOR310C	Saccharomyces_eubayanus@Seq_3895	94.971	5.029	0.297518
YJL121C	Saccharomyces_eubayanus@Seq_1918	94.958	5.042	0.298287
YHR025W	Saccharomyces_eubayanus@Seq_2110	94.958	5.042	0.298287
YLR147C	Saccharomyces_eubayanus@Seq_3459	94.949	5.051	0.298819
YBR089C-A	Saccharomyces_eubayanus@Seq_736	94.949	5.051	0.298819
YMR225C	Saccharomyces_eubayanus@Seq_4532	94.937	5.063	0.299529
YOL126C	Saccharomyces_eubayanus@Seq_1427	94.933	5.067	0.299766
YDR448W	Saccharomyces_eubayanus@Seq_1536	94.931	5.069	0.299884
YIL002C	Saccharomyces_eubayanus@Seq_3163	94.926	5.074	0.30018
YHL046C	Saccharomyces_eubayanus@Seq_1975	94.915	5.085	0.300831
YHL046C	Saccharomyces_eubayanus@Seq_2277	94.915	5.085	0.300831
YKL009W	Saccharomyces_eubayanus@Seq_3341	94.915	5.085	0.300831
YPR024W	Saccharomyces_eubayanus@Seq_4288	94.913	5.087	0.300949
YIL143C	Saccharomyces_eubayanus@Seq_3546	94.911	5.089	0.301067
YHR128W	Saccharomyces_eubayanus@Seq_4866	94.907	5.093	0.301304
YIR034C	Saccharomyces_eubayanus@Seq_4420	94.906	5.094	0.301363
YKL216W	Saccharomyces_eubayanus@Seq_4850	94.904	5.096	0.301481
YPR131C	Saccharomyces_eubayanus@Seq_1856	94.872	5.128	0.303375
YBL108C-A	Saccharomyces_eubayanus@Seq_4695	94.872	5.128	0.303375
YGL261C	Saccharomyces_eubayanus@Seq_4695	94.872	5.128	0.303375
YAL068C	Saccharomyces_eubayanus@Seq_4695	94.872	5.128	0.303375
YLR461W	Saccharomyces_eubayanus@Seq_4695	94.872	5.128	0.303375
YHL046C	Saccharomyces_eubayanus@Seq_4695	94.872	5.128	0.303375
YHR094C	Saccharomyces_eubayanus@Seq_3591	94.867	5.133	0.30367
YOR136W	Saccharomyces_eubayanus@Seq_1058	94.851	5.149	0.304617
YNL104C	Saccharomyces_eubayanus@Seq_406	94.847	5.153	0.304854
YGL031C	Saccharomyces_eubayanus@Seq_3072	94.839	5.161	0.305327
YGL031C	Saccharomyces_eubayanus@Seq_4273	94.839	5.161	0.305327
YLR432W	Saccharomyces_eubayanus@Seq_4073	94.837	5.163	0.305445
YHR193C	Saccharomyces_eubayanus@Seq_1563	94.828	5.172	0.305978
YBL039C	Saccharomyces_eubayanus@Seq_421	94.819	5.181	0.30651
YFL018C	Saccharomyces_eubayanus@Seq_3516	94.79	5.21	0.308226
YPR166C	Saccharomyces_eubayanus@Seq_3069	94.783	5.217	0.30864
YPL232W	Saccharomyces_eubayanus@Seq_4625	94.776	5.224	0.309054
YFL034C-B	Saccharomyces_eubayanus@Seq_972	94.774	5.226	0.309172
YGR092W	Saccharomyces_eubayanus@Seq_3064	94.764	5.236	0.309764
YER178W	Saccharomyces_eubayanus@Seq_2089	94.762	5.238	0.309882
YPR145W	Saccharomyces_eubayanus@Seq_59	94.755	5.245	0.310296
YGR005C	Saccharomyces_eubayanus@Seq_672	94.75	5.25	0.310592
YMR297W	Saccharomyces_eubayanus@Seq_1682	94.737	5.263	0.311361
YIL057C	Saccharomyces_eubayanus@Seq_2716	94.737	5.263	0.311361
YGL040C	Saccharomyces_eubayanus@Seq_2924	94.737	5.263	0.311361
YDL132W	Saccharomyces_eubayanus@Seq_1361	94.724	5.276	0.31213
YJR109C	Saccharomyces_eubayanus@Seq_2048	94.713	5.287	0.312781
YHR037W	Saccharomyces_eubayanus@Seq_174	94.709	5.291	0.313018
YIL090W	Saccharomyces_eubayanus@Seq_3437	94.705	5.295	0.313254
YER103W	Saccharomyces_eubayanus@Seq_1640	94.704	5.296	0.313313
YKL045W	Saccharomyces_eubayanus@Seq_1481	94.697	5.303	0.313728
YPL240C	Saccharomyces_eubayanus@Seq_4299	94.69	5.31	0.314142
YDL215C	Saccharomyces_eubayanus@Seq_2560	94.689	5.311	0.314201
YKR080W	Saccharomyces_eubayanus@Seq_3384	94.688	5.312	0.31426
YHR208W	Saccharomyces_eubayanus@Seq_281	94.656	5.344	0.316153
YNL312W	Saccharomyces_eubayanus@Seq_2979	94.656	5.344	0.316153
YBL030C	Saccharomyces_eubayanus@Seq_4782	94.654	5.346	0.316271
YHR094C	Saccharomyces_eubayanus@Seq_4101	94.643	5.357	0.316922
YOL059W	Saccharomyces_eubayanus@Seq_4522	94.643	5.357	0.316922
YFR015C	Saccharomyces_eubayanus@Seq_1283	94.64	5.36	0.3171
YDL001W	Saccharomyces_eubayanus@Seq_1628	94.639	5.361	0.317159
YNR003C	Saccharomyces_eubayanus@Seq_3645	94.637	5.363	0.317277
YBR171W	Saccharomyces_eubayanus@Seq_4786	94.634	5.366	0.317455
YKL029C	Saccharomyces_eubayanus@Seq_1969	94.627	5.373	0.317869
YGL019W	Saccharomyces_eubayanus@Seq_1482	94.624	5.376	0.318046
YGR061C	Saccharomyces_eubayanus@Seq_2853	94.624	5.376	0.318046
YLR060W	Saccharomyces_eubayanus@Seq_1127	94.622	5.378	0.318165
YGR028W	Saccharomyces_eubayanus@Seq_1037	94.618	5.382	0.318401
YPL154C	Saccharomyces_eubayanus@Seq_3592	94.615	5.385	0.318579
YCL017C	Saccharomyces_eubayanus@Seq_3367	94.611	5.389	0.318815
YMR015C	Saccharomyces_eubayanus@Seq_1495	94.61	5.39	0.318875
YNL010W	Saccharomyces_eubayanus@Seq_3057	94.606	5.394	0.319111
YHL031C	Saccharomyces_eubayanus@Seq_4662	94.595	5.405	0.319762
YLR110C	Saccharomyces_eubayanus@Seq_4904	94.595	5.405	0.319762
YMR309C	Saccharomyces_eubayanus@Seq_4441	94.588	5.412	0.320176
YNL117W	Saccharomyces_eubayanus@Seq_4654	94.585	5.415	0.320354
YGR124W	Saccharomyces_eubayanus@Seq_511	94.58	5.42	0.320649
YKL110C	Saccharomyces_eubayanus@Seq_1282	94.569	5.431	0.3213
YOR272W	Saccharomyces_eubayanus@Seq_5033	94.565	5.435	0.321537
YCR059C	Saccharomyces_eubayanus@Seq_3427	94.553	5.447	0.322247
YCR053W	Saccharomyces_eubayanus@Seq_632	94.553	5.447	0.322247
YKR002W	Saccharomyces_eubayanus@Seq_4875	94.552	5.448	0.322306
YPL135W	Saccharomyces_eubayanus@Seq_1299	94.545	5.455	0.32272
YPL122C	Saccharomyces_eubayanus@Seq_2730	94.542	5.458	0.322897
YOR142W	Saccharomyces_eubayanus@Seq_1851	94.529	5.471	0.323667
YGL059W	Saccharomyces_eubayanus@Seq_2088	94.526	5.474	0.323844
YNR032C-A	Saccharomyces_eubayanus@Seq_2610	94.521	5.479	0.32414
YOR224C	Saccharomyces_eubayanus@Seq_755	94.521	5.479	0.32414
YJR095W	Saccharomyces_eubayanus@Seq_4882	94.516	5.484	0.324436
YPL058C	Saccharomyces_eubayanus@Seq_1899	94.511	5.489	0.324731
YKL113C	Saccharomyces_eubayanus@Seq_2989	94.488	5.512	0.326092
YBR135W	Saccharomyces_eubayanus@Seq_901	94.483	5.517	0.326388
YER070W	Saccharomyces_eubayanus@Seq_1573	94.482	5.518	0.326447
YLR009W	Saccharomyces_eubayanus@Seq_3605	94.472	5.528	0.327039
YIL074C	Saccharomyces_eubayanus@Seq_3332	94.456	5.544	0.327985
YPL117C	Saccharomyces_eubayanus@Seq_287	94.444	5.556	0.328695
YLR249W	Saccharomyces_eubayanus@Seq_2888	94.444	5.556	0.328695
YKL120W	Saccharomyces_eubayanus@Seq_76	94.444	5.556	0.328695
YNL287W	Saccharomyces_eubayanus@Seq_3379	94.439	5.561	0.328991
YER065C	Saccharomyces_eubayanus@Seq_1515	94.434	5.566	0.329287
YPR103W	Saccharomyces_eubayanus@Seq_4290	94.425	5.575	0.329819
YGR132C	Saccharomyces_eubayanus@Seq_436	94.425	5.575	0.329819
YPR019W	Saccharomyces_eubayanus@Seq_612	94.421	5.579	0.330056
YNR034W	Saccharomyces_eubayanus@Seq_780	94.41	5.59	0.330707
YDL201W	Saccharomyces_eubayanus@Seq_3537	94.406	5.594	0.330943
YJL050W	Saccharomyces_eubayanus@Seq_2718	94.398	5.602	0.331417
YIL118W	Saccharomyces_eubayanus@Seq_1802	94.397	5.603	0.331476
YGR204W	Saccharomyces_eubayanus@Seq_3734	94.397	5.603	0.331476
YOR244W	Saccharomyces_eubayanus@Seq_3746	94.395	5.605	0.331594
YPR094W	Saccharomyces_eubayanus@Seq_559	94.393	5.607	0.331712
YAL054C	Saccharomyces_eubayanus@Seq_2559	94.39	5.61	0.33189
YLR017W	Saccharomyces_eubayanus@Seq_2284	94.362	5.638	0.333546
YIR041W	Saccharomyces_eubayanus@Seq_1084	94.355	5.645	0.33396
YCR104W	Saccharomyces_eubayanus@Seq_1084	94.355	5.645	0.33396
YOR394W	Saccharomyces_eubayanus@Seq_1922	94.355	5.645	0.33396
YPL282C	Saccharomyces_eubayanus@Seq_1922	94.355	5.645	0.33396
YMR325W	Saccharomyces_eubayanus@Seq_1922	94.355	5.645	0.33396
YIR041W	Saccharomyces_eubayanus@Seq_4206	94.355	5.645	0.33396
YCR104W	Saccharomyces_eubayanus@Seq_4206	94.355	5.645	0.33396
YNL061W	Saccharomyces_eubayanus@Seq_117	94.346	5.654	0.334493
YDL081C	Saccharomyces_eubayanus@Seq_1927	94.34	5.66	0.334848
YPL259C	Saccharomyces_eubayanus@Seq_2971	94.34	5.66	0.334848
YBR202W	Saccharomyces_eubayanus@Seq_480	94.32	5.68	0.336031
YKR038C	Saccharomyces_eubayanus@Seq_984	94.301	5.699	0.337155
YML086C	Saccharomyces_eubayanus@Seq_3129	94.297	5.703	0.337392
YKR062W	Saccharomyces_eubayanus@Seq_2397	94.294	5.706	0.337569
YGR255C	Saccharomyces_eubayanus@Seq_1995	94.292	5.708	0.337688
YNR052C	Saccharomyces_eubayanus@Seq_4590	94.292	5.708	0.337688
YBR222C	Saccharomyces_eubayanus@Seq_3612	94.291	5.709	0.337747
YJR044C	Saccharomyces_eubayanus@Seq_3613	94.286	5.714	0.338043
YIL125W	Saccharomyces_eubayanus@Seq_2999	94.28	5.72	0.338397
YHR174W	Saccharomyces_eubayanus@Seq_4807	94.279	5.721	0.338457
YEL034W	Saccharomyces_eubayanus@Seq_3098	94.268	5.732	0.339107
YHR099W	Saccharomyces_eubayanus@Seq_4455	94.262	5.738	0.339462
YMR303C	Saccharomyces_eubayanus@Seq_1866	94.253	5.747	0.339995
YHR049W	Saccharomyces_eubayanus@Seq_2901	94.239	5.761	0.340823
YPL129W	Saccharomyces_eubayanus@Seq_4314	94.239	5.761	0.340823
YHR064C	Saccharomyces_eubayanus@Seq_3872	94.238	5.762	0.340882
YCR034W	Saccharomyces_eubayanus@Seq_3445	94.236	5.764	0.341001
YBR137W	Saccharomyces_eubayanus@Seq_901	94.22	5.78	0.341947
YGL245W	Saccharomyces_eubayanus@Seq_4673	94.209	5.791	0.342598
YDR023W	Saccharomyces_eubayanus@Seq_4918	94.209	5.791	0.342598
YBR245C	Saccharomyces_eubayanus@Seq_3693	94.195	5.805	0.343426
YMR241W	Saccharomyces_eubayanus@Seq_700	94.194	5.806	0.343485
YOR226C	Saccharomyces_eubayanus@Seq_755	94.194	5.806	0.343485
YGL112C	Saccharomyces_eubayanus@Seq_2152	94.186	5.814	0.343959
YDR378C	Saccharomyces_eubayanus@Seq_3941	94.186	5.814	0.343959
YCR047C	Saccharomyces_eubayanus@Seq_2757	94.182	5.818	0.344195
YIL109C	Saccharomyces_eubayanus@Seq_526	94.181	5.819	0.344254
YDR237W	Saccharomyces_eubayanus@Seq_401	94.178	5.822	0.344432
YDR487C	Saccharomyces_eubayanus@Seq_1539	94.175	5.825	0.344609
YER003C	Saccharomyces_eubayanus@Seq_1897	94.172	5.828	0.344787
YGL003C	Saccharomyces_eubayanus@Seq_3122	94.17	5.83	0.344905
YKL224C	Saccharomyces_eubayanus@Seq_1922	94.167	5.833	0.345083
YBL108C-A	Saccharomyces_eubayanus@Seq_1975	94.167	5.833	0.345083
YGL261C	Saccharomyces_eubayanus@Seq_1975	94.167	5.833	0.345083
YAL068C	Saccharomyces_eubayanus@Seq_1975	94.167	5.833	0.345083
YLR461W	Saccharomyces_eubayanus@Seq_1975	94.167	5.833	0.345083
YBL108C-A	Saccharomyces_eubayanus@Seq_2277	94.167	5.833	0.345083
YGL261C	Saccharomyces_eubayanus@Seq_2277	94.167	5.833	0.345083
YAL068C	Saccharomyces_eubayanus@Seq_2277	94.167	5.833	0.345083
YLR461W	Saccharomyces_eubayanus@Seq_2277	94.167	5.833	0.345083
YLR163C	Saccharomyces_eubayanus@Seq_3398	94.156	5.844	0.345733
YML124C	Saccharomyces_eubayanus@Seq_4473	94.156	5.844	0.345733
YNL014W	Saccharomyces_eubayanus@Seq_1824	94.151	5.849	0.346029
YDL166C	Saccharomyces_eubayanus@Seq_4612	94.149	5.851	0.346147
YBR125C	Saccharomyces_eubayanus@Seq_618	94.148	5.852	0.346207
YDR226W	Saccharomyces_eubayanus@Seq_4379	94.144	5.856	0.346443
YDR238C	Saccharomyces_eubayanus@Seq_568	94.142	5.858	0.346562
YNL268W	Saccharomyces_eubayanus@Seq_4159	94.141	5.859	0.346621
YKL203C	Saccharomyces_eubayanus@Seq_322	94.139	5.861	0.346739
YBR251W	Saccharomyces_eubayanus@Seq_4804	94.137	5.863	0.346857
YGR286C	Saccharomyces_eubayanus@Seq_1971	94.133	5.867	0.347094
YLR027C	Saccharomyces_eubayanus@Seq_4538	94.132	5.868	0.347153
YDR429C	Saccharomyces_eubayanus@Seq_1197	94.118	5.882	0.347981
YLR363W-A	Saccharomyces_eubayanus@Seq_1448	94.118	5.882	0.347981
YLR386W	Saccharomyces_eubayanus@Seq_254	94.091	5.909	0.349579
YPL170W	Saccharomyces_eubayanus@Seq_2887	94.079	5.921	0.350289
YJR072C	Saccharomyces_eubayanus@Seq_4385	94.057	5.943	0.35159
YDR353W	Saccharomyces_eubayanus@Seq_4013	94.044	5.956	0.352359
YOR298C-A	Saccharomyces_eubayanus@Seq_2524	94.04	5.96	0.352596
YHR170W	Saccharomyces_eubayanus@Seq_3522	94.038	5.962	0.352714
YLR203C	Saccharomyces_eubayanus@Seq_3658	94.037	5.963	0.352773
YHL016C	Saccharomyces_eubayanus@Seq_2810	94.022	5.978	0.353661
YAL030W	Saccharomyces_eubayanus@Seq_1647	94.017	5.983	0.353957
YIL176C	Saccharomyces_eubayanus@Seq_4695	94.017	5.983	0.353957
YJL223C	Saccharomyces_eubayanus@Seq_4695	94.017	5.983	0.353957
YGR294W	Saccharomyces_eubayanus@Seq_4695	94.017	5.983	0.353957
YEL049W	Saccharomyces_eubayanus@Seq_4695	94.017	5.983	0.353957
YDR542W	Saccharomyces_eubayanus@Seq_4695	94.017	5.983	0.353957
YIR022W	Saccharomyces_eubayanus@Seq_1137	94.012	5.988	0.354252
YMR272C	Saccharomyces_eubayanus@Seq_137	94.01	5.99	0.354371
YKR093W	Saccharomyces_eubayanus@Seq_2015	94.01	5.99	0.354371
YGR260W	Saccharomyces_eubayanus@Seq_3356	94.007	5.993	0.354548
YMR226C	Saccharomyces_eubayanus@Seq_4532	94.007	5.993	0.354548
YOL010W	Saccharomyces_eubayanus@Seq_4090	94.005	5.995	0.354667
YDR002W	Saccharomyces_eubayanus@Seq_3555	94	6	0.354962
YJL127C-B	Saccharomyces_eubayanus@Seq_4118	94	6	0.354962
YEL021W	Saccharomyces_eubayanus@Seq_822	94	6	0.354962
YNL248C	Saccharomyces_eubayanus@Seq_1002	93.976	6.024	0.356382
YJR076C	Saccharomyces_eubayanus@Seq_35	93.976	6.024	0.356382
YBR243C	Saccharomyces_eubayanus@Seq_726	93.973	6.027	0.35656
YDL111C	Saccharomyces_eubayanus@Seq_3652	93.962	6.038	0.35721
YGR087C	Saccharomyces_eubayanus@Seq_3583	93.961	6.039	0.35727
YGL238W	Saccharomyces_eubayanus@Seq_964	93.958	6.042	0.357447
YML120C	Saccharomyces_eubayanus@Seq_22	93.957	6.043	0.357506
YDL006W	Saccharomyces_eubayanus@Seq_2997	93.95	6.05	0.35792
YER012W	Saccharomyces_eubayanus@Seq_4000	93.939	6.061	0.358571
YLR377C	Saccharomyces_eubayanus@Seq_1039	93.931	6.069	0.359044
YCR004C	Saccharomyces_eubayanus@Seq_3670	93.927	6.073	0.359281
YMR313C	Saccharomyces_eubayanus@Seq_3531	93.925	6.075	0.359399
YGR118W	Saccharomyces_eubayanus@Seq_1161	93.919	6.081	0.359754
YPR132W	Saccharomyces_eubayanus@Seq_1161	93.919	6.081	0.359754
YHR051W	Saccharomyces_eubayanus@Seq_4568	93.919	6.081	0.359754
YOR327C	Saccharomyces_eubayanus@Seq_337	93.913	6.087	0.360109
YLR185W	Saccharomyces_eubayanus@Seq_1062	93.902	6.098	0.36076
YGR256W	Saccharomyces_eubayanus@Seq_2030	93.902	6.098	0.36076
YER087C-B	Saccharomyces_eubayanus@Seq_4646	93.902	6.098	0.36076
YNR037C	Saccharomyces_eubayanus@Seq_4980	93.902	6.098	0.36076
YBR192W	Saccharomyces_eubayanus@Seq_908	93.899	6.101	0.360938
YKL003C	Saccharomyces_eubayanus@Seq_2601	93.893	6.107	0.361293
YFR009W	Saccharomyces_eubayanus@Seq_3020	93.883	6.117	0.361884
YJL212C	Saccharomyces_eubayanus@Seq_3087	93.883	6.117	0.361884
YIL103W	Saccharomyces_eubayanus@Seq_1583	93.882	6.118	0.361943
YML064C	Saccharomyces_eubayanus@Seq_2445	93.878	6.122	0.36218
YOR108W	Saccharomyces_eubayanus@Seq_1053	93.874	6.126	0.362417
YKL060C	Saccharomyces_eubayanus@Seq_4028	93.872	6.128	0.362535
YFR044C	Saccharomyces_eubayanus@Seq_873	93.869	6.131	0.362712
YMR105C	Saccharomyces_eubayanus@Seq_3897	93.849	6.151	0.363896
YOR270C	Saccharomyces_eubayanus@Seq_1657	93.841	6.159	0.364369
YDR384C	Saccharomyces_eubayanus@Seq_4802	93.841	6.159	0.364369
YBR021W	Saccharomyces_eubayanus@Seq_2517	93.839	6.161	0.364487
YHR174W	Saccharomyces_eubayanus@Seq_4308	93.822	6.178	0.365493
YDR127W	Saccharomyces_eubayanus@Seq_3888	93.813	6.187	0.366025
YER056C	Saccharomyces_eubayanus@Seq_1813	93.809	6.191	0.366262
YEL039C	Saccharomyces_eubayanus@Seq_3196	93.805	6.195	0.366499
YJR105W	Saccharomyces_eubayanus@Seq_2385	93.789	6.211	0.367445
YER156C	Saccharomyces_eubayanus@Seq_4153	93.787	6.213	0.367564
YIL066C	Saccharomyces_eubayanus@Seq_3925	93.779	6.221	0.368037
YNL112W	Saccharomyces_eubayanus@Seq_4433	93.775	6.225	0.368273
YML016C	Saccharomyces_eubayanus@Seq_4929	93.769	6.231	0.368628
YNL021W	Saccharomyces_eubayanus@Seq_2570	93.768	6.232	0.368688
YKL004W	Saccharomyces_eubayanus@Seq_2877	93.766	6.234	0.368806
YGL234W	Saccharomyces_eubayanus@Seq_3942	93.766	6.234	0.368806
YML058W-A	Saccharomyces_eubayanus@Seq_1700	93.75	6.25	0.369752
YLR109W	Saccharomyces_eubayanus@Seq_2441	93.75	6.25	0.369752
YDR086C	Saccharomyces_eubayanus@Seq_3375	93.75	6.25	0.369752
YNR018W	Saccharomyces_eubayanus@Seq_4700	93.75	6.25	0.369752
YIL048W	Saccharomyces_eubayanus@Seq_3710	93.745	6.255	0.370048
YJR010W	Saccharomyces_eubayanus@Seq_2599	93.738	6.262	0.370462
YJR152W	Saccharomyces_eubayanus@Seq_725	93.738	6.262	0.370462
YBR145W	Saccharomyces_eubayanus@Seq_584	93.732	6.268	0.370817
YFL028C	Saccharomyces_eubayanus@Seq_2190	93.728	6.272	0.371054
YDR395W	Saccharomyces_eubayanus@Seq_252	93.723	6.277	0.37135
YNR050C	Saccharomyces_eubayanus@Seq_5	93.722	6.278	0.371409
YER107C	Saccharomyces_eubayanus@Seq_3478	93.699	6.301	0.37277
YPL264C	Saccharomyces_eubayanus@Seq_4808	93.696	6.304	0.372947
YOR128C	Saccharomyces_eubayanus@Seq_2523	93.695	6.305	0.373006
YDR189W	Saccharomyces_eubayanus@Seq_1011	93.694	6.306	0.373065
YDR079W	Saccharomyces_eubayanus@Seq_1831	93.694	6.306	0.373065
YLR069C	Saccharomyces_eubayanus@Seq_1475	93.693	6.307	0.373125
YPR056W	Saccharomyces_eubayanus@Seq_308	93.675	6.325	0.37419
YBR283C	Saccharomyces_eubayanus@Seq_2017	93.673	6.327	0.374308
YBR263W	Saccharomyces_eubayanus@Seq_2906	93.673	6.327	0.374308
YER053C	Saccharomyces_eubayanus@Seq_2738	93.667	6.333	0.374663
YLR172C	Saccharomyces_eubayanus@Seq_3717	93.667	6.333	0.374663
YHR169W	Saccharomyces_eubayanus@Seq_3522	93.662	6.338	0.374959
YPR138C	Saccharomyces_eubayanus@Seq_2934	93.661	6.339	0.375018
YIL083C	Saccharomyces_eubayanus@Seq_4292	93.66	6.34	0.375077
YIL068C	Saccharomyces_eubayanus@Seq_781	93.649	6.351	0.375728
YNL064C	Saccharomyces_eubayanus@Seq_2518	93.643	6.357	0.376083
YLR275W	Saccharomyces_eubayanus@Seq_728	93.636	6.364	0.376497
YIR026C	Saccharomyces_eubayanus@Seq_1049	93.629	6.371	0.376911
YGL207W	Saccharomyces_eubayanus@Seq_4312	93.629	6.371	0.376911
YNL277W	Saccharomyces_eubayanus@Seq_3805	93.621	6.379	0.377384
YCL001W	Saccharomyces_eubayanus@Seq_4975	93.617	6.383	0.377621
YFR050C	Saccharomyces_eubayanus@Seq_638	93.609	6.391	0.378094
YLR134W	Saccharomyces_eubayanus@Seq_2333	93.606	6.394	0.378272
YIL078W	Saccharomyces_eubayanus@Seq_3876	93.605	6.395	0.378331
YCL031C	Saccharomyces_eubayanus@Seq_2674	93.603	6.397	0.378449
YJR117W	Saccharomyces_eubayanus@Seq_599	93.598	6.402	0.378745
YPL082C	Saccharomyces_eubayanus@Seq_4368	93.594	6.406	0.378981
YGR254W	Saccharomyces_eubayanus@Seq_4308	93.593	6.407	0.379041
YDR368W	Saccharomyces_eubayanus@Seq_3527	93.59	6.41	0.379218
YLR395C	Saccharomyces_eubayanus@Seq_787	93.59	6.41	0.379218
YLR048W	Saccharomyces_eubayanus@Seq_4720	93.585	6.415	0.379514
YPL160W	Saccharomyces_eubayanus@Seq_1985	93.584	6.416	0.379573
YMR183C	Saccharomyces_eubayanus@Seq_4474	93.581	6.419	0.379751
YLR348C	Saccharomyces_eubayanus@Seq_4959	93.581	6.419	0.379751
YLR093C	Saccharomyces_eubayanus@Seq_592	93.574	6.426	0.380165
YML035C	Saccharomyces_eubayanus@Seq_2424	93.572	6.428	0.380283
YDR308C	Saccharomyces_eubayanus@Seq_1751	93.571	6.429	0.380342
YER187W	Saccharomyces_eubayanus@Seq_3665	93.571	6.429	0.380342
YNL132W	Saccharomyces_eubayanus@Seq_3511	93.567	6.433	0.380579
YPL002C	Saccharomyces_eubayanus@Seq_3340	93.562	6.438	0.380875
YLL025W	Saccharomyces_eubayanus@Seq_1084	93.548	6.452	0.381703
YLR037C	Saccharomyces_eubayanus@Seq_1084	93.548	6.452	0.381703
YIR041W	Saccharomyces_eubayanus@Seq_1922	93.548	6.452	0.381703
YCR104W	Saccharomyces_eubayanus@Seq_1922	93.548	6.452	0.381703
YHR205W	Saccharomyces_eubayanus@Seq_2758	93.548	6.452	0.381703
YGL187C	Saccharomyces_eubayanus@Seq_2847	93.548	6.452	0.381703
YLL025W	Saccharomyces_eubayanus@Seq_4206	93.548	6.452	0.381703
YLR037C	Saccharomyces_eubayanus@Seq_4206	93.548	6.452	0.381703
YMR158W	Saccharomyces_eubayanus@Seq_4356	93.548	6.452	0.381703
YIL075C	Saccharomyces_eubayanus@Seq_1594	93.545	6.455	0.38188
YAL016W	Saccharomyces_eubayanus@Seq_454	93.543	6.457	0.381999
YDL190C	Saccharomyces_eubayanus@Seq_2641	93.535	6.465	0.382472
YKL091C	Saccharomyces_eubayanus@Seq_2611	93.528	6.472	0.382886
YPR100W	Saccharomyces_eubayanus@Seq_3862	93.525	6.475	0.383064
YKL152C	Saccharomyces_eubayanus@Seq_954	93.522	6.478	0.383241
YGR285C	Saccharomyces_eubayanus@Seq_539	93.519	6.481	0.383419
YIL062C	Saccharomyces_eubayanus@Seq_1416	93.506	6.494	0.384188
YJR104C	Saccharomyces_eubayanus@Seq_823	93.506	6.494	0.384188
YGL125W	Saccharomyces_eubayanus@Seq_437	93.5	6.5	0.384543
YMR263W	Saccharomyces_eubayanus@Seq_2323	93.496	6.504	0.384779
YDL017W	Saccharomyces_eubayanus@Seq_2090	93.491	6.509	0.385075
YJR068W	Saccharomyces_eubayanus@Seq_298	93.484	6.516	0.385489
YER090W	Saccharomyces_eubayanus@Seq_1876	93.478	6.522	0.385844
YOL129W	Saccharomyces_eubayanus@Seq_3407	93.478	6.522	0.385844
YGR244C	Saccharomyces_eubayanus@Seq_4052	93.478	6.522	0.385844
YNL079C	Saccharomyces_eubayanus@Seq_902	93.467	6.533	0.386495
YBL075C	Saccharomyces_eubayanus@Seq_2255	93.465	6.535	0.386613
YML051W	Saccharomyces_eubayanus@Seq_3353	93.447	6.553	0.387678
YHR162W	Saccharomyces_eubayanus@Seq_3345	93.443	6.557	0.387915
YCR084C	Saccharomyces_eubayanus@Seq_2639	93.436	6.564	0.388329
YOR074C	Saccharomyces_eubayanus@Seq_442	93.421	6.579	0.389216
YNL025C	Saccharomyces_eubayanus@Seq_1280	93.407	6.593	0.390044
YML108W	Saccharomyces_eubayanus@Seq_425	93.407	6.593	0.390044
YOR198C	Saccharomyces_eubayanus@Seq_3240	93.404	6.596	0.390222
YEL036C	Saccharomyces_eubayanus@Seq_1344	93.4	6.6	0.390459
YHR007C	Saccharomyces_eubayanus@Seq_852	93.396	6.604	0.390695
YOR361C	Saccharomyces_eubayanus@Seq_185	93.388	6.612	0.391169
YGL114W	Saccharomyces_eubayanus@Seq_1675	93.379	6.621	0.391701
YLR244C	Saccharomyces_eubayanus@Seq_668	93.369	6.631	0.392293
YDR453C	Saccharomyces_eubayanus@Seq_3189	93.367	6.633	0.392411
YOR046C	Saccharomyces_eubayanus@Seq_2388	93.361	6.639	0.392766
YKL210W	Saccharomyces_eubayanus@Seq_3871	93.359	6.641	0.392884
YGL194C	Saccharomyces_eubayanus@Seq_1389	93.348	6.652	0.393535
YIL176C	Saccharomyces_eubayanus@Seq_1975	93.333	6.667	0.394422
YJL223C	Saccharomyces_eubayanus@Seq_1975	93.333	6.667	0.394422
YGR294W	Saccharomyces_eubayanus@Seq_1975	93.333	6.667	0.394422
YEL049W	Saccharomyces_eubayanus@Seq_1975	93.333	6.667	0.394422
YDR542W	Saccharomyces_eubayanus@Seq_1975	93.333	6.667	0.394422
YIL176C	Saccharomyces_eubayanus@Seq_2277	93.333	6.667	0.394422
YJL223C	Saccharomyces_eubayanus@Seq_2277	93.333	6.667	0.394422
YGR294W	Saccharomyces_eubayanus@Seq_2277	93.333	6.667	0.394422
YEL049W	Saccharomyces_eubayanus@Seq_2277	93.333	6.667	0.394422
YDR542W	Saccharomyces_eubayanus@Seq_2277	93.333	6.667	0.394422
YGR183C	Saccharomyces_eubayanus@Seq_2671	93.333	6.667	0.394422
YLR438C-A	Saccharomyces_eubayanus@Seq_3282	93.333	6.667	0.394422
YDR256C	Saccharomyces_eubayanus@Seq_3326	93.333	6.667	0.394422
YEL031W	Saccharomyces_eubayanus@Seq_581	93.333	6.667	0.394422
YER067W	Saccharomyces_eubayanus@Seq_4507	93.289	6.711	0.397025
YJL060W	Saccharomyces_eubayanus@Seq_2966	93.287	6.713	0.397144
YIL160C	Saccharomyces_eubayanus@Seq_1748	93.285	6.715	0.397262
YLR340W	Saccharomyces_eubayanus@Seq_804	93.269	6.731	0.398209
YJR096W	Saccharomyces_eubayanus@Seq_2521	93.262	6.738	0.398623
YER177W	Saccharomyces_eubayanus@Seq_1744	93.258	6.742	0.398859
YDR363W-A	Saccharomyces_eubayanus@Seq_1746	93.258	6.742	0.398859
YPR183W	Saccharomyces_eubayanus@Seq_3715	93.258	6.742	0.398859
YJL085W	Saccharomyces_eubayanus@Seq_790	93.258	6.742	0.398859
YDL145C	Saccharomyces_eubayanus@Seq_2153	93.256	6.744	0.398978
YGR024C	Saccharomyces_eubayanus@Seq_1569	93.249	6.751	0.399392
YBL093C	Saccharomyces_eubayanus@Seq_1477	93.243	6.757	0.399747
YHR190W	Saccharomyces_eubayanus@Seq_4956	93.243	6.757	0.399747
YFL046W	Saccharomyces_eubayanus@Seq_3431	93.237	6.763	0.400102
YJL045W	Saccharomyces_eubayanus@Seq_2399	93.218	6.782	0.401226
YGR088W	Saccharomyces_eubayanus@Seq_2481	93.214	6.786	0.401462
YGL009C	Saccharomyces_eubayanus@Seq_3304	93.196	6.804	0.402527
YGR094W	Saccharomyces_eubayanus@Seq_1320	93.195	6.805	0.402586
YDR071C	Saccharomyces_eubayanus@Seq_2965	93.194	6.806	0.402646
YBL076C	Saccharomyces_eubayanus@Seq_2331	93.19	6.81	0.402882
YHR020W	Saccharomyces_eubayanus@Seq_2809	93.188	6.812	0.403001
YLR174W	Saccharomyces_eubayanus@Seq_120	93.187	6.813	0.40306
YML073C	Saccharomyces_eubayanus@Seq_238	93.182	6.818	0.403356
YDR500C	Saccharomyces_eubayanus@Seq_3599	93.182	6.818	0.403356
YNR043W	Saccharomyces_eubayanus@Seq_587	93.182	6.818	0.403356
YGL225W	Saccharomyces_eubayanus@Seq_2207	93.175	6.825	0.40377
YBR301W	Saccharomyces_eubayanus@Seq_4695	93.162	6.838	0.404539
YMR108W	Saccharomyces_eubayanus@Seq_1697	93.159	6.841	0.404716
YAR018C	Saccharomyces_eubayanus@Seq_4316	93.151	6.849	0.40519
YMR010W	Saccharomyces_eubayanus@Seq_3755	93.147	6.853	0.405426
YPR051W	Saccharomyces_eubayanus@Seq_2826	93.143	6.857	0.405663
YGL055W	Saccharomyces_eubayanus@Seq_536	93.137	6.863	0.406018
YPL036W	Saccharomyces_eubayanus@Seq_1527	93.136	6.864	0.406077
YLR354C	Saccharomyces_eubayanus@Seq_905	93.134	6.866	0.406195
YNL181W	Saccharomyces_eubayanus@Seq_2256	93.13	6.87	0.406432
YLR351C	Saccharomyces_eubayanus@Seq_4527	93.127	6.873	0.406609
YMR315W	Saccharomyces_eubayanus@Seq_1437	93.123	6.877	0.406846
YLR363C	Saccharomyces_eubayanus@Seq_3099	93.119	6.881	0.407083
YER026C	Saccharomyces_eubayanus@Seq_3831	93.116	6.884	0.40726
YNL007C	Saccharomyces_eubayanus@Seq_381	93.113	6.887	0.407438
YDR047W	Saccharomyces_eubayanus@Seq_4325	93.113	6.887	0.407438
YJL167W	Saccharomyces_eubayanus@Seq_2050	93.103	6.897	0.408029
YPL225W	Saccharomyces_eubayanus@Seq_3308	93.103	6.897	0.408029
YBL064C	Saccharomyces_eubayanus@Seq_3763	93.103	6.897	0.408029
YIL051C	Saccharomyces_eubayanus@Seq_4341	93.103	6.897	0.408029
YIR031C	Saccharomyces_eubayanus@Seq_4596	93.103	6.897	0.408029
YJR135W-A	Saccharomyces_eubayanus@Seq_664	93.103	6.897	0.408029
YLR276C	Saccharomyces_eubayanus@Seq_1629	93.098	6.902	0.408325
YMR197C	Saccharomyces_eubayanus@Seq_4686	93.088	6.912	0.408917
YML030W	Saccharomyces_eubayanus@Seq_5034	93.082	6.918	0.409272
YDR377W	Saccharomyces_eubayanus@Seq_1285	93.069	6.931	0.410041
YIL033C	Saccharomyces_eubayanus@Seq_4504	93.069	6.931	0.410041
YML070W	Saccharomyces_eubayanus@Seq_2551	93.068	6.932	0.4101
YNL162W-A	Saccharomyces_eubayanus@Seq_199	93.056	6.944	0.41081
YEL032W	Saccharomyces_eubayanus@Seq_507	93.04	6.96	0.411756
YDR477W	Saccharomyces_eubayanus@Seq_1363	93.038	6.962	0.411875
YHR142W	Saccharomyces_eubayanus@Seq_194	93.038	6.962	0.411875
YMR196W	Saccharomyces_eubayanus@Seq_80	93.034	6.966	0.412111
YMR055C	Saccharomyces_eubayanus@Seq_5005	93.031	6.969	0.412289
YBR017C	Saccharomyces_eubayanus@Seq_1587	93.028	6.972	0.412466
YHR098C	Saccharomyces_eubayanus@Seq_3496	93.026	6.974	0.412585
YLL018C-A	Saccharomyces_eubayanus@Seq_228	93.023	6.977	0.412762
YLR328W	Saccharomyces_eubayanus@Seq_10	93.017	6.983	0.413117
YDR486C	Saccharomyces_eubayanus@Seq_1539	93.013	6.987	0.413354
YHR039C	Saccharomyces_eubayanus@Seq_1637	93.012	6.988	0.413413
YDL227C	Saccharomyces_eubayanus@Seq_3074	93.003	6.997	0.413945
YNR055C	Saccharomyces_eubayanus@Seq_4513	93.003	6.997	0.413945
YDL078C	Saccharomyces_eubayanus@Seq_791	93.003	6.997	0.413945
YDR345C	Saccharomyces_eubayanus@Seq_4101	93	7	0.414123
YPR168W	Saccharomyces_eubayanus@Seq_1192	92.994	7.006	0.414478
YJR047C	Saccharomyces_eubayanus@Seq_1321	92.994	7.006	0.414478
YAL048C	Saccharomyces_eubayanus@Seq_3359	92.991	7.009	0.414655
YFR053C	Saccharomyces_eubayanus@Seq_634	92.99	7.01	0.414714
YAL026C	Saccharomyces_eubayanus@Seq_3156	92.989	7.011	0.414774
YGR282C	Saccharomyces_eubayanus@Seq_4324	92.971	7.029	0.415838
YDL168W	Saccharomyces_eubayanus@Seq_217	92.969	7.031	0.415957
YPL030W	Saccharomyces_eubayanus@Seq_366	92.945	7.055	0.417377
YNL290W	Saccharomyces_eubayanus@Seq_1597	92.941	7.059	0.417613
YBR085C-A	Saccharomyces_eubayanus@Seq_2550	92.941	7.059	0.417613
YNL069C	Saccharomyces_eubayanus@Seq_750	92.935	7.065	0.417968
YHR165C	Saccharomyces_eubayanus@Seq_4848	92.934	7.066	0.418027
YJR111C	Saccharomyces_eubayanus@Seq_2325	92.933	7.067	0.418087
YBR117C	Saccharomyces_eubayanus@Seq_82	92.931	7.069	0.418205
YMR096W	Saccharomyces_eubayanus@Seq_477	92.929	7.071	0.418323
YPL240C	Saccharomyces_eubayanus@Seq_1180	92.92	7.08	0.418856
YOR184W	Saccharomyces_eubayanus@Seq_2230	92.911	7.089	0.419388
YGR148C	Saccharomyces_eubayanus@Seq_3072	92.903	7.097	0.419861
YGR148C	Saccharomyces_eubayanus@Seq_4273	92.903	7.097	0.419861
YOR173W	Saccharomyces_eubayanus@Seq_2285	92.898	7.102	0.420157
YEL011W	Saccharomyces_eubayanus@Seq_2289	92.898	7.102	0.420157
YBR198C	Saccharomyces_eubayanus@Seq_1968	92.893	7.107	0.420453
YJR069C	Saccharomyces_eubayanus@Seq_4385	92.893	7.107	0.420453
YLR240W	Saccharomyces_eubayanus@Seq_3472	92.882	7.118	0.421104
YGR055W	Saccharomyces_eubayanus@Seq_4789	92.882	7.118	0.421104
YBR054W	Saccharomyces_eubayanus@Seq_1207	92.881	7.119	0.421163
YGR008C	Saccharomyces_eubayanus@Seq_20	92.857	7.143	0.422583
YBR035C	Saccharomyces_eubayanus@Seq_2799	92.857	7.143	0.422583
YJL033W	Saccharomyces_eubayanus@Seq_2816	92.857	7.143	0.422583
YJL030W	Saccharomyces_eubayanus@Seq_3913	92.857	7.143	0.422583
YLL041C	Saccharomyces_eubayanus@Seq_966	92.857	7.143	0.422583
YFL022C	Saccharomyces_eubayanus@Seq_798	92.843	7.157	0.423411
YNL099C	Saccharomyces_eubayanus@Seq_2220	92.827	7.173	0.424358
YMR237W	Saccharomyces_eubayanus@Seq_1693	92.818	7.182	0.42489
YOL064C	Saccharomyces_eubayanus@Seq_2883	92.816	7.184	0.425008
YNL169C	Saccharomyces_eubayanus@Seq_2287	92.814	7.186	0.425127
YBR003W	Saccharomyces_eubayanus@Seq_260	92.812	7.188	0.425245
YLR022C	Saccharomyces_eubayanus@Seq_440	92.8	7.2	0.425955
YDR372C	Saccharomyces_eubayanus@Seq_1511	92.795	7.205	0.426251
YPL042C	Saccharomyces_eubayanus@Seq_4081	92.793	7.207	0.426369
YPL231W	Saccharomyces_eubayanus@Seq_4625	92.793	7.207	0.426369
YPL106C	Saccharomyces_eubayanus@Seq_1966	92.785	7.215	0.426842
YGR019W	Saccharomyces_eubayanus@Seq_3554	92.781	7.219	0.427079
YAL062W	Saccharomyces_eubayanus@Seq_824	92.779	7.221	0.427197
YPR108W	Saccharomyces_eubayanus@Seq_4371	92.774	7.226	0.427493
YOR362C	Saccharomyces_eubayanus@Seq_2926	92.759	7.241	0.42838
YMR292W	Saccharomyces_eubayanus@Seq_481	92.754	7.246	0.428676
YER095W	Saccharomyces_eubayanus@Seq_2723	92.75	7.25	0.428913
YER073W	Saccharomyces_eubayanus@Seq_8	92.745	7.255	0.429209
YLL025W	Saccharomyces_eubayanus@Seq_1922	92.742	7.258	0.429386
YLR037C	Saccharomyces_eubayanus@Seq_1922	92.742	7.258	0.429386
YER021W	Saccharomyces_eubayanus@Seq_4878	92.734	7.266	0.429859
YLL031C	Saccharomyces_eubayanus@Seq_2533	92.724	7.276	0.430451
YBR023C	Saccharomyces_eubayanus@Seq_629	92.723	7.277	0.43051
YLL053C	Saccharomyces_eubayanus@Seq_4635	92.715	7.285	0.430983
YGR252W	Saccharomyces_eubayanus@Seq_3672	92.711	7.289	0.43122
YPR036W	Saccharomyces_eubayanus@Seq_4193	92.708	7.292	0.431398
YNL121C	Saccharomyces_eubayanus@Seq_4251	92.707	7.293	0.431457
YGL156W	Saccharomyces_eubayanus@Seq_2477	92.705	7.295	0.431575
YNL280C	Saccharomyces_eubayanus@Seq_67	92.694	7.306	0.432226
YMR088C	Saccharomyces_eubayanus@Seq_3334	92.692	7.308	0.432344
YDR062W	Saccharomyces_eubayanus@Seq_348	92.692	7.308	0.432344
YBL033C	Saccharomyces_eubayanus@Seq_3739	92.691	7.309	0.432403
YGL184C	Saccharomyces_eubayanus@Seq_4256	92.688	7.312	0.432581
YBL071W-A	Saccharomyces_eubayanus@Seq_3843	92.683	7.317	0.432877
YDL134C	Saccharomyces_eubayanus@Seq_4201	92.683	7.317	0.432877
YMR049C	Saccharomyces_eubayanus@Seq_1030	92.68	7.32	0.433054
YLR004C	Saccharomyces_eubayanus@Seq_1923	92.678	7.322	0.433172
YDR338C	Saccharomyces_eubayanus@Seq_2903	92.662	7.338	0.434119
YMR112C	Saccharomyces_eubayanus@Seq_3127	92.661	7.339	0.434178
YGR185C	Saccharomyces_eubayanus@Seq_2031	92.64	7.36	0.435421
YIL041W	Saccharomyces_eubayanus@Seq_1442	92.638	7.362	0.435539
YIL129C	Saccharomyces_eubayanus@Seq_1934	92.638	7.362	0.435539
YIR037W	Saccharomyces_eubayanus@Seq_3754	92.638	7.362	0.435539
YBL016W	Saccharomyces_eubayanus@Seq_1274	92.635	7.365	0.435716
YPL091W	Saccharomyces_eubayanus@Seq_3368	92.634	7.366	0.435775
YDL072C	Saccharomyces_eubayanus@Seq_1293	92.611	7.389	0.437136
YLR262C-A	Saccharomyces_eubayanus@Seq_3576	92.593	7.407	0.438201
YPL252C	Saccharomyces_eubayanus@Seq_3607	92.593	7.407	0.438201
YMR099C	Saccharomyces_eubayanus@Seq_3691	92.593	7.407	0.438201
YLR357W	Saccharomyces_eubayanus@Seq_1342	92.588	7.412	0.438497
YNL003C	Saccharomyces_eubayanus@Seq_3286	92.58	7.42	0.43897
YCL025C	Saccharomyces_eubayanus@Seq_2428	92.575	7.425	0.439266
YDR059C	Saccharomyces_eubayanus@Seq_1639	92.568	7.432	0.43968
YOR388C	Saccharomyces_eubayanus@Seq_2984	92.553	7.447	0.440567
YOR229W	Saccharomyces_eubayanus@Seq_3395	92.553	7.447	0.440567
YBR106W	Saccharomyces_eubayanus@Seq_3814	92.553	7.447	0.440567
YJR066W	Saccharomyces_eubayanus@Seq_2451	92.551	7.449	0.440686
YER141W	Saccharomyces_eubayanus@Seq_3593	92.547	7.453	0.440922
YPL023C	Saccharomyces_eubayanus@Seq_3622	92.542	7.458	0.441218
YPL175W	Saccharomyces_eubayanus@Seq_277	92.534	7.466	0.441692
YKL016C	Saccharomyces_eubayanus@Seq_514	92.529	7.471	0.441987
YGL167C	Saccharomyces_eubayanus@Seq_240	92.526	7.474	0.442165
YBR072W	Saccharomyces_eubayanus@Seq_948	92.523	7.477	0.442342
YDR293C	Saccharomyces_eubayanus@Seq_3078	92.518	7.482	0.442638
YDR051C	Saccharomyces_eubayanus@Seq_3481	92.515	7.485	0.442816
YOR294W	Saccharomyces_eubayanus@Seq_1884	92.513	7.487	0.442934
YBR301W	Saccharomyces_eubayanus@Seq_1975	92.5	7.5	0.443703
YHR069C	Saccharomyces_eubayanus@Seq_2136	92.5	7.5	0.443703
YBR301W	Saccharomyces_eubayanus@Seq_2277	92.5	7.5	0.443703
YLR005W	Saccharomyces_eubayanus@Seq_1764	92.489	7.511	0.444354
YER146W	Saccharomyces_eubayanus@Seq_188	92.473	7.527	0.4453
YNL328C	Saccharomyces_eubayanus@Seq_2080	92.466	7.534	0.445714
YHR027C	Saccharomyces_eubayanus@Seq_163	92.462	7.538	0.445951
YDR343C	Saccharomyces_eubayanus@Seq_3029	92.453	7.547	0.446484
YDR342C	Saccharomyces_eubayanus@Seq_3029	92.453	7.547	0.446484
YDL178W	Saccharomyces_eubayanus@Seq_325	92.453	7.547	0.446484
YDR298C	Saccharomyces_eubayanus@Seq_3473	92.453	7.547	0.446484
YBR149W	Saccharomyces_eubayanus@Seq_677	92.442	7.558	0.447134
YML127W	Saccharomyces_eubayanus@Seq_3288	92.427	7.573	0.448022
YOL090W	Saccharomyces_eubayanus@Seq_3291	92.427	7.573	0.448022
YLL024C	Saccharomyces_eubayanus@Seq_1223	92.422	7.578	0.448317
YHR019C	Saccharomyces_eubayanus@Seq_1079	92.419	7.581	0.448495
YML012W	Saccharomyces_eubayanus@Seq_955	92.417	7.583	0.448613
YMR161W	Saccharomyces_eubayanus@Seq_390	92.411	7.589	0.448968
YPL265W	Saccharomyces_eubayanus@Seq_4707	92.409	7.591	0.449087
YDR379C-A	Saccharomyces_eubayanus@Seq_4508	92.405	7.595	0.449323
YLR289W	Saccharomyces_eubayanus@Seq_4501	92.403	7.597	0.449442
YFR021W	Saccharomyces_eubayanus@Seq_4350	92.4	7.6	0.449619
YCL054W	Saccharomyces_eubayanus@Seq_3680	92.399	7.601	0.449678
YGL130W	Saccharomyces_eubayanus@Seq_957	92.391	7.609	0.450151
YOR326W	Saccharomyces_eubayanus@Seq_4106	92.386	7.614	0.450447
YPL204W	Saccharomyces_eubayanus@Seq_1644	92.385	7.615	0.450506
YMR131C	Saccharomyces_eubayanus@Seq_4317	92.383	7.617	0.450625
YLR369W	Saccharomyces_eubayanus@Seq_241	92.381	7.619	0.450743
YJR085C	Saccharomyces_eubayanus@Seq_2530	92.381	7.619	0.450743
YDR267C	Saccharomyces_eubayanus@Seq_3115	92.378	7.622	0.450921
YOR067C	Saccharomyces_eubayanus@Seq_4094	92.374	7.626	0.451157
YFR010W	Saccharomyces_eubayanus@Seq_3020	92.369	7.631	0.451453
YHR104W	Saccharomyces_eubayanus@Seq_189	92.355	7.645	0.452281
YNL229C	Saccharomyces_eubayanus@Seq_2384	92.351	7.649	0.452518
YOR094W	Saccharomyces_eubayanus@Seq_1354	92.35	7.65	0.452577
YBR029C	Saccharomyces_eubayanus@Seq_3808	92.341	7.659	0.453109
YHR092C	Saccharomyces_eubayanus@Seq_3591	92.334	7.666	0.453524
YLR056W	Saccharomyces_eubayanus@Seq_2750	92.329	7.671	0.453819
YOL158C	Saccharomyces_eubayanus@Seq_3772	92.322	7.678	0.454234
YNR076W	Saccharomyces_eubayanus@Seq_109	92.308	7.692	0.455062
YLL064C	Saccharomyces_eubayanus@Seq_109	92.308	7.692	0.455062
YOL161C	Saccharomyces_eubayanus@Seq_109	92.308	7.692	0.455062
YHR005C	Saccharomyces_eubayanus@Seq_1201	92.308	7.692	0.455062
YIL176C	Saccharomyces_eubayanus@Seq_1235	92.308	7.692	0.455062
YJL223C	Saccharomyces_eubayanus@Seq_1235	92.308	7.692	0.455062
YEL049W	Saccharomyces_eubayanus@Seq_1235	92.308	7.692	0.455062
YOL161C	Saccharomyces_eubayanus@Seq_1235	92.308	7.692	0.455062
YJL140W	Saccharomyces_eubayanus@Seq_155	92.308	7.692	0.455062
YLR168C	Saccharomyces_eubayanus@Seq_158	92.308	7.692	0.455062
YLR170C	Saccharomyces_eubayanus@Seq_158	92.308	7.692	0.455062
YDR536W	Saccharomyces_eubayanus@Seq_3113	92.308	7.692	0.455062
YHR186C	Saccharomyces_eubayanus@Seq_2483	92.298	7.702	0.455653
YMR291W	Saccharomyces_eubayanus@Seq_3949	92.295	7.705	0.455831
YOL042W	Saccharomyces_eubayanus@Seq_3924	92.287	7.713	0.456304
YNL264C	Saccharomyces_eubayanus@Seq_4370	92.286	7.714	0.456363
YNR002C	Saccharomyces_eubayanus@Seq_1212	92.281	7.719	0.456659
YJR049C	Saccharomyces_eubayanus@Seq_2039	92.279	7.721	0.456777
YNL200C	Saccharomyces_eubayanus@Seq_4556	92.276	7.724	0.456955
YLR195C	Saccharomyces_eubayanus@Seq_3851	92.274	7.726	0.457073
YMR236W	Saccharomyces_eubayanus@Seq_1693	92.258	7.742	0.45802
YBR061C	Saccharomyces_eubayanus@Seq_1731	92.258	7.742	0.45802
YDL015C	Saccharomyces_eubayanus@Seq_2846	92.258	7.742	0.45802
YCR073W-A	Saccharomyces_eubayanus@Seq_735	92.258	7.742	0.45802
YAL005C	Saccharomyces_eubayanus@Seq_1223	92.257	7.743	0.458079
YFR047C	Saccharomyces_eubayanus@Seq_1510	92.254	7.746	0.458256
YER123W	Saccharomyces_eubayanus@Seq_4925	92.248	7.752	0.458611
YHR065C	Saccharomyces_eubayanus@Seq_923	92.245	7.755	0.458789
YLR100W	Saccharomyces_eubayanus@Seq_1988	92.241	7.759	0.459026
YGR145W	Saccharomyces_eubayanus@Seq_246	92.232	7.768	0.459558
YHR179W	Saccharomyces_eubayanus@Seq_3091	92.231	7.769	0.459617
YLR292C	Saccharomyces_eubayanus@Seq_23	92.228	7.772	0.459795
YOL159C-A	Saccharomyces_eubayanus@Seq_611	92.222	7.778	0.46015
YOR262W	Saccharomyces_eubayanus@Seq_2111	92.219	7.781	0.460327
YER006W	Saccharomyces_eubayanus@Seq_3258	92.218	7.782	0.460386
YOR168W	Saccharomyces_eubayanus@Seq_2326	92.213	7.787	0.460682
YGR100W	Saccharomyces_eubayanus@Seq_2392	92.211	7.789	0.4608
YNL305C	Saccharomyces_eubayanus@Seq_110	92.203	7.797	0.461274
YOL140W	Saccharomyces_eubayanus@Seq_4683	92.199	7.801	0.46151
YGL099W	Saccharomyces_eubayanus@Seq_1369	92.188	7.812	0.462161
YJR013W	Saccharomyces_eubayanus@Seq_3953	92.188	7.812	0.462161
YOL071W	Saccharomyces_eubayanus@Seq_4315	92.188	7.812	0.462161
YJR014W	Saccharomyces_eubayanus@Seq_3953	92.179	7.821	0.462693
YGL012W	Saccharomyces_eubayanus@Seq_4295	92.178	7.822	0.462753
YDL157C	Saccharomyces_eubayanus@Seq_1147	92.174	7.826	0.462989
YOR261C	Saccharomyces_eubayanus@Seq_3970	92.169	7.831	0.463285
YKL067W	Saccharomyces_eubayanus@Seq_3006	92.157	7.843	0.463995
YNL281W	Saccharomyces_eubayanus@Seq_4943	92.157	7.843	0.463995
YDR524C-B	Saccharomyces_eubayanus@Seq_4957	92.157	7.843	0.463995
YKR018C	Saccharomyces_eubayanus@Seq_899	92.149	7.851	0.464468
YOR283W	Saccharomyces_eubayanus@Seq_624	92.14	7.86	0.465001
YPR033C	Saccharomyces_eubayanus@Seq_1364	92.137	7.863	0.465178
YGR065C	Saccharomyces_eubayanus@Seq_2853	92.137	7.863	0.465178
YGR215W	Saccharomyces_eubayanus@Seq_2939	92.135	7.865	0.465297
YLR370C	Saccharomyces_eubayanus@Seq_3526	92.135	7.865	0.465297
YKL086W	Saccharomyces_eubayanus@Seq_3618	92.126	7.874	0.465829
YDR013W	Saccharomyces_eubayanus@Seq_2022	92.118	7.882	0.466302
YCL030C	Saccharomyces_eubayanus@Seq_2674	92.115	7.885	0.46648
YDR427W	Saccharomyces_eubayanus@Seq_2463	92.112	7.888	0.466657
YGR155W	Saccharomyces_eubayanus@Seq_1489	92.11	7.89	0.466776
YIL070C	Saccharomyces_eubayanus@Seq_1154	92.105	7.895	0.467071
YHR181W	Saccharomyces_eubayanus@Seq_1316	92.105	7.895	0.467071
YIL156W-B	Saccharomyces_eubayanus@Seq_302	92.063	7.937	0.469556
YBR208C	Saccharomyces_eubayanus@Seq_4258	92.057	7.943	0.469911
YLR059C	Saccharomyces_eubayanus@Seq_1545	92.056	7.944	0.46997
YMR306W	Saccharomyces_eubayanus@Seq_740	92.045	7.955	0.470621
YLR180W	Saccharomyces_eubayanus@Seq_3745	92.042	7.958	0.470798
YER139C	Saccharomyces_eubayanus@Seq_2239	92.035	7.965	0.471213
YFR028C	Saccharomyces_eubayanus@Seq_2269	92.029	7.971	0.471568
YML094W	Saccharomyces_eubayanus@Seq_575	92.025	7.975	0.471804
YLR321C	Saccharomyces_eubayanus@Seq_3336	92.019	7.981	0.472159
YMR298W	Saccharomyces_eubayanus@Seq_1797	92	8	0.473283
YOR052C	Saccharomyces_eubayanus@Seq_2143	92	8	0.473283
YNL123W	Saccharomyces_eubayanus@Seq_3278	92	8	0.473283
YDL087C	Saccharomyces_eubayanus@Seq_3889	92	8	0.473283
YIL053W	Saccharomyces_eubayanus@Seq_606	92	8	0.473283
YLL034C	Saccharomyces_eubayanus@Seq_1131	91.995	8.005	0.473579
YEL029C	Saccharomyces_eubayanus@Seq_134	91.987	8.013	0.474052
YJR124C	Saccharomyces_eubayanus@Seq_768	91.982	8.018	0.474348
YKL189W	Saccharomyces_eubayanus@Seq_2318	91.98	8.02	0.474466
YHR009C	Saccharomyces_eubayanus@Seq_3860	91.969	8.031	0.475117
YKL041W	Saccharomyces_eubayanus@Seq_181	91.964	8.036	0.475413
YFL034C-A	Saccharomyces_eubayanus@Seq_4225	91.964	8.036	0.475413
YKR014C	Saccharomyces_eubayanus@Seq_429	91.949	8.051	0.4763
YGL106W	Saccharomyces_eubayanus@Seq_3748	91.946	8.054	0.476478
YHR072W	Saccharomyces_eubayanus@Seq_1269	91.933	8.067	0.477247
YJL082W	Saccharomyces_eubayanus@Seq_4988	91.929	8.071	0.477484
YOR150W	Saccharomyces_eubayanus@Seq_1359	91.925	8.075	0.47772
YIL138C	Saccharomyces_eubayanus@Seq_4727	91.925	8.075	0.47772
YDR328C	Saccharomyces_eubayanus@Seq_1456	91.919	8.081	0.478075
YBR291C	Saccharomyces_eubayanus@Seq_3866	91.919	8.081	0.478075
YDR283C	Saccharomyces_eubayanus@Seq_2961	91.916	8.084	0.478253
YDL147W	Saccharomyces_eubayanus@Seq_496	91.91	8.09	0.478608
YPL004C	Saccharomyces_eubayanus@Seq_513	91.908	8.092	0.478726
YPL169C	Saccharomyces_eubayanus@Seq_334	91.901	8.099	0.47914
YGR038W	Saccharomyces_eubayanus@Seq_1008	91.892	8.108	0.479672
YDR382W	Saccharomyces_eubayanus@Seq_19	91.892	8.108	0.479672
YLL005C	Saccharomyces_eubayanus@Seq_3204	91.892	8.108	0.479672
YBR082C	Saccharomyces_eubayanus@Seq_336	91.892	8.108	0.479672
YLR089C	Saccharomyces_eubayanus@Seq_4229	91.892	8.108	0.479672
YKL137W	Saccharomyces_eubayanus@Seq_4793	91.892	8.108	0.479672
YBR025C	Saccharomyces_eubayanus@Seq_462	91.878	8.122	0.480501
YDL037C	Saccharomyces_eubayanus@Seq_1978	91.875	8.125	0.480678
YDL004W	Saccharomyces_eubayanus@Seq_2640	91.875	8.125	0.480678
YDR500C	Saccharomyces_eubayanus@Seq_1062	91.86	8.14	0.481566
YPL118W	Saccharomyces_eubayanus@Seq_3819	91.86	8.14	0.481566
YOR222W	Saccharomyces_eubayanus@Seq_4008	91.857	8.143	0.481743
YDL185W	Saccharomyces_eubayanus@Seq_1151	91.854	8.146	0.481921
YAL023C	Saccharomyces_eubayanus@Seq_2382	91.854	8.146	0.481921
YCR028C-A	Saccharomyces_eubayanus@Seq_4753	91.852	8.148	0.482039
YNL239W	Saccharomyces_eubayanus@Seq_2361	91.85	8.15	0.482157
YDR311W	Saccharomyces_eubayanus@Seq_3044	91.85	8.15	0.482157
YHL032C	Saccharomyces_eubayanus@Seq_4662	91.849	8.151	0.482216
YPR028W	Saccharomyces_eubayanus@Seq_127	91.848	8.152	0.482276
YGL094C	Saccharomyces_eubayanus@Seq_866	91.831	8.169	0.483281
YDR531W	Saccharomyces_eubayanus@Seq_3720	91.826	8.174	0.483577
YNR035C	Saccharomyces_eubayanus@Seq_4980	91.813	8.187	0.484346
YHR062C	Saccharomyces_eubayanus@Seq_708	91.809	8.191	0.484583
YJL173C	Saccharomyces_eubayanus@Seq_620	91.803	8.197	0.484938
YHR112C	Saccharomyces_eubayanus@Seq_4143	91.799	8.201	0.485174
YMR024W	Saccharomyces_eubayanus@Seq_531	91.799	8.201	0.485174
YIL162W	Saccharomyces_eubayanus@Seq_497	91.797	8.203	0.485293
YBR104W	Saccharomyces_eubayanus@Seq_4176	91.793	8.207	0.485529
YHR166C	Saccharomyces_eubayanus@Seq_4848	91.787	8.213	0.485884
YKL160W	Saccharomyces_eubayanus@Seq_4294	91.781	8.219	0.486239
YOL158C	Saccharomyces_eubayanus@Seq_3692	91.773	8.227	0.486713
YJL124C	Saccharomyces_eubayanus@Seq_4037	91.772	8.228	0.486772
YNL185C	Saccharomyces_eubayanus@Seq_4207	91.772	8.228	0.486772
YDL244W	Saccharomyces_eubayanus@Seq_4741	91.765	8.235	0.487186
YOR394W	Saccharomyces_eubayanus@Seq_1975	91.753	8.247	0.487896
YPL282C	Saccharomyces_eubayanus@Seq_1975	91.753	8.247	0.487896
YMR325W	Saccharomyces_eubayanus@Seq_1975	91.753	8.247	0.487896
YCR104W	Saccharomyces_eubayanus@Seq_1975	91.753	8.247	0.487896
YOR394W	Saccharomyces_eubayanus@Seq_2277	91.753	8.247	0.487896
YPL282C	Saccharomyces_eubayanus@Seq_2277	91.753	8.247	0.487896
YMR325W	Saccharomyces_eubayanus@Seq_2277	91.753	8.247	0.487896
YCR104W	Saccharomyces_eubayanus@Seq_2277	91.753	8.247	0.487896
YJR073C	Saccharomyces_eubayanus@Seq_4268	91.748	8.252	0.488192
YPL125W	Saccharomyces_eubayanus@Seq_4588	91.74	8.26	0.488665
YOL133W	Saccharomyces_eubayanus@Seq_4767	91.736	8.264	0.488902
YPL260W	Saccharomyces_eubayanus@Seq_3388	91.715	8.285	0.490144
YDR120C	Saccharomyces_eubayanus@Seq_2600	91.697	8.303	0.491209
YIL003W	Saccharomyces_eubayanus@Seq_3123	91.697	8.303	0.491209
YMR011W	Saccharomyces_eubayanus@Seq_3765	91.682	8.318	0.492096
YOR027W	Saccharomyces_eubayanus@Seq_2461	91.681	8.319	0.492155
YPL226W	Saccharomyces_eubayanus@Seq_2012	91.674	8.326	0.492569
YBR234C	Saccharomyces_eubayanus@Seq_1017	91.667	8.333	0.492984
YDR031W	Saccharomyces_eubayanus@Seq_1273	91.667	8.333	0.492984
YJR034W	Saccharomyces_eubayanus@Seq_1695	91.667	8.333	0.492984
YMR318C	Saccharomyces_eubayanus@Seq_3632	91.667	8.333	0.492984
YNL211C	Saccharomyces_eubayanus@Seq_3689	91.667	8.333	0.492984
YKL040C	Saccharomyces_eubayanus@Seq_4842	91.667	8.333	0.492984
YLR209C	Saccharomyces_eubayanus@Seq_1635	91.64	8.36	0.494581
YLR286C	Saccharomyces_eubayanus@Seq_3444	91.64	8.36	0.494581
YBL020W	Saccharomyces_eubayanus@Seq_2268	91.638	8.362	0.494699
YDR170C	Saccharomyces_eubayanus@Seq_1162	91.636	8.364	0.494818
YLR081W	Saccharomyces_eubayanus@Seq_1509	91.631	8.369	0.495113
YGL147C	Saccharomyces_eubayanus@Seq_1216	91.623	8.377	0.495587
YNL067W	Saccharomyces_eubayanus@Seq_1216	91.623	8.377	0.495587
YDR135C	Saccharomyces_eubayanus@Seq_3849	91.623	8.377	0.495587
YGL147C	Saccharomyces_eubayanus@Seq_922	91.623	8.377	0.495587
YER049W	Saccharomyces_eubayanus@Seq_39	91.615	8.385	0.49606
YDR258C	Saccharomyces_eubayanus@Seq_4211	91.615	8.385	0.49606
YLR220W	Saccharomyces_eubayanus@Seq_4648	91.615	8.385	0.49606
YGR231C	Saccharomyces_eubayanus@Seq_2904	91.613	8.387	0.496178
YGR264C	Saccharomyces_eubayanus@Seq_4060	91.611	8.389	0.496297
YMR062C	Saccharomyces_eubayanus@Seq_47	91.61	8.39	0.496356
YLR074C	Saccharomyces_eubayanus@Seq_4514	91.608	8.392	0.496474
YGR054W	Saccharomyces_eubayanus@Seq_148	91.602	8.398	0.496829
YER062C	Saccharomyces_eubayanus@Seq_1818	91.6	8.4	0.496947
YBR084W	Saccharomyces_eubayanus@Seq_3352	91.59	8.41	0.497539
YPL134C	Saccharomyces_eubayanus@Seq_524	91.586	8.414	0.497776
YER055C	Saccharomyces_eubayanus@Seq_474	91.582	8.418	0.498012
YDR099W	Saccharomyces_eubayanus@Seq_2089	91.575	8.425	0.498426
YGR207C	Saccharomyces_eubayanus@Seq_4675	91.571	8.429	0.498663
YJR005W	Saccharomyces_eubayanus@Seq_877	91.571	8.429	0.498663
YBR287W	Saccharomyces_eubayanus@Seq_3575	91.569	8.431	0.498781
YDR101C	Saccharomyces_eubayanus@Seq_855	91.568	8.432	0.49884
YDR502C	Saccharomyces_eubayanus@Seq_1608	91.557	8.443	0.499491
YGR271W	Saccharomyces_eubayanus@Seq_344	91.556	8.444	0.49955
YNL113W	Saccharomyces_eubayanus@Seq_1793	91.549	8.451	0.499965
YMR302C	Saccharomyces_eubayanus@Seq_3797	91.538	8.462	0.500615
YBR087W	Saccharomyces_eubayanus@Seq_1788	91.525	8.475	0.501384
YGL137W	Saccharomyces_eubayanus@Seq_5024	91.523	8.477	0.501503
YKL165C	Saccharomyces_eubayanus@Seq_3142	91.513	8.487	0.502094
YKR046C	Saccharomyces_eubayanus@Seq_3631	91.513	8.487	0.502094
YLL048C	Saccharomyces_eubayanus@Seq_1678	91.511	8.489	0.502213
YNR056C	Saccharomyces_eubayanus@Seq_2591	91.509	8.491	0.502331
YER058W	Saccharomyces_eubayanus@Seq_4049	91.509	8.491	0.502331
YAL009W	Saccharomyces_eubayanus@Seq_3844	91.506	8.494	0.502508
YHR001W	Saccharomyces_eubayanus@Seq_4246	91.494	8.506	0.503218
YJR025C	Saccharomyces_eubayanus@Seq_4055	91.477	8.523	0.504224
YJR156C	Saccharomyces_eubayanus@Seq_4741	91.471	8.529	0.504579
YFL058W	Saccharomyces_eubayanus@Seq_4741	91.471	8.529	0.504579
YOL032W	Saccharomyces_eubayanus@Seq_1665	91.463	8.537	0.505052
YOL124C	Saccharomyces_eubayanus@Seq_2016	91.455	8.545	0.505526
YCR011C	Saccharomyces_eubayanus@Seq_566	91.453	8.547	0.505644
YOR323C	Saccharomyces_eubayanus@Seq_4567	91.447	8.553	0.505999
YNL202W	Saccharomyces_eubayanus@Seq_2566	91.438	8.562	0.506531
YGR181W	Saccharomyces_eubayanus@Seq_2400	91.429	8.571	0.507064
YHR121W	Saccharomyces_eubayanus@Seq_2784	91.429	8.571	0.507064
YPR082C	Saccharomyces_eubayanus@Seq_3402	91.429	8.571	0.507064
YGL202W	Saccharomyces_eubayanus@Seq_4009	91.4	8.6	0.508779
YJR040W	Saccharomyces_eubayanus@Seq_2469	91.399	8.601	0.508839
YPL143W	Saccharomyces_eubayanus@Seq_1094	91.379	8.621	0.510022
YLR375W	Saccharomyces_eubayanus@Seq_450	91.379	8.621	0.510022
YDR449C	Saccharomyces_eubayanus@Seq_471	91.364	8.636	0.510909
YDR300C	Saccharomyces_eubayanus@Seq_717	91.355	8.645	0.511442
YIR028W	Saccharomyces_eubayanus@Seq_1446	91.352	8.648	0.511619
YEL050C	Saccharomyces_eubayanus@Seq_2844	91.349	8.651	0.511797
YDR457W	Saccharomyces_eubayanus@Seq_2520	91.346	8.654	0.511974
YBR281C	Saccharomyces_eubayanus@Seq_2157	91.344	8.656	0.512092
YHR030C	Saccharomyces_eubayanus@Seq_3126	91.34	8.66	0.512329
YDR529C	Saccharomyces_eubayanus@Seq_2013	91.339	8.661	0.512388
YLR216C	Saccharomyces_eubayanus@Seq_807	91.328	8.672	0.513039
YHR002W	Saccharomyces_eubayanus@Seq_2951	91.317	8.683	0.51369
YLL028W	Saccharomyces_eubayanus@Seq_2224	91.312	8.688	0.513986
YPL128C	Saccharomyces_eubayanus@Seq_2875	91.312	8.688	0.513986
YGL201C	Saccharomyces_eubayanus@Seq_3110	91.309	8.691	0.514163
YOR016C	Saccharomyces_eubayanus@Seq_2202	91.304	8.696	0.514459
YER042W	Saccharomyces_eubayanus@Seq_2680	91.304	8.696	0.514459
YLR129W	Saccharomyces_eubayanus@Seq_3747	91.304	8.696	0.514459
YKL186C	Saccharomyces_eubayanus@Seq_3988	91.304	8.696	0.514459
YKL138C-A	Saccharomyces_eubayanus@Seq_4427	91.304	8.696	0.514459
YGR165W	Saccharomyces_eubayanus@Seq_4986	91.304	8.696	0.514459
YDL095W	Saccharomyces_eubayanus@Seq_1810	91.299	8.701	0.514755
YDR211W	Saccharomyces_eubayanus@Seq_4783	91.292	8.708	0.515169
YDR523C	Saccharomyces_eubayanus@Seq_3985	91.286	8.714	0.515524
YKL114C	Saccharomyces_eubayanus@Seq_2989	91.281	8.719	0.515819
YJL104W	Saccharomyces_eubayanus@Seq_2359	91.275	8.725	0.516174
YDL051W	Saccharomyces_eubayanus@Seq_1840	91.273	8.727	0.516293
YER154W	Saccharomyces_eubayanus@Seq_328	91.272	8.728	0.516352
YPL147W	Saccharomyces_eubayanus@Seq_849	91.264	8.736	0.516825
YLR268W	Saccharomyces_eubayanus@Seq_1598	91.262	8.738	0.516944
YGR121C	Saccharomyces_eubayanus@Seq_545	91.26	8.74	0.517062
YBR002C	Saccharomyces_eubayanus@Seq_4276	91.259	8.741	0.517121
YHR033W	Saccharomyces_eubayanus@Seq_3596	91.253	8.747	0.517476
YGR057C	Saccharomyces_eubayanus@Seq_1074	91.25	8.75	0.517653
YDR525W-A	Saccharomyces_eubayanus@Seq_2383	91.25	8.75	0.517653
YDL128W	Saccharomyces_eubayanus@Seq_2011	91.241	8.759	0.518186
YIR008C	Saccharomyces_eubayanus@Seq_582	91.241	8.759	0.518186
YDL236W	Saccharomyces_eubayanus@Seq_224	91.234	8.766	0.5186
YDR375C	Saccharomyces_eubayanus@Seq_4900	91.228	8.772	0.518955
YKR037C	Saccharomyces_eubayanus@Seq_984	91.228	8.772	0.518955
YOL020W	Saccharomyces_eubayanus@Seq_2247	91.216	8.784	0.519665
YEL046C	Saccharomyces_eubayanus@Seq_2963	91.214	8.786	0.519783
YLR461W	Saccharomyces_eubayanus@Seq_109	91.209	8.791	0.520079
YNR076W	Saccharomyces_eubayanus@Seq_1235	91.209	8.791	0.520079
YBL108C-A	Saccharomyces_eubayanus@Seq_1235	91.209	8.791	0.520079
YLL064C	Saccharomyces_eubayanus@Seq_1235	91.209	8.791	0.520079
YGL261C	Saccharomyces_eubayanus@Seq_1235	91.209	8.791	0.520079
YAL068C	Saccharomyces_eubayanus@Seq_1235	91.209	8.791	0.520079
YHL046C	Saccharomyces_eubayanus@Seq_1235	91.209	8.791	0.520079
YNR031C	Saccharomyces_eubayanus@Seq_4799	91.208	8.792	0.520138
YKL217W	Saccharomyces_eubayanus@Seq_3117	91.205	8.795	0.520316
YNL236W	Saccharomyces_eubayanus@Seq_3899	91.202	8.798	0.520493
YER100W	Saccharomyces_eubayanus@Seq_2908	91.2	8.8	0.520611
YNL081C	Saccharomyces_eubayanus@Seq_3984	91.2	8.8	0.520611
YDR234W	Saccharomyces_eubayanus@Seq_453	91.198	8.802	0.52073
YJR137C	Saccharomyces_eubayanus@Seq_2319	91.193	8.807	0.521026
YCL026C-B	Saccharomyces_eubayanus@Seq_139	91.192	8.808	0.521085
YPL245W	Saccharomyces_eubayanus@Seq_3906	91.189	8.811	0.521262
YGL100W	Saccharomyces_eubayanus@Seq_1369	91.185	8.815	0.521499
YPL274W	Saccharomyces_eubayanus@Seq_3094	91.183	8.817	0.521617
YPL274W	Saccharomyces_eubayanus@Seq_4605	91.183	8.817	0.521617
YJR017C	Saccharomyces_eubayanus@Seq_1710	91.176	8.824	0.522031
YAL044C	Saccharomyces_eubayanus@Seq_4478	91.176	8.824	0.522031
YNL332W	Saccharomyces_eubayanus@Seq_4741	91.176	8.824	0.522031
YLR450W	Saccharomyces_eubayanus@Seq_3800	91.174	8.826	0.52215
YMR089C	Saccharomyces_eubayanus@Seq_810	91.173	8.827	0.522209
YHR042W	Saccharomyces_eubayanus@Seq_4165	91.172	8.828	0.522268
YKL099C	Saccharomyces_eubayanus@Seq_1381	91.165	8.835	0.522682
YKL008C	Saccharomyces_eubayanus@Seq_4708	91.148	8.852	0.523688
YMR134W	Saccharomyces_eubayanus@Seq_4340	91.139	8.861	0.52422
YDL002C	Saccharomyces_eubayanus@Seq_2602	91.133	8.867	0.524575
YBR146W	Saccharomyces_eubayanus@Seq_3936	91.12	8.88	0.525344
YLR099C	Saccharomyces_eubayanus@Seq_3463	91.117	8.883	0.525522
YKL211C	Saccharomyces_eubayanus@Seq_1662	91.116	8.884	0.525581
YKL174C	Saccharomyces_eubayanus@Seq_3867	91.115	8.885	0.52564
YGL163C	Saccharomyces_eubayanus@Seq_845	91.111	8.889	0.525877
YLR410W	Saccharomyces_eubayanus@Seq_3630	91.107	8.893	0.526113
YLR411W	Saccharomyces_eubayanus@Seq_498	91.102	8.898	0.526409
YPL036W	Saccharomyces_eubayanus@Seq_2633	91.096	8.904	0.526764
YOR176W	Saccharomyces_eubayanus@Seq_2682	91.094	8.906	0.526882
YOL086C	Saccharomyces_eubayanus@Seq_1866	91.092	8.908	0.527001
YEL034W	Saccharomyces_eubayanus@Seq_1321	91.083	8.917	0.527533
YOR340C	Saccharomyces_eubayanus@Seq_1722	91.083	8.917	0.527533
YAR003W	Saccharomyces_eubayanus@Seq_1222	91.08	8.92	0.527711
YHR024C	Saccharomyces_eubayanus@Seq_1122	91.079	8.921	0.52777
YNL247W	Saccharomyces_eubayanus@Seq_272	91.079	8.921	0.52777
YNL154C	Saccharomyces_eubayanus@Seq_1954	91.071	8.929	0.528243
YMR145C	Saccharomyces_eubayanus@Seq_81	91.071	8.929	0.528243
YKL150W	Saccharomyces_eubayanus@Seq_4434	91.06	8.94	0.528894
YIL022W	Saccharomyces_eubayanus@Seq_1181	91.059	8.941	0.528953
YOR394W	Saccharomyces_eubayanus@Seq_109	91.057	8.943	0.529071
YPL282C	Saccharomyces_eubayanus@Seq_109	91.057	8.943	0.529071
YMR325W	Saccharomyces_eubayanus@Seq_109	91.057	8.943	0.529071
YJR103W	Saccharomyces_eubayanus@Seq_1016	91.053	8.947	0.529308
YLR398C	Saccharomyces_eubayanus@Seq_4512	91.052	8.948	0.529367
YGR191W	Saccharomyces_eubayanus@Seq_1464	91.045	8.955	0.529781
YER082C	Saccharomyces_eubayanus@Seq_1528	91.039	8.961	0.530136
YPL059W	Saccharomyces_eubayanus@Seq_1696	91.034	8.966	0.530432
YCR057C	Saccharomyces_eubayanus@Seq_3427	91.021	8.979	0.531201
YGL242C	Saccharomyces_eubayanus@Seq_258	91.018	8.982	0.531379
YPR060C	Saccharomyces_eubayanus@Seq_2167	91.016	8.984	0.531497
YDR011W	Saccharomyces_eubayanus@Seq_4277	91.012	8.988	0.531734
YNL011C	Saccharomyces_eubayanus@Seq_3702	91.011	8.989	0.531793
YMR261C	Saccharomyces_eubayanus@Seq_3667	91.004	8.996	0.532207
YGR287C	Saccharomyces_eubayanus@Seq_3400	91.002	8.998	0.532325
YDL021W	Saccharomyces_eubayanus@Seq_4042	90.997	9.003	0.532621
YGR149W	Saccharomyces_eubayanus@Seq_3914	90.995	9.005	0.532739
YLR384C	Saccharomyces_eubayanus@Seq_2181	90.991	9.009	0.532976
YOL123W	Saccharomyces_eubayanus@Seq_4071	90.991	9.009	0.532976
YGL080W	Saccharomyces_eubayanus@Seq_4327	90.991	9.009	0.532976
YOR332W	Saccharomyces_eubayanus@Seq_712	90.987	9.013	0.533213
YIL105C	Saccharomyces_eubayanus@Seq_1683	90.975	9.025	0.533923
YAL053W	Saccharomyces_eubayanus@Seq_2944	90.967	9.033	0.534396
YGR048W	Saccharomyces_eubayanus@Seq_1266	90.964	9.036	0.534573
YIL164C	Saccharomyces_eubayanus@Seq_4757	90.955	9.045	0.535106
YJR143C	Saccharomyces_eubayanus@Seq_1896	90.945	9.055	0.535697
YBR218C	Saccharomyces_eubayanus@Seq_516	90.94	9.06	0.535993
YBR214W	Saccharomyces_eubayanus@Seq_4278	90.926	9.074	0.536821
YGL205W	Saccharomyces_eubayanus@Seq_1951	90.921	9.079	0.537117
YCR037C	Saccharomyces_eubayanus@Seq_3685	90.919	9.081	0.537236
YFL017W-A	Saccharomyces_eubayanus@Seq_1379	90.909	9.091	0.537827
YDR456W	Saccharomyces_eubayanus@Seq_2419	90.909	9.091	0.537827
YER019C-A	Saccharomyces_eubayanus@Seq_3443	90.909	9.091	0.537827
YJR133W	Saccharomyces_eubayanus@Seq_3489	90.909	9.091	0.537827
YKL205W	Saccharomyces_eubayanus@Seq_3998	90.909	9.091	0.537827
YDR337W	Saccharomyces_eubayanus@Seq_4221	90.909	9.091	0.537827
YDR046C	Saccharomyces_eubayanus@Seq_1915	90.894	9.106	0.538715
YBR247C	Saccharomyces_eubayanus@Seq_2833	90.89	9.11	0.538951
YER145C	Saccharomyces_eubayanus@Seq_2698	90.887	9.113	0.539129
YML110C	Saccharomyces_eubayanus@Seq_2286	90.879	9.121	0.539602
YGR245C	Saccharomyces_eubayanus@Seq_3841	90.874	9.126	0.539898
YNR012W	Saccharomyces_eubayanus@Seq_767	90.873	9.127	0.539957
YOL062C	Saccharomyces_eubayanus@Seq_2233	90.87	9.13	0.540134
YLR251W	Saccharomyces_eubayanus@Seq_1558	90.863	9.137	0.540549
YGL150C	Saccharomyces_eubayanus@Seq_2866	90.863	9.137	0.540549
YOL018C	Saccharomyces_eubayanus@Seq_1941	90.855	9.145	0.541022
YGL116W	Saccharomyces_eubayanus@Seq_2163	90.85	9.15	0.541318
YNR036C	Saccharomyces_eubayanus@Seq_4980	90.85	9.15	0.541318
YEL063C	Saccharomyces_eubayanus@Seq_3569	90.847	9.153	0.541495
YNL320W	Saccharomyces_eubayanus@Seq_2375	90.845	9.155	0.541613
YOR087W	Saccharomyces_eubayanus@Seq_410	90.842	9.158	0.541791
YHL014C	Saccharomyces_eubayanus@Seq_4731	90.842	9.158	0.541791
YKL224C	Saccharomyces_eubayanus@Seq_109	90.833	9.167	0.542323
YBR261C	Saccharomyces_eubayanus@Seq_841	90.83	9.17	0.542501
YGR032W	Saccharomyces_eubayanus@Seq_2794	90.828	9.172	0.542619
YDL131W	Saccharomyces_eubayanus@Seq_3892	90.826	9.174	0.542737
YPL188W	Saccharomyces_eubayanus@Seq_1090	90.821	9.179	0.543033
YBL056W	Saccharomyces_eubayanus@Seq_1734	90.812	9.188	0.543566
YMR303C	Saccharomyces_eubayanus@Seq_3839	90.805	9.195	0.54398
YGR172C	Saccharomyces_eubayanus@Seq_4805	90.795	9.205	0.544571
YBR026C	Saccharomyces_eubayanus@Seq_1292	90.789	9.211	0.544926
YGR203W	Saccharomyces_eubayanus@Seq_3734	90.769	9.231	0.54611
YPR176C	Saccharomyces_eubayanus@Seq_3829	90.769	9.231	0.54611
YBR114W	Saccharomyces_eubayanus@Seq_2453	90.759	9.241	0.546701
YGL008C	Saccharomyces_eubayanus@Seq_1527	90.755	9.245	0.546938
YHR183W	Saccharomyces_eubayanus@Seq_2030	90.741	9.259	0.547766
YGL037C	Saccharomyces_eubayanus@Seq_4917	90.741	9.259	0.547766
YMR058W	Saccharomyces_eubayanus@Seq_4502	90.738	9.262	0.547944
YDL131W	Saccharomyces_eubayanus@Seq_744	90.736	9.264	0.548062
YDL229W	Saccharomyces_eubayanus@Seq_1837	90.734	9.266	0.54818
YJL024C	Saccharomyces_eubayanus@Seq_1879	90.722	9.278	0.54889
YIR041W	Saccharomyces_eubayanus@Seq_1975	90.722	9.278	0.54889
YLR037C	Saccharomyces_eubayanus@Seq_1975	90.722	9.278	0.54889
YIR041W	Saccharomyces_eubayanus@Seq_2277	90.722	9.278	0.54889
YLR037C	Saccharomyces_eubayanus@Seq_2277	90.722	9.278	0.54889
YOL146W	Saccharomyces_eubayanus@Seq_4177	90.722	9.278	0.54889
YOR394W	Saccharomyces_eubayanus@Seq_4695	90.722	9.278	0.54889
YPL282C	Saccharomyces_eubayanus@Seq_4695	90.722	9.278	0.54889
YMR325W	Saccharomyces_eubayanus@Seq_4695	90.722	9.278	0.54889
YCR104W	Saccharomyces_eubayanus@Seq_4695	90.722	9.278	0.54889
YLR055C	Saccharomyces_eubayanus@Seq_1124	90.713	9.287	0.549423
YOR086C	Saccharomyces_eubayanus@Seq_2741	90.709	9.291	0.549659
YHR096C	Saccharomyces_eubayanus@Seq_3591	90.709	9.291	0.549659
YDR381W	Saccharomyces_eubayanus@Seq_3547	90.708	9.292	0.549718
YOR164C	Saccharomyces_eubayanus@Seq_4490	90.705	9.295	0.549896
YBL102W	Saccharomyces_eubayanus@Seq_1523	90.698	9.302	0.55031
YGR287C	Saccharomyces_eubayanus@Seq_3033	90.698	9.302	0.55031
YLR253W	Saccharomyces_eubayanus@Seq_1375	90.685	9.315	0.551079
YPR098C	Saccharomyces_eubayanus@Seq_1861	90.683	9.317	0.551197
YNL289W	Saccharomyces_eubayanus@Seq_1708	90.681	9.319	0.551316
YLR288C	Saccharomyces_eubayanus@Seq_4722	90.678	9.322	0.551493
YBL104C	Saccharomyces_eubayanus@Seq_2830	90.655	9.345	0.552854
YBR001C	Saccharomyces_eubayanus@Seq_190	90.641	9.359	0.553682
YFR001W	Saccharomyces_eubayanus@Seq_140	90.64	9.36	0.553741
YOR070C	Saccharomyces_eubayanus@Seq_3760	90.64	9.36	0.553741
YKR087C	Saccharomyces_eubayanus@Seq_2828	90.615	9.385	0.55522
YOR246C	Saccharomyces_eubayanus@Seq_3785	90.606	9.394	0.555753
YGR246C	Saccharomyces_eubayanus@Seq_1487	90.604	9.396	0.555871
YDL219W	Saccharomyces_eubayanus@Seq_2728	90.604	9.396	0.555871
YER166W	Saccharomyces_eubayanus@Seq_1383	90.603	9.397	0.55593
YML008C	Saccharomyces_eubayanus@Seq_2376	90.601	9.399	0.556049
YIL034C	Saccharomyces_eubayanus@Seq_4504	90.592	9.408	0.556581
YGL220W	Saccharomyces_eubayanus@Seq_3948	90.588	9.412	0.556818
YLR166C	Saccharomyces_eubayanus@Seq_164	90.586	9.414	0.556936
YNL067W	Saccharomyces_eubayanus@Seq_922	90.576	9.424	0.557528
YFL017C	Saccharomyces_eubayanus@Seq_1870	90.566	9.434	0.558119
YMR243C	Saccharomyces_eubayanus@Seq_4607	90.562	9.438	0.558356
YOR211C	Saccharomyces_eubayanus@Seq_4788	90.557	9.443	0.558652
YPR058W	Saccharomyces_eubayanus@Seq_308	90.554	9.446	0.558829
YNL065W	Saccharomyces_eubayanus@Seq_580	90.553	9.447	0.558888
YIR035C	Saccharomyces_eubayanus@Seq_3626	90.551	9.449	0.559007
YGL127C	Saccharomyces_eubayanus@Seq_698	90.551	9.449	0.559007
YLR234W	Saccharomyces_eubayanus@Seq_1659	90.549	9.451	0.559125
YBR006W	Saccharomyces_eubayanus@Seq_2643	90.543	9.457	0.55948
YML010W	Saccharomyces_eubayanus@Seq_3366	90.543	9.457	0.55948
YER044C	Saccharomyces_eubayanus@Seq_1625	90.541	9.459	0.559598
YNL209W	Saccharomyces_eubayanus@Seq_1837	90.541	9.459	0.559598
YPL087W	Saccharomyces_eubayanus@Seq_4464	90.536	9.464	0.559894
YOR011W	Saccharomyces_eubayanus@Seq_2221	90.531	9.469	0.56019
YJL125C	Saccharomyces_eubayanus@Seq_4037	90.526	9.474	0.560486
YCR098C	Saccharomyces_eubayanus@Seq_184	90.522	9.478	0.560722
YGL062W	Saccharomyces_eubayanus@Seq_4981	90.521	9.479	0.560781
YOR234C	Saccharomyces_eubayanus@Seq_1094	90.517	9.483	0.561018
YHL021C	Saccharomyces_eubayanus@Seq_3956	90.517	9.483	0.561018
YOR347C	Saccharomyces_eubayanus@Seq_4435	90.514	9.486	0.561196
YNL036W	Saccharomyces_eubayanus@Seq_3185	90.498	9.502	0.562142
YML115C	Saccharomyces_eubayanus@Seq_54	90.494	9.506	0.562379
YGR287C	Saccharomyces_eubayanus@Seq_4503	90.492	9.508	0.562497
YER118C	Saccharomyces_eubayanus@Seq_2292	90.489	9.511	0.562675
YER068W	Saccharomyces_eubayanus@Seq_151	90.476	9.524	0.563444
YHR039C-A	Saccharomyces_eubayanus@Seq_1637	90.476	9.524	0.563444
YLR409C	Saccharomyces_eubayanus@Seq_309	90.471	9.529	0.563739
YKR081C	Saccharomyces_eubayanus@Seq_3086	90.462	9.538	0.564272
YNL072W	Saccharomyces_eubayanus@Seq_1271	90.461	9.539	0.564331
YJR047C	Saccharomyces_eubayanus@Seq_3098	90.446	9.554	0.565218
YPR020W	Saccharomyces_eubayanus@Seq_612	90.435	9.565	0.565869
YLR026C	Saccharomyces_eubayanus@Seq_4538	90.432	9.568	0.566047
YJR148W	Saccharomyces_eubayanus@Seq_4280	90.426	9.574	0.566402
YNR013C	Saccharomyces_eubayanus@Seq_380	90.412	9.588	0.56723
YBR282W	Saccharomyces_eubayanus@Seq_2296	90.411	9.589	0.567289
YML026C	Saccharomyces_eubayanus@Seq_4100	90.411	9.589	0.567289
YDR450W	Saccharomyces_eubayanus@Seq_4100	90.411	9.589	0.567289
YGL077C	Saccharomyces_eubayanus@Seq_2168	90.409	9.591	0.567407
YMR238W	Saccharomyces_eubayanus@Seq_868	90.393	9.607	0.568354
YOL006C	Saccharomyces_eubayanus@Seq_1600	90.39	9.61	0.568531
YIL020C	Saccharomyces_eubayanus@Seq_1013	90.385	9.615	0.568827
YAL003W	Saccharomyces_eubayanus@Seq_2096	90.385	9.615	0.568827
YGR036C	Saccharomyces_eubayanus@Seq_4780	90.377	9.623	0.5693
YKL212W	Saccharomyces_eubayanus@Seq_4187	90.369	9.631	0.569774
YLR433C	Saccharomyces_eubayanus@Seq_2547	90.364	9.636	0.57007
YMR038C	Saccharomyces_eubayanus@Seq_2916	90.361	9.639	0.570247
YBR239C	Saccharomyces_eubayanus@Seq_5022	90.359	9.641	0.570365
YKL135C	Saccharomyces_eubayanus@Seq_4921	90.358	9.642	0.570425
YML041C	Saccharomyces_eubayanus@Seq_3498	90.357	9.643	0.570484
YLR300W	Saccharomyces_eubayanus@Seq_5000	90.345	9.655	0.571194
YNL044W	Saccharomyces_eubayanus@Seq_574	90.341	9.659	0.57143
YOR394W	Saccharomyces_eubayanus@Seq_1235	90.323	9.677	0.572495
YPL282C	Saccharomyces_eubayanus@Seq_1235	90.323	9.677	0.572495
YMR325W	Saccharomyces_eubayanus@Seq_1235	90.323	9.677	0.572495
YLL025W	Saccharomyces_eubayanus@Seq_1235	90.323	9.677	0.572495
YFL041W	Saccharomyces_eubayanus@Seq_2026	90.323	9.677	0.572495
YLL009C	Saccharomyces_eubayanus@Seq_2142	90.323	9.677	0.572495
YNR041C	Saccharomyces_eubayanus@Seq_4275	90.323	9.677	0.572495
YLR371W	Saccharomyces_eubayanus@Seq_776	90.315	9.685	0.572968
YOR095C	Saccharomyces_eubayanus@Seq_2417	90.31	9.69	0.573264
YDR533C	Saccharomyces_eubayanus@Seq_3165	90.295	9.705	0.574152
YMR321C	Saccharomyces_eubayanus@Seq_3094	90.291	9.709	0.574388
YBR092C	Saccharomyces_eubayanus@Seq_3390	90.291	9.709	0.574388
YMR321C	Saccharomyces_eubayanus@Seq_4227	90.291	9.709	0.574388
YOR221C	Saccharomyces_eubayanus@Seq_2878	90.278	9.722	0.575157
YEL064C	Saccharomyces_eubayanus@Seq_3902	90.269	9.731	0.57569
YGR123C	Saccharomyces_eubayanus@Seq_3638	90.253	9.747	0.576636
YFL007W	Saccharomyces_eubayanus@Seq_3190	90.247	9.753	0.576991
YEL022W	Saccharomyces_eubayanus@Seq_4856	90.247	9.753	0.576991
YIR041W	Saccharomyces_eubayanus@Seq_109	90.244	9.756	0.577169
YCR104W	Saccharomyces_eubayanus@Seq_109	90.244	9.756	0.577169
YLR098C	Saccharomyces_eubayanus@Seq_666	90.244	9.756	0.577169
YLR071C	Saccharomyces_eubayanus@Seq_2860	90.221	9.779	0.57853
YLR277C	Saccharomyces_eubayanus@Seq_1629	90.219	9.781	0.578648
YJR001W	Saccharomyces_eubayanus@Seq_601	90.216	9.784	0.578825
YMR189W	Saccharomyces_eubayanus@Seq_195	90.213	9.787	0.579003
YDL110C	Saccharomyces_eubayanus@Seq_3652	90.21	9.79	0.57918
YBR159W	Saccharomyces_eubayanus@Seq_4869	90.208	9.792	0.579299
YHR087W	Saccharomyces_eubayanus@Seq_2172	90.196	9.804	0.580009
YOL075C	Saccharomyces_eubayanus@Seq_469	90.185	9.815	0.580659
YML004C	Saccharomyces_eubayanus@Seq_5018	90.184	9.816	0.580718
YDR233C	Saccharomyces_eubayanus@Seq_1362	90.169	9.831	0.581606
YNL183C	Saccharomyces_eubayanus@Seq_1956	90.166	9.834	0.581783
YMR277W	Saccharomyces_eubayanus@Seq_353	90.164	9.836	0.581902
YLR078C	Saccharomyces_eubayanus@Seq_4599	90.164	9.836	0.581902
YOR045W	Saccharomyces_eubayanus@Seq_56	90.164	9.836	0.581902
YER099C	Saccharomyces_eubayanus@Seq_1204	90.159	9.841	0.582197
YKL194C	Saccharomyces_eubayanus@Seq_1919	90.157	9.843	0.582316
YGR047C	Saccharomyces_eubayanus@Seq_3774	90.156	9.844	0.582375
YER060W	Saccharomyces_eubayanus@Seq_3507	90.152	9.848	0.582612
YMR033W	Saccharomyces_eubayanus@Seq_4762	90.15	9.85	0.58273
YMR199W	Saccharomyces_eubayanus@Seq_235	90.146	9.854	0.582967
YMR166C	Saccharomyces_eubayanus@Seq_4603	90.137	9.863	0.583499
YGR211W	Saccharomyces_eubayanus@Seq_3201	90.123	9.877	0.584327
YKL207W	Saccharomyces_eubayanus@Seq_1874	90.119	9.881	0.584564
YBL069W	Saccharomyces_eubayanus@Seq_1204	90.118	9.882	0.584623
YOL157C	Saccharomyces_eubayanus@Seq_3033	90.116	9.884	0.584741
YIL172C	Saccharomyces_eubayanus@Seq_3033	90.116	9.884	0.584741
YJL221C	Saccharomyces_eubayanus@Seq_3033	90.116	9.884	0.584741
YBL108C-A	Saccharomyces_eubayanus@Seq_109	90.11	9.89	0.585096
YGL261C	Saccharomyces_eubayanus@Seq_109	90.11	9.89	0.585096
YIL176C	Saccharomyces_eubayanus@Seq_109	90.11	9.89	0.585096
YAL068C	Saccharomyces_eubayanus@Seq_109	90.11	9.89	0.585096
YJL223C	Saccharomyces_eubayanus@Seq_109	90.11	9.89	0.585096
YHL046C	Saccharomyces_eubayanus@Seq_109	90.11	9.89	0.585096
YGR294W	Saccharomyces_eubayanus@Seq_1235	90.11	9.89	0.585096
YLR461W	Saccharomyces_eubayanus@Seq_1235	90.11	9.89	0.585096
YDR542W	Saccharomyces_eubayanus@Seq_1235	90.11	9.89	0.585096
YLR064W	Saccharomyces_eubayanus@Seq_2625	90.11	9.89	0.585096
YFR002W	Saccharomyces_eubayanus@Seq_3081	90.107	9.893	0.585274
YNL219C	Saccharomyces_eubayanus@Seq_3296	90.09	9.91	0.58628
YCL057W	Saccharomyces_eubayanus@Seq_2850	90.087	9.913	0.586457
YPL065W	Saccharomyces_eubayanus@Seq_3890	90.086	9.914	0.586516
YOL147C	Saccharomyces_eubayanus@Seq_644	90.086	9.914	0.586516
YIL043C	Saccharomyces_eubayanus@Seq_2334	90.071	9.929	0.587404
YPL172C	Saccharomyces_eubayanus@Seq_616	90.071	9.929	0.587404
YNL059C	Saccharomyces_eubayanus@Seq_482	90.066	9.934	0.587699
YNL002C	Saccharomyces_eubayanus@Seq_4196	90.062	9.938	0.587936
YFL047W	Saccharomyces_eubayanus@Seq_2564	90.056	9.944	0.588291
YGL256W	Saccharomyces_eubayanus@Seq_636	90.052	9.948	0.588528
YNL262W	Saccharomyces_eubayanus@Seq_2462	90.05	9.95	0.588646
YGL097W	Saccharomyces_eubayanus@Seq_2208	90.041	9.959	0.589178
YLR397C	Saccharomyces_eubayanus@Seq_4512	90.04	9.96	0.589238
YLR192C	Saccharomyces_eubayanus@Seq_818	90.04	9.96	0.589238
YPR184W	Saccharomyces_eubayanus@Seq_1996	90.039	9.961	0.589297
YER048C	Saccharomyces_eubayanus@Seq_3177	90.026	9.974	0.590066
YOR303W	Saccharomyces_eubayanus@Seq_987	90.024	9.976	0.590184
YOL016C	Saccharomyces_eubayanus@Seq_116	90.022	9.978	0.590302
YOL069W	Saccharomyces_eubayanus@Seq_4777	90.022	9.978	0.590302
YOL119C	Saccharomyces_eubayanus@Seq_501	90.02	9.98	0.590421
YGR083C	Saccharomyces_eubayanus@Seq_3789	90.015	9.985	0.590717
YKL224C	Saccharomyces_eubayanus@Seq_1235	90	10	0.591604
YNR076W	Saccharomyces_eubayanus@Seq_1922	90	10	0.591604
YLL064C	Saccharomyces_eubayanus@Seq_1922	90	10	0.591604
YOL161C	Saccharomyces_eubayanus@Seq_1922	90	10	0.591604
YGR187C	Saccharomyces_eubayanus@Seq_3023	90	10	0.591604
YNL009W	Saccharomyces_eubayanus@Seq_4164	90	10	0.591604
YLR305C	Saccharomyces_eubayanus@Seq_4873	90	10	0.591604
YFR011C	Saccharomyces_eubayanus@Seq_547	90	10	0.591604
YKR013W	Saccharomyces_eubayanus@Seq_90	90	10	0.591604
YBR235W	Saccharomyces_eubayanus@Seq_895	90	10	0.591604
YJR090C	Saccharomyces_eubayanus@Seq_3439	89.991	10.009	0.592136
YFL008W	Saccharomyces_eubayanus@Seq_4274	89.984	10.016	0.592551
YFR037C	Saccharomyces_eubayanus@Seq_3491	89.982	10.018	0.592669
YER078C	Saccharomyces_eubayanus@Seq_597	89.98	10.02	0.592787
YPR054W	Saccharomyces_eubayanus@Seq_461	89.974	10.026	0.593142
YDR406W	Saccharomyces_eubayanus@Seq_834	89.961	10.039	0.593911
YOR351C	Saccharomyces_eubayanus@Seq_193	89.959	10.041	0.59403
YJR024C	Saccharomyces_eubayanus@Seq_4055	89.958	10.042	0.594089
YJL155C	Saccharomyces_eubayanus@Seq_619	89.952	10.048	0.594444
YDR084C	Saccharomyces_eubayanus@Seq_1278	89.95	10.05	0.594562
YGL105W	Saccharomyces_eubayanus@Seq_699	89.947	10.053	0.594739
YGR074W	Saccharomyces_eubayanus@Seq_2879	89.933	10.067	0.595568
YOL157C	Saccharomyces_eubayanus@Seq_1015	89.928	10.072	0.595864
YGL246C	Saccharomyces_eubayanus@Seq_2778	89.922	10.078	0.596218
YHL046C	Saccharomyces_eubayanus@Seq_3019	89.916	10.084	0.596573
YNL231C	Saccharomyces_eubayanus@Seq_3065	89.914	10.086	0.596692
YJL179W	Saccharomyces_eubayanus@Seq_345	89.908	10.092	0.597047
YLR364W	Saccharomyces_eubayanus@Seq_4188	89.908	10.092	0.597047
YDL085W	Saccharomyces_eubayanus@Seq_4710	89.908	10.092	0.597047
YDL101C	Saccharomyces_eubayanus@Seq_1136	89.903	10.097	0.597343
YIL008W	Saccharomyces_eubayanus@Seq_3918	89.899	10.101	0.597579
YDR434W	Saccharomyces_eubayanus@Seq_3350	89.888	10.112	0.59823
YLL004W	Saccharomyces_eubayanus@Seq_3602	89.886	10.114	0.598348
YOR212W	Saccharomyces_eubayanus@Seq_2416	89.882	10.118	0.598585
YKL151C	Saccharomyces_eubayanus@Seq_1208	89.881	10.119	0.598644
YIL087C	Saccharomyces_eubayanus@Seq_4577	89.873	10.127	0.599117
YNR020C	Saccharomyces_eubayanus@Seq_3686	89.868	10.132	0.599413
YBR236C	Saccharomyces_eubayanus@Seq_457	89.862	10.138	0.599768
YGR281W	Saccharomyces_eubayanus@Seq_4765	89.858	10.142	0.600005
YBR248C	Saccharomyces_eubayanus@Seq_704	89.855	10.145	0.600182
YJL080C	Saccharomyces_eubayanus@Seq_43	89.853	10.147	0.600301
YMR223W	Saccharomyces_eubayanus@Seq_4408	89.852	10.148	0.60036
YDL245C	Saccharomyces_eubayanus@Seq_2501	89.85	10.15	0.600478
YLR459W	Saccharomyces_eubayanus@Seq_2542	89.848	10.152	0.600596
YJL074C	Saccharomyces_eubayanus@Seq_2647	89.837	10.163	0.601247
YNL071W	Saccharomyces_eubayanus@Seq_1271	89.834	10.166	0.601425
YDL067C	Saccharomyces_eubayanus@Seq_1132	89.831	10.169	0.601602
YPL240C	Saccharomyces_eubayanus@Seq_1180	89.827	10.173	0.601839
YGR125W	Saccharomyces_eubayanus@Seq_1007	89.824	10.176	0.602016
YOR175C	Saccharomyces_eubayanus@Seq_4264	89.822	10.178	0.602135
YLL014W	Saccharomyces_eubayanus@Seq_2237	89.815	10.185	0.602549
YOL157C	Saccharomyces_eubayanus@Seq_4503	89.813	10.187	0.602667
YIL106W	Saccharomyces_eubayanus@Seq_1423	89.809	10.191	0.602904
YCR063W	Saccharomyces_eubayanus@Seq_3886	89.809	10.191	0.602904
YOR109W	Saccharomyces_eubayanus@Seq_289	89.801	10.199	0.603377
YKL059C	Saccharomyces_eubayanus@Seq_2051	89.796	10.204	0.603673
YPL240C	Saccharomyces_eubayanus@Seq_4299	89.788	10.212	0.604146
YOR008C	Saccharomyces_eubayanus@Seq_3392	89.785	10.215	0.604323
YKR067W	Saccharomyces_eubayanus@Seq_2294	89.782	10.218	0.604501
YLR342W	Saccharomyces_eubayanus@Seq_2545	89.776	10.224	0.604856
YLR383W	Saccharomyces_eubayanus@Seq_3235	89.776	10.224	0.604856
YKR070W	Saccharomyces_eubayanus@Seq_1373	89.773	10.227	0.605033
YDR389W	Saccharomyces_eubayanus@Seq_147	89.771	10.229	0.605152
YHR123W	Saccharomyces_eubayanus@Seq_3668	89.77	10.23	0.605211
YAL021C	Saccharomyces_eubayanus@Seq_2382	89.75	10.25	0.606394
YBR136W	Saccharomyces_eubayanus@Seq_901	89.749	10.251	0.606453
YLR237W	Saccharomyces_eubayanus@Seq_3136	89.748	10.252	0.606512
YML105C	Saccharomyces_eubayanus@Seq_4076	89.744	10.256	0.606749
YOR304W	Saccharomyces_eubayanus@Seq_3202	89.741	10.259	0.606926
YNL022C	Saccharomyces_eubayanus@Seq_1280	89.733	10.267	0.6074
YLL043W	Saccharomyces_eubayanus@Seq_765	89.717	10.283	0.608346
YOL067C	Saccharomyces_eubayanus@Seq_4412	89.714	10.286	0.608524
YBL091C	Saccharomyces_eubayanus@Seq_615	89.713	10.287	0.608583
YLL061W	Saccharomyces_eubayanus@Seq_2845	89.708	10.292	0.608879
YOL077W-A	Saccharomyces_eubayanus@Seq_2662	89.706	10.294	0.608997
YOR125C	Saccharomyces_eubayanus@Seq_466	89.706	10.294	0.608997
YKR039W	Saccharomyces_eubayanus@Seq_2352	89.701	10.299	0.609293
YPL116W	Saccharomyces_eubayanus@Seq_4860	89.7	10.3	0.609352
YOR356W	Saccharomyces_eubayanus@Seq_992	89.699	10.301	0.609411
YCR077C	Saccharomyces_eubayanus@Seq_1233	89.698	10.302	0.60947
YDR172W	Saccharomyces_eubayanus@Seq_2310	89.697	10.303	0.60953
YLL025W	Saccharomyces_eubayanus@Seq_1975	89.691	10.309	0.609885
YLL025W	Saccharomyces_eubayanus@Seq_2277	89.691	10.309	0.609885
YKL224C	Saccharomyces_eubayanus@Seq_4695	89.691	10.309	0.609885
YIR041W	Saccharomyces_eubayanus@Seq_4695	89.691	10.309	0.609885
YLR037C	Saccharomyces_eubayanus@Seq_4695	89.691	10.309	0.609885
YIL172C	Saccharomyces_eubayanus@Seq_1015	89.688	10.312	0.610062
YJL221C	Saccharomyces_eubayanus@Seq_1015	89.688	10.312	0.610062
YBR041W	Saccharomyces_eubayanus@Seq_3128	89.686	10.314	0.61018
YNR053C	Saccharomyces_eubayanus@Seq_1045	89.683	10.317	0.610358
YML054C	Saccharomyces_eubayanus@Seq_1000	89.679	10.321	0.610594
YGL078C	Saccharomyces_eubayanus@Seq_408	89.675	10.325	0.610831
YJR130C	Saccharomyces_eubayanus@Seq_1249	89.671	10.329	0.611068
YER164W	Saccharomyces_eubayanus@Seq_1580	89.66	10.34	0.611718
YOL103W	Saccharomyces_eubayanus@Seq_1688	89.655	10.345	0.612014
YDR297W	Saccharomyces_eubayanus@Seq_1860	89.655	10.345	0.612014
YNL085W	Saccharomyces_eubayanus@Seq_1312	89.651	10.349	0.612251
YFL011W	Saccharomyces_eubayanus@Seq_219	89.649	10.351	0.612369
YNL325C	Saccharomyces_eubayanus@Seq_4230	89.647	10.353	0.612488
YJL106W	Saccharomyces_eubayanus@Seq_2719	89.645	10.355	0.612606
YBR085W	Saccharomyces_eubayanus@Seq_4782	89.632	10.368	0.613375
YML056C	Saccharomyces_eubayanus@Seq_4104	89.623	10.377	0.613907
YPL209C	Saccharomyces_eubayanus@Seq_3737	89.617	10.383	0.614262
YFL030W	Saccharomyces_eubayanus@Seq_621	89.61	10.39	0.614677
YHR001W-A	Saccharomyces_eubayanus@Seq_658	89.61	10.39	0.614677
YPR026W	Saccharomyces_eubayanus@Seq_4872	89.604	10.396	0.615031
YJR132W	Saccharomyces_eubayanus@Seq_2002	89.599	10.401	0.615327
YKL064W	Saccharomyces_eubayanus@Seq_4924	89.598	10.402	0.615386
YGR180C	Saccharomyces_eubayanus@Seq_3406	89.595	10.405	0.615564
YCR079W	Saccharomyces_eubayanus@Seq_11	89.593	10.407	0.615682
YOL002C	Saccharomyces_eubayanus@Seq_3045	89.59	10.41	0.61586
YPL060W	Saccharomyces_eubayanus@Seq_1348	89.588	10.412	0.615978
YMR054W	Saccharomyces_eubayanus@Seq_4935	89.586	10.414	0.616096
YNL292W	Saccharomyces_eubayanus@Seq_4813	89.578	10.422	0.61657
YLR372W	Saccharomyces_eubayanus@Seq_70	89.565	10.435	0.617339
YLR142W	Saccharomyces_eubayanus@Seq_2070	89.562	10.438	0.617516
YIR012W	Saccharomyces_eubayanus@Seq_4096	89.559	10.441	0.617694
YDR497C	Saccharomyces_eubayanus@Seq_3497	89.555	10.445	0.61793
YGL139W	Saccharomyces_eubayanus@Seq_3493	89.552	10.448	0.618108
YPL263C	Saccharomyces_eubayanus@Seq_4808	89.55	10.45	0.618226
YPR137W	Saccharomyces_eubayanus@Seq_2571	89.529	10.471	0.619469
YOR043W	Saccharomyces_eubayanus@Seq_2859	89.528	10.472	0.619528
YIL076W	Saccharomyces_eubayanus@Seq_12	89.527	10.473	0.619587
YPR023C	Saccharomyces_eubayanus@Seq_292	89.526	10.474	0.619646
YDR492W	Saccharomyces_eubayanus@Seq_2099	89.524	10.476	0.619764
YIR041W	Saccharomyces_eubayanus@Seq_1235	89.516	10.484	0.620238
YCR104W	Saccharomyces_eubayanus@Seq_1235	89.516	10.484	0.620238
YLR037C	Saccharomyces_eubayanus@Seq_1235	89.516	10.484	0.620238
YEL071W	Saccharomyces_eubayanus@Seq_3847	89.516	10.484	0.620238
YLR241W	Saccharomyces_eubayanus@Seq_3472	89.514	10.486	0.620356
YDR100W	Saccharomyces_eubayanus@Seq_909	89.51	10.49	0.620593
YBL030C	Saccharomyces_eubayanus@Seq_3275	89.508	10.492	0.620711
YDR178W	Saccharomyces_eubayanus@Seq_1349	89.503	10.497	0.621007
YJL198W	Saccharomyces_eubayanus@Seq_793	89.503	10.497	0.621007
YKL142W	Saccharomyces_eubayanus@Seq_4597	89.498	10.502	0.621302
YLR085C	Saccharomyces_eubayanus@Seq_5020	89.498	10.502	0.621302
YBL045C	Saccharomyces_eubayanus@Seq_4146	89.497	10.503	0.621362
YHR046C	Saccharomyces_eubayanus@Seq_2798	89.492	10.508	0.621657
YHR216W	Saccharomyces_eubayanus@Seq_4073	89.484	10.516	0.622131
YJR158W	Saccharomyces_eubayanus@Seq_2501	89.474	10.526	0.622722
YDL225W	Saccharomyces_eubayanus@Seq_2575	89.474	10.526	0.622722
YKR017C	Saccharomyces_eubayanus@Seq_2952	89.474	10.526	0.622722
YIL172C	Saccharomyces_eubayanus@Seq_4503	89.474	10.526	0.622722
YJL221C	Saccharomyces_eubayanus@Seq_4503	89.474	10.526	0.622722
YGR232W	Saccharomyces_eubayanus@Seq_4616	89.474	10.526	0.622722
YMR150C	Saccharomyces_eubayanus@Seq_562	89.474	10.526	0.622722
YFL011W	Saccharomyces_eubayanus@Seq_196	89.464	10.536	0.623314
YBL037W	Saccharomyces_eubayanus@Seq_2616	89.463	10.537	0.623373
YMR235C	Saccharomyces_eubayanus@Seq_3898	89.461	10.539	0.623491
YOL157C	Saccharomyces_eubayanus@Seq_4695	89.452	10.548	0.624024
YPR073C	Saccharomyces_eubayanus@Seq_187	89.441	10.559	0.624675
YOR206W	Saccharomyces_eubayanus@Seq_3972	89.437	10.563	0.624911
YGR214W	Saccharomyces_eubayanus@Seq_4720	89.434	10.566	0.625089
YLL025W	Saccharomyces_eubayanus@Seq_109	89.431	10.569	0.625266
YLR037C	Saccharomyces_eubayanus@Seq_109	89.431	10.569	0.625266
YFL020C	Saccharomyces_eubayanus@Seq_4296	89.431	10.569	0.625266
YBR115C	Saccharomyces_eubayanus@Seq_82	89.431	10.569	0.625266
YNL274C	Saccharomyces_eubayanus@Seq_2891	89.429	10.571	0.625385
YPL179W	Saccharomyces_eubayanus@Seq_3617	89.425	10.575	0.625621
YDL141W	Saccharomyces_eubayanus@Seq_2937	89.42	10.58	0.625917
YHR113W	Saccharomyces_eubayanus@Seq_1602	89.419	10.581	0.625976
YFR052W	Saccharomyces_eubayanus@Seq_4373	89.416	10.584	0.626154
YMR286W	Saccharomyces_eubayanus@Seq_417	89.412	10.588	0.62639
YLR350W	Saccharomyces_eubayanus@Seq_1179	89.401	10.599	0.627041
YKR049C	Saccharomyces_eubayanus@Seq_3631	89.394	10.606	0.627455
YOR276W	Saccharomyces_eubayanus@Seq_50	89.375	10.625	0.628579
YPR163C	Saccharomyces_eubayanus@Seq_4933	89.367	10.633	0.629052
YLR193C	Saccharomyces_eubayanus@Seq_3851	89.362	10.638	0.629348
YMR304W	Saccharomyces_eubayanus@Seq_1885	89.358	10.642	0.629585
YFL036W	Saccharomyces_eubayanus@Seq_3813	89.349	10.651	0.630117
YJL010C	Saccharomyces_eubayanus@Seq_4910	89.339	10.661	0.630709
YDR301W	Saccharomyces_eubayanus@Seq_3477	89.323	10.677	0.631656
YKL134C	Saccharomyces_eubayanus@Seq_4921	89.323	10.677	0.631656
YIL145C	Saccharomyces_eubayanus@Seq_1372	89.32	10.68	0.631833
YFL016C	Saccharomyces_eubayanus@Seq_2055	89.32	10.68	0.631833
YKL107W	Saccharomyces_eubayanus@Seq_2797	89.32	10.68	0.631833
YIR038C	Saccharomyces_eubayanus@Seq_1967	89.316	10.684	0.63207
YMR125W	Saccharomyces_eubayanus@Seq_3930	89.315	10.685	0.632129
YKL034W	Saccharomyces_eubayanus@Seq_1155	89.3	10.7	0.633016
YMR002W	Saccharomyces_eubayanus@Seq_1116	89.286	10.714	0.633844
YBR220C	Saccharomyces_eubayanus@Seq_1228	89.286	10.714	0.633844
YGL224C	Saccharomyces_eubayanus@Seq_1394	89.286	10.714	0.633844
YAR020C	Saccharomyces_eubayanus@Seq_4296	89.286	10.714	0.633844
YDL156W	Saccharomyces_eubayanus@Seq_2983	89.272	10.728	0.634673
YML011C	Saccharomyces_eubayanus@Seq_214	89.266	10.734	0.635028
YCL034W	Saccharomyces_eubayanus@Seq_2170	89.266	10.734	0.635028
[truncated: 34,351 more rows]

## Sheet: Fig4D_KMA Divergence
genes	Group	%ID lost per Myear
KMXK_0G01270	Group IV	0
KMXK_0F04390	Group IV	0
KMXK_0E05880	Group IV	0.0416184
KMXK_0B04700	Group IV	0.0626462
KMXK_0F02520	Group IV	0.102479
KMXK_0A01280	Group IV	0.108018
KMXK_0A05140	Group IV	0.110424
KMXK_0A03140	Group IV	0.146503
KMXK_0G03670	Group IV	0.204994
KMXK_0B07070	Group IV	0.214688
KMXK_0G03730	Group IV	0.224273
KMXK_0E01400	Group IV	0.296868
KMXK_0A06340	Group IV	0.296868
KMXK_0G00680	Group IV	0.319281
KMXK_0D02420	Group IV	0.365527
KMXK_0B03110	Group IV	0.388997
KMXK_0C04170	Group IV	0.451497
KMXK_0A01360	Group IV	0.465237
KMXK_0F03530	Group IV	0.515164
KMXK_0D01060	Group IV	0.546068
KMXK_0G03390	Group IV	0.561593
KMXK_0G02780	Group IV	0.578466
KMXK_0E02770	Group IV	0.586703
KMXK_0C00170	Group IV	0.58929
KMXK_0D01830	Group IV	0.600259
KMXK_0A02040	Group IV	0.600478
KMXK_0A07000	Group IV	0.641732
KMXK_0F00980	Group IV	0.648365
KMXK_0E01210	Group IV	0.65077
KMXK_0F01550	Group IV	0.662614
KMXK_0B01320	Group IV	0.664509
KMXK_0G03270	Group IV	0.685318
KMXK_0B06070	Group IV	0.686011
KMXK_0F05020	Group IV	0.690967
KMXK_0F03950	Group IV	0.716222
KMXK_0A07790	Group IV	0.723001
KMXK_0C01370	Group IV	0.733241
KMXK_0E01460	Group IV	0.733861
KMXK_0B02370	Group IV	0.738708
KMXK_0C06810	Group IV	0.748839
KMXK_0G02410	Group IV	0.765093
KMXK_0G01900	Group IV	0.799277
KMXK_0G00520	Group IV	0.809846
KMXK_0G03930	Group IV	0.820669
KMXK_0C00190	Group IV	0.822929
KMXK_0E01110	Group IV	0.835064
KMXK_0A03890	Group IV	0.850334
KMXK_0B01180	Group IV	0.866989
KMXK_0F04490	Group IV	0.874642
KMXK_0B03410	Group IV	0.890495
KMXK_0F02430	Group IV	0.895087
KMXK_0D05440	Group IV	0.902849
KMXK_0A06780	Group IV	0.916953
KMXK_0D00660	Group IV	0.922128
KMXK_0C05580	Group IV	0.927193
KMXK_0A04510	Group IV	0.932769
KMXK_0H04230	Group IV	0.936559
KMXK_0H00480	Group IV	0.939256
KMXK_0E05000	Group IV	0.952995
KMXK_0A01670	Group IV	0.95664
KMXK_0G00120	Group IV	0.959045
KMXK_0F02700	Group IV	0.981166
KMXK_0D02550	Group IV	0.981166
KMXK_0F05790	Group IV	0.983754
KMXK_0B03950	Group IV	0.984956
KMXK_0F00320	Group IV	0.987106
KMXK_0A06120	Group IV	0.990313
KMXK_0C03410	Group IV	0.992172
KMXK_0A07850	Group IV	0.999971
KMXK_0E01790	Group IV	1.02009
KMXK_0E03710	Group IV	1.03102
KMXK_0E03320	Group IV	1.04035
KMXK_0E03330	Group IV	1.05074
KMXK_0D01010	Group IV	1.07862
KMXK_0D03290	Group IV	1.08346
KMXK_0F03630	Group IV	1.11823
KMXK_0E00240	Group IV	1.12089
KMXK_0A07110	Group IV	1.14268
KMXK_0A01990	Group IV	1.14888
KMXK_0G02020	Group IV	1.16065
KMXK_0E04500	Group IV	1.18962
KMXK_0B06050	Group IV	1.19268
KMXK_0B02250	Group IV	1.2022
KMXK_0F01690	Group IV	1.22581
KMXK_0C05960	Group IV	1.23066
KMXK_0A03240	Group IV	1.24677
KMXK_0G01420	Group IV	1.25369
KMXK_0C05970	Group IV	1.25639
KMXK_0H03870	Group IV	1.25668
KMXK_0B01700	Group IV	1.25857
KMXK_0A07960	Group IV	1.264
KMXK_0F04340	Group IV	1.27953
KMXK_0A03260	Group IV	1.28091
KMXK_0C02480	Group IV	1.28368
KMXK_0E02520	Group IV	1.29564
KMXK_0D01350	Group IV	1.29713
KMXK_0H02420	Group IV	1.31491
KMXK_0B00160	Group IV	1.353
KMXK_0B00170	Group IV	1.35544
KMXK_0A00170	Group IV	1.36954
KMXK_0D01730	Group IV	1.39061
KMXK_0B08190	Group IV	1.39746
KMXK_0A04960	Group IV	1.41072
KMXK_0C00850	Group IV	1.41218
KMXK_0C06410	Group IV	1.41357
KMXK_0E05850	Group IV	1.41725
KMXK_0B00240	Group IV	1.41903
KMXK_0D04380	Group IV	1.42946
KMXK_0A07400	Group IV	1.43172
KMXK_0G01890	Group IV	1.43383
KMXK_0C06870	Group IV	1.43857
KMXK_0E05250	Group IV	1.43857
KMXK_0E03050	Group IV	1.4401
KMXK_0H01200	Group IV	1.45099
KMXK_0D05680	Group IV	1.46328
KMXK_0A00190	Group IV	1.47082
KMXK_0D01160	Group IV	1.47381
KMXK_0G02910	Group IV	1.4741
KMXK_0B07850	Group IV	1.48616
KMXK_0C01250	Group IV	1.48908
KMXK_0G00200	Group IV	1.49309
KMXK_0H02550	Group IV	1.49513
KMXK_0A07970	Group IV	1.50763
KMXK_0C00160	Group IV	1.51688
KMXK_0E00570	Group IV	1.51849
KMXK_0D04840	Group IV	1.52242
KMXK_0A00180	Group IV	1.54309
KMXK_0E00690	Group IV	1.55858
KMXK_0F05810	Group IV	1.56186
KMXK_0C00540	Group IV	1.56306
KMXK_0E03030	Group IV	1.58077
KMXK_0C05980	Group IV	1.58336
KMXK_0B06620	Group IV	1.59079
KMXK_0H04300	Group IV	1.59178
KMXK_0B07930	Group IV	1.60639
KMXK_0F03580	Group IV	1.61266
KMXK_0E02710	Group IV	1.61412
KMXK_0A08260	Group IV	1.61969
KMXK_0C00560	Group IV	1.62184
KMXK_0B03760	Group IV	1.62191
KMXK_0A04970	Group IV	1.62629
KMXK_0B00790	Group IV	1.62913
KMXK_0F04790	Group IV	1.63369
KMXK_0A05080	Group IV	1.66073
KMXK_0C03080	Group IV	1.66113
KMXK_0E04120	Group IV	1.68201
KMXK_0G02770	Group IV	1.69316
KMXK_0F04690	Group IV	1.70358
KMXK_0F05500	Group IV	1.717
KMXK_0F04480	Group IV	1.72396
KMXK_0E00740	Group IV	1.73503
KMXK_0A00370	Group IV	1.76211
KMXK_0B06390	Group IV	1.77662
KMXK_0D05170	Group IV	1.77662
KMXK_0F01440	Group IV	1.79021
KMXK_0F05330	Group IV	1.812
KMXK_0C01700	Group IV	1.82217
KMXK_0C03320	Group IV	1.82217
KMXK_0C07250	Group IV	1.82217
KMXK_0D01920	Group IV	1.82217
KMXK_0G02980	Group IV	1.84094
KMXK_0G03290	Group IV	1.84713
KMXK_0H04310	Group IV	1.86528
KMXK_0H03590	Group IV	1.87108
KMXK_0B08340	Group IV	1.89706
KMXK_0F00930	Group IV	1.91328
KMXK_0F03500	Group IV	1.91707
KMXK_0B07210	Group IV	1.92935
KMXK_0C03330	Group IV	1.93416
KMXK_0D01410	Group IV	1.9354
KMXK_0H02310	Group IV	1.93606
KMXK_0C03760	Group IV	1.94954
KMXK_0A02550	Group IV	1.95154
KMXK_0A05490	Group IV	1.95552
KMXK_0H02940	Group IV	1.98398
KMXK_0C05300	Group IV	1.98434
KMXK_0B04310	Group IV	1.99466
KMXK_0B04890	Group IV	2.00854
KMXK_0C04790	Group IV	2.01168
KMXK_0E03540	Group IV	2.02465
KMXK_0B00120	Group IV	2.02465
KMXK_0B03940	Group IV	2.02975
KMXK_0A07100	Group IV	2.05577
KMXK_0E03120	Group IV	2.05905
KMXK_0B01170	Group IV	2.07447
KMXK_0D00440	Group IV	2.10056
KMXK_0H02090	Group IV	2.10293
KMXK_0H04280	Group IV	2.14083
KMXK_0D02960	Group IV	2.14612
KMXK_0B07320	Group IV	2.15206
KMXK_0C06230	Group IV	2.16335
KMXK_0C05330	Group IV	2.16554
KMXK_0B05360	Group IV	2.1659
KMXK_0E00550	Group IV	2.17749
KMXK_0D03900	Group IV	2.1866
KMXK_0C03130	Group IV	2.19189
KMXK_0B01770	Group IV	2.20778
KMXK_0F01610	Group IV	2.21095
KMXK_0A06260	Group IV	2.21386
KMXK_0F03060	Group IV	2.22709
KMXK_0E00730	Group IV	2.23631
KMXK_0D00940	Group IV	2.25494
KMXK_0B02810	Group IV	2.25603
KMXK_0E03770	Group IV	2.29502
KMXK_0A02970	Group IV	2.29542
KMXK_0B02760	Group IV	2.32709
KMXK_0E05190	Group IV	2.34386
KMXK_0A05350	Group IV	2.35811
KMXK_0C07100	Group IV	2.37997
KMXK_0F02200	Group IV	2.38908
KMXK_0A06810	Group IV	2.39557
KMXK_0D05630	Group IV	2.46186
KMXK_0B07000	Group IV	2.49185
KMXK_0G04210	Group IV	2.51828
KMXK_0H02670	Group IV	2.52659
KMXK_0B00200	Group IV	2.55756
KMXK_0B01460	Group IV	2.59736
KMXK_0C00380	Group IV	2.59882
KMXK_0A03920	Group IV	2.66161
KMXK_0E01060	Group IV	2.67775
KMXK_0H00350	Group IV	#N/A
KMXK_0F03820	Group II	0.730034
KMXK_0D04410	Group II	0.525587
KMXK_0F03780	Group II	0.62147
KMXK_0F02910	Group II	0.545631
KMXK_0B04220	Group II	0.424056
KMXK_0F04890	Group II	0.311373
KMXK_0H00430	Group II	0.737323
KMXK_0H03560	Group II	0.389544
KMXK_0A02180	Group II	0.599239
KMXK_0D06540	Group II	1.88205
KMXK_0D00160	Group II	2.2479
KMXK_0H01780	Group II	0.335571
KMXK_0C02520	Group II	0.7601
KMXK_0A02300	Group II	0.406891
KMXK_0H03090	Group II	2.32196
KMXK_0C05820	Group II	0.406927
KMXK_0H02650	Group II	0.996727
KMXK_0B03130	Group II	1.01768
KMXK_0A02200	Group II	0.947055
KMXK_0F02390	Group II	1.83048
KMXK_0E05050	Group II	0.157472
KMXK_0D03170	Group II	1.20857
KMXK_0D04050	Group II	1.07803
KMXK_0C04310	Group II	1.18222
KMXK_0C06430	Group II	0.798038
KMXK_0E01580	Group II	0.769685
KMXK_0A02980	Group II	1.28853
KMXK_0B02420	Group II	1.17905
KMXK_0F04380	Group II	1.50566
KMXK_0D03710	Group II	1.14862
KMXK_0C05240	Group II	1.11182
KMXK_0B07620	Group II	1.54782
KMXK_0E05090	Group II	1.4409
KMXK_0G01010	Group II	1.37858
KMXK_0C02110	Group II	0.812725
KMXK_0A05580	Group II	1.07745
KMXK_0B06960	Group II	1.33736
KMXK_0G01290	Group II	0.937507
KMXK_0H04380	Group II	1.69035
KMXK_0B03370	Group II	2.06259
KMXK_0H02170	Group II	0.110424
KMXK_0A07190	Group II	1.30475
KMXK_0A04580	Group II	1.21021
KMXK_0D03930	Group II	0.618335
KMXK_0F03160	Group II	0.88645
KMXK_0C00220	Group II	2.2705
KMXK_0C06220	Group II	0.644465
KMXK_0A03980	Group II	1.03408
KMXK_0A01230	Group II	0.0227771
KMXK_0A08240	Group II	0.65518
KMXK_0E02610	Group II	0.263741
KMXK_0C04360	Group II	0.562067
KMXK_0C05750	Group II	1.29239
KMXK_0E03600	Group II	1.38073
KMXK_0B02820	Group II	0.95336
KMXK_0E05590	Group II	1.21852
KMXK_0A04400	Group II	1.12045
KMXK_0A01560	Group II	1.08281
KMXK_0F03800	Group II	1.86707
KMXK_0E02490	Group II	1.49677
KMXK_0H01320	Group II	1.63751
KMXK_0F03270	Group II	0.780946
KMXK_0H00240	Group II	0.532621
KMXK_0C02980	Group II	0.612832
KMXK_0G02480	Group II	1.27865
KMXK_0A00600	Group II	0.0780982
KMXK_0A08200	Group II	0.665675
KMXK_0B01380	Group II	0.632439
KMXK_0B02480	Group II	1.15041
KMXK_0B00400	Group II	0.992682
KMXK_0A04250	Group II	0.74217
KMXK_0C05180	Group II	1.28656
KMXK_0C03660	Group II	0.918082
KMXK_0A03880	Group II	0.598328
KMXK_0F03980	Group II	1.34352
KMXK_0G03720	Group II	1.66433
KMXK_0B01200	Group II	0.822929
KMXK_0A02630	Group II	1.13831
KMXK_0A03840	Group II	1.65956
KMXK_0G03620	Group II	0.377991
KMXK_0H01190	Group II	1.36768
KMXK_0A08360	Group II	2.57301
KMXK_0D05590	Group II	1.36317
KMXK_0C00790	Group II	0.662031
KMXK_0C06270	Group II	0.933972
KMXK_0A01100	Group II	0.711922
KMXK_0H04290	Group II	0.732731
KMXK_0G03980	Group II	#N/A
KMXK_0F02810	Group II	1.34775
KMXK_0E00880	Group II	0.809846
KMXK_0A04470	Group II	1.14684
KMXK_0D06480	Group II	1.38044
KMXK_0B02220	Group II	0.658132
KMXK_0H03510	Group II	0.68838
KMXK_0D05550	Group II	1.09957
KMXK_0A07040	Group II	0.997347
KMXK_0D00700	Group II	0.96196
KMXK_0A04110	Group II	1.59068
KMXK_0D02410	Group II	0.945634
KMXK_0D00790	Group II	1.11717
KMXK_0E06170	Group II	2.26423
KMXK_0E03080	Group II	1.16061
KMXK_0A01740	Group II	1.08346
KMXK_0B04530	Group II	1.71091
KMXK_0C00420	Group II	0.837943
KMXK_0B02390	Group II	0.393079
KMXK_0F02660	Group II	1.37045
KMXK_0G01760	Group II	1.56871
KMXK_0H04030	Group II	1.91029
KMXK_0D00850	Group II	1.0776
KMXK_0H03520	Group II	1.87771
KMXK_0D02780	Group II	#N/A
KMXK_0F03750	Group II	1.59061
KMXK_0H00780	Group II	0.718336
KMXK_0E04940	Group II	1.42465
KMXK_0G03650	Group II	0.950298
KMXK_0B03750	Group II	1.33532
KMXK_0E02600	Group II	0.741951
KMXK_0E04630	Group II	1.21477
KMXK_0D00280	Group II	1.32144
KMXK_0B04470	Group II	1.01014
KMXK_0F02030	Group II	1.74885
KMXK_0G01240	Group II	0.576097
KMXK_0H01710	Group II	1.73055
KMXK_0G01730	Group II	2.1053
KMXK_0C04850	Group II	1.00041
KMXK_0B05130	Group II	0.802229
KMXK_0G03690	Group II	0.834445
KMXK_0D05880	Group II	1.78591
KMXK_0E03920	Group II	1.76925
KMXK_0A06570	Group II	1.08518
KMXK_0D00560	Group II	1.02738
KMXK_0D00610	Group II	1.69334
KMXK_0B04720	Group II	0.759226
KMXK_0A01820	Group II	0.470484
KMXK_0H01820	Group II	1.44648
KMXK_0A01220	Group II	0.824386
KMXK_0D01470	Group II	0.546651
KMXK_0E03070	Group II	0.799641
KMXK_0H04160	Group II	0.845997
KMXK_0B04290	Group II	0.29275
KMXK_0C03630	Group II	1.36069
KMXK_0A07710	Group II	1.14523
KMXK_0G01110	Group II	0.961159
KMXK_0A07070	Group II	1.27333
KMXK_0F05710	Group II	1.08372
KMXK_0E05310	Group II	0.897966
KMXK_0C04720	Group II	1.29564
KMXK_0E04650	Group II	1.68853
KMXK_0E02940	Group II	1.20048
KMXK_0E00680	Group II	1.42807
KMXK_0B07670	Group II	1.61226
KMXK_0G02390	Group II	1.76525
KMXK_0A08220	Group II	1.03507
KMXK_0F03250	Group II	0.767243
KMXK_0D05510	Group II	1.26579
KMXK_0E05520	Group II	1.69578
KMXK_0H00590	Group II	1.45478
KMXK_0C05360	Group II	1.41357
KMXK_0E05230	Group II	0.586593
KMXK_0C07030	Group II	0.688598
KMXK_0C06190	Group II	0.859008
KMXK_0B07500	Group II	1.21798
KMXK_0B03840	Group II	0.703868
KMXK_0G00850	Group II	1.28288
KMXK_0C06460	Group II	0.719284
KMXK_0H03300	Group II	0.829598
KMXK_0C03210	Group II	0.528466
KMXK_0E01560	Group II	0.725443
KMXK_0C00330	Group II	0.588998
KMXK_0C06740	Group II	0.725224
KMXK_0G02380	Group II	0.300731
KMXK_0D05330	Group II	1.06863
KMXK_0B03640	Group II	0.698511
KMXK_0G03020	Group II	1.38091
KMXK_0B01730	Group II	1.60449
KMXK_0D02800	Group II	1.21309
KMXK_0A01520	Group II	1.7342
KMXK_0B03520	Group II	1.46007
KMXK_0C02500	Group II	1.089
KMXK_0D05980	Group II	1.44589
KMXK_0H02870	Group II	0.420193
KMXK_0A01780	Group II	0.706638
KMXK_0F03050	Group II	0.809846
KMXK_0G02720	Group II	1.55643
KMXK_0E01520	Group II	1.12395
KMXK_0E02800	Group II	1.53798
KMXK_0A06550	Group II	#N/A
KMXK_0D00290	Group II	1.25179
KMXK_0B04560	Group II	1.18131
KMXK_0C04110	Group II	0.784663
KMXK_0F04080	Group II	1.07187
KMXK_0F04310	Group II	1.40169
KMXK_0H03050	Group II	1.0663
KMXK_0B01390	Group II	1.64101
KMXK_0E05910	Group II	0.97836
KMXK_0G04080	Group II	1.73718
KMXK_0C02070	Group II	0.506163
KMXK_0E05970	Group II	1.79247
KMXK_0B07020	Group II	1.08496
KMXK_0E02320	Group II	1.32523
KMXK_0G03310	Group II	0.470229
KMXK_0C05410	Group II	0.933425
KMXK_0F03860	Group II	1.65544
KMXK_0B05000	Group II	1.44677
KMXK_0E01310	Group II	0.917026
KMXK_0B05650	Group II	1.58059
KMXK_0F02270	Group II	1.61554
KMXK_0F02230	Group II	1.51492
KMXK_0A00620	Group II	0.589509
KMXK_0C01150	Group II	1.41007
KMXK_0F02080	Group II	#N/A
KMXK_0B05210	Group II	0.799824
KMXK_0B01370	Group II	1.29651
KMXK_0D05240	Group II	1.14888
KMXK_0C06320	Group II	1.8569
KMXK_0A02210	Group II	1.1429
KMXK_0D00890	Group II	1.3862
KMXK_0C00480	Group II	1.71499
KMXK_0C04990	Group II	1.14895
KMXK_0H03940	Group II	0.740967
KMXK_0C02370	Group II	0.961815
KMXK_0C01850	Group II	1.2495
KMXK_0A07840	Group II	1.69794
KMXK_0A04710	Group II	1.15107
KMXK_0B00420	Group II	1.1331
KMXK_0B03930	Group II	2.06514
KMXK_0F00190	Group II	0.349711
KMXK_0E02850	Group II	0.582147
KMXK_0C01020	Group II	1.51605
KMXK_0C01160	Group II	0.59636
KMXK_0B05480	Group II	1.70103
KMXK_0G01940	Group II	0.96575
KMXK_0B03810	Group II	0.699714
KMXK_0B01010	Group II	0.97406
KMXK_0B03230	Group II	1.12042
KMXK_0A07090	Group II	#N/A
KMXK_0G02900	Group II	1.17741
KMXK_0E04660	Group II	0.443662
KMXK_0E01980	Group II	0.503575
KMXK_0E02590	Group II	1.81036
KMXK_0A01690	Group II	0.728868
KMXK_0E01200	Group II	1.48729
KMXK_0D02610	Group II	0.715967
KMXK_0A07030	Group II	1.05759
KMXK_0C06690	Group II	1.37322
KMXK_0A06540	Group II	1.48245
KMXK_0F01450	Group II	0.816733
KMXK_0A07410	Group II	0.943593
KMXK_0B01140	Group II	1.10223
KMXK_0F05240	Group II	0.850334
KMXK_0A00960	Group II	1.54385
KMXK_0F05400	Group II	1.56561
KMXK_0A05020	Group II	0.68838
KMXK_0A08040	Group II	0.545667
KMXK_0B02550	Group II	0.230978
KMXK_0C01230	Group II	0.678831
KMXK_0B07740	Group II	1.29797
KMXK_0E05470	Group II	0.711084
KMXK_0D01750	Group II	0.831602
KMXK_0B04050	Group II	1.94364
KMXK_0C05670	Group II	1.54899
KMXK_0H02460	Group II	0.715238
KMXK_0F05190	Group II	0.789619
KMXK_0E06200	Group II	1.31532
KMXK_0D04720	Group II	1.43769
KMXK_0E05930	Group II	0.550879
KMXK_0G04180	Group II	0.479923
KMXK_0B01910	Group II	#N/A
KMXK_0A02560	Group II	1.32618
KMXK_0B03420	Group II	0.934846
KMXK_0G01750	Group II	0.547708
KMXK_0G01280	Group II	0.734298
KMXK_0D04910	Group II	0.399383
KMXK_0C06030	Group II	1.47235
KMXK_0H03240	Group II	1.46368
KMXK_0F01300	Group II	0.783971
KMXK_0B02840	Group II	1.04472
KMXK_0C05020	Group II	1.18663
KMXK_0B00500	Group II	1.57082
KMXK_0B02160	Group II	0.927667
KMXK_0D03470	Group II	1.48004
KMXK_0E01050	Group II	0.710829
KMXK_0D03330	Group II	0.854197
KMXK_0C00880	Group II	1.28044
KMXK_0A02730	Group II	0.71717
KMXK_0A00260	Group II	1.56448
KMXK_0H01790	Group II	1.02464
KMXK_0B02690	Group II	1.72567
KMXK_0G02850	Group II	1.36284
KMXK_0A00930	Group II	0.946691
KMXK_0H01640	Group II	0.908826
KMXK_0A00850	Group II	1.17581
KMXK_0E04010	Group II	1.41696
KMXK_0F02300	Group II	1.29957
KMXK_0H03720	Group II	0.787469
KMXK_0G03060	Group II	0.708606
KMXK_0G01590	Group II	0.939475
KMXK_0G02670	Group II	1.54921
KMXK_0A06080	Group II	1.55595
KMXK_0B06740	Group II	0.165635
KMXK_0H04170	Group II	0.938163
KMXK_0E04800	Group II	1.30708
KMXK_0C06390	Group II	1.02588
KMXK_0B01270	Group II	0.860137
KMXK_0G02470	Group II	1.25989
KMXK_0F03990	Group II	0.818118
KMXK_0A05300	Group II	0.442787
KMXK_0F04740	Group II	1.48649
KMXK_0B00780	Group II	2.29823
KMXK_0C03990	Group II	1.2214
KMXK_0C03120	Group II	1.17322
KMXK_0A04390	Group II	1.23736
KMXK_0C04260	Group II	0.532511
KMXK_0C02460	Group II	1.14239
KMXK_0G03630	Group II	1.45774
KMXK_0D01290	Group II	0.284878
KMXK_0H04260	Group II	0.728868
KMXK_0A04130	Group II	1.08856
KMXK_0E03100	Group II	1.17235
KMXK_0D04350	Group II	1.04122
KMXK_0C03370	Group II	1.71193
KMXK_0A01710	Group II	0.696361
KMXK_0E04470	Group II	0.81462
KMXK_0D01870	Group II	1.34265
KMXK_0E05500	Group II	1.89757
KMXK_0G01260	Group I	0
KMXK_0F04410	Group I	0
KMXK_0A05710	Group I	0
KMXK_0B04540	Group I	0
KMXK_0E05560	Group I	0
KMXK_0B01030	Group I	0
KMXK_0A04520	Group I	0
KMXK_0C07190	Group I	0
KMXK_0H02970	Group I	0
KMXK_0B08240	Group I	0
KMXK_0H00650	Group I	0
KMXK_0A07140	Group I	0
KMXK_0F00590	Group I	0
KMXK_0H00490	Group I	0.00976684
KMXK_0E01350	Group I	0.0190963
KMXK_0C06630	Group I	0.0220847
KMXK_0A01400	Group I	0.0270046
KMXK_0B04170	Group I	0.0274054
KMXK_0E02660	Group I	0.028025
KMXK_0E01760	Group I	0.0285716
KMXK_0E04750	Group I	0.0288267
KMXK_0A01190	Group I	0.0289361
KMXK_0D06100	Group I	0.0291547
KMXK_0E03780	Group I	0.0291547
KMXK_0H01530	Group I	0.0296285
KMXK_0G03760	Group I	0.0314142
KMXK_0G00620	Group I	0.0319609
KMXK_0D00960	Group I	0.0357145
KMXK_0B04920	Group I	0.036079
KMXK_0A07730	Group I	0.037974
KMXK_0H04120	Group I	0.0418735
KMXK_0A05630	Group I	0.0426388
KMXK_0C04610	Group I	0.0436592
KMXK_0A00690	Group I	0.0439143
KMXK_0A06580	Group I	0.0453721
KMXK_0D00530	Group I	0.0467205
KMXK_0G03000	Group I	0.0495995
KMXK_0B03710	Group I	0.0513123
KMXK_0B07680	Group I	0.0520776
KMXK_0H02680	Group I	0.0525514
KMXK_0E00150	Group I	0.05441
KMXK_0H03610	Group I	0.05605
KMXK_0D06060	Group I	0.05605
KMXK_0H00530	Group I	0.0568153
KMXK_0B01430	Group I	0.0583095
KMXK_0A01790	Group I	0.0589654
KMXK_0C01210	Group I	0.0594028
KMXK_0A02440	Group I	0.0595121
KMXK_0A06390	Group I	0.0597308
KMXK_0A00220	Group I	0.0597308
KMXK_0H02600	Group I	0.0599859
KMXK_0F00600	Group I	0.0612614
KMXK_0B03540	Group I	0.0628284
KMXK_0D02170	Group I	0.0639217
KMXK_0D04030	Group I	0.0662541
KMXK_0E02140	Group I	0.0674932
KMXK_0D02470	Group I	0.0677848
KMXK_0B07760	Group I	0.0694247
KMXK_0H04390	Group I	0.0702993
KMXK_0A05090	Group I	0.0709918
KMXK_0G03600	Group I	0.0711011
KMXK_0D06470	Group I	0.0714655
KMXK_0C03520	Group I	0.0741259
KMXK_0A06820	Group I	0.0745632
KMXK_0E01920	Group I	0.0746361
KMXK_0D01140	Group I	0.0754014
KMXK_0D05830	Group I	0.0767134
KMXK_0B07570	Group I	0.0768956
KMXK_0F03600	Group I	0.0790093
KMXK_0A04530	Group I	0.079228
KMXK_0G03180	Group I	0.079556
KMXK_0H01380	Group I	0.0798111
KMXK_0H01050	Group I	0.0801026
KMXK_0D05730	Group I	0.0805399
KMXK_0E05670	Group I	0.0806857
KMXK_0G02300	Group I	0.0809773
KMXK_0A06000	Group I	0.0828359
KMXK_0A01420	Group I	0.0833825
KMXK_0H01460	Group I	0.0841114
KMXK_0H03340	Group I	0.0847674
KMXK_0F04120	Group I	0.0852411
KMXK_0E02670	Group I	0.0867718
KMXK_0D04150	Group I	0.0867718
KMXK_0B03610	Group I	0.0878286
KMXK_0E03160	Group I	0.0879015
KMXK_0A06110	Group I	0.0888855
KMXK_0B06280	Group I	0.0896144
KMXK_0E01990	Group I	0.0903432
KMXK_0A05160	Group I	0.0922747
KMXK_0B06420	Group I	0.0927849
KMXK_0H00610	Group I	0.0928578
KMXK_0F02600	Group I	0.0934409
KMXK_0F01270	Group I	0.0938053
KMXK_0B03150	Group I	0.0967573
KMXK_0A05800	Group I	0.0975226
KMXK_0C01990	Group I	0.0987617
KMXK_0E01500	Group I	0.0992354
KMXK_0G04170	Group I	0.100037
KMXK_0B08050	Group I	0.100547
KMXK_0D05850	Group I	0.100766
KMXK_0C01860	Group I	0.100766
KMXK_0B05080	Group I	0.10124
KMXK_0G04050	Group I	0.10124
KMXK_0A07670	Group I	0.10124
KMXK_0C01300	Group I	0.102187
KMXK_0B05960	Group I	0.103864
KMXK_0F03740	Group I	0.104119
KMXK_0G00490	Group I	0.105649
KMXK_0A04700	Group I	0.105649
KMXK_0H00510	Group I	0.10718
KMXK_0H02160	Group I	0.109257
KMXK_0C03910	Group I	0.112537
KMXK_0B07240	Group I	0.112792
KMXK_0D00540	Group I	0.113886
KMXK_0B06230	Group I	0.115088
KMXK_0H03540	Group I	0.116291
KMXK_0A00700	Group I	0.116801
KMXK_0H01910	Group I	0.118842
KMXK_0A01950	Group I	0.119498
KMXK_0F05140	Group I	0.119498
KMXK_0C02940	Group I	0.119862
KMXK_0B04110	Group I	0.120154
KMXK_0A05890	Group I	0.120482
KMXK_0C06380	Group I	0.12081
KMXK_0H00790	Group I	0.121138
KMXK_0C05110	Group I	0.122304
KMXK_0B05050	Group I	0.122486
KMXK_0H03230	Group I	0.1246
KMXK_0B03340	Group I	0.124819
KMXK_0A03800	Group I	0.125657
KMXK_0D02570	Group I	0.125657
KMXK_0C00510	Group I	0.127588
KMXK_0D05050	Group I	0.128135
KMXK_0H01220	Group I	0.128755
KMXK_0F00520	Group I	0.1289
KMXK_0G01720	Group I	0.129228
KMXK_0F00780	Group I	0.131415
KMXK_0C06820	Group I	0.132071
KMXK_0H00360	Group I	0.132508
KMXK_0F00350	Group I	0.133565
KMXK_0A01050	Group I	0.134367
KMXK_0B08130	Group I	0.134986
KMXK_0B07440	Group I	0.13546
KMXK_0B05750	Group I	0.136991
KMXK_0C03810	Group I	0.137793
KMXK_0A01320	Group I	0.139287
KMXK_0B00650	Group I	0.140161
KMXK_0A04870	Group I	0.140161
KMXK_0B00870	Group I	0.140161
KMXK_0B02830	Group I	0.140708
KMXK_0A01390	Group I	0.140927
KMXK_0B04900	Group I	0.142567
KMXK_0B04370	Group I	0.144243
KMXK_0B07950	Group I	0.144316
KMXK_0F00490	Group I	0.144389
KMXK_0D04650	Group I	0.145774
KMXK_0C04750	Group I	0.147341
KMXK_0A01810	Group I	0.148361
KMXK_0B03360	Group I	0.148762
KMXK_0E02650	Group I	0.148762
KMXK_0D01450	Group I	0.149017
KMXK_0F01040	Group I	0.150657
KMXK_0A03160	Group I	0.150839
KMXK_0C00810	Group I	0.151204
KMXK_0B07190	Group I	0.151422
KMXK_0F04370	Group I	0.15237
KMXK_0E03850	Group I	0.153135
KMXK_0A03200	Group I	0.153973
KMXK_0D03990	Group I	0.15452
KMXK_0B03090	Group I	0.155613
KMXK_0C02970	Group I	0.156087
KMXK_0A03340	Group I	0.156415
KMXK_0B00310	Group I	0.156415
KMXK_0E02880	Group I	0.157909
KMXK_0F01860	Group I	0.158456
KMXK_0A06880	Group I	0.15944
KMXK_0E05650	Group I	0.159476
KMXK_0B06760	Group I	0.160351
KMXK_0E02480	Group I	0.160643
KMXK_0F02550	Group I	0.160679
KMXK_0B03580	Group I	0.162246
KMXK_0A02850	Group I	0.163084
KMXK_0D04270	Group I	0.163194
KMXK_0A01880	Group I	0.163194
KMXK_0F02840	Group I	0.163194
KMXK_0C05640	Group I	0.163339
KMXK_0D03060	Group I	0.163777
KMXK_0B02970	Group I	0.165052
KMXK_0B02930	Group I	0.165198
KMXK_0C02820	Group I	0.165635
KMXK_0B00290	Group I	0.165635
KMXK_0D05500	Group I	0.166036
KMXK_0B03550	Group I	0.167421
KMXK_0F04170	Group I	0.167567
KMXK_0C02220	Group I	0.167749
KMXK_0B05110	Group I	0.167822
KMXK_0G00660	Group I	0.168952
KMXK_0E01340	Group I	0.169498
KMXK_0G01480	Group I	0.171612
KMXK_0G03030	Group I	0.174127
KMXK_0E02930	Group I	0.17522
KMXK_0E02180	Group I	0.175694
KMXK_0D04250	Group I	0.17635
KMXK_0F01250	Group I	0.176605
KMXK_0F00880	Group I	0.177443
KMXK_0E01960	Group I	0.177771
KMXK_0F01650	Group I	0.178791
KMXK_0C02640	Group I	0.178937
KMXK_0E03200	Group I	0.18127
KMXK_0C05940	Group I	0.181452
KMXK_0B01600	Group I	0.182217
KMXK_0E05270	Group I	0.182217
KMXK_0D04900	Group I	0.182217
KMXK_0C02870	Group I	0.182691
KMXK_0C05320	Group I	0.183347
KMXK_0C00760	Group I	0.184076
KMXK_0D04980	Group I	0.184513
KMXK_0D03130	Group I	0.184695
KMXK_0C00520	Group I	0.185205
KMXK_0G04120	Group I	0.186517
KMXK_0E04870	Group I	0.187319
KMXK_0E00490	Group I	0.188449
KMXK_0E01950	Group I	0.189324
KMXK_0B05550	Group I	0.190271
KMXK_0H01960	Group I	0.190708
KMXK_0D00970	Group I	0.191474
KMXK_0A01770	Group I	0.191802
KMXK_0H02560	Group I	0.191802
KMXK_0F00650	Group I	0.192348
KMXK_0B03050	Group I	0.192385
KMXK_0H01830	Group I	0.194171
KMXK_0A01590	Group I	0.194243
KMXK_0C05480	Group I	0.195555
KMXK_0A07800	Group I	0.19592
KMXK_0C00770	Group I	0.197122
KMXK_0E01480	Group I	0.197596
KMXK_0E03230	Group I	0.19807
KMXK_0B05820	Group I	0.199382
KMXK_0A02170	Group I	0.200439
KMXK_0C03700	Group I	0.200621
KMXK_0H01120	Group I	0.200949
KMXK_0B04960	Group I	0.20135
KMXK_0E03810	Group I	0.20135
KMXK_0F01210	Group I	0.201678
KMXK_0C03680	Group I	0.20248
KMXK_0H02780	Group I	0.20248
KMXK_0G01350	Group I	0.20248
KMXK_0C03230	Group I	0.20248
KMXK_0H02570	Group I	0.20248
KMXK_0C02950	Group I	0.203136
KMXK_0D06030	Group I	0.2035
KMXK_0G03220	Group I	0.203864
KMXK_0D06390	Group I	0.203974
KMXK_0A05740	Group I	0.204338
KMXK_0F04050	Group I	0.204739
KMXK_0D06380	Group I	0.205322
KMXK_0F02210	Group I	0.20565
KMXK_0G03450	Group I	0.207071
KMXK_0G03810	Group I	0.207399
KMXK_0B01130	Group I	0.207837
KMXK_0G00960	Group I	0.208238
KMXK_0A02030	Group I	0.208238
KMXK_0A06750	Group I	0.208238
KMXK_0A05460	Group I	0.208639
KMXK_0B01790	Group I	0.208711
KMXK_0A01080	Group I	0.20944
KMXK_0D05220	Group I	0.20944
KMXK_0D04620	Group I	0.21006
KMXK_0C03640	Group I	0.211262
KMXK_0F03550	Group I	0.211372
KMXK_0A04620	Group I	0.212101
KMXK_0D04540	Group I	0.213522
KMXK_0E04820	Group I	0.213668
KMXK_0A01580	Group I	0.213704
KMXK_0E04770	Group I	0.21436
KMXK_0E05630	Group I	0.21436
KMXK_0D01210	Group I	0.21487
KMXK_0G02180	Group I	0.215526
KMXK_0C00490	Group I	0.215599
KMXK_0C04640	Group I	0.215854
KMXK_0A00550	Group I	0.216182
KMXK_0D04740	Group I	0.21651
KMXK_0C02990	Group I	0.216547
KMXK_0A01700	Group I	0.216693
KMXK_0G03710	Group I	0.217567
KMXK_0B05840	Group I	0.217749
KMXK_0F02830	Group I	0.21866
KMXK_0D00260	Group I	0.219353
KMXK_0F01480	Group I	0.221758
KMXK_0D06520	Group I	0.22205
KMXK_0D00800	Group I	0.222232
KMXK_0D02200	Group I	0.223471
KMXK_0C02620	Group I	0.225075
KMXK_0A06360	Group I	0.225257
KMXK_0G02620	Group I	0.225767
KMXK_0G03840	Group I	0.225913
KMXK_0H00890	Group I	0.227771
KMXK_0A03070	Group I	0.227771
KMXK_0B05900	Group I	0.227771
KMXK_0A03690	Group I	0.22963
KMXK_0H04000	Group I	0.230177
KMXK_0F05030	Group I	0.231671
KMXK_0H01980	Group I	0.233529
KMXK_0E02060	Group I	0.234368
KMXK_0H01000	Group I	0.235133
KMXK_0C06930	Group I	0.235388
KMXK_0A01140	Group I	0.23619
KMXK_0A01980	Group I	0.23619
KMXK_0C06300	Group I	0.236299
KMXK_0F00940	Group I	0.236736
KMXK_0E01620	Group I	0.237028
KMXK_0A00510	Group I	0.238048
KMXK_0A06130	Group I	0.238522
KMXK_0D06420	Group I	0.239761
KMXK_0E03480	Group I	0.240126
KMXK_0C01560	Group I	0.240855
KMXK_0B00970	Group I	0.241802
KMXK_0A06050	Group I	0.241911
KMXK_0G01070	Group I	0.242312
KMXK_0H02200	Group I	0.242458
KMXK_0B01740	Group I	0.242968
KMXK_0G01680	Group I	0.242968
KMXK_0A03360	Group I	0.243442
KMXK_0B00980	Group I	0.245701
KMXK_0E01740	Group I	0.246248
KMXK_0D04940	Group I	0.247524
KMXK_0A08270	Group I	0.247669
KMXK_0H03080	Group I	0.247925
KMXK_0E02760	Group I	0.248471
KMXK_0B03120	Group I	0.249929
KMXK_0D02830	Group I	0.250038
KMXK_0E02840	Group I	0.250111
KMXK_0D02630	Group I	0.250366
KMXK_0C02660	Group I	0.25135
KMXK_0D05360	Group I	0.25135
KMXK_0E04060	Group I	0.252589
KMXK_0G04070	Group I	0.252626
KMXK_0A03010	Group I	0.254047
KMXK_0C00720	Group I	0.254266
KMXK_0D03920	Group I	0.254703
KMXK_0F00670	Group I	0.255906
KMXK_0A00300	Group I	0.257327
KMXK_0H02030	Group I	0.257473
KMXK_0B03030	Group I	0.258712
KMXK_0E03280	Group I	0.260315
KMXK_0B07180	Group I	0.260315
KMXK_0D01370	Group I	0.260315
KMXK_0B01510	Group I	0.262028
KMXK_0H03500	Group I	0.262866
KMXK_0G03640	Group I	0.263449
KMXK_0G03210	Group I	0.26385
KMXK_0E00440	Group I	0.26385
KMXK_0B02790	Group I	0.264397
KMXK_0C02080	Group I	0.264689
KMXK_0D03660	Group I	0.265308
KMXK_0H02500	Group I	0.26549
KMXK_0E05290	Group I	0.265745
KMXK_0A08250	Group I	0.266656
KMXK_0G01320	Group I	0.26724
KMXK_0A05270	Group I	0.268333
KMXK_0B03080	Group I	0.268515
KMXK_0H02720	Group I	0.269062
KMXK_0H03670	Group I	0.269244
KMXK_0H03840	Group I	0.269317
KMXK_0F05080	Group I	0.269936
KMXK_0D03600	Group I	0.269936
KMXK_0E02720	Group I	0.269936
KMXK_0A06190	Group I	0.269936
KMXK_0F02330	Group I	0.270847
KMXK_0D04440	Group I	0.270847
KMXK_0E03090	Group I	0.272087
KMXK_0A02400	Group I	0.272342
KMXK_0G01770	Group I	0.272925
KMXK_0D02660	Group I	0.273654
KMXK_0A01170	Group I	0.273763
KMXK_0B02190	Group I	0.273945
KMXK_0C07260	Group I	0.275184
KMXK_0G03550	Group I	0.275221
KMXK_0H02280	Group I	0.27646
KMXK_0G02030	Group I	0.277517
KMXK_0B04750	Group I	0.277954
KMXK_0B00530	Group I	0.278719
KMXK_0F04710	Group I	0.280323
KMXK_0F00730	Group I	0.280323
KMXK_0B06630	Group I	0.281926
KMXK_0B00660	Group I	0.282145
KMXK_0B01850	Group I	0.282364
KMXK_0H04220	Group I	0.283275
KMXK_0F04550	Group I	0.283457
KMXK_0A03750	Group I	0.28353
KMXK_0B03910	Group I	0.283566
KMXK_0B05470	Group I	0.284113
KMXK_0A03550	Group I	0.284259
KMXK_0H02690	Group I	0.285206
KMXK_0B04770	Group I	0.285498
KMXK_0B01940	Group I	0.286409
KMXK_0A02830	Group I	0.287721
KMXK_0E01670	Group I	0.287867
KMXK_0F00260	Group I	0.289106
KMXK_0A02890	Group I	0.289251
KMXK_0G04060	Group I	0.289251
KMXK_0A05970	Group I	0.289543
KMXK_0B03690	Group I	0.289689
KMXK_0F03620	Group I	0.290308
KMXK_0G04220	Group I	0.29049
KMXK_0F04190	Group I	0.290636
KMXK_0A06930	Group I	0.291547
KMXK_0A05110	Group I	0.291547
KMXK_0A04020	Group I	0.291875
KMXK_0B06250	Group I	0.292458
KMXK_0H02790	Group I	0.292568
KMXK_0D02110	Group I	0.293005
KMXK_0A07690	Group I	0.293224
KMXK_0C06480	Group I	0.293224
KMXK_0C00640	Group I	0.293406
KMXK_0C05950	Group I	0.293552
KMXK_0E00360	Group I	0.293588
KMXK_0E00630	Group I	0.295483
KMXK_0F03100	Group I	0.296431
KMXK_0C00780	Group I	0.29654
KMXK_0H03390	Group I	0.296832
KMXK_0A04190	Group I	0.297014
KMXK_0G03260	Group I	0.297342
KMXK_0B07040	Group I	0.297488
KMXK_0E03240	Group I	0.29767
KMXK_0F05000	Group I	0.298289
KMXK_0B02400	Group I	0.299091
KMXK_0B03790	Group I	0.2992
KMXK_0F01110	Group I	0.299383
KMXK_0F02730	Group I	0.299419
KMXK_0D00400	Group I	0.301095
KMXK_0C05150	Group I	0.302626
KMXK_0D05520	Group I	0.302663
KMXK_0D03480	Group I	0.303683
KMXK_0E02470	Group I	0.303683
KMXK_0H02190	Group I	0.304849
KMXK_0E02300	Group I	0.305469
KMXK_0F05690	Group I	0.305651
KMXK_0C01390	Group I	0.306088
KMXK_0C02380	Group I	0.307546
KMXK_0A03850	Group I	0.30853
KMXK_0F03310	Group I	0.308603
KMXK_0B01680	Group I	0.309733
KMXK_0D02790	Group I	0.309769
KMXK_0C04210	Group I	0.310571
KMXK_0G02690	Group I	0.311117
KMXK_0G03700	Group I	0.311117
KMXK_0B01560	Group I	0.311482
KMXK_0G03420	Group I	0.311701
KMXK_0C01870	Group I	0.312357
KMXK_0D02600	Group I	0.312357
KMXK_0F03720	Group I	0.312357
KMXK_0B01210	Group I	0.312684
KMXK_0G00240	Group I	0.313012
KMXK_0B00570	Group I	0.313559
KMXK_0A06660	Group I	0.313741
KMXK_0E02400	Group I	0.315272
KMXK_0B02720	Group I	0.315491
KMXK_0C06330	Group I	0.316438
KMXK_0F03390	Group I	0.317641
KMXK_0B08080	Group I	0.317969
KMXK_0D06090	Group I	0.31837
KMXK_0B06190	Group I	0.318661
KMXK_0B04980	Group I	0.319208
KMXK_0B07300	Group I	0.320155
KMXK_0F04580	Group I	0.321577
KMXK_0A00760	Group I	0.321759
KMXK_0B05590	Group I	0.322087
KMXK_0H00440	Group I	0.323399
KMXK_0E02110	Group I	0.323946
KMXK_0A02520	Group I	0.323946
KMXK_0D05160	Group I	0.324601
KMXK_0G01870	Group I	0.324747
KMXK_0H01330	Group I	0.325075
KMXK_0B07150	Group I	0.325513
KMXK_0A04240	Group I	0.325804
KMXK_0H03040	Group I	0.325841
KMXK_0G00940	Group I	0.326606
KMXK_0E02250	Group I	0.326897
KMXK_0B04810	Group I	0.327043
KMXK_0A08180	Group I	0.327736
KMXK_0G01920	Group I	0.328246
KMXK_0A03520	Group I	0.328574
KMXK_0C01420	Group I	0.329631
KMXK_0B03590	Group I	0.331307
KMXK_0E00250	Group I	0.332036
KMXK_0H03350	Group I	0.333202
KMXK_0C05840	Group I	0.333311
KMXK_0B04270	Group I	0.334077
KMXK_0C07160	Group I	0.334587
KMXK_0B03280	Group I	0.334696
KMXK_0G03590	Group I	0.334696
KMXK_0E01590	Group I	0.335972
KMXK_0A01730	Group I	0.336008
KMXK_0C04280	Group I	0.336118
KMXK_0H01470	Group I	0.336883
KMXK_0E02160	Group I	0.338304
KMXK_0B07490	Group I	0.338341
KMXK_0H01560	Group I	0.338632
KMXK_0E01940	Group I	0.339434
KMXK_0D02560	Group I	0.339434
KMXK_0H01930	Group I	0.339543
KMXK_0H00840	Group I	0.340491
KMXK_0G00370	Group I	0.340746
KMXK_0B02620	Group I	0.341365
KMXK_0B04210	Group I	0.341657
KMXK_0C01710	Group I	0.341657
KMXK_0E03510	Group I	0.341985
KMXK_0C00350	Group I	0.342094
KMXK_0B04240	Group I	0.342532
KMXK_0A06490	Group I	0.343005
KMXK_0G00790	Group I	0.343151
KMXK_0D02650	Group I	0.343261
KMXK_0D04520	Group I	0.343479
KMXK_0F03810	Group I	0.343589
KMXK_0C01890	Group I	0.343807
KMXK_0H01950	Group I	0.344718
KMXK_0D00300	Group I	0.344718
KMXK_0E04610	Group I	0.344718
KMXK_0F03940	Group I	0.344864
KMXK_0D04430	Group I	0.345484
KMXK_0C04680	Group I	0.346577
KMXK_0B06590	Group I	0.347561
KMXK_0H01260	Group I	0.348071
KMXK_0D01910	Group I	0.348909
KMXK_0B05060	Group I	0.349128
KMXK_0G02660	Group I	0.349164
KMXK_0E00850	Group I	0.350039
KMXK_0D05620	Group I	0.350403
KMXK_0E01130	Group I	0.350695
KMXK_0H04100	Group I	0.350841
KMXK_0H02990	Group I	0.351497
KMXK_0C05140	Group I	0.352444
KMXK_0A05900	Group I	0.354667
KMXK_0F04320	Group I	0.354667
KMXK_0D00780	Group I	0.354704
KMXK_0F05250	Group I	0.354959
KMXK_0G01390	Group I	0.355542
KMXK_0F04010	Group I	0.355797
KMXK_0D05260	Group I	0.355943
KMXK_0D04570	Group I	0.356198
KMXK_0B03720	Group I	0.356672
KMXK_0A03270	Group I	0.358603
KMXK_0A04200	Group I	0.35915
KMXK_0B03500	Group I	0.359296
KMXK_0E00470	Group I	0.360097
KMXK_0A00320	Group I	0.360826
KMXK_0A02100	Group I	0.361409
KMXK_0E04920	Group I	0.364434
KMXK_0H01900	Group I	0.364434
KMXK_0A01330	Group I	0.364434
KMXK_0B02300	Group I	0.364434
KMXK_0E03130	Group I	0.365272
KMXK_0E04220	Group I	0.36622
KMXK_0E01840	Group I	0.366949
KMXK_0B06490	Group I	0.368297
KMXK_0F01580	Group I	0.368953
KMXK_0F00440	Group I	0.369864
KMXK_0G03740	Group I	0.370192
KMXK_0C01400	Group I	0.370338
KMXK_0E05070	Group I	0.370447
KMXK_0A03080	Group I	0.370921
KMXK_0G03360	Group I	0.370994
KMXK_0A08150	Group I	0.373035
KMXK_0F05560	Group I	0.373764
KMXK_0E00480	Group I	0.373982
KMXK_0C07290	Group I	0.374638
KMXK_0F00860	Group I	0.375149
KMXK_0G04330	Group I	0.377517
KMXK_0D02230	Group I	0.378319
KMXK_0H03470	Group I	0.378319
KMXK_0B03390	Group I	0.378647
KMXK_0E04090	Group I	0.378939
KMXK_0F01640	Group I	0.381016
KMXK_0H04210	Group I	0.381781
KMXK_0F00920	Group I	0.382729
KMXK_0C01500	Group I	0.382947
KMXK_0C05920	Group I	0.383348
KMXK_0E04840	Group I	0.383603
KMXK_0D02030	Group I	0.384041
KMXK_0F00630	Group I	0.384587
KMXK_0C06100	Group I	0.384624
KMXK_0D04110	Group I	0.384697
KMXK_0C00430	Group I	0.384806
KMXK_0A01270	Group I	0.384952
KMXK_0C02490	Group I	0.385462
KMXK_0A02240	Group I	0.386154
KMXK_0H01480	Group I	0.387102
KMXK_0G01410	Group I	0.387138
KMXK_0A04720	Group I	0.387685
KMXK_0F05110	Group I	0.389252
KMXK_0H02610	Group I	0.389471
KMXK_0C00750	Group I	0.389762
KMXK_0G01970	Group I	0.391584
KMXK_0H03160	Group I	0.392459
KMXK_0H02480	Group I	0.392678
KMXK_0C00890	Group I	0.393006
KMXK_0D05490	Group I	0.393115
KMXK_0G01540	Group I	0.393261
KMXK_0E05430	Group I	0.393516
KMXK_0A04590	Group I	0.393808
KMXK_0D02190	Group I	0.394354
KMXK_0C05420	Group I	0.394536
KMXK_0H01730	Group I	0.394573
KMXK_0B03970	Group I	0.395156
KMXK_0E01820	Group I	0.395156
KMXK_0C01240	Group I	0.39552
KMXK_0E00660	Group I	0.395593
KMXK_0D01440	Group I	0.395593
KMXK_0C05350	Group I	0.39614
KMXK_0E05460	Group I	0.396286
KMXK_0A04730	Group I	0.396796
KMXK_0F02140	Group I	0.396905
KMXK_0F04960	Group I	0.397051
KMXK_0D03120	Group I	0.397124
KMXK_0A06140	Group I	0.39727
KMXK_0H01590	Group I	0.397561
KMXK_0A05780	Group I	0.397561
KMXK_0A04500	Group I	0.39829
KMXK_0G03960	Group I	0.399128
KMXK_0E01470	Group I	0.399748
KMXK_0B00370	Group I	0.400003
KMXK_0D06440	Group I	0.401679
KMXK_0H00330	Group I	0.401752
KMXK_0A01090	Group I	0.401862
KMXK_0A01630	Group I	0.40219
KMXK_0F04100	Group I	0.402299
KMXK_0B07340	Group I	0.403465
KMXK_0C00270	Group I	0.403611
KMXK_0A00540	Group I	0.404048
KMXK_0A08190	Group I	0.404121
KMXK_0E04270	Group I	0.404923
KMXK_0C03710	Group I	0.404923
KMXK_0C06700	Group I	0.404923
KMXK_0H01920	Group I	0.40598
KMXK_0C05440	Group I	0.406563
KMXK_0D03010	Group I	0.407182
KMXK_0F01780	Group I	0.407729
KMXK_0A00790	Group I	0.408093
KMXK_0H00320	Group I	0.408895
KMXK_0B06150	Group I	0.409988
KMXK_0A07330	Group I	0.410644
KMXK_0E06260	Group I	0.410644
KMXK_0B05260	Group I	0.411665
KMXK_0G04160	Group I	0.412248
KMXK_0A01060	Group I	0.412576
KMXK_0C02130	Group I	0.413086
KMXK_0H02350	Group I	0.413195
KMXK_0A03500	Group I	0.414143
KMXK_0D00390	Group I	0.414143
KMXK_0C03730	Group I	0.414471
KMXK_0B06130	Group I	0.415163
KMXK_0B04910	Group I	0.41622
KMXK_0B02800	Group I	0.416293
KMXK_0B00690	Group I	0.41684
KMXK_0C02310	Group I	0.417022
KMXK_0B03000	Group I	0.417277
KMXK_0G03510	Group I	0.417751
KMXK_0D02770	Group I	0.418589
KMXK_0H02320	Group I	0.418698
KMXK_0A00910	Group I	0.419136
KMXK_0A02900	Group I	0.419136
KMXK_0E03890	Group I	0.419172
KMXK_0A04610	Group I	0.419209
KMXK_0C02260	Group I	0.420484
KMXK_0E03010	Group I	0.421541
KMXK_0F00700	Group I	0.421869
KMXK_0A01040	Group I	0.421978
KMXK_0E04350	Group I	0.422999
KMXK_0C00740	Group I	0.423764
KMXK_0F01460	Group I	0.423764
KMXK_0C06260	Group I	0.424056
KMXK_0F04590	Group I	0.425623
KMXK_0B02770	Group I	0.425623
KMXK_0F02370	Group I	0.425732
KMXK_0A07890	Group I	0.425805
KMXK_0C01110	Group I	0.426096
KMXK_0H00160	Group I	0.426388
KMXK_0H01750	Group I	0.427481
KMXK_0B05780	Group I	0.427809
KMXK_0G01330	Group I	0.428283
KMXK_0C04880	Group I	0.428757
KMXK_0C00700	Group I	0.428757
KMXK_0B04460	Group I	0.429376
KMXK_0B03140	Group I	0.430433
KMXK_0F02450	Group I	0.431271
KMXK_0A06480	Group I	0.431271
KMXK_0C02010	Group I	0.431927
KMXK_0E01250	Group I	0.43211
KMXK_0B01880	Group I	0.434223
KMXK_0D03400	Group I	0.43426
KMXK_0A05290	Group I	0.434478
KMXK_0G03120	Group I	0.434733
KMXK_0E02870	Group I	0.434952
KMXK_0H02770	Group I	0.436556
KMXK_0G02550	Group I	0.43692
KMXK_0D03080	Group I	0.43692
KMXK_0D05140	Group I	0.437321
KMXK_0D01110	Group I	0.437321
KMXK_0E04290	Group I	0.437576
KMXK_0A08130	Group I	0.439325
KMXK_0E02230	Group I	0.439435
KMXK_0C02250	Group I	0.439471
KMXK_0C00410	Group I	0.439508
KMXK_0F01890	Group I	0.439508
KMXK_0B01220	Group I	0.439763
KMXK_0E04910	Group I	0.439981
KMXK_0B06780	Group I	0.440273
KMXK_0A04010	Group I	0.440747
KMXK_0B01860	Group I	0.441148
KMXK_0G01930	Group I	0.442095
KMXK_0C06060	Group I	0.442532
KMXK_0A03460	Group I	0.442532
KMXK_0B04970	Group I	0.442642
KMXK_0G03680	Group I	0.44348
KMXK_0C04770	Group I	0.444099
KMXK_0D05990	Group I	0.444427
KMXK_0B07460	Group I	0.44625
KMXK_0B06650	Group I	0.446723
KMXK_0E06060	Group I	0.447124
KMXK_0F04880	Group I	0.447161
KMXK_0B05680	Group I	0.447562
KMXK_0B07910	Group I	0.447853
KMXK_0C03190	Group I	0.448655
KMXK_0D01150	Group I	0.449311
KMXK_0D03230	Group I	0.450441
KMXK_0D02450	Group I	0.451206
KMXK_0H04420	Group I	0.452117
KMXK_0C03880	Group I	0.452226
KMXK_0D02620	Group I	0.452299
KMXK_0A01310	Group I	0.452627
KMXK_0C04320	Group I	0.453356
KMXK_0E02440	Group I	0.453502
KMXK_0A01300	Group I	0.453648
KMXK_0C04200	Group I	0.454012
KMXK_0F00410	Group I	0.454595
KMXK_0D01170	Group I	0.454704
KMXK_0A00710	Group I	0.455543
KMXK_0H02810	Group I	0.455543
KMXK_0C03970	Group I	0.455543
KMXK_0E05640	Group I	0.455543
KMXK_0D01490	Group I	0.455543
KMXK_0E05380	Group I	0.455543
KMXK_0F01330	Group I	0.456527
KMXK_0H00550	Group I	0.457219
KMXK_0E01270	Group I	0.458567
KMXK_0A05030	Group I	0.458713
KMXK_0E03990	Group I	0.458823
KMXK_0C07040	Group I	0.459551
KMXK_0E01080	Group I	0.460463
KMXK_0C03420	Group I	0.461119
KMXK_0F00800	Group I	0.462139
KMXK_0E00870	Group I	0.462758
KMXK_0B06690	Group I	0.46305
KMXK_0C03510	Group I	0.463451
KMXK_0E03110	Group I	0.463451
KMXK_0G01570	Group I	0.463451
KMXK_0E04480	Group I	0.463815
KMXK_0A07430	Group I	0.464398
KMXK_0G00480	Group I	0.464471
KMXK_0G01790	Group I	0.464982
KMXK_0A06610	Group I	0.465091
KMXK_0F05380	Group I	0.465237
KMXK_0B04500	Group I	0.465601
KMXK_0D06330	Group I	0.46633
KMXK_0E04320	Group I	0.466731
KMXK_0D03860	Group I	0.466767
KMXK_0C03310	Group I	0.467387
KMXK_0B07510	Group I	0.467861
KMXK_0F05520	Group I	0.468261
KMXK_0C04900	Group I	0.468444
KMXK_0C02090	Group I	0.469063
KMXK_0C04840	Group I	0.469646
KMXK_0C06450	Group I	0.470229
KMXK_0C04030	Group I	0.471724
KMXK_0D06400	Group I	0.471724
KMXK_0H03400	Group I	0.472234
KMXK_0B03920	Group I	0.472416
KMXK_0G02220	Group I	0.473072
KMXK_0H04460	Group I	0.473291
KMXK_0E02420	Group I	0.473291
KMXK_0B07220	Group I	0.473764
KMXK_0A03630	Group I	0.474311
KMXK_0B02450	Group I	0.475331
KMXK_0E03610	Group I	0.475331
KMXK_0D04180	Group I	0.476243
KMXK_0A05920	Group I	0.476388
KMXK_0H02120	Group I	0.476571
KMXK_0B04600	Group I	0.477081
KMXK_0E01180	Group I	0.477409
KMXK_0H03000	Group I	0.477955
KMXK_0C02530	Group I	0.478538
KMXK_0C07020	Group I	0.478611
KMXK_0C03240	Group I	0.47883
KMXK_0D06370	Group I	0.47934
KMXK_0G02950	Group I	0.479522
KMXK_0C04830	Group I	0.479923
KMXK_0B06100	Group I	0.480361
KMXK_0F02150	Group I	0.48047
KMXK_0H00820	Group I	0.480579
KMXK_0C05910	Group I	0.480579
KMXK_0H02260	Group I	0.48098
KMXK_0A04280	Group I	0.48098
KMXK_0F01940	Group I	0.481745
KMXK_0E04460	Group I	0.482256
KMXK_0H01450	Group I	0.482329
KMXK_0A03860	Group I	0.48262
KMXK_0A03570	Group I	0.483167
KMXK_0A05360	Group I	0.483495
KMXK_0D05820	Group I	0.483859
KMXK_0A04000	Group I	0.484479
KMXK_0B07660	Group I	0.484989
KMXK_0C04000	Group I	0.485645
KMXK_0F00250	Group I	0.4859
KMXK_0C05210	Group I	0.4859
KMXK_0C07080	Group I	0.48641
KMXK_0F04600	Group I	0.487941
KMXK_0A03100	Group I	0.487941
KMXK_0E03020	Group I	0.488014
KMXK_0F01720	Group I	0.488415
KMXK_0B05340	Group I	0.488524
KMXK_0B02470	Group I	0.488524
KMXK_0C02190	Group I	0.488888
KMXK_0G03770	Group I	0.489107
KMXK_0B04280	Group I	0.490346
KMXK_0F01600	Group I	0.490856
KMXK_0D02300	Group I	0.491002
KMXK_0D03570	Group I	0.491148
KMXK_0A01960	Group I	0.491367
KMXK_0F01510	Group I	0.491367
KMXK_0C05230	Group I	0.491439
KMXK_0E06100	Group I	0.49297
KMXK_0E01260	Group I	0.493079
KMXK_0F03610	Group I	0.493262
KMXK_0B00380	Group I	0.493517
KMXK_0H01690	Group I	0.493735
KMXK_0A02820	Group I	0.493735
KMXK_0F05120	Group I	0.493918
KMXK_0A00740	Group I	0.494136
KMXK_0B06160	Group I	0.494902
KMXK_0B08260	Group I	0.495011
KMXK_0E01890	Group I	0.495813
KMXK_0A00240	Group I	0.495813
KMXK_0C07240	Group I	0.495922
KMXK_0B00990	Group I	0.496286
KMXK_0B05040	Group I	0.496942
KMXK_0E00820	Group I	0.496942
KMXK_0B07090	Group I	0.498437
KMXK_0E00750	Group I	0.498437
KMXK_0A06760	Group I	0.498874
KMXK_0G00710	Group I	0.499931
KMXK_0B07840	Group I	0.500186
KMXK_0G01640	Group I	0.500368
KMXK_0C04670	Group I	0.500405
KMXK_0F03880	Group I	0.500696
KMXK_0D03510	Group I	0.501352
KMXK_0F04220	Group I	0.501607
KMXK_0D03390	Group I	0.502664
KMXK_0C00670	Group I	0.502992
KMXK_0A05280	Group I	0.503138
KMXK_0C04760	Group I	0.503356
KMXK_0E04170	Group I	0.503794
KMXK_0F00790	Group I	0.504596
KMXK_0D05020	Group I	0.506163
KMXK_0H01210	Group I	0.507037
KMXK_0C05850	Group I	0.507438
KMXK_0E03140	Group I	0.507766
KMXK_0D02850	Group I	0.508276
KMXK_0B05090	Group I	0.508495
KMXK_0A07910	Group I	0.508495
KMXK_0C00470	Group I	0.50875
KMXK_0C02350	Group I	0.509151
KMXK_0E01220	Group I	0.509552
KMXK_0C03850	Group I	0.509661
KMXK_0H02740	Group I	0.510208
KMXK_0E00980	Group I	0.511483
KMXK_0E02910	Group I	0.511848
KMXK_0C03550	Group I	0.512467
KMXK_0B08430	Group I	0.512941
KMXK_0C02680	Group I	0.513196
KMXK_0C03600	Group I	0.513305
KMXK_0G01400	Group I	0.513305
KMXK_0E04680	Group I	0.513415
KMXK_0G02120	Group I	0.513415
KMXK_0A03560	Group I	0.513706
KMXK_0D04200	Group I	0.513743
KMXK_0D01330	Group I	0.513816
KMXK_0C00320	Group I	0.514508
KMXK_0A01460	Group I	0.514654
KMXK_0E01360	Group I	0.514836
KMXK_0C00860	Group I	0.514945
KMXK_0A06520	Group I	0.515346
KMXK_0D02440	Group I	0.515346
KMXK_0B06040	Group I	0.515492
KMXK_0C02280	Group I	0.51797
KMXK_0C02150	Group I	0.519173
KMXK_0C06400	Group I	0.520631
KMXK_0A06040	Group I	0.520631
KMXK_0C03530	Group I	0.520631
KMXK_0H02040	Group I	0.520631
KMXK_0A05840	Group I	0.520631
KMXK_0B02910	Group I	0.521469
KMXK_0C05430	Group I	0.521469
KMXK_0F01590	Group I	0.522599
KMXK_0F03680	Group I	0.523291
KMXK_0A03400	Group I	0.523619
KMXK_0H03930	Group I	0.523728
KMXK_0F02340	Group I	0.524712
KMXK_0H04410	Group I	0.524894
KMXK_0B05660	Group I	0.52555
KMXK_0B08330	Group I	0.525806
KMXK_0A06090	Group I	0.525806
KMXK_0E01530	Group I	0.526243
KMXK_0D00340	Group I	0.527482
KMXK_0E00950	Group I	0.52781
KMXK_0H01300	Group I	0.528721
KMXK_0E03290	Group I	0.528794
KMXK_0C04180	Group I	0.529559
KMXK_0C02880	Group I	0.529778
KMXK_0H03380	Group I	0.529778
KMXK_0C01730	Group I	0.529887
KMXK_0A07460	Group I	0.529887
KMXK_0C03000	Group I	0.529997
KMXK_0C05600	Group I	0.530069
KMXK_0B02510	Group I	0.530397
KMXK_0H02960	Group I	0.530616
KMXK_0A03930	Group I	0.531673
KMXK_0E05700	Group I	0.533313
KMXK_0D04160	Group I	0.533313
KMXK_0C03840	Group I	0.533495
KMXK_0A05560	Group I	0.533969
KMXK_0F02820	Group I	0.53539
KMXK_0E02460	Group I	0.535427
KMXK_0A06690	Group I	0.536994
KMXK_0B07370	Group I	0.537139
KMXK_0F00760	Group I	0.538561
KMXK_0C00990	Group I	0.538634
KMXK_0C02760	Group I	0.538962
KMXK_0B04260	Group I	0.539071
KMXK_0C07310	Group I	0.539909
KMXK_0F05680	Group I	0.540237
KMXK_0E00300	Group I	0.54031
KMXK_0F00610	Group I	0.540747
KMXK_0A02640	Group I	0.541185
KMXK_0G03520	Group I	0.541221
KMXK_0D04140	Group I	0.541513
KMXK_0E02280	Group I	0.541731
KMXK_0H03260	Group I	0.541731
KMXK_0E02530	Group I	0.542679
KMXK_0B06460	Group I	0.542788
KMXK_0G00600	Group I	0.542788
KMXK_0F03240	Group I	0.543335
KMXK_0H02700	Group I	0.543335
KMXK_0B06990	Group I	0.543371
KMXK_0H03310	Group I	0.543845
KMXK_0E05870	Group I	0.544064
KMXK_0C00920	Group I	0.544137
KMXK_0H00850	Group I	0.544282
KMXK_0F02980	Group I	0.544975
KMXK_0E06150	Group I	0.545303
KMXK_0D02320	Group I	0.546651
KMXK_0H04150	Group I	0.547489
KMXK_0A07200	Group I	0.548437
KMXK_0G00900	Group I	0.548437
KMXK_0G02610	Group I	0.548619
KMXK_0D05420	Group I	0.548801
KMXK_0F05440	Group I	0.549129
KMXK_0F04460	Group I	0.549239
KMXK_0A06740	Group I	0.549384
KMXK_0F02280	Group I	0.549494
KMXK_0E04250	Group I	0.550077
KMXK_0E00420	Group I	0.550587
KMXK_0F01320	Group I	0.551061
KMXK_0C04130	Group I	0.552264
KMXK_0F02890	Group I	0.552446
KMXK_0D01380	Group I	0.552482
KMXK_0A02340	Group I	0.552847
KMXK_0C01520	Group I	0.553175
KMXK_0A07560	Group I	0.55343
KMXK_0C02060	Group I	0.55394
KMXK_0D02980	Group I	0.554013
KMXK_0C05610	Group I	0.554049
KMXK_0E05580	Group I	0.554559
KMXK_0D04580	Group I	0.555106
KMXK_0H01170	Group I	0.555325
KMXK_0B01280	Group I	0.555908
KMXK_0H00880	Group I	0.556236
KMXK_0E02340	Group I	0.556382
KMXK_0A08380	Group I	0.556673
KMXK_0D05030	Group I	0.556965
KMXK_0E03830	Group I	0.556965
KMXK_0B00610	Group I	0.557256
KMXK_0H03170	Group I	0.557475
KMXK_0G04140	Group I	0.55937
KMXK_0D05300	Group I	0.559662
KMXK_0A04060	Group I	0.560245
KMXK_0C00570	Group I	0.560682
KMXK_0F02020	Group I	0.560682
KMXK_0B02700	Group I	0.560937
KMXK_0F04570	Group I	0.561411
KMXK_0A07630	Group I	0.561812
KMXK_0B08180	Group I	0.561921
KMXK_0B05610	Group I	0.561994
KMXK_0D02120	Group I	0.562285
KMXK_0E02750	Group I	0.562468
KMXK_0B07410	Group I	0.562541
KMXK_0B00480	Group I	0.56316
KMXK_0F00390	Group I	0.563561
KMXK_0A01600	Group I	0.564618
KMXK_0B01530	Group I	0.564836
KMXK_0D06000	Group I	0.565164
KMXK_0G01000	Group I	0.565966
KMXK_0G02830	Group I	0.566148
KMXK_0D00200	Group I	0.566258
KMXK_0G02840	Group I	0.567023
KMXK_0D02050	Group I	0.567132
KMXK_0D06350	Group I	0.567278
KMXK_0B03620	Group I	0.56746
KMXK_0G01820	Group I	0.567497
KMXK_0F04730	Group I	0.568736
KMXK_0C06440	Group I	0.568845
KMXK_0F02630	Group I	0.569428
KMXK_0G03090	Group I	0.569829
KMXK_0D02520	Group I	0.569902
KMXK_0C05290	Group I	0.570194
KMXK_0A07370	Group I	0.570412
KMXK_0F02680	Group I	0.570412
KMXK_0D00600	Group I	0.570923
KMXK_0A07900	Group I	0.570959
KMXK_0C00730	Group I	0.571323
KMXK_0H00700	Group I	0.572089
KMXK_0C04510	Group I	0.572417
KMXK_0B05860	Group I	0.572562
KMXK_0F01830	Group I	0.573
KMXK_0A02620	Group I	0.573911
KMXK_0A01650	Group I	0.575405
KMXK_0C05780	Group I	0.575624
KMXK_0G02940	Group I	0.576097
KMXK_0B03010	Group I	0.576717
KMXK_0H00680	Group I	0.576753
KMXK_0G00400	Group I	0.577154
KMXK_0B02500	Group I	0.577337
KMXK_0B06430	Group I	0.577774
KMXK_0F03670	Group I	0.577883
KMXK_0G02130	Group I	0.577883
KMXK_0C05050	Group I	0.578248
KMXK_0D03790	Group I	0.578466
KMXK_0A07880	Group I	0.578466
KMXK_0C04550	Group I	0.57894
KMXK_0G03530	Group I	0.579013
KMXK_0E06040	Group I	0.579232
KMXK_0G01780	Group I	0.579778
KMXK_0E04640	Group I	0.580325
KMXK_0E02620	Group I	0.580434
KMXK_0D03910	Group I	0.580471
KMXK_0A04890	Group I	0.580507
KMXK_0E02730	Group I	0.580981
KMXK_0A02130	Group I	0.58109
KMXK_0B04080	Group I	0.581309
KMXK_0H01420	Group I	0.582001
KMXK_0D05280	Group I	0.582548
KMXK_0D06290	Group I	0.583095
KMXK_0B04380	Group I	0.583095
KMXK_0F02850	Group I	0.584479
KMXK_0C05530	Group I	0.58488
KMXK_0D06580	Group I	0.58488
KMXK_0A04760	Group I	0.58499
KMXK_0B07590	Group I	0.585063
KMXK_0C02100	Group I	0.585682
KMXK_0C07230	Group I	0.586447
KMXK_0H01610	Group I	0.586703
KMXK_0B07100	Group I	0.586703
KMXK_0H04040	Group I	0.587541
KMXK_0B02670	Group I	0.587796
KMXK_0A06670	Group I	0.587796
KMXK_0D05800	Group I	0.588197
KMXK_0A02060	Group I	0.58878
KMXK_0D06340	Group I	0.588889
KMXK_0C07050	Group I	0.588889
KMXK_0F01140	Group I	0.589108
KMXK_0B02780	Group I	0.589217
KMXK_0H00370	Group I	0.589217
KMXK_0E05620	Group I	0.589399
KMXK_0H01890	Group I	0.590019
KMXK_0H01240	Group I	0.590019
KMXK_0C05490	Group I	0.590456
KMXK_0B00640	Group I	0.590966
KMXK_0G02240	Group I	0.590966
KMXK_0C03440	Group I	0.590966
KMXK_0D00730	Group I	0.59206
KMXK_0G02580	Group I	0.592096
KMXK_0A03450	Group I	0.592424
KMXK_0C07010	Group I	0.59257
KMXK_0F00310	Group I	0.592643
KMXK_0G03400	Group I	0.593262
KMXK_0C03350	Group I	0.593262
KMXK_0H03990	Group I	0.593262
KMXK_0C03300	Group I	0.593663
KMXK_0F00900	Group I	0.593663
KMXK_0C00310	Group I	0.593773
KMXK_0A06430	Group I	0.593882
KMXK_0E01880	Group I	0.594028
KMXK_0A06640	Group I	0.595085
KMXK_0F02930	Group I	0.595121
KMXK_0H01720	Group I	0.595485
KMXK_0C01120	Group I	0.595558
KMXK_0G02170	Group I	0.596542
KMXK_0E03400	Group I	0.596907
KMXK_0E00510	Group I	0.597198
KMXK_0D01880	Group I	0.59738
KMXK_0A03330	Group I	0.598036
KMXK_0G00210	Group I	0.598474
KMXK_0B03240	Group I	0.598802
KMXK_0C06140	Group I	0.598802
KMXK_0C06070	Group I	0.598911
KMXK_0D01930	Group I	0.600114
KMXK_0H03970	Group I	0.601681
KMXK_0D06080	Group I	0.602045
KMXK_0A03710	Group I	0.602118
KMXK_0G02790	Group I	0.602118
KMXK_0E03310	Group I	0.602337
KMXK_0D04700	Group I	0.602811
KMXK_0A06870	Group I	0.603029
KMXK_0F02260	Group I	0.603139
KMXK_0H02150	Group I	0.604159
KMXK_0A06380	Group I	0.604305
KMXK_0C04340	Group I	0.604596
KMXK_0D03490	Group I	0.604888
KMXK_0H02710	Group I	0.605034
KMXK_0C05070	Group I	0.605544
KMXK_0C03650	Group I	0.605981
KMXK_0E05710	Group I	0.605981
KMXK_0B03880	Group I	0.606163
KMXK_0A03050	Group I	0.606491
KMXK_0H00660	Group I	0.606637
KMXK_0B02570	Group I	0.607402
KMXK_0F02440	Group I	0.607402
KMXK_0A05450	Group I	0.607402
KMXK_0A00440	Group I	0.607402
KMXK_0G03110	Group I	0.607402
KMXK_0E00760	Group I	0.607402
KMXK_0E00900	Group I	0.607402
KMXK_0F03000	Group I	0.608751
KMXK_0F02350	Group I	0.608751
KMXK_0A02580	Group I	0.609334
KMXK_0D01000	Group I	0.610245
KMXK_0A04040	Group I	0.610354
KMXK_0E04110	Group I	0.611411
KMXK_0B04190	Group I	0.611484
KMXK_0E05830	Group I	0.611557
KMXK_0H00540	Group I	0.611703
KMXK_0E05170	Group I	0.612577
KMXK_0C05200	Group I	0.612978
KMXK_0B07770	Group I	0.613015
KMXK_0C06490	Group I	0.613051
KMXK_0G03990	Group I	0.61316
KMXK_0G00330	Group I	0.613889
KMXK_0B05410	Group I	0.613926
KMXK_0E03370	Group I	0.616149
KMXK_0B00330	Group I	0.616404
KMXK_0B06360	Group I	0.617169
KMXK_0A05910	Group I	0.617461
KMXK_0A05100	Group I	0.617497
KMXK_0C05890	Group I	0.617679
KMXK_0C04100	Group I	0.618226
KMXK_0D01740	Group I	0.61921
KMXK_0H02490	Group I	0.619283
KMXK_0F03110	Group I	0.619283
KMXK_0A00670	Group I	0.619356
KMXK_0E00910	Group I	0.619793
KMXK_0C03140	Group I	0.621142
KMXK_0C05060	Group I	0.62136
KMXK_0D01900	Group I	0.621433
KMXK_0E05400	Group I	0.621542
KMXK_0G02230	Group I	0.621725
KMXK_0F03930	Group I	0.62198
KMXK_0F03410	Group I	0.622198
KMXK_0F00220	Group I	0.622344
KMXK_0C03790	Group I	0.622526
KMXK_0B00960	Group I	0.623
KMXK_0B08060	Group I	0.624276
KMXK_0E05370	Group I	0.624968
KMXK_0F03260	Group I	0.62526
KMXK_0D02130	Group I	0.625442
KMXK_0B07830	Group I	0.626717
KMXK_0E04440	Group I	0.626863
KMXK_0F05510	Group I	0.626972
KMXK_0A04950	Group I	0.6273
KMXK_0A02660	Group I	0.627556
KMXK_0H01400	Group I	0.627847
KMXK_0B02890	Group I	0.627847
KMXK_0B02110	Group I	0.627993
KMXK_0C05900	Group I	0.628321
KMXK_0B08110	Group I	0.628321
KMXK_0D01480	Group I	0.628321
KMXK_0G02540	Group I	0.62854
KMXK_0A05980	Group I	0.628685
KMXK_0H01660	Group I	0.628795
KMXK_0B07880	Group I	0.629669
KMXK_0H03760	Group I	0.630945
KMXK_0B01500	Group I	0.631018
KMXK_0C03020	Group I	0.631601
KMXK_0F04870	Group I	0.631674
KMXK_0H03830	Group I	0.631674
KMXK_0D02100	Group I	0.631965
KMXK_0A01030	Group I	0.632257
KMXK_0C06570	Group I	0.633022
KMXK_0C01610	Group I	0.633059
KMXK_0H04430	Group I	0.633131
KMXK_0D02270	Group I	0.633204
KMXK_0B08230	Group I	0.63397
KMXK_0C04330	Group I	0.634043
KMXK_0G01200	Group I	0.634589
KMXK_0A03110	Group I	0.634808
KMXK_0H00990	Group I	0.635026
KMXK_0D03670	Group I	0.6355
KMXK_0A05550	Group I	0.635938
KMXK_0H03960	Group I	0.636302
KMXK_0A06450	Group I	0.636739
KMXK_0A00500	Group I	0.637031
KMXK_0E05340	Group I	0.637213
KMXK_0D01020	Group I	0.637213
KMXK_0B06930	Group I	0.63725
KMXK_0B05150	Group I	0.63776
KMXK_0E04430	Group I	0.637942
KMXK_0G02290	Group I	0.638416
KMXK_0H01700	Group I	0.639363
KMXK_0B04790	Group I	0.640238
KMXK_0F02540	Group I	0.640274
KMXK_0C03270	Group I	0.640675
KMXK_0A03350	Group I	0.64104
KMXK_0H03740	Group I	0.641477
KMXK_0B06030	Group I	0.641623
KMXK_0B03510	Group I	0.641696
KMXK_0D06170	Group I	0.643117
KMXK_0A05180	Group I	0.643117
KMXK_0D04660	Group I	0.643627
KMXK_0B06470	Group I	0.644028
KMXK_0F01730	Group I	0.64421
KMXK_0C02590	Group I	0.644575
KMXK_0F01870	Group I	0.64472
KMXK_0F01740	Group I	0.64534
KMXK_0F03450	Group I	0.646032
KMXK_0G02560	Group I	0.646288
KMXK_0C04380	Group I	0.646579
KMXK_0B00460	Group I	0.646871
KMXK_0C07150	Group I	0.647053
KMXK_0H00280	Group I	0.647162
KMXK_0H02840	Group I	0.647891
KMXK_0C03940	Group I	0.64811
KMXK_0G02420	Group I	0.648511
KMXK_0F04160	Group I	0.648802
KMXK_0C06860	Group I	0.65077
KMXK_0F00550	Group I	0.65077
KMXK_0A00950	Group I	0.651572
KMXK_0E04780	Group I	0.651827
KMXK_0B08070	Group I	0.651827
KMXK_0G00840	Group I	0.65303
KMXK_0H04480	Group I	0.653175
KMXK_0D05180	Group I	0.65343
KMXK_0D05480	Group I	0.654524
KMXK_0C03290	Group I	0.654669
KMXK_0G01510	Group I	0.654961
KMXK_0C02840	Group I	0.65518
KMXK_0E01910	Group I	0.655544
KMXK_0D00670	Group I	0.655581
KMXK_0E03250	Group I	0.6562
KMXK_0C04140	Group I	0.657184
KMXK_0F02050	Group I	0.657549
KMXK_0F05130	Group I	0.657767
KMXK_0F00530	Group I	0.658132
KMXK_0F05610	Group I	0.658933
KMXK_0G00470	Group I	0.659152
KMXK_0H02450	Group I	0.659371
KMXK_0B04820	Group I	0.65999
KMXK_0A07920	Group I	0.660209
KMXK_0B05450	Group I	0.660245
KMXK_0H04050	Group I	0.660355
KMXK_0A02350	Group I	0.662614
KMXK_0D03220	Group I	0.662614
KMXK_0B07820	Group I	0.662614
KMXK_0B02460	Group I	0.662614
KMXK_0A06860	Group I	0.663707
KMXK_0B08150	Group I	0.66389
KMXK_0C01050	Group I	0.664764
KMXK_0B02410	Group I	0.665712
KMXK_0E04690	Group I	0.666842
KMXK_0G03050	Group I	0.66706
KMXK_0E02630	Group I	0.667425
KMXK_0H02800	Group I	0.66768
KMXK_0D02060	Group I	0.667826
KMXK_0A00940	Group I	0.667898
KMXK_0E01930	Group I	0.668117
KMXK_0E05740	Group I	0.668117
KMXK_0B05430	Group I	0.668263
KMXK_0G01800	Group I	0.668409
KMXK_0C05450	Group I	0.668882
KMXK_0E00990	Group I	0.669684
KMXK_0D03030	Group I	0.669757
KMXK_0A07420	Group I	0.670231
KMXK_0E05260	Group I	0.670486
KMXK_0E01540	Group I	0.671324
KMXK_0D01680	Group I	0.671324
KMXK_0A02110	Group I	0.672636
KMXK_0A00340	Group I	0.673948
KMXK_0A05370	Group I	0.674677
KMXK_0F03890	Group I	0.674896
KMXK_0E03900	Group I	0.674896
KMXK_0E04510	Group I	0.675187
KMXK_0G03950	Group I	0.675333
KMXK_0D04330	Group I	0.675661
KMXK_0E02040	Group I	0.676135
KMXK_0B07610	Group I	0.67628
KMXK_0B05700	Group I	0.676426
KMXK_0H03700	Group I	0.676499
KMXK_0A04790	Group I	0.677775
KMXK_0B02630	Group I	0.677775
KMXK_0C01440	Group I	0.67803
KMXK_0D05760	Group I	0.67803
KMXK_0H01510	Group I	0.678248
KMXK_0B05100	Group I	0.678649
KMXK_0D01420	Group I	0.678831
KMXK_0H03020	Group I	0.678941
KMXK_0B05270	Group I	0.679159
KMXK_0H03150	Group I	0.679232
KMXK_0H02470	Group I	0.680471
KMXK_0B04330	Group I	0.680471
KMXK_0A03940	Group I	0.680799
KMXK_0A07380	Group I	0.681091
KMXK_0F00280	Group I	0.682111
KMXK_0E02950	Group I	0.682694
KMXK_0E00940	Group I	0.682913
KMXK_0D00900	Group I	0.683569
KMXK_0C06250	Group I	0.683824
KMXK_0C05690	Group I	0.683934
KMXK_0G02920	Group I	0.684152
KMXK_0D01760	Group I	0.684371
KMXK_0A00720	Group I	0.684371
KMXK_0B07120	Group I	0.68448
KMXK_0A05070	Group I	0.684517
KMXK_0C02140	Group I	0.684626
KMXK_0G03230	Group I	0.684699
KMXK_0B05420	Group I	0.684845
KMXK_0D01530	Group I	0.685027
KMXK_0C03010	Group I	0.685246
KMXK_0G02870	Group I	0.685391
KMXK_0D04360	Group I	0.685501
KMXK_0A06100	Group I	0.685719
KMXK_0A08000	Group I	0.686157
KMXK_0G02570	Group I	0.686448
KMXK_0A04900	Group I	0.686776
KMXK_0B05160	Group I	0.686849
KMXK_0F03040	Group I	0.686885
KMXK_0E03190	Group I	0.687906
KMXK_0C00300	Group I	0.688052
KMXK_0F02410	Group I	0.688853
KMXK_0F04180	Group I	0.689036
KMXK_0D05740	Group I	0.689473
KMXK_0E03220	Group I	0.689473
KMXK_0A07870	Group I	0.689837
KMXK_0D04560	Group I	0.690821
KMXK_0H02890	Group I	0.691186
KMXK_0G01960	Group I	0.691368
KMXK_0B02340	Group I	0.691623
KMXK_0F04520	Group I	0.692279
KMXK_0D02510	Group I	0.692388
KMXK_0B04350	Group I	0.693154
KMXK_0B04090	Group I	0.694174
KMXK_0E04380	Group I	0.694174
KMXK_0C06530	Group I	0.694684
KMXK_0F01230	Group I	0.694939
KMXK_0C00440	Group I	0.695049
KMXK_0G01610	Group I	0.695851
KMXK_0E04310	Group I	0.696069
KMXK_0B03250	Group I	0.696106
KMXK_0C04960	Group I	0.696361
KMXK_0E03260	Group I	0.696397
KMXK_0C00940	Group I	0.696652
KMXK_0D05960	Group I	0.696762
KMXK_0A08010	Group I	0.697053
KMXK_0C02210	Group I	0.697563
KMXK_0B02610	Group I	0.697855
KMXK_0C01570	Group I	0.698329
KMXK_0D05860	Group I	0.698912
KMXK_0E00720	Group I	0.699058
KMXK_0H00640	Group I	0.699167
KMXK_0B07900	Group I	0.699604
KMXK_0B03670	Group I	0.699714
KMXK_0B04620	Group I	0.700114
KMXK_0F00990	Group I	0.700224
KMXK_0C05680	Group I	0.700843
KMXK_0A06790	Group I	0.700843
KMXK_0A02330	Group I	0.701098
KMXK_0H03910	Group I	0.70241
KMXK_0F03470	Group I	0.702775
KMXK_0D03830	Group I	0.703103
KMXK_0C07120	Group I	0.703285
KMXK_0B00910	Group I	0.703722
KMXK_0G00180	Group I	0.704633
KMXK_0C01190	Group I	0.704889
KMXK_0A05390	Group I	0.704925
KMXK_0G04190	Group I	0.704998
KMXK_0A03430	Group I	0.705144
KMXK_0C02440	Group I	0.705362
KMXK_0A00350	Group I	0.705362
KMXK_0C00660	Group I	0.705654
KMXK_0F00380	Group I	0.705836
KMXK_0C04650	Group I	0.705836
KMXK_0D01630	Group I	0.706018
KMXK_0B02170	Group I	0.706237
KMXK_0E00780	Group I	0.706565
KMXK_0C01330	Group I	0.706638
KMXK_0G00460	Group I	0.706784
KMXK_0G04100	Group I	0.707549
KMXK_0C04700	Group I	0.707622
KMXK_0B04850	Group I	0.707622
KMXK_0D04750	Group I	0.708059
KMXK_0D01030	Group I	0.708205
KMXK_0B02310	Group I	0.708606
KMXK_0G01140	Group I	0.70897
KMXK_0F01920	Group I	0.709699
KMXK_0G03080	Group I	0.709881
KMXK_0B06220	Group I	0.710355
KMXK_0C06610	Group I	0.710719
KMXK_0B02730	Group I	0.710938
KMXK_0C01350	Group I	0.711521
KMXK_0C00530	Group I	0.711776
KMXK_0C06590	Group I	0.711959
KMXK_0C06890	Group I	0.713015
KMXK_0E01660	Group I	0.713963
KMXK_0C04620	Group I	0.714109
KMXK_0G01210	Group I	0.714582
KMXK_0E04210	Group I	0.71491
KMXK_0C04400	Group I	0.715238
KMXK_0E03180	Group I	0.715238
KMXK_0C02290	Group I	0.715238
KMXK_0B03300	Group I	0.715712
KMXK_0D02010	Group I	0.715858
KMXK_0G01850	Group I	0.716077
KMXK_0F02460	Group I	0.716405
KMXK_0H04360	Group I	0.716842
KMXK_0D01180	Group I	0.716842
KMXK_0F04850	Group I	0.716915
KMXK_0C01490	Group I	0.716915
KMXK_0F03380	Group I	0.717389
KMXK_0E00390	Group I	0.717607
KMXK_0C00800	Group I	0.717753
KMXK_0E04020	Group I	0.717826
KMXK_0H00150	Group I	0.717826
KMXK_0C02000	Group I	0.718227
KMXK_0H02270	Group I	0.718227
KMXK_0H04350	Group I	0.7183
[truncated: 2,918 more rows]

## Sheet: Fig4D_Blast KMAvKLA
KMA Gene	KLA Gene	% ID	% ID lost	%lost per MYEAR
KMXK_0B04540	P0CG75	100	0	0
KMXK_0B04540	F2Z6I9	100	0	0
KMXK_0B04540	P69061	100	0	0
KMXK_0B04540	P69061	100	0	0
KMXK_0B04540	P69061	100	0	0
KMXK_0B04540	P69061	100	0	0
KMXK_0B04540	P69061	100	0	0
KMXK_0B08240	Q6CRT0	100	0	0
KMXK_0C01430	Q6CK94	100	0	0
KMXK_0C07190	P69061	100	0	0
KMXK_0C07190	P0CG75	100	0	0
KMXK_0D00420	Q6CSR6	100	0	0
KMXK_0E01420	Q6CUG0	100	0	0			MCM Tree Divergence KMA v KDOB (Shen 2018)
KMXK_0E05560	F2Z6I9	100	0	0			27.4398
KMXK_0E05560	P0CG75	100	0	0
KMXK_0E05560	P0CG75	100	0	0
KMXK_0E05560	P0CG75	100	0	0
KMXK_0E05560	P0CG75	100	0	0
KMXK_0E05560	P0CG75	100	0	0
KMXK_0F00590	Q6CL72	100	0	0
KMXK_0F04390	P61831	100	0	0
KMXK_0F04410	Q6CMU6	100	0	0
KMXK_0G00630	Q6CW72	100	0	0
KMXK_0G01260	Q6CMU6	100	0	0
KMXK_0G01270	P61831	100	0	0
KMXK_0A04520	Q6CXL8	100	0	0
KMXK_0H00650	Q6CPG3	100	0	0
KMXK_0H02970	F2Z602	100	0	0
KMXK_0A05710	Q6CU97	100	0	0
KMXK_0A06330	Q6CUG0	100	0	0
KMXK_0A07140	F2Z6F9	100	0	0
KMXK_0B01030	Q6CNL2	100	0	0
KMXK_0H00490	P17128	99.732	0.268	0.00976684
KMXK_0B04540	P0CG75	99.672	0.328	0.0119534
KMXK_0E01350	Q6CY03	99.476	0.524	0.0190963
KMXK_0C06630	Q6CYA5	99.394	0.606	0.0220847
KMXK_0A01230	Q6CM73	99.375	0.625	0.0227771
KMXK_0A01400	Q875N2	99.259	0.741	0.0270046
KMXK_0B04170	F2Z696	99.248	0.752	0.0274054
KMXK_0E02660	Q6CW06	99.231	0.769	0.028025
KMXK_0E02660	Q6CW21	99.231	0.769	0.028025
KMXK_0F04530	Q6CK59	99.231	0.769	0.028025
KMXK_0B01810	Q6CK59	99.231	0.769	0.028025
KMXK_0E01760	Q6CWD0	99.216	0.784	0.0285716
KMXK_0E04750	Q6CQM3	99.209	0.791	0.0288267
KMXK_0A01190	Q6CM69	99.206	0.794	0.0289361
KMXK_0C07190	F2Z6I9	99.2	0.8	0.0291547
KMXK_0D06100	Q6CWU3	99.2	0.8	0.0291547
KMXK_0E03780	Q6CQX4	99.2	0.8	0.0291547
KMXK_0H02970	F2Z602	99.194	0.806	0.0293734
KMXK_0H01530	Q6CP75	99.187	0.813	0.0296285
KMXK_0G03760	Q6CMF8	99.138	0.862	0.0314142
KMXK_0G00620	Q6CX30	99.123	0.877	0.0319609
KMXK_0D00960	Q6CJL7	99.02	0.98	0.0357145
KMXK_0B04920	Q6CS14	99.01	0.99	0.036079
KMXK_0A07730	Q6CUW4	98.958	1.042	0.037974
KMXK_0C00110	P00723	98.927	1.073	0.0391038
KMXK_0H03330	Q6CVH3	98.925	1.075	0.0391767
KMXK_0E05880	Q6CQ83	98.858	1.142	0.0416184
KMXK_0H04120	Q6CNC5	98.851	1.149	0.0418735
KMXK_0E02810	Q6CW06	98.837	1.163	0.0423837
KMXK_0E02810	Q6CW21	98.837	1.163	0.0423837
KMXK_0A05630	Q6CU89	98.83	1.17	0.0426388
KMXK_0C04610	Q6CTW0	98.802	1.198	0.0436592
KMXK_0A00690	Q6CM18	98.795	1.205	0.0439143
KMXK_0A06580	Q6CUJ6	98.755	1.245	0.0453721
KMXK_0D00530	Q6CSS8	98.718	1.282	0.0467205
KMXK_0B04540	F2Z6I9	98.701	1.299	0.04734
KMXK_0B04540	F2Z6I9	98.701	1.299	0.04734
KMXK_0B04540	F2Z6I9	98.701	1.299	0.04734
KMXK_0B04540	F2Z6I9	98.701	1.299	0.04734
KMXK_0C07190	P0CG75	98.649	1.351	0.0492351
KMXK_0C07190	P0CG75	98.649	1.351	0.0492351
KMXK_0C07190	P0CG75	98.649	1.351	0.0492351
KMXK_0C07190	P0CG75	98.649	1.351	0.0492351
KMXK_0G03000	O60041	98.639	1.361	0.0495995
KMXK_0B03710	Q6CKV4	98.592	1.408	0.0513123
KMXK_0B07680	Q6CRL9	98.571	1.429	0.0520776
KMXK_0H02680	Q8J212	98.558	1.442	0.0525514
KMXK_0E00150	Q6CLU4	98.507	1.493	0.05441
KMXK_0D06060	Q6CWT9	98.462	1.538	0.05605
KMXK_0H03610	Q6CNH3	98.462	1.538	0.05605
KMXK_0H00530	Q6CRZ4	98.441	1.559	0.0568153
KMXK_0B01430	Q6CKB0	98.4	1.6	0.0583095
KMXK_0A01790	F2Z682	98.382	1.618	0.0589654
KMXK_0C01210	Q6CNI7	98.37	1.63	0.0594028
KMXK_0A02440	Q6CSD0	98.367	1.633	0.0595121
KMXK_0A00220	Q6CLX1	98.361	1.639	0.0597308
KMXK_0A06390	Q6CUH5	98.361	1.639	0.0597308
KMXK_0H02600	Q6CSY4	98.354	1.646	0.0599859
KMXK_0F00600	Q6CL71	98.319	1.681	0.0612614
KMXK_0B04700	Q6CS37	98.281	1.719	0.0626462
KMXK_0B03540	Q6CKT4	98.276	1.724	0.0628284
KMXK_0D02170	P33285	98.246	1.754	0.0639217
KMXK_0D04030	Q6CP41	98.182	1.818	0.0662541
KMXK_0E02140	Q6CW78	98.148	1.852	0.0674932
KMXK_0D02470	Q6CJ62	98.14	1.86	0.0677848
KMXK_0B07760	P31027	98.095	1.905	0.0694247
KMXK_0H04390	Q6CNA1	98.071	1.929	0.0702993
KMXK_0A05090	Q6CXS9	98.052	1.948	0.0709918
KMXK_0G03600	Q6CMH4	98.049	1.951	0.0711011
KMXK_0D06470	Q6CWX9	98.039	1.961	0.0714655
KMXK_0C03520	Q6CVS5	97.966	2.034	0.0741259
KMXK_0A06820	Q6CUM1	97.954	2.046	0.0745632
KMXK_0E01920	Q6CWA5	97.952	2.048	0.0746361
KMXK_0D01140	Q6CJK0	97.931	2.069	0.0754014
KMXK_0D05830	Q6CWR7	97.895	2.105	0.0767134
KMXK_0B07570	Q6CRK7	97.89	2.11	0.0768956
KMXK_0A00600	Q6CM09	97.857	2.143	0.0780982
KMXK_0F03600	Q6CIX2	97.832	2.168	0.0790093
KMXK_0A04530	Q6CXM0	97.826	2.174	0.079228
KMXK_0G03180	Q6CVW0	97.817	2.183	0.079556
KMXK_0H01380	P49375	97.81	2.19	0.0798111
KMXK_0H01050	Q6CPC5	97.802	2.198	0.0801026
KMXK_0D05730	Q6CWQ7	97.79	2.21	0.0805399
KMXK_0E05670	Q6CQA6	97.786	2.214	0.0806857
KMXK_0G02300	Q6CTD6	97.778	2.222	0.0809773
KMXK_0F04540	Q6CMV8	97.727	2.273	0.0828359
KMXK_0A06000	Q6CUC8	97.727	2.273	0.0828359
KMXK_0B01820	Q6CK60	97.727	2.273	0.0828359
KMXK_0A01420	Q6CM95	97.712	2.288	0.0833825
KMXK_0H01460	Q6CP82	97.692	2.308	0.0841114
KMXK_0H03340	Q6CVH2	97.674	2.326	0.0847674
KMXK_0F04120	Q6CMR7	97.661	2.339	0.0852411
KMXK_0B03200	Q6CKQ4	97.655	2.345	0.0854598
KMXK_0D04150	P48045	97.619	2.381	0.0867718
KMXK_0E02670	P27069	97.619	2.381	0.0867718
KMXK_0B03610	Q6CKU3	97.59	2.41	0.0878286
KMXK_0E03160	Q6CR31	97.588	2.412	0.0879015
KMXK_0A06110	Q6CUD9	97.561	2.439	0.0888855
KMXK_0B06280	Q6CPT8	97.541	2.459	0.0896144
KMXK_0E01990	Q6CW97	97.521	2.479	0.0903432
KMXK_0A05160	Q6CXT6	97.468	2.532	0.0922747
KMXK_0B06420	Q6CPV2	97.454	2.546	0.0927849
KMXK_0H00610	Q6CPG7	97.452	2.548	0.0928578
KMXK_0E01440	Q6CUF6	97.442	2.558	0.0932223
KMXK_0A06290	Q6CUF6	97.442	2.558	0.0932223
KMXK_0F02600	Q6CIM1	97.436	2.564	0.0934409
KMXK_0F01270	P49376	97.426	2.574	0.0938053
KMXK_0B03150	Q6CKP7	97.345	2.655	0.0967573
KMXK_0A05800	Q6CUA8	97.324	2.676	0.0975226
KMXK_0C01990	Q6CJY5	97.29	2.71	0.0987617
KMXK_0E01500	Q6CXY1	97.277	2.723	0.0992354
KMXK_0G04170	B4UN96	97.255	2.745	0.100037
KMXK_0B08050	Q6CRR0	97.241	2.759	0.100547
KMXK_0C01860	Q6CJZ8	97.235	2.765	0.100766
KMXK_0D05850	Q6CWR9	97.235	2.765	0.100766
KMXK_0B05080	Q6CRZ8	97.222	2.778	0.10124
KMXK_0G04050	Q6CMD0	97.222	2.778	0.10124
KMXK_0A07670	Q6CUV8	97.222	2.778	0.10124
KMXK_0C01300	Q6CNJ5	97.196	2.804	0.102187
KMXK_0F02520	Q6CIL4	97.188	2.812	0.102479
KMXK_0B05960	Q6CPQ9	97.15	2.85	0.103864
KMXK_0F03740	Q6CTK3	97.143	2.857	0.104119
KMXK_0G00490	Q6CSG4	97.101	2.899	0.105649
KMXK_0A04700	Q6CXN6	97.101	2.899	0.105649
KMXK_0H00510	Q6CRZ2	97.059	2.941	0.10718
KMXK_0A01280	Q6CM79	97.036	2.964	0.108018
KMXK_0H02160	Q6CT29	97.002	2.998	0.109257
KMXK_0H02170	Q6CT28	96.97	3.03	0.110424
KMXK_0A05140	Q6CXT4	96.97	3.03	0.110424
KMXK_0C03910	Q6CTN8	96.912	3.088	0.112537
KMXK_0B07240	Q6CRG9	96.905	3.095	0.112792
KMXK_0D00540	Q6CSS9	96.875	3.125	0.113886
KMXK_0B06230	Q6CPT3	96.842	3.158	0.115088
KMXK_0H03540	Q6CNH9	96.809	3.191	0.116291
KMXK_0A00700	Q6CM20	96.795	3.205	0.116801
KMXK_0F05070	Q6CN12	96.774	3.226	0.117566
KMXK_0H01910	Q6CU17	96.739	3.261	0.118842
KMXK_0A01950	Q6CS79	96.721	3.279	0.119498
KMXK_0F05140	Q6CN20	96.721	3.279	0.119498
KMXK_0C02940	Q6CSV2	96.711	3.289	0.119862
KMXK_0B04110	Q6CKZ3	96.703	3.297	0.120154
KMXK_0A05890	Q6CUB7	96.694	3.306	0.120482
KMXK_0A00680	Q6CM17	96.692	3.308	0.120555
KMXK_0C06380	Q6CY79	96.685	3.315	0.12081
KMXK_0H00790	Q70SJ2	96.676	3.324	0.121138
KMXK_0C05110	Q6CT51	96.644	3.356	0.122304
KMXK_0B05050	Q6CS01	96.639	3.361	0.122486
KMXK_0H03230	Q6CVI3	96.581	3.419	0.1246
KMXK_0B03340	Q6CKR6	96.575	3.425	0.124819
KMXK_0D02570	Q6CJ51	96.552	3.448	0.125657
KMXK_0A03800	P49380	96.552	3.448	0.125657
KMXK_0C00510	Q6CV89	96.499	3.501	0.127588
KMXK_0D05050	Q6CWJ2	96.484	3.516	0.128135
KMXK_0H01220	Q874T6	96.467	3.533	0.128755
KMXK_0F00520	Q6CL79	96.463	3.537	0.1289
KMXK_0G01720	Q6CLE8	96.454	3.546	0.129228
KMXK_0D04170	Q6CP55	96.438	3.562	0.129811
KMXK_0F00780	Q6CL52	96.394	3.606	0.131415
KMXK_0C06820	Q6CYC6	96.376	3.624	0.132071
KMXK_0C00250	Q6CV30	96.364	3.636	0.132508
KMXK_0C00250	F2Z654	96.364	3.636	0.132508
KMXK_0H00360	Q6CRX7	96.364	3.636	0.132508
KMXK_0F00350	Q6CL98	96.335	3.665	0.133565
KMXK_0A01050	Q6CM54	96.313	3.687	0.134367
KMXK_0B08130	Q6CRR9	96.296	3.704	0.134986
KMXK_0B07440	Q6CRJ4	96.283	3.717	0.13546
KMXK_0B05750	Q6CPN9	96.241	3.759	0.136991
KMXK_0C03810	Q6CTM8	96.219	3.781	0.137793
KMXK_0A01320	Q6CM83	96.178	3.822	0.139287
KMXK_0A04870	Q6CXQ6	96.154	3.846	0.140161
KMXK_0B00650	P38664	96.154	3.846	0.140161
KMXK_0B00870	Q6CNN1	96.154	3.846	0.140161
KMXK_0B02830	Q6CKL3	96.139	3.861	0.140708
KMXK_0A01390	F2Z5Y2	96.133	3.867	0.140927
KMXK_0B04900	O13473	96.088	3.912	0.142567
KMXK_0B04370	Q6CPY9	96.042	3.958	0.144243
KMXK_0B07950	Q6CRP7	96.04	3.96	0.144316
KMXK_0F00490	Q6CL82	96.038	3.962	0.144389
KMXK_0E05560	P69061	96.026	3.974	0.144826
KMXK_0D04650	Q6CWE7	96	4	0.145774
KMXK_0A03140	Q6CX73	95.98	4.02	0.146503
KMXK_0C04750	Q6CTX5	95.957	4.043	0.147341
KMXK_0A01810	Q6CS64	95.929	4.071	0.148361
KMXK_0B03360	Q6CKR8	95.918	4.082	0.148762
KMXK_0E02650	Q6CW22	95.918	4.082	0.148762
KMXK_0C00120	P07921	95.911	4.089	0.149017
KMXK_0D01450	Q6CJI5	95.911	4.089	0.149017
KMXK_0F01040	Q6CL24	95.866	4.134	0.150657
KMXK_0A03160	Q6CX75	95.861	4.139	0.150839
KMXK_0C00810	Q6CVC0	95.851	4.149	0.151204
KMXK_0B07190	Q6CRG4	95.845	4.155	0.151422
KMXK_0F04370	P13998	95.819	4.181	0.15237
KMXK_0E03850	Q05959	95.798	4.202	0.153135
KMXK_0A03200	Q6CX80	95.775	4.225	0.153973
KMXK_0D03990	Q6CP37	95.76	4.24	0.15452
KMXK_0B03090	F2Z5X0	95.73	4.27	0.155613
KMXK_0C02970	Q6CSV5	95.717	4.283	0.156087
KMXK_0A03340	Q6CX95	95.708	4.292	0.156415
KMXK_0B00310	Q6CNT4	95.708	4.292	0.156415
KMXK_0E05050	Q6CQJ3	95.679	4.321	0.157472
KMXK_0E02880	Q6CVZ9	95.667	4.333	0.157909
KMXK_0F01860	Q92241	95.652	4.348	0.158456
KMXK_0A06880	Q6CUM7	95.625	4.375	0.15944
KMXK_0E05650	Q6CQA9	95.624	4.376	0.159476
KMXK_0B06760	Q6CRB6	95.6	4.4	0.160351
KMXK_0E02480	Q6CW41	95.592	4.408	0.160643
KMXK_0F02550	Q6CIL7	95.591	4.409	0.160679
KMXK_0B03580	Q6CKT9	95.548	4.452	0.162246
KMXK_0A02850	Q6CX49	95.525	4.475	0.163084
KMXK_0A01880	Q6CS71	95.522	4.478	0.163194
KMXK_0D04270	Q6CU44	95.522	4.478	0.163194
KMXK_0F02840	Q6CIP5	95.522	4.478	0.163194
KMXK_0C05640	Q6CLH4	95.518	4.482	0.163339
KMXK_0D03060	Q6CJ00	95.506	4.494	0.163777
KMXK_0F00710	Q6CL60	95.475	4.525	0.164906
KMXK_0B02970	Q6CKM9	95.471	4.529	0.165052
KMXK_0B02930	Q6CKM3	95.467	4.533	0.165198
KMXK_0B06740	F2Z611	95.455	4.545	0.165635
KMXK_0C02820	P32556	95.455	4.545	0.165635
KMXK_0A08340	Q6CV30	95.455	4.545	0.165635
KMXK_0B00290	Q6CNT6	95.455	4.545	0.165635
KMXK_0B01820	Q6CMV8	95.455	4.545	0.165635
KMXK_0D05500	Q6CWN3	95.444	4.556	0.166036
KMXK_0B03550	Q6CKT6	95.406	4.594	0.167421
KMXK_0F04170	O13350	95.402	4.598	0.167567
KMXK_0B01870	Q6CKB7	95.399	4.601	0.167676
KMXK_0C02220	Q6CJV8	95.397	4.603	0.167749
KMXK_0B05110	Q6CPH3	95.395	4.605	0.167822
KMXK_0G00660	Q6CX25	95.364	4.636	0.168952
KMXK_0E01340	Q6CY04	95.349	4.651	0.169498
KMXK_0G01480	O94229	95.291	4.709	0.171612
KMXK_0G03030	Q6CVU4	95.222	4.778	0.174127
KMXK_0E02930	Q6CVZ5	95.192	4.808	0.17522
KMXK_0A04870	Q6CXQ6	95.181	4.819	0.175621
KMXK_0E02180	Q6CW73	95.179	4.821	0.175694
KMXK_0D04250	Q6CU42	95.161	4.839	0.17635
KMXK_0F01250	Q6CRA3	95.154	4.846	0.176605
KMXK_0F00880	Q6CL39	95.131	4.869	0.177443
KMXK_0E01960	Q6CWA1	95.122	4.878	0.177771
KMXK_0F01650	Q6CR65	95.094	4.906	0.178791
KMXK_0C02640	Q6CJR7	95.09	4.91	0.178937
KMXK_0E03200	Q6CR27	95.026	4.974	0.18127
KMXK_0C05940	Q6CY36	95.021	4.979	0.181452
KMXK_0D04900	Q6CWK9	95	5	0.182217
KMXK_0E05270	Q6CQH0	95	5	0.182217
KMXK_0B01600	Q6CK39	95	5	0.182217
KMXK_0C02870	Q6CSU5	94.987	5.013	0.182691
KMXK_0C05320	Q6CT73	94.969	5.031	0.183347
KMXK_0C00760	Q6CVB5	94.949	5.051	0.184076
KMXK_0D04980	Q6CWK0	94.937	5.063	0.184513
KMXK_0D03130	Q6CIZ1	94.932	5.068	0.184695
KMXK_0C00520	Q6CV90	94.918	5.082	0.185205
KMXK_0G04120	Q6CQ12	94.882	5.118	0.186517
KMXK_0E04870	Q6CQL0	94.86	5.14	0.187319
KMXK_0E00490	Q6CLR1	94.829	5.171	0.188449
KMXK_0E01950	Q6CWA2	94.805	5.195	0.189324
KMXK_0B05550	Q6CPL9	94.779	5.221	0.190271
KMXK_0H01960	Q6CU10	94.767	5.233	0.190708
KMXK_0D00970	Q6CJL6	94.746	5.254	0.191474
KMXK_0A01770	Q6CS60	94.737	5.263	0.191802
KMXK_0E05920	B5FV80	94.737	5.263	0.191802
KMXK_0H02560	Q6CSZ0	94.737	5.263	0.191802
KMXK_0F00650	Q6CL66	94.722	5.278	0.192348
KMXK_0B03050	Q6CKN7	94.721	5.279	0.192385
KMXK_0F04540	Q6CK60	94.697	5.303	0.193259
KMXK_0H01830	Q6CU24	94.672	5.328	0.194171
KMXK_0A01590	Q6CMB2	94.67	5.33	0.194243
KMXK_0C05480	Q6CT89	94.634	5.366	0.195555
KMXK_0A07800	Q6CUX1	94.624	5.376	0.19592
KMXK_0C00770	Q6CVB6	94.591	5.409	0.197122
KMXK_0E01480	Q6CXY3	94.578	5.422	0.197596
KMXK_0E03230	Q6CR24	94.565	5.435	0.19807
KMXK_0B05820	O13472	94.529	5.471	0.199382
KMXK_0A02170	Q6CSA2	94.5	5.5	0.200439
KMXK_0C03700	Q6CTL7	94.495	5.505	0.200621
KMXK_0H01120	Q6CPB8	94.486	5.514	0.200949
KMXK_0B04960	P23390	94.475	5.525	0.20135
KMXK_0E03810	Q6CQX1	94.475	5.525	0.20135
KMXK_0F01210	Q6CRA7	94.466	5.534	0.201678
KMXK_0C03230	Q6CVP3	94.444	5.556	0.20248
KMXK_0C03680	Q6CTL5	94.444	5.556	0.20248
KMXK_0G01350	Q6CP17	94.444	5.556	0.20248
KMXK_0H02570	Q6CSY9	94.444	5.556	0.20248
KMXK_0H02780	Q6CVM8	94.444	5.556	0.20248
KMXK_0C02950	Q6CSV3	94.426	5.574	0.203136
KMXK_0D06030	Q6CWT6	94.416	5.584	0.2035
KMXK_0G03220	Q6CVW4	94.406	5.594	0.203864
KMXK_0D06390	Q6CWX1	94.403	5.597	0.203974
KMXK_0A05740	Q6CUA1	94.393	5.607	0.204338
KMXK_0F04050	Q6CIK7	94.382	5.618	0.204739
KMXK_0G03670	Q6CMG7	94.375	5.625	0.204994
KMXK_0D06380	Q6CWX0	94.366	5.634	0.205322
KMXK_0D04260	Q6CU43	94.358	5.642	0.205614
KMXK_0F02210	Q6CMN0	94.357	5.643	0.20565
KMXK_0F01710	Q6CR58	94.325	5.675	0.206816
KMXK_0G03450	Q8J2P4	94.318	5.682	0.207071
KMXK_0G03810	Q6CMF3	94.309	5.691	0.207399
KMXK_0B01130	Q6CNK1	94.297	5.703	0.207837
KMXK_0A02030	Q874T7	94.286	5.714	0.208238
KMXK_0G00960	Q6CNX0	94.286	5.714	0.208238
KMXK_0A06750	Q6CUL2	94.286	5.714	0.208238
KMXK_0A05460	Q6CU71	94.275	5.725	0.208639
KMXK_0B01790	Q6CK57	94.273	5.727	0.208711
KMXK_0D05220	Q6CWH5	94.253	5.747	0.20944
KMXK_0A01080	Q6CM57	94.253	5.747	0.20944
KMXK_0D04620	Q6CWE4	94.236	5.764	0.21006
KMXK_0C03640	Q6CIX8	94.203	5.797	0.211262
KMXK_0F03550	Q875M9	94.2	5.8	0.211372
KMXK_0A04620	Q6CXM8	94.18	5.82	0.212101
KMXK_0E05360	Q9Y7B5	94.152	5.848	0.213121
KMXK_0D04540	Q6CXW2	94.141	5.859	0.213522
KMXK_0E04820	Q6CQL6	94.137	5.863	0.213668
KMXK_0A01580	Q6HA24	94.136	5.864	0.213704
KMXK_0E04770	Q6CQM1	94.118	5.882	0.21436
KMXK_0E05630	Q6CQB1	94.118	5.882	0.21436
KMXK_0B07070	P22010	94.109	5.891	0.214688
KMXK_0D01210	Q6CJJ3	94.104	5.896	0.21487
KMXK_0G02180	Q6CTC2	94.086	5.914	0.215526
KMXK_0C00490	Q6CV87	94.084	5.916	0.215599
KMXK_0C04640	Q6CTW4	94.077	5.923	0.215854
KMXK_0A00550	Q6CM04	94.068	5.932	0.216182
KMXK_0D04740	Q6CWM6	94.059	5.941	0.21651
KMXK_0C02990	Q6CSV7	94.058	5.942	0.216547
KMXK_0A01700	Q6CS53	94.054	5.946	0.216693
KMXK_0E02860	Q6CW01	94.048	5.952	0.216911
KMXK_0G03710	Q6CMG3	94.03	5.97	0.217567
KMXK_0B05840	Q6CPP8	94.025	5.975	0.217749
KMXK_0F02830	Q6CIP4	94	6	0.21866
KMXK_0D00260	Q6CSP9	93.981	6.019	0.219353
KMXK_0G02280	Q6CTD4	93.956	6.044	0.220264
KMXK_0F01480	Q6CR80	93.915	6.085	0.221758
KMXK_0D06520	Q6CWY4	93.907	6.093	0.22205
KMXK_0D00800	Q6CJN2	93.902	6.098	0.222232
KMXK_0D02200	Q6CJ90	93.868	6.132	0.223471
KMXK_0G03730	Q6CMG1	93.846	6.154	0.224273
KMXK_0C02620	Q6CJR9	93.824	6.176	0.225075
KMXK_0A06360	Q6CUH2	93.819	6.181	0.225257
KMXK_0G02620	Q6CTG8	93.805	6.195	0.225767
KMXK_0G03840	Q6CMF0	93.801	6.199	0.225913
KMXK_0B05900	O94230	93.75	6.25	0.227771
KMXK_0B07560	Q6CRK6	93.75	6.25	0.227771
KMXK_0A03070	Q6CX66	93.75	6.25	0.227771
KMXK_0H00890	Q6CPD9	93.75	6.25	0.227771
KMXK_0A03690	F2Z6B1	93.699	6.301	0.22963
KMXK_0H04000	Q6CND8	93.684	6.316	0.230177
KMXK_0B02550	Q6CKI4	93.662	6.338	0.230978
KMXK_0F05030	Q6CN08	93.643	6.357	0.231671
KMXK_0H01980	Q6CU08	93.592	6.408	0.233529
KMXK_0C03570	Q6CVS9	93.586	6.414	0.233748
KMXK_0E02060	Q6CW89	93.569	6.431	0.234368
KMXK_0H01000	Q6CPC8	93.548	6.452	0.235133
KMXK_0C06930	Q6CYD7	93.541	6.459	0.235388
KMXK_0A01140	Q6CM63	93.519	6.481	0.23619
KMXK_0A01980	Q6CS83	93.519	6.481	0.23619
KMXK_0C06300	Q6CY71	93.516	6.484	0.236299
KMXK_0F00940	Q6CL34	93.504	6.496	0.236736
KMXK_0E01620	Q6CXW8	93.496	6.504	0.237028
KMXK_0F05420	Q6CN46	93.492	6.508	0.237174
KMXK_0A00510	Q6CM00	93.468	6.532	0.238048
KMXK_0A06130	Q6CUE1	93.455	6.545	0.238522
KMXK_0A05810	Q6CUA9	93.449	6.551	0.238741
KMXK_0H03480	Q6CNI6	93.448	6.552	0.238777
KMXK_0D06420	Q6CWX4	93.421	6.579	0.239761
KMXK_0E03480	Q6CQZ9	93.411	6.589	0.240126
KMXK_0C01560	Q6CKA7	93.391	6.609	0.240855
KMXK_0B00970	Q6CNL9	93.365	6.635	0.241802
KMXK_0A06050	Q6CUD3	93.362	6.638	0.241911
KMXK_0G01070	Q6CNY1	93.351	6.649	0.242312
KMXK_0H02200	Q6CT25	93.347	6.653	0.242458
KMXK_0G01680	Q6CLE4	93.333	6.667	0.242968
KMXK_0B01740	Q6CK53	93.333	6.667	0.242968
KMXK_0A03360	Q6CX97	93.32	6.68	0.243442
KMXK_0G01880	Q6CLG5	93.286	6.714	0.244681
KMXK_0B00980	Q6CNL8	93.258	6.742	0.245701
KMXK_0E01740	Q6CWD1	93.243	6.757	0.246248
KMXK_0D04940	Q6CWK5	93.208	6.792	0.247524
KMXK_0A08270	Q6CV23	93.204	6.796	0.247669
KMXK_0H03080	Q6CVJ9	93.197	6.803	0.247925
KMXK_0G01050	Q6CLA6	93.194	6.806	0.248034
KMXK_0E02760	Q6CW11	93.182	6.818	0.248471
KMXK_0B03120	Q6CKP4	93.142	6.858	0.249929
KMXK_0D02830	Q6CJ26	93.139	6.861	0.250038
KMXK_0E02840	P81205	93.137	6.863	0.250111
KMXK_0D02630	Q6CJ45	93.13	6.87	0.250366
KMXK_0C02660	Q00988	93.103	6.897	0.25135
KMXK_0D05360	Q6CWG1	93.103	6.897	0.25135
KMXK_0E04060	Q6CQU4	93.069	6.931	0.252589
KMXK_0G04070	Q6CMC7	93.068	6.932	0.252626
KMXK_0A03010	P14828	93.029	6.971	0.254047
KMXK_0C00720	Q6CVB1	93.023	6.977	0.254266
KMXK_0D03920	Q6CP29	93.011	6.989	0.254703
KMXK_0F00670	Q6CL64	92.978	7.022	0.255906
KMXK_0A00300	Q6CLY0	92.939	7.061	0.257327
KMXK_0H02030	Q6CT42	92.935	7.065	0.257473
KMXK_0B03030	Q6CKN5	92.901	7.099	0.258712
KMXK_0E00190	Q6CLU0	92.898	7.102	0.258821
KMXK_0B07180	Q6CRG3	92.857	7.143	0.260315
KMXK_0D01370	F2Z6J0	92.857	7.143	0.260315
KMXK_0E03280	Q6CR18	92.857	7.143	0.260315
KMXK_0B01510	Q6CK30	92.81	7.19	0.262028
KMXK_0H03500	P49382	92.787	7.213	0.262866
KMXK_0C00100	Q6CV42	92.778	7.222	0.263194
KMXK_0G03640	Q6CMH0	92.771	7.229	0.263449
KMXK_0E02610	Q6CW26	92.763	7.237	0.263741
KMXK_0E00440	Q6CLR6	92.76	7.24	0.26385
KMXK_0G03210	Q6CVW3	92.76	7.24	0.26385
KMXK_0B02790	Q6CKK8	92.745	7.255	0.264397
KMXK_0C02080	Q6CJX4	92.737	7.263	0.264689
KMXK_0D03660	Q6CID1	92.72	7.28	0.265308
KMXK_0H02500	Q6CSZ5	92.715	7.285	0.26549
KMXK_0E05290	Q6CQG8	92.708	7.292	0.265745
KMXK_0A08250	Q6CV21	92.683	7.317	0.266656
KMXK_0F00270	Q6CLA6	92.67	7.33	0.26713
KMXK_0G01320	Q6CP20	92.667	7.333	0.26724
KMXK_0A05270	Q6CXU7	92.637	7.363	0.268333
KMXK_0B03080	Q6CKP0	92.632	7.368	0.268515
KMXK_0H02720	Q6CVN3	92.617	7.383	0.269062
KMXK_0H03670	Q6CNG7	92.612	7.388	0.269244
KMXK_0C03060	Q6CSW5	92.611	7.389	0.26928
KMXK_0H03840	Q6CNF2	92.61	7.39	0.269317
KMXK_0D03600	Q6CID6	92.593	7.407	0.269936
KMXK_0E02720	Q6CW15	92.593	7.407	0.269936
KMXK_0F05080	Q6CN14	92.593	7.407	0.269936
KMXK_0A06190	Q6CUE6	92.593	7.407	0.269936
KMXK_0D04440	Q6CU59	92.568	7.432	0.270847
KMXK_0F02330	Q6CMP2	92.568	7.432	0.270847
KMXK_0D04930	Q6CWK6	92.541	7.459	0.271831
KMXK_0B03900	Q6CKX2	92.537	7.463	0.271977
KMXK_0E03090	Q6CMK0	92.534	7.466	0.272087
KMXK_0A02400	P48241	92.527	7.473	0.272342
KMXK_0G01770	Q6CLF3	92.511	7.489	0.272925
KMXK_0D02660	Q6CJ42	92.491	7.509	0.273654
KMXK_0A01170	Q6CM66	92.488	7.512	0.273763
KMXK_0B02190	Q6CKE9	92.483	7.517	0.273945
KMXK_0C07260	O43112	92.449	7.551	0.275184
KMXK_0G03550	Q6CMI0	92.448	7.552	0.275221
KMXK_0H02280	Q6CT17	92.414	7.586	0.27646
KMXK_0G02030	Q6CTA6	92.385	7.615	0.277517
KMXK_0B04750	Q6CS31	92.373	7.627	0.277954
KMXK_0B00530	Q6CNR2	92.352	7.648	0.278719
KMXK_0F00730	Q6CL57	92.308	7.692	0.280323
KMXK_0F04710	F2Z6C8	92.308	7.692	0.280323
KMXK_0A00970	Q6CM47	92.308	7.692	0.280323
KMXK_0B06630	Q6CPX3	92.264	7.736	0.281926
KMXK_0B00660	P38665	92.258	7.742	0.282145
KMXK_0B01850	O13366	92.252	7.748	0.282364
KMXK_0H04220	Q6CNB8	92.227	7.773	0.283275
KMXK_0F04550	B4UN74	92.222	7.778	0.283457
KMXK_0A03750	Q70CP7	92.22	7.78	0.28353
KMXK_0B03910	Q6CKX3	92.219	7.781	0.283566
KMXK_0B05470	Q6CPL1	92.204	7.796	0.284113
KMXK_0A03550	Q6CXB7	92.2	7.8	0.284259
KMXK_0D01290	Q6CJG9	92.183	7.817	0.284878
KMXK_0H02690	Q6CVN6	92.174	7.826	0.285206
KMXK_0B04770	F2Z614	92.166	7.834	0.285498
KMXK_0G01050	Q6CNX9	92.147	7.853	0.28619
KMXK_0B01940	Q6CKC5	92.141	7.859	0.286409
KMXK_0A02830	Q6CX47	92.105	7.895	0.287721
KMXK_0E01670	Q6CWD7	92.101	7.899	0.287867
KMXK_0F00260	Q6CLA7	92.067	7.933	0.289106
KMXK_0A02890	Q6CX52	92.063	7.937	0.289251
KMXK_0G04060	Q6CMC8	92.063	7.937	0.289251
KMXK_0A05970	Q6CUC5	92.055	7.945	0.289543
KMXK_0B03690	Q6CKV1	92.051	7.949	0.289689
KMXK_0F03620	Q6CIX4	92.034	7.966	0.290308
KMXK_0G04220	Q6CQ22	92.029	7.971	0.29049
KMXK_0F04190	Q6CMS4	92.025	7.975	0.290636
KMXK_0A05110	Q6CXT1	92	8	0.291547
KMXK_0A06930	Q6CUN2	92	8	0.291547
KMXK_0A04020	Q6CXG8	91.991	8.009	0.291875
KMXK_0B06250	Q6CPT5	91.975	8.025	0.292458
KMXK_0H02790	Q6CVM7	91.972	8.028	0.292568
KMXK_0B04290	Q6CL12	91.967	8.033	0.29275
KMXK_0C06020	O60011	91.961	8.039	0.292969
KMXK_0D02110	Q6CJA0	91.96	8.04	0.293005
KMXK_0G03150	P49384	91.957	8.043	0.293114
KMXK_0C06480	Q6CY90	91.954	8.046	0.293224
KMXK_0A07690	Q6CUW0	91.954	8.046	0.293224
KMXK_0C00640	Q6CVA4	91.949	8.051	0.293406
KMXK_0C05950	Q6CY37	91.945	8.055	0.293552
KMXK_0E00360	Q6CLS2	91.944	8.056	0.293588
KMXK_0B05400	Q6CPK4	91.935	8.065	0.293916
KMXK_0E00630	Q6CLP8	91.892	8.108	0.295483
KMXK_0F03100	Q6CIS2	91.866	8.134	0.296431
KMXK_0E02020	Q6CW93	91.865	8.135	0.296467
KMXK_0C00780	Q6CVB7	91.863	8.137	0.29654
KMXK_0H03390	Q6CVG6	91.855	8.145	0.296832
KMXK_0E01400	Q6CUG2	91.854	8.146	0.296868
KMXK_0A06340	Q6CUG2	91.854	8.146	0.296868
KMXK_0A04190	Q6CXI5	91.85	8.15	0.297014
KMXK_0G03260	Q07158	91.841	8.159	0.297342
KMXK_0B07040	Q6CRE8	91.837	8.163	0.297488
KMXK_0E03240	Q6CR23	91.832	8.168	0.29767
KMXK_0F05000	Q12629	91.815	8.185	0.298289
KMXK_0B02400	Q9P869	91.793	8.207	0.299091
KMXK_0B03790	Q6CKW1	91.79	8.21	0.2992
KMXK_0F01110	Q05079	91.785	8.215	0.299383
KMXK_0F02730	Q6CIN4	91.784	8.216	0.299419
KMXK_0G02380	Q6CTE4	91.748	8.252	0.300731
KMXK_0D00400	Q6CSR4	91.738	8.262	0.301095
KMXK_0C05150	Q6CT55	91.696	8.304	0.302626
KMXK_0D05520	Q6CWN6	91.695	8.305	0.302663
KMXK_0D03480	Q6CIE7	91.667	8.333	0.303683
KMXK_0E02470	Q6CW42	91.667	8.333	0.303683
KMXK_0H02190	F2Z6C6	91.635	8.365	0.304849
KMXK_0F00270	Q6CNX9	91.623	8.377	0.305286
KMXK_0E02300	F2Z6A3	91.618	8.382	0.305469
KMXK_0F05690	F2Z6B4	91.613	8.387	0.305651
KMXK_0C01390	Q6CK90	91.601	8.399	0.306088
KMXK_0C02380	Q6CJU1	91.561	8.439	0.307546
KMXK_0A03850	Q6CXF1	91.534	8.466	0.30853
KMXK_0F03310	Q6CIU4	91.532	8.468	0.308603
KMXK_0B01680	Q6CK47	91.501	8.499	0.309733
KMXK_0D02790	Q6CJ30	91.5	8.5	0.309769
KMXK_0C04210	F2Z666	91.478	8.522	0.310571
KMXK_0G02690	Q6CTH7	91.463	8.537	0.311117
KMXK_0G03700	Q6CMG4	91.463	8.537	0.311117
KMXK_0F04890	Q6CMZ4	91.456	8.544	0.311373
KMXK_0B01560	Q6CK35	91.453	8.547	0.311482
KMXK_0G03420	Q6CVY5	91.447	8.553	0.311701
KMXK_0C01870	Q6CJZ7	91.429	8.571	0.312357
KMXK_0D02600	Q6CJ48	91.429	8.571	0.312357
KMXK_0F03720	Q6CTK5	91.429	8.571	0.312357
KMXK_0B01210	Q6CK80	91.42	8.58	0.312684
KMXK_0G00240	P78697	91.411	8.589	0.313012
KMXK_0B00570	Q6CNQ8	91.396	8.604	0.313559
KMXK_0A06160	Q6CUE4	91.393	8.607	0.313668
KMXK_0A06660	Q6CUK3	91.391	8.609	0.313741
KMXK_0A05400	Q6CU66	91.367	8.633	0.314616
KMXK_0E02400	P49377	91.349	8.651	0.315272
KMXK_0B02720	Q6CKK1	91.343	8.657	0.315491
KMXK_0C01510	Q6CKA1	91.325	8.675	0.316147
KMXK_0C06330	P34214	91.317	8.683	0.316438
KMXK_0A06340	Q6CXZ5	91.292	8.708	0.317349
KMXK_0F03390	Q6CIV2	91.284	8.716	0.317641
KMXK_0B08080	Q6CRR3	91.275	8.725	0.317969
KMXK_0D06090	Q6CWU2	91.264	8.736	0.31837
KMXK_0B06190	Q6CPT0	91.256	8.744	0.318661
KMXK_0B04980	Q6CS09	91.241	8.759	0.319208
KMXK_0G00680	Q6CX23	91.239	8.761	0.319281
KMXK_0B04150	F2Z6E3	91.228	8.772	0.319682
KMXK_0B07300	Q6CRH5	91.215	8.785	0.320155
KMXK_0F01180	Q6CRB0	91.176	8.824	0.321577
KMXK_0F04580	Q6CMW3	91.176	8.824	0.321577
KMXK_0A00760	P12341	91.171	8.829	0.321759
KMXK_0A05690	Q6CU95	91.163	8.837	0.32205
KMXK_0B05590	Q6CPM3	91.162	8.838	0.322087
KMXK_0H00440	Q6CRY5	91.126	8.874	0.323399
KMXK_0A02520	O13474	91.111	8.889	0.323946
KMXK_0E02110	Q6CW81	91.111	8.889	0.323946
KMXK_0D05160	Q6CWI1	91.093	8.907	0.324601
KMXK_0G01870	Q6CLG4	91.089	8.911	0.324747
KMXK_0H01330	Q6CP97	91.08	8.92	0.325075
KMXK_0B07150	Q6CRG0	91.068	8.932	0.325513
KMXK_0A04240	Q6CXJ0	91.06	8.94	0.325804
KMXK_0H03040	Q6CVK3	91.059	8.941	0.325841
KMXK_0G00940	Q6CNW7	91.038	8.962	0.326606
KMXK_0E02250	P24859	91.03	8.97	0.326897
KMXK_0B01710	P49385	91.029	8.971	0.326934
KMXK_0B04810	Q6CS25	91.026	8.974	0.327043
KMXK_0E01400	Q6CXZ5	91.011	8.989	0.32759
KMXK_0A08180	Q6CV12	91.007	8.993	0.327736
KMXK_0G01920	Q6CLG8	90.993	9.007	0.328246
KMXK_0A03520	Q6CXB4	90.984	9.016	0.328574
KMXK_0F04250	B4UN77	90.968	9.032	0.329157
KMXK_0C01420	Q6CK93	90.955	9.045	0.329631
KMXK_0B03590	Q6CKU1	90.909	9.091	0.331307
KMXK_0E00250	Q6CLT3	90.889	9.111	0.332036
KMXK_0H03350	Q6CVH1	90.857	9.143	0.333202
KMXK_0C05840	Q6CY25	90.854	9.146	0.333311
KMXK_0B04270	Q6CL10	90.833	9.167	0.334077
KMXK_0C07160	Q6CYG1	90.819	9.181	0.334587
KMXK_0B03280	Q6CKR1	90.816	9.184	0.334696
KMXK_0G03590	Q6CMH5	90.816	9.184	0.334696
KMXK_0H01780	Q8NJ72	90.792	9.208	0.335571
KMXK_0H01680	Q6CU38	90.785	9.215	0.335826
KMXK_0E01590	Q6CXX1	90.781	9.219	0.335972
KMXK_0A01730	Q6CS56	90.78	9.22	0.336008
KMXK_0C04280	O74190	90.777	9.223	0.336118
KMXK_0H01470	Q6CP81	90.756	9.244	0.336883
KMXK_0E02160	Q6CW75	90.717	9.283	0.338304
KMXK_0B07490	Q6CRJ9	90.716	9.284	0.338341
KMXK_0H01560	Q6CP71	90.708	9.292	0.338632
KMXK_0D02560	Q6CJ52	90.686	9.314	0.339434
KMXK_0E01940	Q6CWA3	90.686	9.314	0.339434
KMXK_0H01760	Q6CU30	90.683	9.317	0.339543
KMXK_0H01930	Q6CU15	90.683	9.317	0.339543
KMXK_0H00840	Q6CPE3	90.657	9.343	0.340491
KMXK_0G00370	Q6CSH7	90.65	9.35	0.340746
KMXK_0B02620	Q6CKJ1	90.633	9.367	0.341365
KMXK_0B04210	Q6CL04	90.625	9.375	0.341657
KMXK_0C01710	Q6CK14	90.625	9.375	0.341657
KMXK_0E03510	Q6CQZ6	90.616	9.384	0.341985
KMXK_0C00350	Q6CV73	90.613	9.387	0.342094
KMXK_0B04240	Q6CL07	90.601	9.399	0.342532
KMXK_0A06490	Q6CUI6	90.588	9.412	0.343005
KMXK_0G00790	Q6CNV2	90.584	9.416	0.343151
KMXK_0D02650	Q6CJ43	90.581	9.419	0.343261
KMXK_0D04520	Q6CXW0	90.575	9.425	0.343479
KMXK_0F03810	Q6CII2	90.572	9.428	0.343589
KMXK_0C01890	P78700	90.566	9.434	0.343807
KMXK_0B00130	Q6CQ27	90.542	9.458	0.344682
KMXK_0D00300	Q6CSQ4	90.541	9.459	0.344718
KMXK_0E04610	Q6CQN7	90.541	9.459	0.344718
KMXK_0H01950	Q6CU12	90.541	9.459	0.344718
KMXK_0F03940	Q6CIJ6	90.537	9.463	0.344864
KMXK_0D04430	Q6CU58	90.52	9.48	0.345484
KMXK_0C04680	Q6CTW8	90.49	9.51	0.346577
KMXK_0B06590	Q6CPW9	90.463	9.537	0.347561
KMXK_0H01260	Q6CPA4	90.449	9.551	0.348071
KMXK_0D01910	Q6CJC1	90.426	9.574	0.348909
KMXK_0B05060	Q6CS00	90.42	9.58	0.349128
KMXK_0G02660	Q6CTH3	90.419	9.581	0.349164
KMXK_0F00190	Q6CLB4	90.404	9.596	0.349711
KMXK_0E00850	Q6CLM7	90.395	9.605	0.350039
KMXK_0D05620	Q6CWP5	90.385	9.615	0.350403
KMXK_0E01130	Q6CLJ9	90.377	9.623	0.350695
KMXK_0H04100	Q6CNC7	90.373	9.627	0.350841
KMXK_0F01420	P40230	90.37	9.63	0.35095
KMXK_0H02990	Q6CVK8	90.355	9.645	0.351497
KMXK_0C05140	Q6CT54	90.329	9.671	0.352444
KMXK_0B01110	Q6CNK3	90.283	9.717	0.354121
KMXK_0F04320	Q6CMT6	90.268	9.732	0.354667
KMXK_0A05900	Q6CUB8	90.268	9.732	0.354667
KMXK_0D00780	Q6CJN4	90.267	9.733	0.354704
KMXK_0F05250	Q6CN30	90.26	9.74	0.354959
KMXK_0C02400	B5FVA4	90.244	9.756	0.355542
KMXK_0G01390	Q6CP13	90.244	9.756	0.355542
KMXK_0F04010	Q6CIK3	90.237	9.763	0.355797
KMXK_0D05260	Q6CWH1	90.233	9.767	0.355943
KMXK_0D04570	Q6CXW5	90.226	9.774	0.356198
KMXK_0B03720	Q6CKV5	90.213	9.787	0.356672
KMXK_0E00560	Q6CLQ5	90.161	9.839	0.358567
KMXK_0A03270	Q6CX88	90.16	9.84	0.358603
KMXK_0A04200	Q6CXI6	90.145	9.855	0.35915
KMXK_0B03500	Q6CKT0	90.141	9.859	0.359296
KMXK_0E00470	Q6CLR3	90.119	9.881	0.360097
KMXK_0A00320	Q6CLY2	90.099	9.901	0.360826
KMXK_0A02100	Q6CS95	90.083	9.917	0.361409
KMXK_0D00260	Q6CSP9	90.074	9.926	0.361737
KMXK_0B02300	B5FVA1	90	10	0.364434
KMXK_0A01330	Q6CM85	90	10	0.364434
KMXK_0E04920	Q6CQK5	90	10	0.364434
KMXK_0H01900	Q6CU18	90	10	0.364434
KMXK_0E03130	Q6CMK4	89.977	10.023	0.365272
KMXK_0D02420	P17819	89.97	10.03	0.365527
KMXK_0E04220	Q6CQS9	89.951	10.049	0.36622
KMXK_0A07020	Q6CUP0	89.95	10.05	0.366256
KMXK_0E01840	Q6CWC1	89.931	10.069	0.366949
KMXK_0B06490	Q6CPV9	89.894	10.106	0.368297
KMXK_0F01580	P33284	89.876	10.124	0.368953
KMXK_0F00440	Q6CL88	89.851	10.149	0.369864
KMXK_0G03740	Q6CMG0	89.842	10.158	0.370192
KMXK_0C01400	Q6CK91	89.838	10.162	0.370338
KMXK_0E05070	Q6CQJ0	89.835	10.165	0.370447
KMXK_0A03080	Q6CX67	89.822	10.178	0.370921
KMXK_0G03360	Q6CVX9	89.82	10.18	0.370994
KMXK_0A07270	Q6CUR7	89.809	10.191	0.371395
KMXK_0H02950	Q6CVL2	89.796	10.204	0.371869
KMXK_0D02040	Q6CJA7	89.795	10.205	0.371905
KMXK_0A08150	P49345	89.764	10.236	0.373035
KMXK_0F05560	Q6CN60	89.744	10.256	0.373764
KMXK_0E00480	Q6CLR2	89.738	10.262	0.373982
KMXK_0C07290	Q6CYH3	89.72	10.28	0.374638
KMXK_0F00860	Q6CL41	89.706	10.294	0.375149
KMXK_0G04330	Q6CQ28	89.641	10.359	0.377517
KMXK_0A03420	Q6CXA3	89.63	10.37	0.377918
KMXK_0G03620	Q6CMH2	89.628	10.372	0.377991
KMXK_0D02230	Q6CJ86	89.619	10.381	0.378319
KMXK_0H03470	Q6CVF8	89.619	10.381	0.378319
KMXK_0B03390	Q6CKS1	89.61	10.39	0.378647
KMXK_0E04090	Q6CQU1	89.602	10.398	0.378939
KMXK_0D05450	Q6CWF3	89.583	10.417	0.379631
KMXK_0E01170	Q6CLJ5	89.545	10.455	0.381016
KMXK_0F01640	Q6CR66	89.545	10.455	0.381016
KMXK_0H04210	Q6CNB9	89.524	10.476	0.381781
KMXK_0H03280	Q6CVH8	89.522	10.478	0.381854
KMXK_0G02070	Q6CTB0	89.521	10.479	0.381891
KMXK_0F00920	Q6CL35	89.498	10.502	0.382729
KMXK_0A04930	Q6CXR3	89.498	10.502	0.382729
KMXK_0C01500	Q6CKA0	89.492	10.508	0.382947
KMXK_0C05920	Q6CY34	89.481	10.519	0.383348
KMXK_0E04840	Q6CQL4	89.474	10.526	0.383603
KMXK_0D02030	Q6CJA8	89.462	10.538	0.384041
KMXK_0F00630	Q6CL68	89.447	10.553	0.384587
KMXK_0C06100	Q6CY51	89.446	10.554	0.384624
KMXK_0D04110	Q9C2U0	89.444	10.556	0.384697
KMXK_0C00430	Q6CV81	89.441	10.559	0.384806
KMXK_0A01270	Q6CM77	89.437	10.563	0.384952
KMXK_0C02490	Q6CJT3	89.423	10.577	0.385462
KMXK_0A02240	F2Z644	89.404	10.596	0.386154
KMXK_0D06560	Q6CWY8	89.398	10.602	0.386373
KMXK_0H01480	Q6CP80	89.378	10.622	0.387102
KMXK_0G01410	Q6CP11	89.377	10.623	0.387138
KMXK_0A04720	P49346	89.362	10.638	0.387685
KMXK_0A08100	Q6CV03	89.333	10.667	0.388742
KMXK_0B03110	F2Z641	89.326	10.674	0.388997
KMXK_0A07470	Q6CUT7	89.324	10.676	0.38907
KMXK_0F05110	Q6CN17	89.319	10.681	0.389252
KMXK_0H02610	Q6CSY3	89.313	10.687	0.389471
KMXK_0H03560	Q6CNH8	89.311	10.689	0.389544
KMXK_0C00750	Q6CVB4	89.305	10.695	0.389762
KMXK_0A01970	Q6CS82	89.305	10.695	0.389762
KMXK_0G01970	Q6CLH3	89.255	10.745	0.391584
KMXK_0H03160	Q6CVJ0	89.231	10.769	0.392459
KMXK_0H02480	Q6CSZ7	89.225	10.775	0.392678
KMXK_0C00890	Q6CVC7	89.216	10.784	0.393006
KMXK_0B02390	Q6CKG8	89.214	10.786	0.393079
KMXK_0D05490	Q6CWN2	89.213	10.787	0.393115
KMXK_0G01540	Q6CLC9	89.209	10.791	0.393261
KMXK_0E05430	Q6CQD1	89.202	10.798	0.393516
KMXK_0A04590	Q6CXM6	89.194	10.806	0.393808
KMXK_0D02190	Q6CJ91	89.179	10.821	0.394354
KMXK_0C05420	Q6CT83	89.174	10.826	0.394536
KMXK_0H01730	Q6CU33	89.173	10.827	0.394573
KMXK_0B03970	Q6CKX8	89.157	10.843	0.395156
KMXK_0E01820	Q6CWC3	89.157	10.843	0.395156
KMXK_0C01240	Q6CNJ0	89.147	10.853	0.39552
KMXK_0D01440	Q6CJI4	89.145	10.855	0.395593
KMXK_0E00660	Q6CLP5	89.145	10.855	0.395593
KMXK_0F00670	Q6CL64	89.137	10.863	0.395885
KMXK_0C05350	Q6CT76	89.13	10.87	0.39614
KMXK_0E05460	Q6CQC8	89.126	10.874	0.396286
KMXK_0C02740	Q6CJQ6	89.114	10.886	0.396723
KMXK_0A04730	P49349	89.112	10.888	0.396796
KMXK_0F02140	Q6CMM3	89.109	10.891	0.396905
KMXK_0F04960	Q6CN01	89.105	10.895	0.397051
KMXK_0D03120	Q6CIZ2	89.103	10.897	0.397124
KMXK_0A06140	Q6CUE2	89.099	10.901	0.39727
KMXK_0H01590	Q6CP68	89.091	10.909	0.397561
KMXK_0A05780	Q6CUA5	89.091	10.909	0.397561
KMXK_0A04500	Q6CXL6	89.071	10.929	0.39829
KMXK_0G03960	Q6CMD9	89.048	10.952	0.399128
KMXK_0D04910	Q6CWK8	89.041	10.959	0.399383
KMXK_0E01470	Q6CXY5	89.031	10.969	0.399748
KMXK_0B00370	Q6CNS9	89.024	10.976	0.400003
KMXK_0D06440	Q6CWX6	88.978	11.022	0.401679
KMXK_0H00330	F2Z6D6	88.976	11.024	0.401752
KMXK_0A01090	P07922	88.973	11.027	0.401862
KMXK_0A01630	Q92441	88.964	11.036	0.40219
KMXK_0F04100	Q6CMR5	88.961	11.039	0.402299
KMXK_0B07790	Q6CRN1	88.957	11.043	0.402445
KMXK_0B07340	Q6CRH9	88.929	11.071	0.403465
KMXK_0C00270	Q6CV65	88.925	11.075	0.403611
KMXK_0A00540	Q6HA23	88.913	11.087	0.404048
KMXK_0A08190	Q6CV13	88.911	11.089	0.404121
KMXK_0C03710	Q6CTL8	88.889	11.111	0.404923
KMXK_0C06700	Q6CYB3	88.889	11.111	0.404923
KMXK_0E04270	Q6CQS0	88.889	11.111	0.404923
KMXK_0H01920	Q6CU16	88.86	11.14	0.40598
KMXK_0C05440	Q6CT85	88.844	11.156	0.406563
KMXK_0A02300	Q6CSB5	88.835	11.165	0.406891
KMXK_0C05820	F2Z677	88.834	11.166	0.406927
KMXK_0D03010	Q6CJ06	88.827	11.173	0.407182
KMXK_0F01780	Q6CR51	88.812	11.188	0.407729
KMXK_0A00790	Q6CM29	88.802	11.198	0.408093
KMXK_0A01380	Q6CM91	88.785	11.215	0.408713
KMXK_0H00320	Q6CRX2	88.78	11.22	0.408895
KMXK_0E04070	Q6CQU3	88.774	11.226	0.409114
KMXK_0B06150	Q6CPS7	88.75	11.25	0.409988
KMXK_0E06260	P48828	88.732	11.268	0.410644
KMXK_0A07330	Q6CUS3	88.732	11.268	0.410644
KMXK_0H04080	Q6CNC9	88.727	11.273	0.410827
KMXK_0B05260	Q6CPJ0	88.704	11.296	0.411665
KMXK_0A00680	Q6CL60	88.689	11.311	0.412211
KMXK_0G04160	Q6CQ16	88.688	11.312	0.412248
KMXK_0A01060	Q6CM55	88.679	11.321	0.412576
KMXK_0C02130	Q6CJW8	88.665	11.335	0.413086
KMXK_0H02350	Q6CT10	88.662	11.338	0.413195
KMXK_0D00390	F2Z671	88.636	11.364	0.414143
KMXK_0A03500	Q6CXB1	88.636	11.364	0.414143
KMXK_0C03730	Q6CTM0	88.627	11.373	0.414471
KMXK_0B06130	Q6CPS5	88.608	11.392	0.415163
KMXK_0B04910	Q6CS15	88.579	11.421	0.41622
KMXK_0B02800	Q00976	88.577	11.423	0.416293
KMXK_0B00690	Q6CNP7	88.562	11.438	0.41684
KMXK_0C02310	Q6CJU9	88.557	11.443	0.417022
KMXK_0B03000	Q6CKN2	88.55	11.45	0.417277
KMXK_0G03510	Q6CMI4	88.537	11.463	0.417751
KMXK_0D02770	Q6CJ32	88.514	11.486	0.418589
KMXK_0H02320	Q6CT13	88.511	11.489	0.418698
KMXK_0A02900	Q6CX53	88.499	11.501	0.419136
KMXK_0A00910	Q6CM41	88.499	11.501	0.419136
KMXK_0E03890	Q6CQW4	88.498	11.502	0.419172
KMXK_0A04610	Q6CXM7	88.497	11.503	0.419209
KMXK_0H02870	Q6CVL9	88.47	11.53	0.420193
KMXK_0C02260	Q6CJV4	88.462	11.538	0.420484
KMXK_0E03010	Q6CVY7	88.433	11.567	0.421541
KMXK_0F00700	Q6CL61	88.424	11.576	0.421869
KMXK_0A01040	Q6CM53	88.421	11.579	0.421978
KMXK_0E04350	Q6CQR2	88.393	11.607	0.422999
KMXK_0C00740	Q6CVB3	88.372	11.628	0.423764
KMXK_0F01460	Q6CR81	88.372	11.628	0.423764
KMXK_0B04220	Q6CL05	88.364	11.636	0.424056
KMXK_0C06260	Q6CY67	88.364	11.636	0.424056
KMXK_0C00100	Q6CV43	88.337	11.663	0.42504
KMXK_0B02770	Q6CKK6	88.321	11.679	0.425623
KMXK_0F04590	Q6CMW4	88.321	11.679	0.425623
KMXK_0F02370	Q6CMP6	88.318	11.682	0.425732
KMXK_0A07890	Q6CUY1	88.316	11.684	0.425805
KMXK_0C01110	Q6CVE8	88.308	11.692	0.426096
KMXK_0H00160	Q6CRV5	88.3	11.7	0.426388
KMXK_0H01750	Q6CU31	88.27	11.73	0.427481
KMXK_0B05780	Q6CPP2	88.261	11.739	0.427809
KMXK_0G01330	Q6CP19	88.248	11.752	0.428283
KMXK_0C00700	Q6CVB0	88.235	11.765	0.428757
KMXK_0C04880	Q6CTY8	88.235	11.765	0.428757
KMXK_0B04460	Q6CPZ9	88.218	11.782	0.429376
KMXK_0B03140	Q6CKP6	88.189	11.811	0.430433
KMXK_0F04750	Q6CMY0	88.182	11.818	0.430688
KMXK_0F02450	Q6CMR0	88.166	11.834	0.431271
KMXK_0A06480	Q6CUI5	88.166	11.834	0.431271
KMXK_0C02010	Q6CJY2	88.148	11.852	0.431927
KMXK_0E01250	Q6CY14	88.143	11.857	0.43211
KMXK_0H03320	Q6CVH4	88.119	11.881	0.432984
KMXK_0B01880	Q6CKB8	88.085	11.915	0.434223
KMXK_0D03400	Q6CIF6	88.084	11.916	0.43426
KMXK_0A05290	P46070	88.078	11.922	0.434478
KMXK_0G03120	Q12630	88.071	11.929	0.434733
KMXK_0B02640	Q6CKJ3	88.068	11.932	0.434843
KMXK_0E02870	Q6CW00	88.065	11.935	0.434952
KMXK_0H02770	Q6CVM9	88.021	11.979	0.436556
KMXK_0B04950	P32102	88.013	11.987	0.436847
KMXK_0D03080	Q6CIZ8	88.011	11.989	0.43692
KMXK_0G02550	Q6CTG1	88.011	11.989	0.43692
KMXK_0D01110	Q6CJK3	88	12	0.437321
KMXK_0D05140	Q6CWI3	88	12	0.437321
KMXK_0E04290	Q6CQR8	87.993	12.007	0.437576
KMXK_0A08130	Q6CV06	87.945	12.055	0.439325
KMXK_0E02230	Q6CW68	87.942	12.058	0.439435
KMXK_0C02250	Q6CJV5	87.941	12.059	0.439471
KMXK_0C00410	Q6CV79	87.94	12.06	0.439508
KMXK_0F01890	Q6CR40	87.94	12.06	0.439508
KMXK_0B01220	Q6CK79	87.933	12.067	0.439763
KMXK_0E04910	Q6CQK6	87.927	12.073	0.439981
KMXK_0B06780	Q6CRB8	87.919	12.081	0.440273
KMXK_0D00180	Q6CSN8	87.906	12.094	0.440747
KMXK_0A04010	Q6CXG7	87.906	12.094	0.440747
KMXK_0B01860	Q6CKB6	87.895	12.105	0.441148
KMXK_0G01930	Q6CLG9	87.869	12.131	0.442095
KMXK_0C06060	Q6CY47	87.857	12.143	0.442532
KMXK_0A03460	Q6CXA7	87.857	12.143	0.442532
KMXK_0B04970	Q6CS10	87.854	12.146	0.442642
KMXK_0A05300	Q6CXV0	87.85	12.15	0.442787
KMXK_0G03680	Q6CMG6	87.831	12.169	0.44348
KMXK_0E04660	Q6CQN2	87.826	12.174	0.443662
KMXK_0C04010	Q6CTP8	87.815	12.185	0.444063
KMXK_0C04770	Q6CTX7	87.814	12.186	0.444099
KMXK_0D05990	Q6CWT1	87.805	12.195	0.444427
KMXK_0B07460	Q6CRJ6	87.755	12.245	0.44625
KMXK_0B06650	Q6CPX5	87.742	12.258	0.446723
KMXK_0E06060	Q6CQ65	87.731	12.269	0.447124
KMXK_0F04880	Q6CMZ3	87.73	12.27	0.447161
KMXK_0B05680	Q6CPN2	87.719	12.281	0.447562
KMXK_0B07910	Q6CRP3	87.711	12.289	0.447853
KMXK_0C03190	Q6CSX8	87.689	12.311	0.448655
KMXK_0D01150	Q6CJJ9	87.671	12.329	0.449311
KMXK_0D03230	Q6CIH3	87.64	12.36	0.450441
KMXK_0D02450	Q6CJ64	87.619	12.381	0.451206
KMXK_0C04170	Q6CTR5	87.611	12.389	0.451497
KMXK_0H04420	Q6CN98	87.594	12.406	0.452117
KMXK_0C03880	Q6CTN5	87.591	12.409	0.452226
KMXK_0D02620	Q6CJ46	87.589	12.411	0.452299
KMXK_0A01310	Q6CM82	87.58	12.42	0.452627
KMXK_0C04320	Q6CTT1	87.56	12.44	0.453356
KMXK_0E02440	Q6CW45	87.556	12.444	0.453502
KMXK_0A01300	Q6CM81	87.552	12.448	0.453648
KMXK_0C04200	Q6CTR8	87.542	12.458	0.454012
KMXK_0F00410	Q6CL91	87.526	12.474	0.454595
KMXK_0D01170	Q6CJJ7	87.523	12.477	0.454704
KMXK_0C03970	Q6CTP4	87.5	12.5	0.455543
KMXK_0D01490	Q6CJG5	87.5	12.5	0.455543
KMXK_0E05380	Q6CQG0	87.5	12.5	0.455543
KMXK_0E05640	Q6CQB0	87.5	12.5	0.455543
KMXK_0F00710	Q6CM17	87.5	12.5	0.455543
KMXK_0H02810	Q6CVM5	87.5	12.5	0.455543
KMXK_0A00710	Q6CM21	87.5	12.5	0.455543
KMXK_0F01330	Q6CR94	87.473	12.527	0.456527
KMXK_0H00550	Q6CRZ6	87.454	12.546	0.457219
KMXK_0E01270	Q6CY11	87.417	12.583	0.458567
KMXK_0A05030	Q6CXS4	87.413	12.587	0.458713
KMXK_0E03990	Q6CQV4	87.41	12.59	0.458823
KMXK_0C07040	Q6CYE8	87.39	12.61	0.459551
KMXK_0E02830	Q6CW04	87.387	12.613	0.459661
KMXK_0E01080	Q6CLK4	87.365	12.635	0.460463
KMXK_0C03420	Q6CVR5	87.347	12.653	0.461119
KMXK_0F00800	Q6CL48	87.319	12.681	0.462139
KMXK_0E00870	Q6CLM5	87.302	12.698	0.462758
KMXK_0B06690	Q6CPX9	87.294	12.706	0.46305
KMXK_0C03510	Q6CVS4	87.283	12.717	0.463451
KMXK_0E03110	Q6CMK2	87.283	12.717	0.463451
KMXK_0G01570	Q6CLD2	87.283	12.717	0.463451
KMXK_0E04480	Q6CQP9	87.273	12.727	0.463815
KMXK_0A07430	F2Z5Z0	87.257	12.743	0.464398
KMXK_0G00480	Q6CSG5	87.255	12.745	0.464471
KMXK_0G01790	Q6CLF5	87.241	12.759	0.464982
KMXK_0A06610	Q6CUJ8	87.238	12.762	0.465091
KMXK_0A01360	Q6CM88	87.234	12.766	0.465237
KMXK_0F05380	Q6CN42	87.234	12.766	0.465237
KMXK_0B04500	Q6CQ05	87.224	12.776	0.465601
KMXK_0D06330	Q6CWW5	87.204	12.796	0.46633
KMXK_0E04320	Q6CQR5	87.193	12.807	0.466731
KMXK_0D03860	Q6CP22	87.192	12.808	0.466767
KMXK_0C03310	Q6CVQ3	87.175	12.825	0.467387
KMXK_0B07510	Q6CRK1	87.162	12.838	0.467861
KMXK_0E01430	Q6CUF8	87.156	12.844	0.468079
KMXK_0F05520	Q6CN56	87.151	12.849	0.468261
KMXK_0C04900	Q6CTZ0	87.146	12.854	0.468444
KMXK_0C02090	Q6CJX3	87.129	12.871	0.469063
KMXK_0C04840	Q6CTY4	87.113	12.887	0.469646
KMXK_0C06450	Q6CY87	87.097	12.903	0.470229
KMXK_0G03310	Q6CVX3	87.097	12.903	0.470229
KMXK_0A01820	Q6CS65	87.09	12.91	0.470484
KMXK_0A04830	Q6CXQ0	87.069	12.931	0.47125
KMXK_0C04030	Q6CTQ0	87.056	12.944	0.471724
KMXK_0D06400	Q6CWX2	87.056	12.944	0.471724
KMXK_0H03400	Q6CVG5	87.042	12.958	0.472234
KMXK_0B03920	Q6CKX4	87.037	12.963	0.472416
KMXK_0D02430	P20369	87.032	12.968	0.472598
KMXK_0E00710	Q6CLP0	87.029	12.971	0.472708
KMXK_0F03480	Q6CIW1	87.028	12.972	0.472744
KMXK_0G02220	Q6CTC6	87.019	12.981	0.473072
KMXK_0E02420	Q6CW48	87.013	12.987	0.473291
KMXK_0H04460	Q6CN94	87.013	12.987	0.473291
KMXK_0G04320	Q6CQ29	87.008	12.992	0.473473
KMXK_0B07220	Q6CRG7	87	13	0.473764
KMXK_0A03630	Q6CXC5	86.985	13.015	0.474311
KMXK_0B02450	Q6CKH4	86.957	13.043	0.475331
KMXK_0E03610	Q6CQY7	86.957	13.043	0.475331
KMXK_0D04180	Q6CP56	86.932	13.068	0.476243
KMXK_0D02420	Q6CX23	86.93	13.07	0.476315
KMXK_0A05920	Q6CUC0	86.928	13.072	0.476388
KMXK_0H02120	Q6CT33	86.923	13.077	0.476571
KMXK_0B04600	Q6CMB9	86.909	13.091	0.477081
KMXK_0E01180	Q6CLJ4	86.9	13.1	0.477409
KMXK_0H03000	Q6CVK7	86.885	13.115	0.477955
KMXK_0C02530	Q6CJS9	86.869	13.131	0.478538
KMXK_0C07020	Q6CYE6	86.867	13.133	0.478611
KMXK_0C03240	Q6CVP4	86.861	13.139	0.47883
KMXK_0D06370	Q6CWW9	86.847	13.153	0.47934
KMXK_0G02950	Q6CVT5	86.842	13.158	0.479522
KMXK_0B08380	Q6CRU4	86.836	13.164	0.479741
KMXK_0B07790	Q6CRN0	86.831	13.169	0.479923
KMXK_0C04830	Q6CTY3	86.831	13.169	0.479923
KMXK_0G04180	Q6CQ18	86.831	13.169	0.479923
KMXK_0B06100	F2Z607	86.819	13.181	0.480361
KMXK_0F02150	Q6CMM4	86.816	13.184	0.48047
KMXK_0C05910	Q6CY33	86.813	13.187	0.480579
KMXK_0H00820	B4UN90	86.813	13.187	0.480579
KMXK_0A04280	Q6CXJ4	86.802	13.198	0.48098
KMXK_0H02260	Q6CT19	86.802	13.198	0.48098
KMXK_0B00520	Q6CNR3	86.792	13.208	0.481345
KMXK_0D01240	P49383	86.782	13.218	0.481709
KMXK_0F01940	Q6CR34	86.781	13.219	0.481745
KMXK_0E04460	Q6CQQ1	86.767	13.233	0.482256
KMXK_0H01450	Q6CP83	86.765	13.235	0.482329
KMXK_0A03860	Q6CXF2	86.757	13.243	0.48262
KMXK_0A03570	Q6CXB9	86.742	13.258	0.483167
KMXK_0A05360	Q6CXV6	86.733	13.267	0.483495
KMXK_0D05820	Q6CWR6	86.723	13.277	0.483859
KMXK_0A04000	Q6CXG6	86.706	13.294	0.484479
KMXK_0B07660	Q6CRL7	86.692	13.308	0.484989
KMXK_0D03840	Q6CIB3	86.683	13.317	0.485317
KMXK_0C04000	Q6CTP7	86.674	13.326	0.485645
KMXK_0C05210	Q6CT61	86.667	13.333	0.4859
KMXK_0F00250	Q6CLA8	86.667	13.333	0.4859
KMXK_0C07080	Q6CYF2	86.653	13.347	0.48641
KMXK_0E03060	Q12627	86.629	13.371	0.487285
KMXK_0A03100	Q6CX69	86.611	13.389	0.487941
KMXK_0F04600	Q6CMW5	86.611	13.389	0.487941
KMXK_0E03020	Q6CMJ3	86.609	13.391	0.488014
KMXK_0F01720	Q6CR57	86.598	13.402	0.488415
KMXK_0B02470	Q6CKH6	86.595	13.405	0.488524
KMXK_0B05340	Q6CPJ8	86.595	13.405	0.488524
KMXK_0C02190	Q6CJW1	86.585	13.415	0.488888
KMXK_0G03770	Q6CMF7	86.579	13.421	0.489107
KMXK_0G00640	Q6CX27	86.575	13.425	0.489253
KMXK_0B00140	Q6CSM4	86.571	13.429	0.489399
KMXK_0B04280	Q6CL11	86.545	13.455	0.490346
KMXK_0F01600	Q6CR70	86.531	13.469	0.490856
KMXK_0D02300	Q6CJ79	86.527	13.473	0.491002
KMXK_0D03570	Q6CID9	86.523	13.477	0.491148
KMXK_0A01960	Q6CS80	86.517	13.483	0.491367
KMXK_0F01510	Q6CR77	86.517	13.483	0.491367
KMXK_0C05230	P78698	86.515	13.485	0.491439
KMXK_0E06100	Q6CQ61	86.473	13.527	0.49297
KMXK_0E01260	Q6CY12	86.47	13.53	0.493079
KMXK_0F03610	Q6CIX3	86.465	13.535	0.493262
KMXK_0B00380	Q6CNS8	86.458	13.542	0.493517
KMXK_0A02820	Q6CX46	86.452	13.548	0.493735
KMXK_0H01690	Q6CU37	86.452	13.548	0.493735
KMXK_0F05120	Q6CN18	86.447	13.553	0.493918
KMXK_0A00740	O13349	86.441	13.559	0.494136
KMXK_0B06160	B4UN98	86.42	13.58	0.494902
KMXK_0B08260	Q6CRT2	86.417	13.583	0.495011
KMXK_0A06960	Q6CUN5	86.402	13.598	0.495558
KMXK_0A00240	Q6CLX3	86.395	13.605	0.495813
KMXK_0E01890	Q6CWA8	86.395	13.605	0.495813
KMXK_0C07240	Q6CYG8	86.392	13.608	0.495922
KMXK_0B00990	Q6CNL7	86.382	13.618	0.496286
KMXK_0B05040	Q6CS03	86.364	13.636	0.496942
KMXK_0E00820	Q6CLM9	86.364	13.636	0.496942
KMXK_0C06520	Q6CY94	86.345	13.655	0.497635
KMXK_0B07090	Q6CRF4	86.323	13.677	0.498437
KMXK_0E00750	Q6CLN6	86.323	13.677	0.498437
KMXK_0A06760	Q6CUL4	86.311	13.689	0.498874
KMXK_0G00710	Q6CNU6	86.282	13.718	0.499931
KMXK_0B07840	Q6CRN6	86.275	13.725	0.500186
KMXK_0G01640	Q6CLE0	86.27	13.73	0.500368
KMXK_0C04670	Q6CTW7	86.269	13.731	0.500405
KMXK_0F03880	Q6CII9	86.261	13.739	0.500696
KMXK_0D03510	Q6CIE4	86.243	13.757	0.501352
KMXK_0F04220	Q6CMS7	86.236	13.764	0.501607
KMXK_0D03390	Q6CIF7	86.207	13.793	0.502664
KMXK_0C00670	Q6CVA7	86.198	13.802	0.502992
KMXK_0A05280	Q6CXU8	86.194	13.806	0.503138
KMXK_0C04760	Q6CTX6	86.188	13.812	0.503356
KMXK_0C03560	Q6CVS9	86.182	13.818	0.503575
KMXK_0E01980	Q6CW99	86.182	13.818	0.503575
KMXK_0E04170	Q6CQT4	86.176	13.824	0.503794
KMXK_0B03700	Q6CKV3	86.17	13.83	0.504012
KMXK_0A05230	Q03215	86.168	13.832	0.504085
KMXK_0D01240	P20369	86.167	13.833	0.504122
KMXK_0F00790	Q6CL49	86.154	13.846	0.504596
KMXK_0B04060	Q6CKY7	86.131	13.869	0.505434
KMXK_0C02070	Q6CJX5	86.111	13.889	0.506163
KMXK_0D05020	Q6CWJ6	86.111	13.889	0.506163
KMXK_0H01210	F2Z625	86.087	13.913	0.507037
KMXK_0C05850	Q6CY26	86.076	13.924	0.507438
KMXK_0D03550	B5FV93	86.076	13.924	0.507438
KMXK_0E03140	Q6CMK5	86.067	13.933	0.507766
KMXK_0D02850	Q6CJ24	86.053	13.947	0.508276
KMXK_0B05090	Q6CPH1	86.047	13.953	0.508495
KMXK_0A07910	Q6CUY3	86.047	13.953	0.508495
KMXK_0C00470	Q6CV85	86.04	13.96	0.50875
KMXK_0B04320	Q6CL15	86.038	13.962	0.508823
KMXK_0C02350	Q6CJU4	86.029	13.971	0.509151
KMXK_0E01220	Q6CY18	86.018	13.982	0.509552
KMXK_0C03850	Q6CTN2	86.015	13.985	0.509661
KMXK_0H02740	B5RSJ2	86	14	0.510208
KMXK_0E00980	Q6CLL4	85.965	14.035	0.511483
KMXK_0E06310	Q6CWZ1	85.965	14.035	0.511483
KMXK_0E02910	Q6CVZ6	85.955	14.045	0.511848
KMXK_0C03550	Q6CVS8	85.938	14.062	0.512467
KMXK_0B08430	Q6CRU9	85.925	14.075	0.512941
KMXK_0C02680	Q6CJR2	85.918	14.082	0.513196
KMXK_0C03600	Q6CVT2	85.915	14.085	0.513305
KMXK_0G01400	Q6CP12	85.915	14.085	0.513305
KMXK_0E04680	Q6CQN0	85.912	14.088	0.513415
KMXK_0G02120	Q6CTB6	85.912	14.088	0.513415
KMXK_0A03090	Q6CX68	85.908	14.092	0.513561
KMXK_0A03560	Q6CXB8	85.904	14.096	0.513706
KMXK_0D04200	B4UN92	85.903	14.097	0.513743
KMXK_0D01330	Q6CJH3	85.901	14.099	0.513816
KMXK_0C00320	Q6CV70	85.882	14.118	0.514508
KMXK_0A01460	Q6CM98	85.878	14.122	0.514654
KMXK_0E01360	Q6CY02	85.873	14.127	0.514836
KMXK_0C00860	Q6CVC4	85.87	14.13	0.514945
KMXK_0F03530	Q6CIW6	85.864	14.136	0.515164
KMXK_0D02440	Q6CJ65	85.859	14.141	0.515346
KMXK_0D05460	Q6CWM9	85.859	14.141	0.515346
KMXK_0A06520	Q6CUI9	85.859	14.141	0.515346
KMXK_0B06040	Q6CPR7	85.855	14.145	0.515492
KMXK_0F01020	Q03216	85.821	14.179	0.516731
KMXK_0D00690	Q6CJP3	85.799	14.201	0.517533
KMXK_0C02280	Q6CJV2	85.787	14.213	0.51797
KMXK_0C02150	Q6CJW6	85.754	14.246	0.519173
KMXK_0C03530	Q6CVS6	85.714	14.286	0.520631
KMXK_0C06400	Q6CY81	85.714	14.286	0.520631
KMXK_0H02040	Q6CT41	85.714	14.286	0.520631
KMXK_0A05840	Q6CUB2	85.714	14.286	0.520631
KMXK_0A06040	Q6CUD2	85.714	14.286	0.520631
KMXK_0B02910	Q6CKM1	85.691	14.309	0.521469
KMXK_0C05430	Q6CT84	85.691	14.309	0.521469
KMXK_0B06870	Q6CRD2	85.686	14.314	0.521651
KMXK_0F01590	Q6CR71	85.66	14.34	0.522599
KMXK_0F03680	Q6CTK9	85.641	14.359	0.523291
KMXK_0A03400	Q6CXA1	85.632	14.368	0.523619
KMXK_0H03930	Q6CNE4	85.629	14.371	0.523728
KMXK_0F02340	Q6CMP3	85.602	14.398	0.524712
KMXK_0H04410	Q6CN99	85.597	14.403	0.524894
KMXK_0E03500	Q6CQZ7	85.591	14.409	0.525113
KMXK_0B05660	Q6CPN0	85.579	14.421	0.52555
KMXK_0D04410	Q6CU56	85.578	14.422	0.525587
KMXK_0B08330	Q6CRT8	85.572	14.428	0.525806
KMXK_0A06090	Q6CUD7	85.572	14.428	0.525806
KMXK_0E01530	Q6CXX8	85.56	14.44	0.526243
KMXK_0C01950	B5FVA3	85.556	14.444	0.526389
KMXK_0D00340	Q6CSQ8	85.526	14.474	0.527482
KMXK_0E00950	Q6CLL7	85.517	14.483	0.52781
KMXK_0C03210	Q6CVP1	85.499	14.501	0.528466
KMXK_0H01300	Q6CPA0	85.492	14.508	0.528721
KMXK_0E03290	Q6CR17	85.49	14.51	0.528794
KMXK_0C04180	Q6CTR6	85.469	14.531	0.529559
KMXK_0C02880	Q6CSU6	85.463	14.537	0.529778
KMXK_0H03380	Q6CVG7	85.463	14.537	0.529778
KMXK_0C01730	Q6CK11	85.46	14.54	0.529887
KMXK_0A07460	Q6CUT6	85.46	14.54	0.529887
KMXK_0C03000	Q6CSV9	85.457	14.543	0.529997
KMXK_0C05600	Q6CT98	85.455	14.545	0.530069
KMXK_0B02510	Q6CKI0	85.446	14.554	0.530397
KMXK_0H02960	Q6CVL1	85.44	14.56	0.530616
KMXK_0A03930	Q6CXF9	85.411	14.589	0.531673
KMXK_0C04260	Q6CTS4	85.388	14.612	0.532511
KMXK_0H00240	Q6CRW3	85.385	14.615	0.532621
KMXK_0D03980	Q6CP36	85.366	14.634	0.533313
KMXK_0D04160	Q6CP54	85.366	14.634	0.533313
KMXK_0E05700	Q6CQA3	85.366	14.634	0.533313
KMXK_0C03840	Q6CTN1	85.361	14.639	0.533495
KMXK_0A05560	Q6CU81	85.348	14.652	0.533969
KMXK_0A06310	Q6CUF8	85.321	14.679	0.534953
KMXK_0F02820	Q6CIP3	85.309	14.691	0.53539
KMXK_0E02460	Q6CW43	85.308	14.692	0.535427
KMXK_0A06690	Q6CUK6	85.265	14.735	0.536994
KMXK_0B07370	Q6CRI2	85.261	14.739	0.537139
KMXK_0D05870	Q6CWS1	85.232	14.768	0.538196
KMXK_0F00760	Q6CL54	85.222	14.778	0.538561
KMXK_0C00990	Q6CVD7	85.22	14.78	0.538634
KMXK_0B06480	Q6CPV8	85.217	14.783	0.538743
KMXK_0C02760	Q6CJQ5	85.211	14.789	0.538962
KMXK_0B04260	Q6CL09	85.208	14.792	0.539071
KMXK_0C06310	Q6CY72	85.202	14.798	0.53929
KMXK_0C07310	Q6CYH5	85.185	14.815	0.539909
KMXK_0F05680	P41767	85.176	14.824	0.540237
KMXK_0E00300	Q6CLS8	85.174	14.826	0.54031
KMXK_0F00610	Q6CL70	85.162	14.838	0.540747
KMXK_0A02640	Q6CSE9	85.15	14.85	0.541185
KMXK_0G03520	Q6CMI3	85.149	14.851	0.541221
KMXK_0D04140	Q6CP52	85.141	14.859	0.541513
KMXK_0D00210	Q6CSP3	85.136	14.864	0.541695
KMXK_0E02280	Q6CW63	85.135	14.865	0.541731
KMXK_0H03260	Q6CVI0	85.135	14.865	0.541731
KMXK_0E02530	Q6CW36	85.109	14.891	0.542679
KMXK_0B06460	Q6CPV6	85.106	14.894	0.542788
KMXK_0G00600	Q6CSF1	85.106	14.894	0.542788
KMXK_0A07290	Q6CUR9	85.106	14.894	0.542788
KMXK_0B06600	B4UNA3	85.096	14.904	0.543153
KMXK_0F03240	Q6CIT6	85.091	14.909	0.543335
KMXK_0H02700	Q6CVN5	85.091	14.909	0.543335
KMXK_0B06990	Q6CRE3	85.09	14.91	0.543371
KMXK_0H03310	Q6CVH5	85.077	14.923	0.543845
KMXK_0E05870	Q6CQ85	85.071	14.929	0.544064
KMXK_0C00920	Q6CVD0	85.069	14.931	0.544137
KMXK_0H00850	Q6CPE2	85.065	14.935	0.544282
KMXK_0D03110	Q6CIZ4	85.047	14.953	0.544938
KMXK_0F02980	Q6CIR0	85.046	14.954	0.544975
KMXK_0E06150	Q96X43	85.037	14.963	0.545303
KMXK_0F02910	Q6CIQ3	85.028	14.972	0.545631
KMXK_0A08040	Q6CUZ6	85.027	14.973	0.545667
KMXK_0D01060	Q6CJK8	85.016	14.984	0.546068
KMXK_0D01470	Q6CJI6	85	15	0.546651
KMXK_0D02320	Q6CJ77	85	15	0.546651
KMXK_0H04150	Q6CNC2	84.977	15.023	0.547489
KMXK_0G01750	Q6CLF1	84.971	15.029	0.547708
KMXK_0G00900	Q6CNW3	84.951	15.049	0.548437
KMXK_0A07200	Q6CUR0	84.951	15.049	0.548437
KMXK_0G02610	Q6CTG7	84.946	15.054	0.548619
KMXK_0D05420	Q6CWF6	84.941	15.059	0.548801
KMXK_0F05440	Q6CN49	84.932	15.068	0.549129
KMXK_0F04460	Q6CMV1	84.929	15.071	0.549239
KMXK_0A06740	Q6CUL1	84.925	15.075	0.549384
KMXK_0D06130	Q6CWU6	84.924	15.076	0.549421
KMXK_0F02280	Q6CMN7	84.922	15.078	0.549494
KMXK_0E04250	Q6CQS3	84.906	15.094	0.550077
KMXK_0E00420	Q6CLR8	84.892	15.108	0.550587
KMXK_0E05930	Q6CQ78	84.884	15.116	0.550879
KMXK_0F01320	Q6CR95	84.879	15.121	0.551061
KMXK_0C04130	Q6CTR1	84.846	15.154	0.552264
KMXK_0F02890	Q6CIQ1	84.841	15.159	0.552446
KMXK_0D01380	F2Z683	84.84	15.16	0.552482
KMXK_0A02340	Q6CSC0	84.83	15.17	0.552847
KMXK_0C01520	Q6CKA3	84.821	15.179	0.553175
KMXK_0A07560	Q6CUU6	84.814	15.186	0.55343
KMXK_0C02060	Q6CJX6	84.8	15.2	0.55394
KMXK_0D02980	Q6CJ09	84.798	15.202	0.554013
KMXK_0C05610	Q6CT99	84.797	15.203	0.554049
KMXK_0E05580	Q6CQB6	84.783	15.217	0.554559
KMXK_0D04580	Q6CXW6	84.768	15.232	0.555106
KMXK_0H01170	Q6CPB2	84.762	15.238	0.555325
KMXK_0B01280	Q6CK73	84.746	15.254	0.555908
KMXK_0H00880	P18413	84.737	15.263	0.556236
KMXK_0E02340	Q6CW56	84.733	15.267	0.556382
KMXK_0D00840	Q6CJM8	84.728	15.272	0.556564
KMXK_0A08380	Q6CWZ4	84.725	15.275	0.556673
KMXK_0D05030	Q6CWJ5	84.717	15.283	0.556965
KMXK_0E03830	Q6CQW9	84.717	15.283	0.556965
KMXK_0B00610	Q6CNQ4	84.709	15.291	0.557256
KMXK_0H03170	Q6CVI9	84.703	15.297	0.557475
KMXK_0G04140	Q6CQ14	84.651	15.349	0.55937
KMXK_0D05300	Q6CWG7	84.643	15.357	0.559662
KMXK_0A04060	Q6CXH2	84.627	15.373	0.560245
KMXK_0C00570	P49379	84.615	15.385	0.560682
KMXK_0F02020	Q6CML2	84.615	15.385	0.560682
KMXK_0F04980	Q6CN03	84.615	15.385	0.560682
KMXK_0G03200	Q6CVW2	84.615	15.385	0.560682
KMXK_0B02700	Q6CKK0	84.608	15.392	0.560937
KMXK_0F04570	P49381	84.595	15.405	0.561411
KMXK_0G03390	Q6CVY2	84.59	15.41	0.561593
KMXK_0F01240	Q6CRA4	84.589	15.411	0.561629
KMXK_0A07630	Q6CUV3	84.584	15.416	0.561812
KMXK_0B08180	Q6CRS4	84.581	15.419	0.561921
KMXK_0B05610	Q6CPM5	84.579	15.421	0.561994
KMXK_0C04360	Q6CTT5	84.577	15.423	0.562067
KMXK_0D02120	Q6CJ99	84.571	15.429	0.562285
KMXK_0E02750	F2Z621	84.566	15.434	0.562468
KMXK_0B07410	Q6CRI9	84.564	15.436	0.562541
KMXK_0B00480	P40913	84.547	15.453	0.56316
KMXK_0F00390	Q6CL93	84.536	15.464	0.563561
KMXK_0A01600	Q6CS42	84.507	15.493	0.564618
KMXK_0A07640	Q6CUV4	84.501	15.499	0.564836
KMXK_0B01530	Q6CK32	84.501	15.499	0.564836
KMXK_0D06000	Q6CWT3	84.492	15.508	0.565164
KMXK_0G01000	Q6CNX4	84.47	15.53	0.565966
KMXK_0G02830	Q6CTJ1	84.465	15.535	0.566148
KMXK_0D00200	Q6CSP1	84.462	15.538	0.566258
KMXK_0G02840	Q6CTJ2	84.441	15.559	0.567023
KMXK_0D02050	Q6CJA6	84.438	15.562	0.567132
KMXK_0D06350	Q6CWW7	84.434	15.566	0.567278
KMXK_0B03620	Q6CKU4	84.429	15.571	0.56746
KMXK_0G01820	Q6CLF8	84.428	15.572	0.567497
KMXK_0A01450	Q6CM97	84.42	15.58	0.567788
KMXK_0F05440	Q6CN49	84.411	15.589	0.568116
KMXK_0F04730	Q6CMX8	84.394	15.606	0.568736
KMXK_0C06440	Q6CY86	84.391	15.609	0.568845
KMXK_0C01590	Q6CK26	84.379	15.621	0.569283
KMXK_0E00220	Q6CLT7	84.375	15.625	0.569428
KMXK_0F02630	Q6CIM4	84.375	15.625	0.569428
KMXK_0G03090	Q6CVV0	84.364	15.636	0.569829
KMXK_0D02520	Q6CJ56	84.362	15.638	0.569902
KMXK_0C05290	Q6CT70	84.354	15.646	0.570194
KMXK_0F02680	Q6CIM9	84.348	15.652	0.570412
KMXK_0A07370	Q6CUS7	84.348	15.652	0.570412
KMXK_0D00600	Q6CST5	84.334	15.666	0.570923
KMXK_0A07900	Q6CUY2	84.333	15.667	0.570959
KMXK_0F02590	Q6CIM0	84.328	15.672	0.571141
KMXK_0C00730	Q6CVB2	84.323	15.677	0.571323
KMXK_0H00700	Q6CPF8	84.302	15.698	0.572089
KMXK_0C04510	Q6CTV0	84.293	15.707	0.572417
KMXK_0B05860	Q6CPP9	84.289	15.711	0.572562
KMXK_0F01830	Q6CR46	84.277	15.723	0.573
KMXK_0D05560	Q6CWP0	84.27	15.73	0.573255
KMXK_0H00920	Q6CPD6	84.27	15.73	0.573255
KMXK_0A05720	Q6CU98	84.266	15.734	0.573401
KMXK_0A02620	Q6CSE7	84.252	15.748	0.573911
KMXK_0A01250	Q6CM75	84.247	15.753	0.574093
KMXK_0A01870	Q6CS70	84.24	15.76	0.574348
KMXK_0A01650	Q6CS47	84.211	15.789	0.575405
KMXK_0A04990	Q6CXR9	84.211	15.789	0.575405
KMXK_0C05780	Q6CLI7	84.205	15.795	0.575624
KMXK_0D03850	Q6CIB2	84.198	15.802	0.575879
KMXK_0G00680	P17819	84.195	15.805	0.575988
KMXK_0G01240	Q6CNZ8	84.192	15.808	0.576097
KMXK_0G02940	Q6CVT3	84.192	15.808	0.576097
KMXK_0A00920	Q6CM42	84.181	15.819	0.576498
KMXK_0B03010	Q6CKN3	84.175	15.825	0.576717
KMXK_0H00680	B4UN89	84.174	15.826	0.576753
KMXK_0G00400	Q6CSH3	84.163	15.837	0.577154
KMXK_0B02500	Q6CKH9	84.158	15.842	0.577337
KMXK_0B06430	Q6CPV3	84.146	15.854	0.577774
KMXK_0F03670	Q6CTL0	84.143	15.857	0.577883
KMXK_0G02130	Q6CTB7	84.143	15.857	0.577883
KMXK_0C05050	Q6CT45	84.133	15.867	0.578248
KMXK_0F01540	Q6CR74	84.133	15.867	0.578248
KMXK_0D03790	Q6CIB8	84.127	15.873	0.578466
KMXK_0G02780	Q6CTI6	84.127	15.873	0.578466
KMXK_0A07880	Q6CUY0	84.127	15.873	0.578466
KMXK_0C04550	Q6CTV4	84.114	15.886	0.57894
KMXK_0G03530	Q6CMI2	84.112	15.888	0.579013
KMXK_0E06040	Q6CQ67	84.106	15.894	0.579232
KMXK_0C01060	Q6CVE3	84.099	15.901	0.579487
KMXK_0B03480	P09608	84.095	15.905	0.579633
KMXK_0G01780	Q6CLF4	84.091	15.909	0.579778
KMXK_0E04640	Q6CQN4	84.076	15.924	0.580325
KMXK_0B06000	Q6CPR3	84.074	15.926	0.580398
KMXK_0E02620	Q6CW25	84.073	15.927	0.580434
KMXK_0D03910	Q6CP28	84.072	15.928	0.580471
KMXK_0A04890	Q6CXQ9	84.071	15.929	0.580507
KMXK_0E02730	Q6CW14	84.058	15.942	0.580981
KMXK_0A02130	Q6CS98	84.055	15.945	0.58109
KMXK_0B04080	Q6CKZ0	84.049	15.951	0.581309
KMXK_0H01420	Q6CP86	84.03	15.97	0.582001
KMXK_0E02850	P78990	84.026	15.974	0.582147
KMXK_0D05280	Q6CWG9	84.015	15.985	0.582548
KMXK_0B04380	Q6CPZ1	84	16	0.583095
KMXK_0C01410	Q6CK92	84	16	0.583095
KMXK_0D06290	Q6CWW1	84	16	0.583095
KMXK_0F02850	Q6CIP6	83.962	16.038	0.584479
KMXK_0E06320	Q6CWZ2	83.957	16.043	0.584662
KMXK_0C05530	Q6CT93	83.951	16.049	0.58488
KMXK_0D06580	Q6CYI1	83.951	16.049	0.58488
KMXK_0A04760	Q6CXP2	83.948	16.052	0.58499
KMXK_0B07590	Q6CRK9	83.946	16.054	0.585063
KMXK_0C02100	Q6CJX2	83.929	16.071	0.585682
KMXK_0C07230	B5RSI3	83.908	16.092	0.586447
KMXK_0D02430	P49383	83.908	16.092	0.586447
KMXK_0E05230	Q6CQH3	83.904	16.096	0.586593
KMXK_0B07100	Q6CRF5	83.901	16.099	0.586703
KMXK_0E02770	Q6CW10	83.901	16.099	0.586703
KMXK_0H01610	Q6CP66	83.901	16.099	0.586703
KMXK_0H04040	Q6CND4	83.878	16.122	0.587541
KMXK_0B02670	Q6CKJ7	83.871	16.129	0.587796
KMXK_0A06670	Q6CUK4	83.871	16.129	0.587796
KMXK_0D05800	Q6CWR4	83.86	16.14	0.588197
KMXK_0F05550	Q6CN59	83.851	16.149	0.588525
KMXK_0A02060	Q6CS91	83.844	16.156	0.58878
KMXK_0C07050	Q6CYE9	83.841	16.159	0.588889
KMXK_0D06340	Q6CWW6	83.841	16.159	0.588889
KMXK_0C00330	Q6CV71	83.838	16.162	0.588998
KMXK_0F01140	Q6CPY3	83.835	16.165	0.589108
KMXK_0B02780	Q6CKK7	83.832	16.168	0.589217
KMXK_0H00370	Q6CRX8	83.832	16.168	0.589217
KMXK_0C00170	Q6CV52	83.83	16.17	0.58929
KMXK_0E05620	Q6CQB2	83.827	16.173	0.589399
KMXK_0A00620	Q6CM11	83.824	16.176	0.589509
KMXK_0H01240	Q6CPA6	83.81	16.19	0.590019
KMXK_0H01890	Q6CU19	83.81	16.19	0.590019
KMXK_0C05490	Q6CT90	83.798	16.202	0.590456
KMXK_0C03440	Q6CVR7	83.784	16.216	0.590966
KMXK_0G02240	Q6CTC9	83.784	16.216	0.590966
KMXK_0B00640	Q6CNQ1	83.784	16.216	0.590966
KMXK_0H04340	Q6CNA6	83.768	16.232	0.59155
KMXK_0F01560	Q6CR74	83.764	16.236	0.591695
KMXK_0D00730	Q6CJN9	83.754	16.246	0.59206
KMXK_0G02580	Q6CTG4	83.753	16.247	0.592096
KMXK_0A03450	Q6CXA6	83.744	16.256	0.592424
KMXK_0C07010	Q6CYE5	83.74	16.26	0.59257
KMXK_0F00310	Q6CLA2	83.738	16.262	0.592643
KMXK_0C03350	Q6CVQ7	83.721	16.279	0.593262
KMXK_0G03400	Q6CVY3	83.721	16.279	0.593262
KMXK_0H03990	Q6CND9	83.721	16.279	0.593262
KMXK_0C03300	Q6CVQ2	83.71	16.29	0.593663
KMXK_0F00900	Q6CL37	83.71	16.29	0.593663
KMXK_0C00310	Q6CV69	83.707	16.293	0.593773
KMXK_0A06430	Q6CUI0	83.704	16.296	0.593882
KMXK_0E01880	Q6CWA9	83.7	16.3	0.594028
KMXK_0A06640	Q6CUK1	83.671	16.329	0.595085
KMXK_0F02930	Q6CIQ5	83.67	16.33	0.595121
KMXK_0H01720	Q6CU34	83.66	16.34	0.595485
KMXK_0C01120	Q6CVE9	83.658	16.342	0.595558
KMXK_0C01160	Q6CVF3	83.636	16.364	0.59636
KMXK_0G02170	Q6CTC1	83.631	16.369	0.596542
KMXK_0E03400	Q6CR07	83.621	16.379	0.596907
KMXK_0E00510	Q6CLQ9	83.613	16.387	0.597198
KMXK_0D01880	Q6CJC4	83.608	16.392	0.59738
KMXK_0C07350	P00723	83.607	16.393	0.597417
KMXK_0A03330	Q6CX94	83.59	16.41	0.598036
KMXK_0A03880	Q6CXF4	83.582	16.418	0.598328
KMXK_0A00900	B4UN81	83.582	16.418	0.598328
KMXK_0G00210	Q6CSJ5	83.578	16.422	0.598474
KMXK_0B03240	Q6CKQ7	83.569	16.431	0.598802
KMXK_0C06140	Q6CY55	83.569	16.431	0.598802
KMXK_0C06070	Q6CY48	83.566	16.434	0.598911
KMXK_0A04670	Q6CXN3	83.559	16.441	0.599166
KMXK_0A02180	Q6CSA3	83.557	16.443	0.599239
KMXK_0H02620	Q6CSY2	83.548	16.452	0.599567
KMXK_0D01930	Q6CJB9	83.533	16.467	0.600114
KMXK_0D01830	Q6CJC9	83.529	16.471	0.600259
KMXK_0A02040	Q6CS89	83.523	16.477	0.600478
KMXK_0H03970	Q6CNE1	83.49	16.51	0.601681
KMXK_0A05190	Q6CXT9	83.486	16.514	0.601827
KMXK_0D06080	Q6CWU1	83.48	16.52	0.602045
KMXK_0A03710	Q6CXD3	83.478	16.522	0.602118
KMXK_0G02790	Q6CTI7	83.478	16.522	0.602118
KMXK_0B01630	Q6CK42	83.476	16.524	0.602191
KMXK_0E03310	Q6CR15	83.472	16.528	0.602337
KMXK_0G03100	Q6CVV1	83.472	16.528	0.602337
KMXK_0D04700	Q6CWF1	83.459	16.541	0.602811
KMXK_0A06870	Q6CUM6	83.453	16.547	0.603029
KMXK_0F02260	Q6CMN5	83.45	16.55	0.603139
KMXK_0H02150	Q6CT30	83.422	16.578	0.604159
KMXK_0A06380	Q6CUH4	83.418	16.582	0.604305
KMXK_0G03730	Q6CS37	83.415	16.585	0.604414
KMXK_0C04340	Q6CTT3	83.41	16.59	0.604596
KMXK_0E06300	Q6CWZ0	83.403	16.597	0.604851
KMXK_0D03490	Q6CIE6	83.402	16.598	0.604888
KMXK_0H02710	Q6CVN4	83.398	16.602	0.605034
KMXK_0C05070	Q6CT47	83.384	16.616	0.605544
KMXK_0E02740	Q6CW13	83.382	16.618	0.605617
KMXK_0C03650	Q6CIX7	83.372	16.628	0.605981
KMXK_0E05710	Q6CQA2	83.372	16.628	0.605981
KMXK_0B03880	Q6CKX0	83.367	16.633	0.606163
KMXK_0A03050	Q6CX64	83.358	16.642	0.606491
KMXK_0H00660	Q6CPG2	83.354	16.646	0.606637
KMXK_0B02570	Q6CKI6	83.333	16.667	0.607402
KMXK_0E00760	Q6CLN5	83.333	16.667	0.607402
KMXK_0E00900	Q6CLM2	83.333	16.667	0.607402
KMXK_0A00440	Q6CLZ4	83.333	16.667	0.607402
KMXK_0F02440	Q6CMQ5	83.333	16.667	0.607402
KMXK_0G03110	Q6CVV2	83.333	16.667	0.607402
KMXK_0A05450	Q6CU70	83.333	16.667	0.607402
KMXK_0A07480	Q6CUT8	83.305	16.695	0.608423
KMXK_0F02350	Q6CMP4	83.296	16.704	0.608751
KMXK_0F03000	Q6CIR2	83.296	16.704	0.608751
KMXK_0A02580	Q6CSE3	83.28	16.72	0.609334
KMXK_0E00410	Q6CLR9	83.258	16.742	0.610136
KMXK_0D01000	Q6CJL3	83.255	16.745	0.610245
KMXK_0A04040	Q6CXH0	83.252	16.748	0.610354
KMXK_0B04700	Q6CMG1	83.251	16.749	0.610391
KMXK_0E04110	Q6CQT9	83.223	16.777	0.611411
KMXK_0B04190	Q6CL02	83.221	16.779	0.611484
KMXK_0C02330	Q6CJU7	83.221	16.779	0.611484
KMXK_0E05830	Q6CQ90	83.219	16.781	0.611557
KMXK_0H00540	Q6CRZ5	83.215	16.785	0.611703
KMXK_0E06000	F2Z6F5	83.212	16.788	0.611812
KMXK_0E05170	Q6CQH9	83.191	16.809	0.612577
KMXK_0C02980	Q6CSV6	83.184	16.816	0.612832
KMXK_0C05200	Q6CT60	83.18	16.82	0.612978
KMXK_0B07770	P31034	83.179	16.821	0.613015
KMXK_0C06490	Q6CY91	83.178	16.822	0.613051
KMXK_0G03990	O14433	83.175	16.825	0.61316
KMXK_0G00330	Q6CSI0	83.155	16.845	0.613889
KMXK_0B05410	Q6CPK5	83.154	16.846	0.613926
KMXK_0E03370	Q6CR09	83.093	16.907	0.616149
KMXK_0B00330	Q6CNT2	83.086	16.914	0.616404
KMXK_0F05470	Q6CN51	83.08	16.92	0.616623
KMXK_0B06360	Q6CPU6	83.065	16.935	0.617169
KMXK_0A05910	Q6CUB9	83.057	16.943	0.617461
KMXK_0A05100	Q6CXT0	83.056	16.944	0.617497
KMXK_0C05890	Q6CY31	83.051	16.949	0.617679
KMXK_0C07360	P00723	83.041	16.959	0.618044
KMXK_0C04100	Q6CTQ8	83.036	16.964	0.618226
KMXK_0D03930	Q6CP30	83.033	16.967	0.618335
KMXK_0D01740	Q6CJD8	83.009	16.991	0.61921
KMXK_0F03110	Q6CIS3	83.007	16.993	0.619283
KMXK_0H02490	Q6CSZ6	83.007	16.993	0.619283
KMXK_0A00670	Q6CM16	83.005	16.995	0.619356
KMXK_0E00910	Q6CLM1	82.993	17.007	0.619793
KMXK_0C03140	Q6CSX2	82.956	17.044	0.621142
KMXK_0A02410	Q6CSC7	82.955	17.045	0.621178
KMXK_0C05060	Q6CT46	82.95	17.05	0.62136
KMXK_0D01900	Q6CJC2	82.948	17.052	0.621433
KMXK_0F03780	Q6CIH9	82.947	17.053	0.62147
KMXK_0E05400	Q9HGI8	82.945	17.055	0.621542
KMXK_0E00540	Q6CLQ6	82.944	17.056	0.621579
KMXK_0G02230	Q6CTC7	82.94	17.06	0.621725
KMXK_0F03930	Q6CIJ4	82.933	17.067	0.62198
KMXK_0F03410	Q6CIV4	82.927	17.073	0.622198
KMXK_0B03470	P09609	82.923	17.077	0.622344
KMXK_0F00220	Q05950	82.923	17.077	0.622344
KMXK_0C03790	Q6CTM6	82.918	17.082	0.622526
KMXK_0G03560	Q6CMH8	82.906	17.094	0.622964
KMXK_0B00960	Q6CNM0	82.905	17.095	0.623
KMXK_0B08060	Q6CRR1	82.87	17.13	0.624276
KMXK_0E05370	Q6CQG1	82.851	17.149	0.624968
KMXK_0F03260	Q6CIT8	82.843	17.157	0.62526
KMXK_0D02130	Q6CJ98	82.838	17.162	0.625442
KMXK_0C01260	B4UN72	82.812	17.188	0.626389
KMXK_0B07830	Q6CRN5	82.803	17.197	0.626717
KMXK_0E04440	Q6CQQ3	82.799	17.201	0.626863
KMXK_0C01790	Q6CK05	82.796	17.204	0.626972
KMXK_0F05510	Q6CN55	82.796	17.204	0.626972
KMXK_0A04950	Q6CXR5	82.787	17.213	0.6273
KMXK_0A02660	Q6CX32	82.78	17.22	0.627556
KMXK_0B02890	Q6CKL9	82.772	17.228	0.627847
KMXK_0H01400	Q6CP89	82.772	17.228	0.627847
KMXK_0B02110	Q6CKE1	82.768	17.232	0.627993
KMXK_0B08110	Q6CRR6	82.759	17.241	0.628321
KMXK_0C05900	Q6CY32	82.759	17.241	0.628321
KMXK_0D01480	Q6CJG6	82.759	17.241	0.628321
KMXK_0G02540	Q6CTG0	82.753	17.247	0.62854
KMXK_0A05980	Q6CUC6	82.749	17.251	0.628685
KMXK_0H01660	Q6CU40	82.746	17.254	0.628795
KMXK_0A04540	Q6CXM1	82.729	17.271	0.629414
KMXK_0B07880	Q6CRP0	82.722	17.278	0.629669
KMXK_0G03580	Q6CMH6	82.692	17.308	0.630763
KMXK_0H03760	Q6CNF8	82.687	17.313	0.630945
KMXK_0B01500	Q6CK29	82.685	17.315	0.631018
KMXK_0E00960	Q6CLL6	82.672	17.328	0.631491
KMXK_0C03020	Q6CSW1	82.669	17.331	0.631601
KMXK_0F04870	Q6CMZ2	82.667	17.333	0.631674
KMXK_0H03830	Q6CNF3	82.667	17.333	0.631674
KMXK_0D00230	Q6CSP6	82.659	17.341	0.631965
KMXK_0D02100	Q6CJA1	82.659	17.341	0.631965
KMXK_0A01030	Q6CM52	82.651	17.349	0.632257
KMXK_0B01380	Q6CK63	82.646	17.354	0.632439
KMXK_0C06570	Q6CY99	82.63	17.37	0.633022
KMXK_0C01610	Q6CK24	82.629	17.371	0.633059
KMXK_0H04430	Q6CN97	82.627	17.373	0.633131
KMXK_0D02270	Q6CJ82	82.625	17.375	0.633204
KMXK_0D04210	Q6CP59	82.618	17.382	0.633459
KMXK_0B08230	Q6CRS9	82.604	17.396	0.63397
KMXK_0C04330	Q6CTT2	82.602	17.398	0.634043
KMXK_0G01200	Q6CNZ4	82.587	17.413	0.634589
KMXK_0A03110	Q6CX70	82.581	17.419	0.634808
KMXK_0H00990	Q6CPC9	82.575	17.425	0.635026
KMXK_0D03670	Q6CID0	82.562	17.438	0.6355
KMXK_0A05550	Q6CU80	82.55	17.45	0.635938
KMXK_0H03960	Q6CNE2	82.54	17.46	0.636302
KMXK_0A06450	Q6CUI2	82.528	17.472	0.636739
KMXK_0D02340	Q6CJ75	82.523	17.477	0.636922
KMXK_0C00100	Q6CV42	82.52	17.48	0.637031
KMXK_0A00500	Q6CLZ9	82.52	17.48	0.637031
KMXK_0D01020	Q6CJL1	82.515	17.485	0.637213
KMXK_0E05340	Q6CQG4	82.515	17.485	0.637213
KMXK_0B06930	Q6CRD8	82.514	17.486	0.63725
KMXK_0B05150	Q6CPH7	82.5	17.5	0.63776
KMXK_0E04620	Q6CQN6	82.5	17.5	0.63776
KMXK_0E04430	Q6CQQ4	82.495	17.505	0.637942
KMXK_0G02290	Q6CTD5	82.482	17.518	0.638416
KMXK_0H01700	Q6CU36	82.456	17.544	0.639363
KMXK_0B08460	Q6CWZ0	82.437	17.563	0.640056
KMXK_0B04790	Q6CS27	82.432	17.568	0.640238
KMXK_0F04200	Q6CMS5	82.432	17.568	0.640238
KMXK_0F02540	Q6CIL6	82.431	17.569	0.640274
KMXK_0C03270	Q6CVP9	82.42	17.58	0.640675
KMXK_0F03830	Q6CII4	82.415	17.585	0.640857
KMXK_0A03350	Q6CX96	82.41	17.59	0.64104
KMXK_0H03740	Q6CNG0	82.398	17.602	0.641477
KMXK_0B06030	Q6CPR6	82.394	17.606	0.641623
KMXK_0B03510	Q6CKT1	82.392	17.608	0.641696
KMXK_0A07000	Q6CUN9	82.391	17.609	0.641732
KMXK_0D06170	Q6CWV0	82.353	17.647	0.643117
KMXK_0A05180	Q6CXT8	82.353	17.647	0.643117
KMXK_0D04660	Q6CWE8	82.339	17.661	0.643627
KMXK_0B06470	Q6CPV7	82.328	17.672	0.644028
KMXK_0F01730	Q6CR56	82.323	17.677	0.64421
KMXK_0C06220	Q6CY63	82.316	17.684	0.644465
KMXK_0C02590	Q6CJS2	82.313	17.687	0.644575
KMXK_0F01870	Q6CR42	82.309	17.691	0.64472
KMXK_0F01740	Q6CR55	82.292	17.708	0.64534
KMXK_0E00460	Q6CLR4	82.274	17.726	0.645996
KMXK_0H01860	Q6CU21	82.274	17.726	0.645996
KMXK_0F03450	Q6CIV8	82.273	17.727	0.646032
KMXK_0G02560	Q6CTG2	82.266	17.734	0.646288
KMXK_0C04380	Q6CTT7	82.258	17.742	0.646579
KMXK_0B00460	Q6CNR9	82.25	17.75	0.646871
KMXK_0C07150	Q6CYF9	82.245	17.755	0.647053
KMXK_0A02610	Q6CSE6	82.243	17.757	0.647126
KMXK_0H00280	Q6CRW8	82.242	17.758	0.647162
KMXK_0H02840	Q6CVM2	82.222	17.778	0.647891
KMXK_0C03940	Q6CTP1	82.216	17.784	0.64811
KMXK_0H03800	Q6CNF5	82.211	17.789	0.648292
KMXK_0F00980	Q6CL30	82.209	17.791	0.648365
KMXK_0G02420	Q6CTE8	82.205	17.795	0.648511
KMXK_0F01520	Q6CR76	82.203	17.797	0.648583
KMXK_0F04160	Q6CMS1	82.197	17.803	0.648802
KMXK_0C06860	Q6CYD0	82.143	17.857	0.65077
KMXK_0E01210	Q6CY19	82.143	17.857	0.65077
KMXK_0F00550	Q6CL76	82.143	17.857	0.65077
KMXK_0A00950	Q6CM45	82.121	17.879	0.651572
KMXK_0B08070	Q6CRR2	82.114	17.886	0.651827
KMXK_0E04780	Q6CQM0	82.114	17.886	0.651827
KMXK_0D02750	Q6CJ34	82.099	17.901	0.652374
KMXK_0G00840	Q6CNV7	82.081	17.919	0.65303
KMXK_0H04480	Q6CN92	82.077	17.923	0.653175
KMXK_0D05180	Q6CWI0	82.07	17.93	0.65343
KMXK_0D05480	Q6CWN1	82.04	17.96	0.654524
KMXK_0C03290	Q6CVQ1	82.036	17.964	0.654669
KMXK_0A05120	Q6CXT2	82.033	17.967	0.654779
KMXK_0G01510	Q6CLC6	82.028	17.972	0.654961
KMXK_0C02840	Q6CSU2	82.022	17.978	0.65518
KMXK_0A08240	Q6CV20	82.022	17.978	0.65518
KMXK_0E01910	Q6CWA6	82.012	17.988	0.655544
KMXK_0D00670	Q6CJP5	82.011	17.989	0.655581
KMXK_0E03250	Q6CR21	81.994	18.006	0.6562
KMXK_0C04140	Q6CTR2	81.967	18.033	0.657184
KMXK_0F02050	Q6CML6	81.957	18.043	0.657549
KMXK_0F05130	Q6CN19	81.951	18.049	0.657767
KMXK_0B02220	Q6CKF2	81.941	18.059	0.658132
KMXK_0F00530	Q6CL78	81.941	18.059	0.658132
KMXK_0H01430	Q6CP85	81.928	18.072	0.658605
KMXK_0H03460	Q6CVF9	81.928	18.072	0.658605
KMXK_0F05610	Q6CN66	81.919	18.081	0.658933
KMXK_0G00470	Q6CSG6	81.913	18.087	0.659152
KMXK_0H02450	Q6CT00	81.907	18.093	0.659371
KMXK_0C01220	Q6CNI8	81.895	18.105	0.659808
KMXK_0B04820	Q6CS24	81.89	18.11	0.65999
KMXK_0A07920	Q6CUY4	81.884	18.116	0.660209
KMXK_0B05450	Q6CPK9	81.883	18.117	0.660245
KMXK_0H04050	Q6CND2	81.88	18.12	0.660355
KMXK_0C00790	Q6CVB8	81.834	18.166	0.662031
KMXK_0B02460	Q6CKH5	81.818	18.182	0.662614
KMXK_0B07820	Q6CRN4	81.818	18.182	0.662614
KMXK_0A02350	Q6CSC1	81.818	18.182	0.662614
KMXK_0D03220	Q6CIH6	81.818	18.182	0.662614
KMXK_0F01550	Q6CR73	81.818	18.182	0.662614
KMXK_0A06860	Q6CUM5	81.788	18.212	0.663707
KMXK_0E02350	Q6CW55	81.787	18.213	0.663744
KMXK_0B08150	Q6CRS1	81.783	18.217	0.66389
KMXK_0G04300	Q6CSN0	81.779	18.221	0.664035
KMXK_0B01320	Q6CK69	81.766	18.234	0.664509
KMXK_0C01050	Q6CVE2	81.759	18.241	0.664764
KMXK_0A08200	Q6CV14	81.734	18.266	0.665675
KMXK_0B02410	Q6CKH0	81.733	18.267	0.665712
KMXK_0E04690	Q6CQM9	81.702	18.298	0.666842
KMXK_0G03050	Q6CVU6	81.696	18.304	0.66706
KMXK_0E02630	Q6CW24	81.686	18.314	0.667425
KMXK_0A08340	F2Z654	81.683	18.317	0.667534
KMXK_0H02800	Q6CVM6	81.679	18.321	0.66768
KMXK_0D02060	Q6CJA5	81.675	18.325	0.667826
KMXK_0A03640	Q6CXC6	81.673	18.327	0.667898
KMXK_0A00940	Q6CM44	81.673	18.327	0.667898
KMXK_0B03770	Q6CKV9	81.671	18.329	0.667971
KMXK_0A02080	Q6CS93	81.667	18.333	0.668117
KMXK_0E01930	Q6CWA4	81.667	18.333	0.668117
KMXK_0E05740	Q6CQ99	81.667	18.333	0.668117
KMXK_0B05430	Q6CPK7	81.663	18.337	0.668263
KMXK_0G01800	Q6CLF6	81.659	18.341	0.668409
KMXK_0C05450	Q6CT86	81.646	18.354	0.668882
KMXK_0E00990	Q6CLL3	81.624	18.376	0.669684
KMXK_0D03030	Q6CJ04	81.622	18.378	0.669757
KMXK_0A07420	Q6CUT2	81.609	18.391	0.670231
KMXK_0A04030	Q6CXG9	81.606	18.394	0.67034
KMXK_0E05260	Q6CQH1	81.602	18.398	0.670486
KMXK_0D01680	Q6CJE4	81.579	18.421	0.671324
KMXK_0E01540	Q6CXX7	81.579	18.421	0.671324
KMXK_0A02110	Q6CS96	81.543	18.457	0.672636
KMXK_0A00340	Q6CLY4	81.507	18.493	0.673948
KMXK_0D02430	P49384	81.503	18.497	0.674094
KMXK_0A05370	Q6CXV7	81.487	18.513	0.674677
KMXK_0E03900	Q6CQW3	81.481	18.519	0.674896
KMXK_0F03890	Q6CIJ0	81.481	18.519	0.674896
KMXK_0E04510	Q6CQP6	81.473	18.527	0.675187
KMXK_0G03950	Q6CME0	81.469	18.531	0.675333
KMXK_0D04330	Q6CU49	81.46	18.54	0.675661
KMXK_0E02040	Q6CW92	81.447	18.553	0.676135
KMXK_0B07610	Q6CRL2	81.443	18.557	0.67628
KMXK_0B05700	Q6CPN4	81.439	18.561	0.676426
KMXK_0H03700	Q6CNG4	81.437	18.563	0.676499
KMXK_0B01660	Q6CK45	81.429	18.571	0.676791
KMXK_0D04040	Q6CP42	81.416	18.584	0.677264
KMXK_0B02630	P56094	81.402	18.598	0.677775
KMXK_0A04790	Q6CXP5	81.402	18.598	0.677775
KMXK_0C01440	Q6CK95	81.395	18.605	0.67803
KMXK_0D05760	Q6CWR0	81.395	18.605	0.67803
KMXK_0H01510	Q6CP77	81.389	18.611	0.678248
KMXK_0B05100	Q6CPH2	81.378	18.622	0.678649
KMXK_0C01230	Q6CNI9	81.373	18.627	0.678831
KMXK_0D01420	Q6CJI2	81.373	18.627	0.678831
KMXK_0H03020	Q6CVK5	81.37	18.63	0.678941
KMXK_0B05270	Q6CPJ1	81.364	18.636	0.679159
KMXK_0H03150	Q6CVJ1	81.362	18.638	0.679232
KMXK_0E04230	Q6CQS8	81.341	18.659	0.679998
KMXK_0B04330	Q6CL16	81.328	18.672	0.680471
KMXK_0H02470	Q6CSZ8	81.328	18.672	0.680471
KMXK_0A03940	Q6CXG0	81.319	18.681	0.680799
KMXK_0A07380	Q6CUS8	81.311	18.689	0.681091
KMXK_0F00280	Q6CLA5	81.283	18.717	0.682111
KMXK_0E02950	Q6CVZ3	81.267	18.733	0.682694
KMXK_0E00940	Q6CLL8	81.261	18.739	0.682913
KMXK_0D00900	Q6CJM2	81.243	18.757	0.683569
KMXK_0C06250	Q6CY66	81.236	18.764	0.683824
KMXK_0C05690	Q6CLH8	81.233	18.767	0.683934
KMXK_0G02920	Q6CTK0	81.227	18.773	0.684152
KMXK_0D01760	Q6CJD6	81.221	18.779	0.684371
KMXK_0A00720	Q6CM22	81.221	18.779	0.684371
KMXK_0B07120	Q6CRF7	81.218	18.782	0.68448
KMXK_0A05070	Q6CXS8	81.217	18.783	0.684517
KMXK_0C02140	Q6CJW7	81.214	18.786	0.684626
KMXK_0G03230	Q6CVW5	81.212	18.788	0.684699
KMXK_0B05420	Q6CPK6	81.208	18.792	0.684845
KMXK_0D01530	Q6CJG0	81.203	18.797	0.685027
KMXK_0C03010	Q6CSW0	81.197	18.803	0.685246
KMXK_0G03270	Q6CVW9	81.195	18.805	0.685318
KMXK_0G02870	Q6CTJ5	81.193	18.807	0.685391
KMXK_0D04360	Q6CU52	81.19	18.81	0.685501
KMXK_0A06100	Q6CUD8	81.184	18.816	0.685719
KMXK_0B06070	Q6CPR9	81.176	18.824	0.686011
KMXK_0A08000	Q6CUZ2	81.172	18.828	0.686157
KMXK_0G02570	Q6CTG3	81.164	18.836	0.686448
KMXK_0A04900	Q6CXR0	81.155	18.845	0.686776
KMXK_0B05160	Q6CPH8	81.153	18.847	0.686849
KMXK_0F03040	Q6CIR6	81.152	18.848	0.686885
KMXK_0C02630	Q6CJR8	81.132	18.868	0.687614
KMXK_0E03190	Q6CR28	81.124	18.876	0.687906
KMXK_0C00300	Q6CV68	81.12	18.88	0.688052
KMXK_0B06510	Q6CPW1	81.119	18.881	0.688088
KMXK_0E03360	Q6CR10	81.113	18.887	0.688307
KMXK_0A05020	Q6CXS3	81.111	18.889	0.68838
KMXK_0H03510	Q6CNI3	81.111	18.889	0.68838
KMXK_0C07030	Q6CYE7	81.105	18.895	0.688598
KMXK_0F02410	Q6CMQ1	81.098	18.902	0.688853
KMXK_0F04180	Q6CMS3	81.093	18.907	0.689036
KMXK_0G03150	P20369	81.089	18.911	0.689181
KMXK_0D05740	Q6CWQ8	81.081	18.919	0.689473
KMXK_0E03220	Q6CR25	81.081	18.919	0.689473
KMXK_0A07870	O13471	81.071	18.929	0.689837
KMXK_0D04560	Q6CXW4	81.044	18.956	0.690821
KMXK_0F05020	Q6CN07	81.04	18.96	0.690967
KMXK_0H02890	Q6CVL7	81.034	18.966	0.691186
KMXK_0G01960	Q6CLH2	81.029	18.971	0.691368
KMXK_0B02340	Q6CKG4	81.022	18.978	0.691623
KMXK_0D02890	Q6CJ19	81.017	18.983	0.691805
KMXK_0F04520	Q6CMV6	81.004	18.996	0.692279
KMXK_0D02510	Q6CJ57	81.001	18.999	0.692388
KMXK_0B04350	Q6CL18	80.98	19.02	0.693154
KMXK_0B04090	Q6CKZ1	80.952	19.048	0.694174
KMXK_0E04380	Q6CQQ9	80.952	19.048	0.694174
KMXK_0C06530	Q6CY95	80.938	19.062	0.694684
KMXK_0F04510	Q6CMV5	80.934	19.066	0.69483
KMXK_0F01230	Q6CRA5	80.931	19.069	0.694939
KMXK_0C00440	Q6CV82	80.928	19.072	0.695049
KMXK_0G01610	Q6CLD7	80.906	19.094	0.695851
KMXK_0A03790	P40952	80.905	19.095	0.695887
KMXK_0E04310	Q6CQR6	80.9	19.1	0.696069
KMXK_0B03250	Q6CKQ8	80.899	19.101	0.696106
KMXK_0A01710	Q6CS54	80.892	19.108	0.696361
KMXK_0C04960	Q6CTZ6	80.892	19.108	0.696361
KMXK_0E03260	Q6CR20	80.891	19.109	0.696397
KMXK_0C00940	Q6CVD2	80.884	19.116	0.696652
KMXK_0D05960	Q6CWS8	80.881	19.119	0.696762
KMXK_0A08010	Q6CUZ3	80.873	19.127	0.697053
KMXK_0C02210	Q6CJV9	80.859	19.141	0.697563
KMXK_0G00290	Q6CSI4	80.854	19.146	0.697746
KMXK_0B02610	Q6CKJ0	80.851	19.149	0.697855
KMXK_0B06880	Q6CRD3	80.838	19.162	0.698329
KMXK_0C01570	Q6CK28	80.838	19.162	0.698329
KMXK_0B03640	Q6CKU6	80.833	19.167	0.698511
KMXK_0D00740	Q6CJN8	80.833	19.167	0.698511
KMXK_0D05860	Q6CWS0	80.822	19.178	0.698912
KMXK_0A04100	Q06433	80.819	19.181	0.699021
KMXK_0E00720	Q6CLN9	80.818	19.182	0.699058
KMXK_0H00640	Q6CPG4	80.815	19.185	0.699167
KMXK_0B07900	Q6CRP2	80.803	19.197	0.699604
KMXK_0B03670	Q6CKU9	80.8	19.2	0.699714
KMXK_0B03810	Q6CKW3	80.8	19.2	0.699714
KMXK_0B04620	Q6CMB7	80.789	19.211	0.700114
KMXK_0F00990	Q6CL29	80.786	19.214	0.700224
KMXK_0C05680	Q6CLH7	80.769	19.231	0.700843
KMXK_0F04020	Q6CIK4	80.769	19.231	0.700843
KMXK_0A06790	Q6CUL8	80.769	19.231	0.700843
KMXK_0A02330	Q6CSB9	80.762	19.238	0.701098
KMXK_0G03150	P49383	80.747	19.253	0.701645
KMXK_0H03910	Q6CNE6	80.726	19.274	0.70241
KMXK_0F03470	Q6CIW0	80.716	19.284	0.702775
KMXK_0D03830	Q6CIB4	80.707	19.293	0.703103
KMXK_0C07120	Q6CYF6	80.702	19.298	0.703285
KMXK_0B00910	Q6CNM7	80.69	19.31	0.703722
KMXK_0B03840	P32257	80.686	19.314	0.703868
KMXK_0G00180	Q6CSJ8	80.665	19.335	0.704633
KMXK_0C01190	Q6CVF6	80.658	19.342	0.704889
KMXK_0A05390	Q6CXV9	80.657	19.343	0.704925
KMXK_0G04190	Q6CQ19	80.655	19.345	0.704998
KMXK_0A03430	Q6CXA4	80.651	19.349	0.705144
KMXK_0C02440	Q6CJT8	80.645	19.355	0.705362
KMXK_0A00350	Q6CLY5	80.645	19.355	0.705362
KMXK_0C00660	Q6CVA6	80.637	19.363	0.705654
KMXK_0C04650	Q6CTW5	80.632	19.368	0.705836
KMXK_0F00380	Q6CL95	80.632	19.368	0.705836
KMXK_0D01630	Q6CJE9	80.627	19.373	0.706018
KMXK_0B02170	Q6CKE7	80.621	19.379	0.706237
KMXK_0E00780	Q6CLN3	80.612	19.388	0.706565
KMXK_0A01780	Q6CS61	80.61	19.39	0.706638
KMXK_0C01330	Q6CNJ8	80.61	19.39	0.706638
KMXK_0G00460	Q6CSG7	80.606	19.394	0.706784
KMXK_0C00100	Q6CV43	80.586	19.414	0.707512
KMXK_0G04100	Q6CMC4	80.585	19.415	0.707549
KMXK_0B04850	Q6CS21	80.583	19.417	0.707622
KMXK_0C04700	Q6CTX0	80.583	19.417	0.707622
KMXK_0D04750	Q6CWM5	80.571	19.429	0.708059
KMXK_0D01030	Q6CJL0	80.567	19.433	0.708205
KMXK_0B02310	Q6CKG0	80.556	19.444	0.708606
KMXK_0G03060	Q6CVU7	80.556	19.444	0.708606
KMXK_0G01140	Q6CNY8	80.546	19.454	0.70897
KMXK_0F01920	Q6CR36	80.526	19.474	0.709699
KMXK_0G03080	Q6CVU9	80.521	19.479	0.709881
KMXK_0C03500	Q6CVS3	80.519	19.481	0.709954
KMXK_0D06270	Q6CWV9	80.511	19.489	0.710246
KMXK_0B06220	Q6CPT2	80.508	19.492	0.710355
KMXK_0F01410	Q6CR86	80.501	19.499	0.71061
KMXK_0C06610	Q6CYA3	80.498	19.502	0.710719
KMXK_0E01050	Q6CLK7	80.495	19.505	0.710829
KMXK_0B02730	F2Z688	80.492	19.508	0.710938
KMXK_0E05470	Q6CQC7	80.488	19.512	0.711084
KMXK_0C01350	Q6CK86	80.476	19.524	0.711521
KMXK_0C00530	Q6CV91	80.469	19.531	0.711776
KMXK_0A01100	Q6CM59	80.465	19.535	0.711922
KMXK_0C06590	Q6CYA1	80.464	19.536	0.711959
KMXK_0G00150	Q6CLW2	80.458	19.542	0.712177
KMXK_0F02800	Q6CIP1	80.447	19.553	0.712578
KMXK_0B02020	Q6CKD1	80.435	19.565	0.713015
KMXK_0C06890	Q6CYD3	80.435	19.565	0.713015
KMXK_0E01660	Q6CWD8	80.409	19.591	0.713963
KMXK_0D02270	Q6CN82	80.407	19.593	0.714036
KMXK_0C04620	Q6CTW1	80.405	19.595	0.714109
KMXK_0G01210	Q6CNZ5	80.392	19.608	0.714582
KMXK_0E04210	Q6CQT0	80.383	19.617	0.71491
KMXK_0B03460	P09580	80.381	19.619	0.714983
KMXK_0C02290	Q6CJV1	80.374	19.626	0.715238
KMXK_0C04400	Q6CTT9	80.374	19.626	0.715238
KMXK_0E03180	Q6CR29	80.374	19.626	0.715238
KMXK_0H02460	Q6CSZ9	80.374	19.626	0.715238
KMXK_0B03300	Q6CKR3	80.361	19.639	0.715712
KMXK_0D02010	Q6CJB0	80.357	19.643	0.715858
KMXK_0D02610	Q6CJ47	80.354	19.646	0.715967
KMXK_0G01850	Q6CLG2	80.351	19.649	0.716077
KMXK_0F03950	Q6CIJ7	80.347	19.653	0.716222
KMXK_0F02460	Q6CIK8	80.342	19.658	0.716405
KMXK_0D01180	Q6CJJ6	80.33	19.67	0.716842
KMXK_0H04360	Q6CNA4	80.33	19.67	0.716842
KMXK_0C01490	P48535	80.328	19.672	0.716915
KMXK_0F04850	Q6CMZ0	80.328	19.672	0.716915
KMXK_0A02730	Q6CX38	80.321	19.679	0.71717
KMXK_0F03380	Q6CIV1	80.315	19.685	0.717389
KMXK_0E00390	Q6CLS1	80.309	19.691	0.717607
KMXK_0C00800	Q6CVB9	80.305	19.695	0.717753
KMXK_0E04020	Q6CQV1	80.303	19.697	0.717826
KMXK_0H00150	Q6CRV4	80.303	19.697	0.717826
KMXK_0C02000	Q6CJY4	80.292	19.708	0.718227
KMXK_0H02270	Q6CT18	80.292	19.708	0.718227
KMXK_0H04350	Q6CNA5	80.29	19.71	0.7183
KMXK_0H00780	P39679	80.289	19.711	0.718336
KMXK_0C05630	Q6CTA1	80.286	19.714	0.718445
KMXK_0C05390	Q6CT80	80.282	19.718	0.718591
KMXK_0B02940	Q6CKM4	80.271	19.729	0.718992
KMXK_0C04570	Q6CTV6	80.263	19.737	0.719284
KMXK_0C06460	Q6CY88	80.263	19.737	0.719284
KMXK_0D06010	Q6CWT4	80.255	19.745	0.719575
KMXK_0D04080	Q6CP46	80.251	19.749	0.719721
KMXK_0F02310	Q6CMP0	80.242	19.758	0.720049
KMXK_0F05040	Q6CN09	80.242	19.758	0.720049
KMXK_0B04200	Q6CL03	80.233	19.767	0.720377
KMXK_0A07240	Q6CUR4	80.228	19.772	0.720559
KMXK_0B00760	Q6CNN9	80.222	19.778	0.720778
KMXK_0B05290	Q6CPJ2	80.22	19.78	0.720851
KMXK_0A02920	P49374	80.218	19.782	0.720924
KMXK_0C04230	Q6CTS1	80.208	19.792	0.721288
KMXK_0F05700	Q6CN74	80.206	19.794	0.721361
KMXK_0D02730	Q6CJ36	80.195	19.805	0.721762
KMXK_0F01010	Q6CL27	80.178	19.822	0.722381
KMXK_0A07790	Q6CUX0	80.161	19.839	0.723001
KMXK_0A07550	Q6CUU5	80.158	19.842	0.72311
KMXK_0A06730	Q6CUL0	80.139	19.861	0.723803
KMXK_0B07060	Q6CRF0	80.135	19.865	0.723948
KMXK_0E01850	Q6CWB2	80.128	19.872	0.724204
KMXK_0C04530	Q6CTV2	80.124	19.876	0.724349
KMXK_0H01440	Q6CP84	80.116	19.884	0.724641
KMXK_0D01610	Q6CJF1	80.104	19.896	0.725078
KMXK_0H00130	Q6CRV2	80.102	19.898	0.725151
KMXK_0C06740	Q6CYB7	80.1	19.9	0.725224
KMXK_0E01560	Q6CXX5	80.094	19.906	0.725443
KMXK_0F01950	Q6CR33	80.077	19.923	0.726062
KMXK_0D01240	P49384	80.058	19.942	0.726755
KMXK_0B02740	Q6CKK3	80.04	19.96	0.727411
KMXK_0B03660	Q6CKU8	80.038	19.962	0.727483
KMXK_0A01690	Q6CS52	80	20	0.728868
KMXK_0D01430	Q6CJI3	80	20	0.728868
KMXK_0E03760	Q6CQX6	80	20	0.728868
KMXK_0A03670	Q6CXC9	80	20	0.728868
KMXK_0H02240	Q6CT21	80	20	0.728868
KMXK_0H04260	Q6CNB4	80	20	0.728868
KMXK_0B00620	Q6CNQ3	80	20	0.728868
KMXK_0F03820	Q6CII3	79.968	20.032	0.730034
KMXK_0B00450	Q6CNS1	79.96	20.04	0.730326
KMXK_0A01110	Q6CM60	79.957	20.043	0.730435
KMXK_0G03250	Q6CVW7	79.95	20.05	0.73069
KMXK_0A07450	Q6CUT5	79.949	20.051	0.730727
KMXK_0C02270	Q6CJV3	79.946	20.054	0.730836
KMXK_0F02710	Q6CIN2	79.911	20.089	0.732112
KMXK_0C02960	Q6CSV4	79.898	20.102	0.732586
KMXK_0F02110	F2Z661	79.898	20.102	0.732586
KMXK_0H04290	Q6CNB1	79.894	20.106	0.732731
KMXK_0H04370	Q6CNA3	79.886	20.114	0.733023
KMXK_0G02200	Q6CTC4	79.882	20.118	0.733169
KMXK_0C01370	Q6CK88	79.88	20.12	0.733241
KMXK_0H00410	Q6CRY2	79.88	20.12	0.733241
KMXK_0B02230	Q6CKF3	79.863	20.137	0.733861
KMXK_0C04460	Q6CTU5	79.863	20.137	0.733861
KMXK_0E01460	Q6CXY6	79.863	20.137	0.733861
KMXK_0G01280	Q6CP02	79.851	20.149	0.734298
KMXK_0F01770	Q6CR52	79.827	20.173	0.735173
KMXK_0F01060	Q6CL22	79.821	20.179	0.735392
KMXK_0G01620	Q6CLD8	79.821	20.179	0.735392
KMXK_0C01290	Q6CNJ4	79.811	20.189	0.735756
KMXK_0F03490	Q6CIW2	79.796	20.204	0.736303
KMXK_0A03820	Q6CXE8	79.788	20.212	0.736594
KMXK_0C02900	Q6CSU8	79.786	20.214	0.736667
KMXK_0B03630	Q6CKU5	79.785	20.215	0.736704
KMXK_0F00720	Q6CL59	79.775	20.225	0.737068
KMXK_0E02960	Q6CVZ2	79.77	20.23	0.73725
KMXK_0H00430	Q6CRY4	79.768	20.232	0.737323
KMXK_0D01390	Q6CJH9	79.762	20.238	0.737542
KMXK_0A08090	Q6CV01	79.757	20.243	0.737724
KMXK_0E02380	Q6CW52	79.734	20.266	0.738562
KMXK_0B02370	Q6CKG6	79.73	20.27	0.738708
KMXK_0F05010	F2Z615	79.727	20.273	0.738817
KMXK_0F05220	Q6CN27	79.724	20.276	0.738927
KMXK_0F00460	Q6CL86	79.718	20.282	0.739145
KMXK_0B03990	Q6CKY0	79.699	20.301	0.739838
KMXK_0C02930	Q6CSV1	79.698	20.302	0.739874
KMXK_0G01360	Q6CP16	79.693	20.307	0.740056
KMXK_0F03330	Q6CIU6	79.688	20.312	0.740239
KMXK_0B03380	Q6CKS0	79.684	20.316	0.740384
KMXK_0A02750	Q6CX40	79.684	20.316	0.740384
KMXK_0F04440	B4UN75	79.677	20.323	0.74064
KMXK_0B01620	Q6CK41	79.673	20.327	0.740785
KMXK_0H03940	Q6CNE3	79.668	20.332	0.740967
KMXK_0C02560	Q6CJS6	79.661	20.339	0.741223
KMXK_0A07170	Q6CUQ7	79.659	20.341	0.741295
KMXK_0C04150	Q6CTR3	79.655	20.345	0.741441
KMXK_0E02600	Q6CW27	79.641	20.359	0.741951
KMXK_0C02510	Q6CJT1	79.636	20.364	0.742134
KMXK_0A01570	P49378	79.635	20.365	0.74217
KMXK_0A04250	Q6CXJ1	79.635	20.365	0.74217
KMXK_0C03820	Q6CTM9	79.634	20.366	0.742207
KMXK_0H02060	Q6CT39	79.612	20.388	0.743008
KMXK_0F04660	Q6CMX1	79.607	20.393	0.743191
KMXK_0E05300	Q6CQG7	79.6	20.4	0.743446
KMXK_0D02430	P49385	79.598	20.402	0.743519
KMXK_0E00920	Q6CLM0	79.595	20.405	0.743628
KMXK_0H03770	Q6CNF7	79.585	20.415	0.743992
KMXK_0C03070	Q6CSW6	79.581	20.419	0.744138
KMXK_0C05770	Q6CLI6	79.573	20.427	0.74443
KMXK_0F03130	Q6CIS5	79.565	20.435	0.744721
KMXK_0D01320	Q6CJH2	79.563	20.437	0.744794
KMXK_0D01770	Q6CJD5	79.563	20.437	0.744794
KMXK_0B02430	Q6CKH2	79.562	20.438	0.744831
KMXK_0F00850	Q6CL42	79.558	20.442	0.744976
KMXK_0B01710	P20369	79.539	20.461	0.745669
KMXK_0B00280	Q6CNT7	79.538	20.462	0.745705
KMXK_0B07640	Q6CRL5	79.532	20.468	0.745924
KMXK_0A08030	F2Z6F2	79.513	20.487	0.746616
KMXK_0C02790	Q9HEM6	79.507	20.493	0.746835
KMXK_0E02190	Q6CW31	79.487	20.513	0.747564
KMXK_0H01540	Q6CP74	79.487	20.513	0.747564
KMXK_0G02080	Q6CTB1	79.474	20.526	0.748038
KMXK_0A07990	Q6CUZ1	79.472	20.528	0.74811
KMXK_0G03150	P49385	79.467	20.533	0.748293
KMXK_0B08250	Q6CRT1	79.463	20.537	0.748438
KMXK_0C06810	Q6CYC5	79.452	20.548	0.748839
KMXK_0E04000	Q6CQV3	79.452	20.548	0.748839
KMXK_0C04590	Q6CTV8	79.446	20.554	0.749058
KMXK_0C01280	Q6CNJ3	79.444	20.556	0.749131
KMXK_0B04630	Q6CMB6	79.439	20.561	0.749313
KMXK_0E05820	Q6CQ91	79.435	20.565	0.749459
KMXK_0C04920	Q6CTZ2	79.422	20.578	0.749933
KMXK_0B06370	Q6CPU7	79.412	20.588	0.750297
KMXK_0G03240	Q6CVW6	79.402	20.598	0.750661
KMXK_0B03570	Q6CKT8	79.359	20.641	0.752229
KMXK_0H03780	Q6CNF7	79.333	20.667	0.753176
KMXK_0G04090	Q6CMC5	79.331	20.669	0.753249
KMXK_0E04730	Q6CQM5	79.324	20.676	0.753504
KMXK_0A05670	Q6CU93	79.3	20.7	0.754379
KMXK_0D02000	Q6CJB2	79.295	20.705	0.754561
KMXK_0B08360	Q6CRU2	79.29	20.71	0.754743
KMXK_0C01200	Q6CVF7	79.288	20.712	0.754816
KMXK_0B06700	Q6CPY0	79.286	20.714	0.754889
KMXK_0H01090	Q6CPC1	79.283	20.717	0.754998
KMXK_0G02740	Q6CTI2	79.275	20.725	0.75529
KMXK_0F01160	Q6CRB2	79.255	20.745	0.756019
KMXK_0D02210	Q6CJ88	79.216	20.784	0.75744
KMXK_0A01150	Q6CM64	79.203	20.797	0.757914
KMXK_0A04180	Q6CXI4	79.197	20.803	0.758132
KMXK_0C00260	Q6CV64	79.188	20.812	0.75846
KMXK_0A01350	Q6CM87	79.186	20.814	0.758533
KMXK_0B08270	Q6CRT3	79.179	20.821	0.758788
KMXK_0B04720	Q6CS34	79.167	20.833	0.759226
KMXK_0A02480	Q6CSD3	79.167	20.833	0.759226
KMXK_0F02620	Q6CIM3	79.158	20.842	0.759554
KMXK_0B01710	P49384	79.156	20.844	0.759627
KMXK_0A01470	Q6CM99	79.152	20.848	0.759772
KMXK_0A02390	Q6CSC5	79.151	20.849	0.759809
KMXK_0C02520	Q6CJT0	79.143	20.857	0.7601
KMXK_0G00410	Q6CSH2	79.095	20.905	0.76185
KMXK_0B05310	Q6CPJ4	79.087	20.913	0.762141
KMXK_0C05570	Q6CT95	79.082	20.918	0.762323
KMXK_0D05750	Q6CWQ9	79.08	20.92	0.762396
KMXK_0H01630	Q6CP64	79.072	20.928	0.762688
KMXK_0E02190	Q6CW31	79.07	20.93	0.762761
KMXK_0C02730	Q6CJQ7	79.055	20.945	0.763307
KMXK_0C05510	Q6CT92	79.05	20.95	0.76349
KMXK_0E03530	Q6CQZ4	79.043	20.957	0.763745
KMXK_0B02150	Q6CKE5	79.022	20.978	0.76451
KMXK_0E03940	Q6CQV9	79.01	20.99	0.764947
KMXK_0G02410	Q6CTE7	79.006	20.994	0.765093
KMXK_0A06280	Q6CUF5	79	21	0.765312
KMXK_0D06230	Q6CWV6	78.998	21.002	0.765385
[truncated: 25,085 more rows]

## Sheet: Fig4D_YLI Divergence
gene	Group	%ID lost per Myear
YALI1_A03029g	Group IV	0
YALI1_E33760g	Group IV	0.0158313
YALI1_C10762g	Group IV	0.0363451
YALI1_D34980g	Group IV	0.0469588
YALI1_E40089g	Group IV	0.0651091
YALI1_B09211g	Group IV	0.0721552
YALI1_B26033g	Group IV	0.0730917
YALI1_D18037g	Group IV	0.0818323
YALI1_A10708g	Group IV	0.0886108
YALI1_C07199g	Group IV	0.0899041
YALI1_D05111g	Group IV	0.101008
YALI1_E21128g	Group IV	0.101633
YALI1_E38034g	Group IV	0.102302
YALI1_A12540g	Group IV	0.109972
YALI1_B29419g	Group IV	0.121834
YALI1_C25998g	Group IV	0.122726
YALI1_A16292g	Group IV	0.128524
YALI1_D33961g	Group IV	0.128524
YALI1_B28394g	Group IV	0.129906
YALI1_C24850g	Group IV	0.13053
YALI1_E07259g	Group IV	0.131155
YALI1_F36584g	Group IV	0.13441
YALI1_C14450g	Group IV	0.136774
YALI1_D10535g	Group IV	0.146228
YALI1_E22041g	Group IV	0.147655
YALI1_C21353g	Group IV	0.147833
YALI1_B29008g	Group IV	0.148636
YALI1_E21097g	Group IV	0.156663
YALI1_E14164g	Group IV	0.176954
YALI1_B21493g	Group IV	0.181146
YALI1_F19090g	Group IV	0.18128
YALI1_C04067g	Group IV	0.183287
YALI1_E00824g	Group IV	0.184178
YALI1_B08783g	Group IV	0.186765
YALI1_A15227g	Group IV	0.192206
YALI1_E08620g	Group IV	0.198494
YALI1_D25037g	Group IV	0.199787
YALI1_C29066g	Group IV	0.199965
YALI1_B08461g	Group IV	0.206833
YALI1_F00504g	Group IV	0.209286
YALI1_F24929g	Group IV	0.210088
YALI1_F23867g	Group IV	0.211382
YALI1_E04499g	Group IV	0.212764
YALI1_F23214g	Group IV	0.213299
YALI1_F18429g	Group IV	0.217134
YALI1_B17990g	Group IV	0.217313
YALI1_C07562g	Group IV	0.217536
YALI1_F01275g	Group IV	0.21932
YALI1_F21467g	Group IV	0.219944
YALI1_D12050g	Group IV	0.221594
YALI1_D00376g	Group IV	0.223378
YALI1_B09090g	Group IV	0.224091
YALI1_D16756g	Group IV	0.225563
YALI1_C25512g	Group IV	0.225964
YALI1_E09329g	Group IV	0.227659
YALI1_B21155g	Group IV	0.22806
YALI1_D10197g	Group IV	0.229354
YALI1_F38629g	Group IV	0.229755
YALI1_E17355g	Group IV	0.232252
YALI1_C04553g	Group IV	0.239432
YALI1_A09064g	Group IV	0.239655
YALI1_E34745g	Group IV	0.246746
YALI1_F04345g	Group IV	0.248619
YALI1_F32948g	Group IV	0.250224
YALI1_A15784g	Group IV	0.250447
YALI1_D02041g	Group IV	0.25067
YALI1_E41251g	Group IV	0.251473
YALI1_C07423g	Group IV	0.252186
YALI1_C06259g	Group IV	0.252409
YALI1_C21946g	Group IV	0.253792
YALI1_A18752g	Group IV	0.254059
YALI1_F12666g	Group IV	0.260793
YALI1_C05972g	Group IV	0.261373
YALI1_F38140g	Group IV	0.262309
YALI1_F31463g	Group IV	0.262309
YALI1_E03999g	Group IV	0.264049
YALI1_B21675g	Group IV	0.264539
YALI1_E35689g	Group IV	0.265164
YALI1_E23790g	Group IV	0.266055
YALI1_F12810g	Group IV	0.266591
YALI1_E24245g	Group IV	0.266724
YALI1_E02799g	Group IV	0.266992
YALI1_E40671g	Group IV	0.268241
YALI1_E34163g	Group IV	0.276045
YALI1_F37234g	Group IV	0.277293
YALI1_F14933g	Group IV	0.27872
YALI1_C05857g	Group IV	0.27872
YALI1_A05031g	Group IV	0.285588
YALI1_F30593g	Group IV	0.290271
YALI1_C16515g	Group IV	0.295132
YALI1_E39414g	Group IV	0.295355
YALI1_C25621g	Group IV	0.298075
YALI1_B27857g	Group IV	0.300528
YALI1_F31215g	Group IV	0.30133
YALI1_E01463g	Group IV	0.301598
YALI1_E17326g	Group IV	0.302936
YALI1_C07028g	Group IV	0.306236
YALI1_E31229g	Group IV	0.30958
YALI1_F31832g	Group IV	0.310026
YALI1_A21000g	Group IV	0.310784
YALI1_B25107g	Group IV	0.311141
YALI1_A06416g	Group IV	0.311587
YALI1_F06858g	Group IV	0.314664
YALI1_C08748g	Group IV	0.314798
YALI1_D33653g	Group IV	0.315333
YALI1_F10552g	Group IV	0.318544
YALI1_E05538g	Group IV	0.321621
YALI1_E34650g	Group IV	0.323405
YALI1_F10866g	Group IV	0.323895
YALI1_F38450g	Group IV	0.324877
YALI1_F24963g	Group IV	0.325813
YALI1_B03797g	Group IV	0.326304
YALI1_A20558g	Group IV	0.326393
YALI1_D35258g	Group IV	0.327017
YALI1_D00724g	Group IV	0.327909
YALI1_E37234g	Group IV	0.329604
YALI1_D00326g	Group IV	0.3317
YALI1_E15093g	Group IV	0.331923
YALI1_D08749g	Group IV	0.332146
YALI1_E37264g	Group IV	0.332146
YALI1_F22674g	Group IV	0.332502
YALI1_E03973g	Group IV	0.332815
YALI1_E39570g	Group IV	0.332815
YALI1_D03091g	Group IV	0.334955
YALI1_F15961g	Group IV	0.339459
YALI1_A06229g	Group IV	0.340217
YALI1_E09924g	Group IV	0.340351
YALI1_E41276g	Group IV	0.341109
YALI1_A02335g	Group IV	0.343027
YALI1_C31549g	Group IV	0.343027
YALI1_B28357g	Group IV	0.344142
YALI1_E39439g	Group IV	0.344231
YALI1_C08173g	Group IV	0.347263
YALI1_B14441g	Group IV	0.347308
YALI1_E34185g	Group IV	0.347353
YALI1_D36161g	Group IV	0.348735
YALI1_C02117g	Group IV	0.350965
YALI1_F33103g	Group IV	0.351143
YALI1_F19169g	Group IV	0.353641
YALI1_E32315g	Group IV	0.357431
YALI1_F03992g	Group IV	0.358368
YALI1_C14369g	Group IV	0.360776
YALI1_B29844g	Group IV	0.362872
YALI1_C21171g	Group IV	0.3647
YALI1_D13071g	Group IV	0.365012
YALI1_F02508g	Group IV	0.36528
YALI1_C04117g	Group IV	0.366083
YALI1_F33973g	Group IV	0.367019
YALI1_B28349g	Group IV	0.368446
YALI1_F18835g	Group IV	0.369516
YALI1_A05795g	Group IV	0.369962
YALI1_E15256g	Group IV	0.370899
YALI1_D35356g	Group IV	0.371033
YALI1_D28999g	Group IV	0.371612
YALI1_D32594g	Group IV	0.371612
YALI1_E04706g	Group IV	0.374021
YALI1_E19736g	Group IV	0.376117
YALI1_A18062g	Group IV	0.376518
YALI1_F38538g	Group IV	0.377365
YALI1_A16422g	Group IV	0.378837
YALI1_E33400g	Group IV	0.37906
YALI1_D32111g	Group IV	0.38071
YALI1_B15151g	Group IV	0.380844
YALI1_E37830g	Group IV	0.383921
YALI1_D09308g	Group IV	0.384456
YALI1_B03979g	Group IV	0.384857
YALI1_B19153g	Group IV	0.388692
YALI1_D33504g	Group IV	0.390699
YALI1_F15827g	Group IV	0.392438
YALI1_E13223g	Group IV	0.396318
YALI1_C09750g	Group IV	0.397567
YALI1_C25703g	Group IV	0.398414
YALI1_B04228g	Group IV	0.398637
YALI1_A12099g	Group IV	0.400733
YALI1_E22004g	Group IV	0.401982
YALI1_E18480g	Group IV	0.402294
YALI1_E39171g	Group IV	0.405416
YALI1_E41421g	Group IV	0.405416
YALI1_F27791g	Group IV	0.407378
YALI1_E36641g	Group IV	0.408805
YALI1_B18887g	Group IV	0.413175
YALI1_A15624g	Group IV	0.41371
YALI1_B10032g	Group IV	0.414825
YALI1_C05880g	Group IV	0.415405
YALI1_F37320g	Group IV	0.415494
YALI1_D25178g	Group IV	0.416208
YALI1_D00094g	Group IV	0.418304
YALI1_C11382g	Group IV	0.420712
YALI1_E05416g	Group IV	0.422763
YALI1_E28919g	Group IV	0.426465
YALI1_E32423g	Group IV	0.430389
YALI1_D07576g	Group IV	0.431548
YALI1_E05701g	Group IV	0.434001
YALI1_D07486g	Group IV	0.436142
YALI1_F17569g	Group IV	0.437524
YALI1_B06776g	Group IV	0.43797
YALI1_C16485g	Group IV	0.439308
YALI1_D21543g	Group IV	0.440601
YALI1_F35690g	Group IV	0.442162
YALI1_D27251g	Group IV	0.445953
YALI1_C21497g	Group IV	0.445953
YALI1_E39128g	Group IV	0.4468
YALI1_D12567g	Group IV	0.447246
YALI1_E05446g	Group IV	0.448138
YALI1_E41436g	Group IV	0.452553
YALI1_F12649g	Group IV	0.45563
YALI1_C20793g	Group IV	0.463345
YALI1_E14762g	Group IV	0.463345
YALI1_E40970g	Group IV	0.464549
YALI1_F33714g	Group IV	0.464817
YALI1_F26519g	Group IV	0.466556
YALI1_F24228g	Group IV	0.466957
YALI1_F25984g	Group IV	0.470882
YALI1_A15105g	Group IV	0.471818
YALI1_F25212g	Group IV	0.472309
YALI1_B26205g	Group IV	0.4732
YALI1_E14068g	Group IV	0.473557
YALI1_C29538g	Group IV	0.473869
YALI1_D10304g	Group IV	0.477482
YALI1_D02000g	Group IV	0.478374
YALI1_E14080g	Group IV	0.480247
YALI1_C05296g	Group IV	0.484349
YALI1_F38954g	Group IV	0.484483
YALI1_B30036g	Group IV	0.485375
YALI1_E27600g	Group IV	0.48649
YALI1_F00534g	Group IV	0.487382
YALI1_F15352g	Group IV	0.487783
YALI1_F31070g	Group IV	0.490191
YALI1_D17829g	Group IV	0.490949
YALI1_B27179g	Group IV	0.495498
YALI1_C19898g	Group IV	0.495498
YALI1_A13555g	Group IV	0.497104
YALI1_F10296g	Group IV	0.50134
YALI1_C07894g	Group IV	0.501786
YALI1_C353g	Group IV	0.5025
YALI1_A21021g	Group IV	0.503882
YALI1_E33799g	Group IV	0.50571
YALI1_B23300g	Group IV	0.507093
YALI1_C29902g	Group IV	0.50736
YALI1_B17132g	Group IV	0.508787
YALI1_A04006g	Group IV	0.509679
YALI1_E14089g	Group IV	0.51454
YALI1_F22376g	Group IV	0.515388
YALI1_E04060g	Group IV	0.515789
YALI1_F01078g	Group IV	0.517305
YALI1_F02199g	Group IV	0.520739
YALI1_E27649g	Group IV	0.521586
YALI1_E16950g	Group IV	0.521988
YALI1_E35249g	Group IV	0.522612
YALI1_F23529g	Group IV	0.527161
YALI1_E40603g	Group IV	0.528543
YALI1_E35168g	Group IV	0.533493
YALI1_F15568g	Group IV	0.534207
YALI1_E37792g	Group IV	0.542903
YALI1_E01935g	Group IV	0.543616
YALI1_E27441g	Group IV	0.544865
YALI1_A19898g	Group IV	0.546069
YALI1_C21603g	Group IV	0.547318
YALI1_D20457g	Group IV	0.548299
YALI1_C09009g	Group IV	0.550127
YALI1_E15229g	Group IV	0.550573
YALI1_E20312g	Group IV	0.551688
YALI1_E31005g	Group IV	0.555033
YALI1_F21908g	Group IV	0.556281
YALI1_C26332g	Group IV	0.557441
YALI1_A21265g	Group IV	0.557441
YALI1_B21594g	Group IV	0.557441
YALI1_B27144g	Group IV	0.558511
YALI1_A14079g	Group IV	0.559448
YALI1_F39494g	Group IV	0.559894
YALI1_B08493g	Group IV	0.560429
YALI1_D11514g	Group IV	0.561053
YALI1_E23961g	Group IV	0.56306
YALI1_C23738g	Group IV	0.563328
YALI1_F10184g	Group IV	0.56364
YALI1_C07592g	Group IV	0.566271
YALI1_F32498g	Group IV	0.566494
YALI1_C13453g	Group IV	0.567029
YALI1_C00258g	Group IV	0.569125
YALI1_E03904g	Group IV	0.569526
YALI1_D24249g	Group IV	0.572157
YALI1_F22115g	Group IV	0.573986
YALI1_F20616g	Group IV	0.574432
YALI1_E00337g	Group IV	0.575413
YALI1_C01596g	Group IV	0.575948
YALI1_E41699g	Group IV	0.580586
YALI1_C29676g	Group IV	0.58121
YALI1_F11689g	Group IV	0.581656
YALI1_D04653g	Group IV	0.584867
YALI1_C01106g	Group IV	0.585804
YALI1_E17643g	Group IV	0.588212
YALI1_F06708g	Group IV	0.591244
YALI1_F31798g	Group IV	0.591423
YALI1_F23784g	Group IV	0.594187
YALI1_A04620g	Group IV	0.59606
YALI1_B05295g	Group IV	0.596194
YALI1_C05649g	Group IV	0.597265
YALI1_D01378g	Group IV	0.597443
YALI1_C08523g	Group IV	0.597488
YALI1_E01057g	Group IV	0.601055
YALI1_E14619g	Group IV	0.611936
YALI1_A21372g	Group IV	0.614166
YALI1_B28374g	Group IV	0.61702
YALI1_B14308g	Group IV	0.619384
YALI1_B25313g	Group IV	0.619919
YALI1_F28915g	Group IV	0.621168
YALI1_F28333g	Group IV	0.621747
YALI1_F34304g	Group IV	0.625404
YALI1_D07049g	Group IV	0.625895
YALI1_E07409g	Group IV	0.625895
YALI1_E00628g	Group IV	0.629596
YALI1_B28584g	Group IV	0.629864
YALI1_F35417g	Group IV	0.63022
YALI1_F09833g	Group IV	0.631202
YALI1_A21175g	Group IV	0.632138
YALI1_C20853g	Group IV	0.638337
YALI1_F39426g	Group IV	0.640121
YALI1_C32034g	Group IV	0.640745
YALI1_B24502g	Group IV	0.642127
YALI1_C00826g	Group IV	0.642975
YALI1_A21696g	Group IV	0.645873
YALI1_C01129g	Group IV	0.646587
YALI1_D18442g	Group IV	0.647746
YALI1_C00503g	Group IV	0.648504
YALI1_E07920g	Group IV	0.649173
YALI1_B17261g	Group IV	0.651269
YALI1_C16932g	Group IV	0.65564
YALI1_A17583g	Group IV	0.655818
YALI1_E32776g	Group IV	0.662061
YALI1_E17389g	Group IV	0.662284
YALI1_C31199g	Group IV	0.663355
YALI1_A01842g	Group IV	0.66447
YALI1_D22274g	Group IV	0.664871
YALI1_C02332g	Group IV	0.666476
YALI1_F14239g	Group IV	0.670981
YALI1_B22375g	Group IV	0.675083
YALI1_E23736g	Group IV	0.675128
YALI1_F23551g	Group IV	0.675708
YALI1_B13723g	Group IV	0.675708
YALI1_E35546g	Group IV	0.679097
YALI1_A06381g	Group IV	0.681327
YALI1_E07234g	Group IV	0.683913
YALI1_B20577g	Group IV	0.685385
YALI1_C31649g	Group IV	0.686098
YALI1_F31482g	Group IV	0.686098
YALI1_E04576g	Group IV	0.686098
YALI1_C30320g	Group IV	0.690379
YALI1_B25833g	Group IV	0.693055
YALI1_D00798g	Group IV	0.693947
YALI1_C24165g	Group IV	0.694304
YALI1_E27791g	Group IV	0.694705
YALI1_F13211g	Group IV	0.696801
YALI1_F24031g	Group IV	0.69912
YALI1_E00613g	Group IV	0.700369
YALI1_F38432g	Group IV	0.700458
YALI1_B11398g	Group IV	0.70077
YALI1_B25223g	Group IV	0.702732
YALI1_D09034g	Group IV	0.710358
YALI1_F33445g	Group IV	0.710938
YALI1_F22299g	Group IV	0.716958
YALI1_E27383g	Group IV	0.717092
YALI1_A11654g	Group IV	0.718207
YALI1_E11181g	Group IV	0.718296
YALI1_A00867g	Group IV	0.72445
YALI1_C16431g	Group IV	0.725253
YALI1_A06958g	Group IV	0.728553
YALI1_F33524g	Group IV	0.730337
YALI1_E39193g	Group IV	0.73105
YALI1_E04795g	Group IV	0.733592
YALI1_C13726g	Group IV	0.735599
YALI1_C12121g	Group IV	0.740683
YALI1_A19795g	Group IV	0.743269
YALI1_C03939g	Group IV	0.749201
YALI1_C04570g	Group IV	0.752545
YALI1_D30161g	Group IV	0.754507
YALI1_E26257g	Group IV	0.75696
YALI1_F18947g	Group IV	0.757272
YALI1_D32812g	Group IV	0.757941
YALI1_E28428g	Group IV	0.758521
YALI1_F23095g	Group IV	0.761375
YALI1_E01530g	Group IV	0.764051
YALI1_B27984g	Group IV	0.766325
YALI1_D18383g	Group IV	0.770294
YALI1_E39228g	Group IV	0.770562
YALI1_F39199g	Group IV	0.771855
YALI1_E22543g	Group IV	0.775556
YALI1_B02194g	Group IV	0.780417
YALI1_E32077g	Group IV	0.780908
YALI1_A02813g	Group IV	0.781086
YALI1_E30561g	Group IV	0.782959
YALI1_B12295g	Group IV	0.78345
YALI1_C13890g	Group IV	0.785501
YALI1_B16375g	Group IV	0.789203
YALI1_B25868g	Group IV	0.789693
YALI1_D05244g	Group IV	0.790317
YALI1_B12154g	Group IV	0.79228
YALI1_B12489g	Group IV	0.794153
YALI1_F03948g	Group IV	0.794599
YALI1_D13403g	Group IV	0.79937
YALI1_C32667g	Group IV	0.800173
YALI1_B21104g	Group IV	0.800441
YALI1_D08843g	Group IV	0.804811
YALI1_F13088g	Group IV	0.806238
YALI1_D10083g	Group IV	0.806862
YALI1_C13856g	Group IV	0.807308
YALI1_D32695g	Group IV	0.808825
YALI1_E05854g	Group IV	0.812526
YALI1_F25066g	Group IV	0.814533
YALI1_E29840g	Group IV	0.822694
YALI1_D12790g	Group IV	0.826083
YALI1_A00447g	Group IV	0.833887
YALI1_C12619g	Group IV	0.834378
YALI1_C11131g	Group IV	0.836741
YALI1_E26377g	Group IV	0.840398
YALI1_F08683g	Group IV	0.842851
YALI1_C02441g	Group IV	0.84731
YALI1_A12772g	Group IV	0.849451
YALI1_F23963g	Group IV	0.849451
YALI1_C02215g	Group IV	0.849941
YALI1_A01905g	Group IV	0.852394
YALI1_D22083g	Group IV	0.855114
YALI1_B11878g	Group IV	0.856452
YALI1_F19556g	Group IV	0.858504
YALI1_B29637g	Group IV	0.8606
YALI1_D07525g	Group IV	0.861893
YALI1_A22105g	Group IV	0.864256
YALI1_F18979g	Group IV	0.86555
YALI1_E00358g	Group IV	0.867111
YALI1_D27912g	Group IV	0.867601
YALI1_D29523g	Group IV	0.873666
YALI1_A15482g	Group IV	0.876431
YALI1_F35647g	Group IV	0.878393
YALI1_A21477g	Group IV	0.880801
YALI1_F25885g	Group IV	0.885484
YALI1_F36204g	Group IV	0.887
YALI1_B16239g	Group IV	0.887045
YALI1_E11402g	Group IV	0.887624
YALI1_E35639g	Group IV	0.887669
YALI1_F25649g	Group IV	0.889274
YALI1_D21256g	Group IV	0.891906
YALI1_C04031g	Group IV	0.891906
YALI1_B27150g	Group IV	0.891906
YALI1_A07405g	Group IV	0.891906
YALI1_F29540g	Group IV	0.894269
YALI1_D34840g	Group IV	0.899398
YALI1_D02014g	Group IV	0.900066
YALI1_D29215g	Group IV	0.905819
YALI1_B02283g	Group IV	0.908406
YALI1_D36182g	Group IV	0.908673
YALI1_C32079g	Group IV	0.911617
YALI1_A03450g	Group IV	0.91175
YALI1_C14106g	Group IV	0.917369
YALI1_E27313g	Group IV	0.91951
YALI1_B14517g	Group IV	0.920982
YALI1_A21236g	Group IV	0.924549
YALI1_A17450g	Group IV	0.926645
YALI1_F35274g	Group IV	0.927002
YALI1_C25190g	Group IV	0.928206
YALI1_D23237g	Group IV	0.930703
YALI1_E13541g	Group IV	0.93213
YALI1_E36682g	Group IV	0.936858
YALI1_D15458g	Group IV	0.937125
YALI1_E31461g	Group IV	0.941763
YALI1_B02415g	Group IV	0.941808
YALI1_D04556g	Group IV	0.942164
YALI1_F33123g	Group IV	0.947159
YALI1_C07534g	Group IV	0.947159
YALI1_A11079g	Group IV	0.949433
YALI1_E03243g	Group IV	0.949612
YALI1_C00116g	Group IV	0.952198
YALI1_E13495g	Group IV	0.955632
YALI1_F12562g	Group IV	0.956569
YALI1_C28664g	Group IV	0.958085
YALI1_A20353g	Group IV	0.959021
YALI1_B19323g	Group IV	0.960493
YALI1_C04925g	Group IV	0.965131
YALI1_D21327g	Group IV	0.969145
YALI1_F34779g	Group IV	0.970839
YALI1_F32880g	Group IV	0.973693
YALI1_D24398g	Group IV	0.974853
YALI1_E34686g	Group IV	0.979847
YALI1_C27933g	Group IV	0.980115
YALI1_A17234g	Group IV	0.981542
YALI1_D25606g	Group IV	0.986135
YALI1_E12206g	Group IV	0.986358
YALI1_C23472g	Group IV	0.987473
YALI1_D13865g	Group IV	0.988499
YALI1_A04533g	Group IV	1.00852
YALI1_D13251g	Group IV	1.01668
YALI1_F28934g	Group IV	1.02088
YALI1_E39466g	Group IV	1.02172
YALI1_E24735g	Group IV	1.02413
YALI1_E11309g	Group IV	1.02819
YALI1_A16787g	Group IV	1.02832
YALI1_D10160g	Group IV	1.02913
YALI1_D27235g	Group IV	1.03742
YALI1_F33061g	Group IV	1.03782
YALI1_F37272g	Group IV	1.04268
YALI1_D18475g	Group IV	1.04286
YALI1_D16891g	Group IV	1.04732
YALI1_E27997g	Group IV	1.05214
YALI1_C25391g	Group IV	1.0599
YALI1_B21946g	Group IV	1.06181
YALI1_B04781g	Group IV	1.06181
YALI1_A04976g	Group IV	1.06275
YALI1_A12638g	Group IV	1.06355
YALI1_B00049g	Group IV	1.06373
YALI1_F05871g	Group IV	1.0665
YALI1_F18459g	Group IV	1.06667
YALI1_D35870g	Group IV	1.06743
YALI1_B13122g	Group IV	1.07029
YALI1_F29139g	Group IV	1.07127
YALI1_C01675g	Group IV	1.07216
YALI1_F22935g	Group IV	1.07256
YALI1_D01404g	Group IV	1.07827
YALI1_B11402g	Group IV	1.08768
YALI1_E14561g	Group IV	1.08911
YALI1_C32483g	Group IV	1.08933
YALI1_E40744g	Group IV	1.09009
YALI1_C15803g	Group IV	1.09098
YALI1_B30162g	Group IV	1.09343
YALI1_E06535g	Group IV	1.0953
YALI1_F35938g	Group IV	1.09611
YALI1_A05605g	Group IV	1.09794
YALI1_F37194g	Group IV	1.09816
YALI1_E05158g	Group IV	1.10534
YALI1_E22117g	Group IV	1.10859
YALI1_C29365g	Group IV	1.11488
YALI1_B13641g	Group IV	1.11863
YALI1_E32152g	Group IV	1.12456
YALI1_F14201g	Group IV	1.12715
YALI1_A09100g	Group IV	1.13031
YALI1_D06233g	Group IV	1.13058
YALI1_E14856g	Group IV	1.13999
YALI1_C12883g	Group IV	1.14021
YALI1_E15625g	Group IV	1.14164
YALI1_C32721g	Group IV	1.14209
YALI1_E40324g	Group IV	1.14307
YALI1_F37694g	Group IV	1.14449
YALI1_D34232g	Group IV	1.14869
YALI1_A10784g	Group IV	1.15123
YALI1_B23385g	Group IV	1.15203
YALI1_E29481g	Group IV	1.15319
YALI1_A03883g	Group IV	1.15667
YALI1_C26027g	Group IV	1.15778
YALI1_E24128g	Group IV	1.15859
YALI1_F27304g	Group IV	1.16068
YALI1_B01464g	Group IV	1.1642
YALI1_C28551g	Group IV	1.17147
YALI1_C18396g	Group IV	1.17205
YALI1_E30431g	Group IV	1.17294
YALI1_C25032g	Group IV	1.17402
YALI1_B26962g	Group IV	1.1758
YALI1_D14585g	Group IV	1.17633
YALI1_E38266g	Group IV	1.17995
YALI1_F28393g	Group IV	1.18922
YALI1_E12561g	Group IV	1.19194
YALI1_C19151g	Group IV	1.19217
YALI1_B16318g	Group IV	1.19341
YALI1_C13410g	Group IV	1.19747
YALI1_E07479g	Group IV	1.19997
YALI1_A00468g	Group IV	1.20215
YALI1_D28351g	Group IV	1.20488
YALI1_E01741g	Group IV	1.20702
YALI1_E39820g	Group IV	1.20996
YALI1_E10233g	Group IV	1.21143
YALI1_B23879g	Group IV	1.21183
YALI1_C00368g	Group IV	1.21723
YALI1_F29395g	Group IV	1.2224
YALI1_E19714g	Group IV	1.23306
YALI1_E22840g	Group IV	1.23667
YALI1_E04719g	Group IV	1.24327
YALI1_F13079g	Group IV	1.24452
YALI1_D12858g	Group IV	1.24497
YALI1_C24891g	Group IV	1.24867
YALI1_D16471g	Group IV	1.24965
YALI1_C08952g	Group IV	1.25027
YALI1_A21871g	Group IV	1.25117
YALI1_F35836g	Group IV	1.25558
YALI1_F12951g	Group IV	1.25558
YALI1_B13328g	Group IV	1.25803
YALI1_B25676g	Group IV	1.26031
YALI1_D17930g	Group IV	1.26401
YALI1_D20413g	Group IV	1.26628
YALI1_F04980g	Group IV	1.26731
YALI1_B12267g	Group IV	1.26767
YALI1_E20510g	Group IV	1.26811
YALI1_F14107g	Group IV	1.27413
YALI1_B09497g	Group IV	1.28024
YALI1_B07696g	Group IV	1.28055
YALI1_B11681g	Group IV	1.28078
YALI1_B24018g	Group IV	1.2864
YALI1_D26006g	Group IV	1.2864
YALI1_A17419g	Group IV	1.29161
YALI1_D20719g	Group IV	1.29469
YALI1_A11182g	Group IV	1.30009
YALI1_E27367g	Group IV	1.30071
YALI1_C09718g	Group IV	1.3033
YALI1_D06152g	Group IV	1.31164
YALI1_E41110g	Group IV	1.31498
YALI1_B07578g	Group IV	1.31757
YALI1_C13162g	Group IV	1.32345
YALI1_C16712g	Group IV	1.32493
YALI1_E14451g	Group IV	1.33121
YALI1_C19316g	Group IV	1.33139
YALI1_B29711g	Group IV	1.3326
YALI1_C02521g	Group IV	1.34321
YALI1_E14028g	Group IV	1.35824
YALI1_A06099g	Group IV	1.35971
YALI1_A08073g	Group IV	1.36149
YALI1_C08298g	Group IV	1.36515
YALI1_D08971g	Group IV	1.36907
YALI1_B22351g	Group IV	1.36961
YALI1_F07604g	Group IV	1.37719
YALI1_F01248g	Group IV	1.38125
YALI1_F37435g	Group IV	1.38125
YALI1_A06052g	Group IV	1.38397
YALI1_D11653g	Group IV	1.39164
YALI1_A02365g	Group IV	1.39623
YALI1_D07344g	Group IV	1.40827
YALI1_A04927g	Group IV	1.40827
YALI1_C11552g	Group IV	1.40961
YALI1_B03853g	Group IV	1.41447
YALI1_A01537g	Group IV	1.41474
YALI1_F29596g	Group IV	1.4159
YALI1_F36332g	Group IV	1.41817
YALI1_D22157g	Group IV	1.42629
YALI1_E13360g	Group IV	1.42803
YALI1_C25452g	Group IV	1.43855
YALI1_B22645g	Group IV	1.44631
YALI1_F30496g	Group IV	1.45144
YALI1_F07093g	Group IV	1.45376
YALI1_C29576g	Group IV	1.45421
YALI1_E22439g	Group IV	1.45421
YALI1_D31914g	Group IV	1.45791
YALI1_E10951g	Group IV	1.45893
YALI1_E25549g	Group IV	1.46165
YALI1_B03807g	Group IV	1.46357
YALI1_E10934g	Group IV	1.4638
YALI1_F30061g	Group IV	1.46397
YALI1_E05489g	Group IV	1.46785
YALI1_E33459g	Group IV	1.47164
YALI1_E04544g	Group IV	1.47307
YALI1_F00155g	Group IV	1.47619
YALI1_A06488g	Group IV	1.47646
YALI1_B21432g	Group IV	1.47749
YALI1_F15291g	Group IV	1.47927
YALI1_B26845g	Group IV	1.48261
YALI1_D23668g	Group IV	1.48649
YALI1_E34288g	Group IV	1.48649
YALI1_A11355g	Group IV	1.48649
YALI1_D32880g	Group IV	1.48868
YALI1_D22663g	Group IV	1.49341
YALI1_E00306g	Group IV	1.4976
YALI1_C24927g	Group IV	1.49804
YALI1_F25941g	Group IV	1.51258
YALI1_C00335g	Group IV	1.51454
YALI1_C28093g	Group IV	1.51762
YALI1_D17854g	Group IV	1.51941
YALI1_C29302g	Group IV	1.52725
YALI1_A12617g	Group IV	1.52899
YALI1_E33675g	Group IV	1.53559
YALI1_F24798g	Group IV	1.53827
YALI1_B18971g	Group IV	1.54795
YALI1_E36789g	Group IV	1.55116
YALI1_C12317g	Group IV	1.56686
YALI1_C23150g	Group IV	1.57158
YALI1_F14650g	Group IV	1.58451
YALI1_C04201g	Group IV	1.58746
YALI1_C33444g	Group IV	1.58786
YALI1_B02604g	Group IV	1.60672
YALI1_D17462g	Group IV	1.60779
YALI1_E05630g	Group IV	1.61341
YALI1_E02481g	Group IV	1.61734
YALI1_D15304g	Group IV	1.62024
YALI1_D14180g	Group IV	1.62612
YALI1_B13556g	Group IV	1.6333
YALI1_D32369g	Group IV	1.63517
YALI1_D07888g	Group IV	1.63705
YALI1_B20887g	Group IV	1.64748
YALI1_A07137g	Group IV	1.65328
YALI1_F06544g	Group IV	1.65872
YALI1_D34933g	Group IV	1.67232
YALI1_C03887g	Group IV	1.67232
YALI1_A12729g	Group IV	1.70568
YALI1_E29959g	Group IV	1.71674
YALI1_D26218g	Group IV	1.71808
YALI1_D15865g	Group IV	1.72031
YALI1_D20844g	Group IV	1.72758
YALI1_D36035g	Group IV	1.72896
YALI1_B14793g	Group IV	1.74171
YALI1_C28686g	Group IV	1.74501
YALI1_D20784g	Group IV	1.76967
YALI1_B14645g	Group IV	1.77052
YALI1_B08721g	Group IV	1.78729
YALI1_D17524g	Group IV	1.79349
YALI1_E08782g	Group IV	1.81208
YALI1_B23933g	Group IV	1.819
YALI1_B02177g	Group IV	1.8202
YALI1_E36773g	Group IV	1.8219
YALI1_A22236g	Group IV	1.8268
YALI1_A17085g	Group IV	1.82957
YALI1_C19775g	Group IV	1.83157
YALI1_C20255g	Group IV	1.83304
YALI1_C12513g	Group IV	1.852
YALI1_B27929g	Group IV	1.85815
YALI1_B25988g	Group IV	1.85815
YALI1_A15414g	Group IV	1.86065
YALI1_F27395g	Group IV	1.87162
YALI1_E00340g	Group IV	1.87162
YALI1_C28370g	Group IV	1.87278
YALI1_D11272g	Group IV	1.87702
YALI1_C28997g	Group IV	1.88036
YALI1_F11417g	Group IV	1.88576
YALI1_A21617g	Group IV	1.88598
YALI1_B02430g	Group IV	1.88825
YALI1_A20283g	Group IV	1.88857
YALI1_F08514g	Group IV	1.8949
YALI1_B14013g	Group IV	1.90698
YALI1_E15629g	Group IV	1.91893
YALI1_A02895g	Group IV	1.92603
YALI1_B22158g	Group IV	1.92705
YALI1_E30373g	Group IV	1.92986
YALI1_D27163g	Group IV	1.94596
YALI1_A15978g	Group IV	1.95104
YALI1_F34141g	Group IV	1.95742
YALI1_A19214g	Group IV	1.96652
YALI1_E38164g	Group IV	1.96745
YALI1_C30474g	Group IV	1.97455
YALI1_D33168g	Group IV	1.9885
YALI1_C09260g	Group IV	1.99368
YALI1_E21443g	Group IV	2.00612
YALI1_C30454g	Group IV	2.01116
YALI1_B03225g	Group IV	2.02565
YALI1_E04531g	Group IV	2.02708
YALI1_F38806g	Group IV	2.029
YALI1_E08997g	Group IV	2.03185
YALI1_E40097g	Group IV	2.03863
YALI1_E28999g	Group IV	2.04853
YALI1_A14099g	Group IV	2.06253
YALI1_A08856g	Group IV	2.07051
YALI1_A07318g	Group IV	2.07422
YALI1_E06843g	Group IV	2.08113
YALI1_A04715g	Group IV	2.08354
YALI1_D33941g	Group IV	2.09147
YALI1_A09741g	Group IV	2.09326
YALI1_F35508g	Group IV	2.09861
YALI1_E22414g	Group IV	2.09861
YALI1_D17336g	Group IV	2.10097
YALI1_E24719g	Group IV	2.10512
YALI1_B23467g	Group IV	2.1234
YALI1_E36692g	Group IV	2.15346
YALI1_E33421g	Group IV	2.15382
YALI1_F15108g	Group IV	2.1684
YALI1_A04495g	Group IV	2.17576
YALI1_D13707g	Group IV	2.17946
YALI1_F31639g	Group IV	2.18735
YALI1_E39983g	Group IV	2.19333
YALI1_E23854g	Group IV	2.19596
YALI1_B23201g	Group IV	2.19743
YALI1_D00824g	Group IV	2.21326
YALI1_D28064g	Group IV	2.22976
YALI1_B24185g	Group IV	2.22976
YALI1_C17763g	Group IV	2.24198
YALI1_E26320g	Group IV	2.25202
YALI1_F29704g	Group IV	2.25924
YALI1_B09072g	Group IV	2.27119
YALI1_B26550g	Group IV	2.27721
YALI1_C32352g	Group IV	2.27931
YALI1_E01352g	Group IV	2.28769
YALI1_C20364g	Group IV	2.30228
YALI1_E14555g	Group IV	2.31146
YALI1_D30826g	Group IV	2.32671
YALI1_A11114g	Group IV	2.3343
YALI1_B12633g	Group IV	2.33661
YALI1_C13578g	Group IV	2.34205
YALI1_C02639g	Group IV	2.34223
YALI1_A12465g	Group IV	2.3437
YALI1_E06212g	Group IV	2.34683
YALI1_D25288g	Group IV	2.37434
YALI1_B02011g	Group IV	2.38496
YALI1_A10039g	Group IV	2.39066
YALI1_D22053g	Group IV	2.39111
YALI1_B26175g	Group IV	2.40516
YALI1_F38280g	Group IV	2.43053
YALI1_C15674g	Group IV	2.43245
YALI1_A13737g	Group IV	2.43477
YALI1_B01030g	Group IV	2.45274
YALI1_C30235g	Group IV	2.47754
YALI1_F39314g	Group IV	2.50933
YALI1_B11495g	Group IV	2.51517
YALI1_A21057g	Group IV	2.54019
YALI1_A15053g	Group IV	2.56151
YALI1_C14228g	Group IV	2.57119
YALI1_E10295g	Group IV	2.57663
YALI1_D33289g	Group IV	2.57814
YALI1_E17988g	Group IV	2.58653
YALI1_E19916g	Group IV	2.59518
YALI1_D27057g	Group IV	2.61047
YALI1_A05259g	Group IV	2.62965
YALI1_E03185g	Group IV	2.65061
YALI1_A17118g	Group IV	2.65935
YALI1_D30899g	Group IV	2.66051
YALI1_A12167g	Group IV	2.67572
YALI1_E34319g	Group IV	2.67572
YALI1_B30337g	Group IV	2.69645
YALI1_C33254g	Group IV	2.69775
YALI1_F14827g	Group IV	2.70756
YALI1_F11905g	Group IV	2.70907
YALI1_F29798g	Group IV	2.71451
YALI1_B09002g	Group IV	2.71924
YALI1_A05813g	Group IV	2.73654
YALI1_B25952g	Group IV	2.73944
YALI1_E24052g	Group IV	2.75032
YALI1_C23254g	Group IV	2.75978
YALI1_D18274g	Group IV	2.81075
YALI1_F07510g	Group IV	2.82475
YALI1_A14368g	Group IV	2.83278
YALI1_A16681g	Group IV	2.8351
YALI1_A17824g	Group IV	2.83786
YALI1_E23014g	Group IV	2.85231
YALI1_A18414g	Group IV	2.88643
YALI1_D28630g	Group IV	2.88795
YALI1_B05282g	Group IV	2.90623
YALI1_A00252g	Group IV	2.90837
YALI1_D08648g	Group IV	2.94686
YALI1_B15706g	Group IV	3.01807
YALI1_D16843g	Group IV	3.04381
YALI1_F17034g	Group IV	3.07779
YALI1_A03669g	Group IV	3.08885
YALI1_F21210g	Group IV	3.09687
YALI1_C17580g	Group IV	3.10383
YALI1_E08104g	Group IV	3.11324
YALI1_C02686g	Group IV	3.12372
YALI1_C32914g	Group IV	3.15431
YALI1_A17348g	Group IV	3.20845
YALI1_C17719g	Group IV	3.29349
YALI1_A19398g	Group IV	#N/A
YALI1_C01043g	Group IV	#N/A
YALI1_C32294g	Group IV	#N/A
YALI1_D23622g	Group IV	#N/A
YALI1_A03907g	Group IV	#N/A
YALI1_C00852g	Group IV	#N/A
YALI1_A03137g	Group IV	#N/A
YALI1_D02345g	Group IV	#N/A
YALI1_E21364g	Group IV	#N/A
YALI1_C00331g	Group IV	#N/A
YALI1_E06220g	Group IV	#N/A
YALI1_D03329g	Group IV	#N/A
YALI1_B08094g	Group IV	#N/A
YALI1_A09787g	Group IV	#N/A
YALI1_A08467g	Group IV	#N/A
YALI1_A05355g	Group IV	#N/A
YALI1_A09397g	Group IV	#N/A
YALI1_D16997g	Group IV	#N/A
YALI1_C02866g	Group IV	#N/A
YALI1_B27685g	Group IV	#N/A
YALI1_E08733g	Group IV	#N/A
YALI1_D09238g	Group IV	#N/A
YALI1_D33919g	Group IV	#N/A
YALI1_B15887g	Group IV	#N/A
YALI1_C17904g	Group IV	#N/A
YALI1_F11907g	Group IV	#N/A
YALI1_C31408g	Group III	0.587097
YALI1_A22454g	Group III	0.2038
YALI1_B27968g	Group III	0.657334
YALI1_D00888g	Group III	0.127141
YALI1_A21203g	Group III	0.105914
YALI1_F37775g	Group III	0.0737606
YALI1_A01628g	Group III	0.421559
YALI1_A01173g	Group III	0.104933
YALI1_E08351g	Group III	0.186631
YALI1_D07348g	Group III	0.0685875
YALI1_D24054g	Group III	0.192518
YALI1_D01094g	Group III	0.0218517
YALI1_A00406g	Group III	0.0900379
YALI1_F18943g	Group III	0.0838837
YALI1_B21134g	Group III	0.288754
YALI1_C08834g	Group III	0.3812
YALI1_E09568g	Group III	0.186141
YALI1_B12781g	Group III	0.29308
YALI1_A15132g	Group III	0.247325
YALI1_D18890g	Group III	0.297317
YALI1_C02248g	Group III	0.566494
YALI1_E27161g	Group III	0
YALI1_E32868g	Group III	0.348289
YALI1_F32659g	Group III	0.102926
YALI1_A22275g	Group III	0.295221
YALI1_D12282g	Group III	0.0865148
YALI1_C19943g	Group III	0.264718
YALI1_D34353g	Group III	0.179808
YALI1_E00588g	Group III	0.307574
YALI1_C04093g	Group III	0.22476
YALI1_A19650g	Group III	0.334465
YALI1_A22137g	Group III	1.05999
YALI1_D18089g	Group III	0.522032
YALI1_E19060g	Group III	0.509992
YALI1_E26916g	Group III	0.385928
YALI1_C16572g	Group III	0.830944
YALI1_E03183g	Group III	1.41572
YALI1_C09606g	Group III	0.870544
YALI1_A14414g	Group III	0.230647
YALI1_F03337g	Group III	1.16037
YALI1_D25233g	Group III	1.1184
YALI1_B20337g	Group III	0.413487
YALI1_F10585g	Group III	1.65087
YALI1_D00474g	Group III	1.88571
YALI1_D04277g	Group III	2.05825
YALI1_D29728g	Group III	0.382806
YALI1_D00487g	Group III	0.567564
YALI1_F01486g	Group III	1.48186
YALI1_A20201g	Group III	0.313639
YALI1_B04523g	Group III	0.685296
YALI1_E39618g	Group III	1.45978
YALI1_E30677g	Group III	0.200902
YALI1_E40251g	Group III	0.814934
YALI1_C32461g	Group III	1.83452
YALI1_A19025g	Group III	0.773906
YALI1_F03215g	Group III	0.495498
YALI1_A05168g	Group III	0.637088
YALI1_F25701g	Group III	0.686098
YALI1_F12330g	Group III	1.04241
YALI1_B06928g	Group III	0.0501251
YALI1_B16645g	Group III	0.862473
YALI1_C05022g	Group III	0.295132
YALI1_D05901g	Group III	0.788578
YALI1_D22804g	Group III	1.55379
YALI1_E28490g	Group III	1.05294
YALI1_D24508g	Group III	1.86939
YALI1_A20822g	Group III	0.954428
YALI1_E21053g	Group III	0.437881
YALI1_B24351g	Group III	1.14226
YALI1_F15641g	Group III	0.713524
YALI1_C18478g	Group III	0.674994
YALI1_D18251g	Group III	1.03693
YALI1_E29557g	Group III	0.949969
YALI1_C10121g	Group III	1.62166
YALI1_C26377g	Group III	0.455719
YALI1_F00261g	Group III	1.27413
YALI1_A00538g	Group III	0.469856
YALI1_B20634g	Group III	0.139048
YALI1_E20099g	Group III	1.05249
YALI1_D06736g	Group III	1.01249
YALI1_E02767g	Group III	1.77984
YALI1_E22697g	Group III	1.01427
YALI1_B13536g	Group III	0.461338
YALI1_E36494g	Group III	1.00973
YALI1_D01632g	Group III	0.56355
YALI1_F32716g	Group III	0.734172
YALI1_D02625g	Group III	0.308421
YALI1_C09200g	Group III	0.881827
YALI1_C04490g	Group III	0.642975
YALI1_A13041g	Group III	0.836161
YALI1_C17078g	Group III	0.905819
YALI1_E02046g	Group III	1.26905
YALI1_D11666g	Group III	0.617645
YALI1_C09451g	Group III	0.677402
YALI1_E08228g	Group III	0.490191
YALI1_E17484g	Group III	0.322736
YALI1_F31822g	Group III	0.353239
YALI1_B24129g	Group III	0.596685
YALI1_E36937g	Group III	0.657067
YALI1_D11343g	Group III	0.404167
YALI1_F13452g	Group III	1.27244
YALI1_A19515g	Group III	0.642083
YALI1_E34156g	Group III	1.17513
YALI1_F20123g	Group III	0.723692
YALI1_B12375g	Group III	2.83073
YALI1_E09769g	Group III	0.476813
YALI1_E08043g	Group III	1.16197
YALI1_F19579g	Group III	1.10489
YALI1_E14749g	Group III	0.907915
YALI1_F35029g	Group III	1.361
YALI1_E37095g	Group III	0.370542
YALI1_D09534g	Group III	0.972578
YALI1_E33934g	Group III	1.74555
YALI1_D29109g	Group III	1.62969
YALI1_D13545g	Group III	0.167366
YALI1_A02653g	Group III	0.473423
YALI1_F06393g	Group III	0.792815
YALI1_F23191g	Group III	0.340173
YALI1_D26084g	Group III	1.20144
YALI1_F37400g	Group III	0.498129
YALI1_F39789g	Group III	0.355514
YALI1_F38918g	Group III	0.789381
YALI1_B27662g	Group III	0.412908
YALI1_D06489g	Group III	0.485955
YALI1_E09779g	Group III	0.490057
YALI1_B08401g	Group III	0.84343
YALI1_F01430g	Group III	0.560607
YALI1_B27460g	Group III	0.369918
YALI1_F01614g	Group III	1.6494
YALI1_E31446g	Group III	0.640611
YALI1_E29046g	Group III	0.491083
YALI1_D10102g	Group III	1.93673
YALI1_F32764g	Group III	0.5421
YALI1_F10530g	Group III	0.465931
YALI1_C10345g	Group III	0.893333
YALI1_E07950g	Group III	0.826752
YALI1_A15497g	Group III	0.554944
YALI1_B14959g	Group III	1.07198
YALI1_B27360g	Group III	1.2278
YALI1_E36079g	Group III	0.161836
YALI1_F14625g	Group III	1.93321
YALI1_F30116g	Group III	0.77346
YALI1_A10105g	Group III	0.395961
YALI1_F38013g	Group III	0.791878
YALI1_E10899g	Group III	1.34517
YALI1_B20276g	Group III	0.613497
YALI1_E30053g	Group III	0.812838
YALI1_F34236g	Group III	0.476857
YALI1_D23094g	Group III	0.956702
YALI1_A18315g	Group III	0.759591
YALI1_F03269g	Group III	0.745098
YALI1_E13683g	Group III	1.26767
YALI1_C10318g	Group III	1.37599
YALI1_E30590g	Group III	0.819929
YALI1_D28842g	Group III	0.224849
YALI1_F17805g	Group III	0.619696
YALI1_B06866g	Group III	1.33206
YALI1_E38479g	Group III	1.38553
YALI1_C29382g	Group III	1.46545
YALI1_F33764g	Group III	0.104442
YALI1_A03900g	Group III	0.387801
YALI1_E24428g	Group III	1.25843
YALI1_A09010g	Group III	1.12237
YALI1_E21832g	Group III	0.653767
YALI1_D24127g	Group III	0.981096
YALI1_E00527g	Group III	0.120541
YALI1_A03857g	Group III	2.19743
YALI1_B15560g	Group III	#N/A
YALI1_B00675g	Group III	1.26151
YALI1_D05450g	Group III	2.03787
YALI1_C11581g	Group III	2.57154
YALI1_E05584g	Group III	0.924549
YALI1_E38349g	Group III	0.806595
YALI1_F36742g	Group III	0.472799
YALI1_E02143g	Group III	0.559403
YALI1_E35417g	Group III	1.52717
YALI1_E04672g	Group III	0.269355
YALI1_C31389g	Group III	0.976414
YALI1_B00133g	Group III	1.63049
YALI1_B24280g	Group III	0.533895
YALI1_C06724g	Group III	0.463345
YALI1_A10798g	Group III	1.09994
YALI1_E18713g	Group III	1.75264
YALI1_D29457g	Group III	1.5912
YALI1_F04690g	Group III	#N/A
YALI1_F19370g	Group III	0.891906
YALI1_E14967g	Group III	1.0017
YALI1_B01711g	Group III	1.18922
YALI1_D29966g	Group III	2.28506
YALI1_D05692g	Group III	1.0611
YALI1_E41393g	Group III	1.86203
YALI1_D15965g	Group III	0.651403
YALI1_E06406g	Group III	0.463345
YALI1_E08035g	Group III	1.68695
YALI1_F04626g	Group III	1.47708
YALI1_C24419g	Group III	0.589014
YALI1_A16095g	Group III	0.535723
YALI1_A08828g	Group III	0.502054
YALI1_F11141g	Group III	0.966246
YALI1_E21478g	Group III	0.418348
YALI1_D14866g	Group III	1.69364
YALI1_E04807g	Group III	0.718296
YALI1_F26612g	Group III	0.244828
YALI1_F23391g	Group III	0.910814
YALI1_F10977g	Group III	0.639942
YALI1_E11136g	Group III	2.11413
YALI1_F31493g	Group III	0.581656
YALI1_C08893g	Group III	0.847399
YALI1_A01888g	Group III	0.891906
YALI1_D05705g	Group III	0.27872
YALI1_F17265g	Group III	1.58514
YALI1_F31875g	Group III	0.715531
YALI1_C00766g	Group III	0.844947
YALI1_E29894g	Group III	0.677402
YALI1_B08758g	Group III	0.666566
YALI1_B09837g	Group III	0.990996
YALI1_F37808g	Group III	0.528097
YALI1_F38296g	Group III	0.308644
YALI1_A10015g	Group III	1.77855
YALI1_E33943g	Group III	1.43253
YALI1_F01929g	Group III	1.81686
YALI1_F13793g	Group III	0.943725
YALI1_B29037g	Group III	1.65894
YALI1_D01796g	Group III	1.62166
YALI1_B19485g	Group III	1.21143
YALI1_E38692g	Group III	1.10685
YALI1_D31155g	Group III	1.46067
YALI1_A18036g	Group III	2.24961
YALI1_D01066g	Group III	0.444169
YALI1_B17660g	Group III	1.20978
YALI1_D33321g	Group III	1.86997
YALI1_D32468g	Group III	0.637088
YALI1_D27599g	Group III	1.28831
YALI1_E03396g	Group III	1.1217
YALI1_B15475g	Group III	1.66644
YALI1_F09289g	Group III	1.26691
YALI1_B04559g	Group III	0.987027
YALI1_E10134g	Group III	1.10975
YALI1_E07984g	Group III	1.10057
YALI1_D25255g	Group III	1.86582
YALI1_D01676g	Group III	0.882942
YALI1_F30367g	Group III	1.12175
YALI1_B22055g	Group III	0.214414
YALI1_B02991g	Group III	0.982077
YALI1_D33835g	Group III	0.958263
YALI1_E28213g	Group III	0.955632
YALI1_D12815g	Group III	1.13089
YALI1_E21183g	Group III	1.29487
YALI1_C03615g	Group III	0.587498
YALI1_E14733g	Group III	1.25469
YALI1_B05005g	Group III	0.435562
YALI1_B16863g	Group III	1.10351
YALI1_D15245g	Group III	1.18316
YALI1_B29779g	Group III	0.288353
YALI1_F08392g	Group III	0.978465
YALI1_C03948g	Group III	0.803072
YALI1_E08725g	Group III	1.24354
YALI1_E02121g	Group III	0.615103
YALI1_D17090g	Group III	2.81655
YALI1_D34594g	Group III	0.692966
YALI1_B22512g	Group III	0.230647
YALI1_C18073g	Group III	1.77815
YALI1_E14234g	Group III	0.506335
YALI1_B04032g	Group III	1.73859
YALI1_D26844g	Group III	0.571043
YALI1_D23169g	Group III	1.10797
YALI1_E36057g	Group III	0.543438
YALI1_E26472g	Group III	1.01637
YALI1_C03036g	Group III	0.450056
YALI1_F39159g	Group III	0.70349
YALI1_D04594g	Group III	1.45617
YALI1_D08186g	Group III	#N/A
YALI1_E38389g	Group III	0.748487
YALI1_C00442g	Group III	1.37572
YALI1_B18260g	Group III	0.883165
YALI1_E06697g	Group III	0.741129
YALI1_C19872g	Group III	#N/A
YALI1_E09501g	Group III	1.23458
YALI1_E16556g	Group III	0.246211
YALI1_C13026g	Group III	0.912954
YALI1_E32946g	Group III	0.185829
YALI1_B21275g	Group III	0.725654
YALI1_B25484g	Group III	0.990996
YALI1_E09128g	Group III	2.25728
YALI1_B04901g	Group III	1.15578
YALI1_D29910g	Group III	0.969145
YALI1_E26223g	Group III	1.05437
YALI1_F03075g	Group III	0.546248
YALI1_C05178g	Group III	0.294373
YALI1_D32435g	Group III	1.00799
YALI1_A20884g	Group III	0.995679
YALI1_F28868g	Group III	2.07051
YALI1_F15878g	Group III	1.83563
YALI1_F36710g	Group III	0.882362
YALI1_F32204g	Group III	2.25126
YALI1_D19228g	Group III	0.457904
YALI1_B18472g	Group III	0.599583
YALI1_F29905g	Group III	0.90466
YALI1_C21401g	Group III	1.51999
YALI1_D13201g	Group III	0.677625
YALI1_C28611g	Group III	2.09223
YALI1_E36395g	Group III	0.786973
YALI1_F28995g	Group III	0.1939
YALI1_B21737g	Group III	1.38419
YALI1_B22677g	Group III	0.0969501
YALI1_E01081g	Group III	1.13486
YALI1_D32519g	Group III	0.400198
YALI1_F25496g	Group III	0.945375
YALI1_E39333g	Group III	1.66122
YALI1_A19428g	Group III	1.36158
YALI1_F22481g	Group III	0.608458
YALI1_E24078g	Group III	0.969457
YALI1_A20229g	Group III	2.00808
YALI1_A01198g	Group III	1.0347
YALI1_A09166g	Group III	0.396809
YALI1_E13329g	Group III	0.410187
YALI1_F35163g	Group III	1.6841
YALI1_F15886g	Group III	0.837856
YALI1_D14431g	Group III	0.972088
YALI1_A10267g	Group III	2.38059
YALI1_E32361g	Group III	1.41238
YALI1_E26076g	Group III	1.8483
YALI1_C13302g	Group III	0.696801
YALI1_E18025g	Group III	0.997596
YALI1_A14305g	Group III	1.42259
YALI1_D18982g	Group III	#N/A
YALI1_F11186g	Group III	1.34267
YALI1_D23337g	Group III	0.600342
YALI1_D29371g	Group III	1.06181
YALI1_C07239g	Group III	0.0948987
YALI1_F29828g	Group III	1.97958
YALI1_D30653g	Group III	0.17245
YALI1_D19562g	Group III	#N/A
YALI1_F24115g	Group III	0.891906
YALI1_B10182g	Group III	1.81168
YALI1_E01163g	Group III	1.10427
YALI1_F03909g	Group III	1.19123
YALI1_D20931g	Group III	0.990996
YALI1_E34942g	Group III	0.466154
YALI1_D05099g	Group III	0.749513
YALI1_E40640g	Group III	0.21321
YALI1_F34095g	Group III	0.204023
YALI1_C07495g	Group III	0.360018
YALI1_E38136g	Group III	0.766905
YALI1_F22794g	Group III	1.40025
YALI1_E35503g	Group III	0.877546
YALI1_B01578g	Group III	0.539692
YALI1_E27229g	Group III	0.265788
YALI1_B15592g	Group III	2.77913
YALI1_E39862g	Group III	0.247771
YALI1_B20992g	Group III	2.22134
YALI1_D21385g	Group III	1.26352
YALI1_D23688g	Group III	2.38576
YALI1_F24343g	Group III	0.400867
YALI1_D20904g	Group III	1.22418
YALI1_D21986g	Group III	1.79621
YALI1_B14882g	Group III	1.55432
YALI1_D04789g	Group III	1.67232
YALI1_D22888g	Group III	1.52752
YALI1_A00829g	Group III	0.704115
YALI1_C06032g	Group III	1.23877
YALI1_E25617g	Group III	0.753839
YALI1_A09325g	Group III	0.911438
YALI1_B22667g	Group III	0.504373
YALI1_D27844g	Group III	0.728107
YALI1_D03718g	Group III	2.19404
YALI1_C26616g	Group III	1.31297
YALI1_A01093g	Group III	2.78167
YALI1_D21044g	Group III	0.502723
YALI1_B22372g	Group III	0.727884
YALI1_D11810g	Group III	0.726903
YALI1_D22313g	Group III	1.0582
YALI1_A02552g	Group III	1.16634
YALI1_D28404g	Group III	1.27939
YALI1_F10839g	Group III	1.27993
YALI1_E03651g	Group III	0.331967
YALI1_F19140g	Group III	0.648638
YALI1_A20739g	Group III	0.256824
YALI1_F34712g	Group III	0.591021
YALI1_C13817g	Group III	2.11694
YALI1_C04818g	Group III	1.3041
YALI1_E03507g	Group III	0.820776
YALI1_F36059g	Group III	0.621926
YALI1_C19395g	Group III	0.133117
YALI1_D09897g	Group III	0.510304
YALI1_E27339g	Group III	0.743269
YALI1_F34264g	Group III	0.700235
YALI1_F08930g	Group III	0.833753
YALI1_E14535g	Group III	0.956613
YALI1_D20381g	Group III	0.718608
YALI1_E36847g	Group III	0.855427
YALI1_E25955g	Group III	1.66777
YALI1_D14915g	Group III	0.306057
YALI1_E32722g	Group III	0.425484
YALI1_B16968g	Group III	0.0675618
YALI1_F00976g	Group III	1.44721
YALI1_E29512g	Group III	0.927359
YALI1_A20370g	Group III	0.0401803
YALI1_D30249g	Group III	#N/A
YALI1_C11100g	Group III	0.98346
YALI1_A09372g	Group III	0.474182
YALI1_A05527g	Group III	0.734841
YALI1_F19938g	Group III	0.282868
YALI1_E28545g	Group III	0.347888
YALI1_A20484g	Group III	0.242108
YALI1_F07655g	Group III	0.256646
YALI1_B15792g	Group III	0.379684
YALI1_E38744g	Group III	0.245096
YALI1_C33055g	Group III	0.282779
YALI1_A01468g	Group III	0.420712
YALI1_B27280g	Group III	0.493848
YALI1_D03167g	Group III	1.4213
YALI1_F09314g	Group III	0.881738
YALI1_E14489g	Group III	1.08242
YALI1_E32054g	Group III	0.443946
YALI1_B04391g	Group III	0.465575
YALI1_A22330g	Group III	0.476278
YALI1_D05195g	Group III	0.580185
YALI1_F02942g	Group III	0.739479
YALI1_C08983g	Group III	0.333706
YALI1_E33843g	Group III	0.464549
YALI1_B18645g	Group III	0.946133
YALI1_E31034g	Group III	0.426063
YALI1_E14505g	Group III	0.179808
YALI1_E04590g	Group III	0.438639
YALI1_B09299g	Group III	1.01106
YALI1_F24079g	Group III	0.378034
YALI1_F33791g	Group III	0.704784
YALI1_C30078g	Group III	0.437212
YALI1_D08402g	Group III	1.76
YALI1_F13875g	Group III	0.410366
YALI1_D06828g	Group III	0.536258
YALI1_F29765g	Group III	0.268999
YALI1_F02309g	Group III	0.171513
YALI1_D34739g	Group III	0.315735
YALI1_B04747g	Group III	0.104041
YALI1_A22496g	Group III	0.170086
YALI1_C08922g	Group III	0.637088
YALI1_E29939g	Group III	0.637088
YALI1_F26012g	Group III	0.586116
YALI1_F18152g	Group III	0.393286
YALI1_E20995g	Group III	0.38071
YALI1_E40282g	Group III	0.305701
YALI1_D01036g	Group III	0.824254
YALI1_F33403g	Group III	0.620722
YALI1_B05404g	Group III	0.321933
YALI1_E00869g	Group III	1.03827
YALI1_D20968g	Group III	0.610242
YALI1_D10316g	Group III	0.686098
YALI1_F24564g	Group III	0.678606
YALI1_F29253g	Group III	1.28029
YALI1_D20018g	Group III	0.583485
YALI1_F17547g	Group III	0.415717
YALI1_C21544g	Group III	0.575948
YALI1_F37068g	Group III	0.173163
YALI1_E31717g	Group III	0.312301
YALI1_E29005g	Group III	1.11488
YALI1_E19316g	Group III	0.639139
YALI1_D01890g	Group III	0.37576
YALI1_C32609g	Group III	0.388514
YALI1_E28680g	Group III	1.66238
YALI1_D27748g	Group III	1.44078
YALI1_B26235g	Group III	0.541342
YALI1_A21449g	Group III	0.659609
YALI1_B02717g	Group III	1.65266
YALI1_E18212g	Group III	0.716289
YALI1_F11583g	Group III	0.247771
YALI1_E32908g	Group III	0.480648
YALI1_F27132g	Group III	0.29085
YALI1_D13388g	Group III	0.330317
YALI1_F27968g	Group III	0.189753
YALI1_E07522g	Group III	0.495498
YALI1_B03404g	Group III	1.14173
YALI1_E17829g	Group III	0.552223
YALI1_D00273g	Group III	0.357877
YALI1_B02637g	Group III	0.424725
YALI1_E27059g	Group III	0.810831
YALI1_C06681g	Group III	0.544865
YALI1_F21426g	Group III	0.799593
YALI1_C11707g	Group III	2.89869
YALI1_F26620g	Group III	0.48872
YALI1_F07907g	Group III	0.932978
YALI1_E28150g	Group III	0.651894
YALI1_B29753g	Group III	0.273369
YALI1_B22499g	Group III	0.286435
YALI1_F07504g	Group III	2.32065
YALI1_D11203g	Group III	1.50322
YALI1_B06110g	Group III	1.44631
YALI1_C03969g	Group III	0.885573
YALI1_F24332g	Group III	0.465396
YALI1_C11096g	Group III	1.68664
YALI1_D11623g	Group III	0.995099
YALI1_F14746g	Group III	0.833441
YALI1_C09552g	Group III	1.87479
YALI1_F37770g	Group III	0.689398
YALI1_D09623g	Group III	1.08754
YALI1_E35012g	Group III	0.883076
YALI1_B18687g	Group III	0.901181
YALI1_A09139g	Group III	0.452419
YALI1_F29691g	Group III	0.507583
YALI1_E32357g	Group III	0.434626
YALI1_C13038g	Group III	0.722176
YALI1_E05403g	Group III	1.7195
YALI1_D19087g	Group III	0.791878
YALI1_C30653g	Group III	0.400466
YALI1_E24287g	Group III	1.68472
YALI1_D19365g	Group III	2.48793
YALI1_F11020g	Group III	1.01218
YALI1_C30524g	Group III	0.745633
YALI1_F17215g	Group III	0.368223
YALI1_C07721g	Group III	0.754507
YALI1_E13963g	Group III	0.729757
YALI1_F19841g	Group III	2.99051
YALI1_D03245g	Group III	1.05116
YALI1_A01717g	Group III	0.527963
YALI1_C26276g	Group III	0.348869
YALI1_E23525g	Group III	1.21197
YALI1_B25734g	Group III	0.180655
YALI1_D34213g	Group III	0.506781
YALI1_E40327g	Group III	0.452553
YALI1_F12254g	Group III	0.577598
YALI1_C33245g	Group III	1.21928
YALI1_E10455g	Group III	1.20639
YALI1_F38386g	Group II	0.170086
YALI1_B16544g	Group II	0.641815
YALI1_E01589g	Group II	0.128524
YALI1_C33458g	Group II	0.422585
YALI1_F27356g	Group II	0.431548
YALI1_C14787g	Group II	0.352793
YALI1_F26793g	Group II	0.55704
YALI1_A11439g	Group II	0.344944
YALI1_B16022g	Group II	0.280415
YALI1_E00389g	Group II	0.420712
YALI1_B21935g	Group II	1.0611
YALI1_E24532g	Group II	0.744563
YALI1_D24918g	Group II	0.826083
YALI1_A17957g	Group II	1.03193
YALI1_E39210g	Group II	0.747417
YALI1_A20221g	Group II	0.921205
YALI1_F26234g	Group II	0.418081
YALI1_C32392g	Group II	0.846285
YALI1_D14500g	Group II	0.651537
YALI1_A18188g	Group II	0.0990907
YALI1_D02563g	Group II	0.703
YALI1_F05958g	Group II	1.68039
YALI1_B17964g	Group II	1.47615
YALI1_E12793g	Group II	0.349449
YALI1_E18095g	Group II	1.24247
YALI1_E09817g	Group II	0.429854
YALI1_F23922g	Group II	0.273012
YALI1_A21594g	Group II	0.504863
YALI1_D33820g	Group II	0.624691
YALI1_F02265g	Group II	0.760617
YALI1_C05931g	Group II	1.17897
YALI1_A02443g	Group II	0.691494
YALI1_F11449g	Group II	0.635171
YALI1_F01132g	Group II	0.938864
YALI1_A22192g	Group II	1.5987
YALI1_C23175g	Group II	0.652117
YALI1_F17522g	Group II	0.57733
YALI1_D21667g	Group II	1.16336
YALI1_E26742g	Group II	1.2109
YALI1_B21042g	Group II	0.477794
YALI1_B14752g	Group II	1.08563
YALI1_E33372g	Group II	0.153765
YALI1_F23047g	Group II	0.335847
YALI1_F34818g	Group II	0.382538
YALI1_D08884g	Group II	0.283849
YALI1_F39164g	Group II	0.399618
YALI1_D24069g	Group II	0.912954
YALI1_C11954g	Group II	0.333573
YALI1_E34397g	Group II	0.559671
YALI1_B17569g	Group II	1.38245
YALI1_D29951g	Group II	1.16037
YALI1_E21683g	Group II	1.31164
YALI1_C30632g	Group II	1.22071
YALI1_F24742g	Group II	0.844813
YALI1_F19764g	Group II	1.42794
YALI1_D29203g	Group II	1.71313
YALI1_E36805g	Group II	0.468786
YALI1_A06473g	Group II	0.702286
YALI1_F00866g	Group II	0.743269
YALI1_F31126g	Group II	0.540539
YALI1_C32786g	Group II	0.755845
YALI1_C12755g	Group II	0.861937
YALI1_F12504g	Group II	0.808958
YALI1_E33540g	Group II	1.26807
YALI1_B28735g	Group II	1.78381
YALI1_E07571g	Group II	0.489299
YALI1_B22905g	Group II	0.185829
YALI1_E15843g	Group II	0.46718
YALI1_E31592g	Group II	1.45684
YALI1_F38859g	Group II	0.743269
YALI1_C07670g	Group II	1.22365
YALI1_B07915g	Group II	#N/A
YALI1_D35484g	Group II	1.17776
YALI1_E37392g	Group II	0.804187
YALI1_B07220g	Group II	1.99617
YALI1_D14333g	Group II	0.464014
YALI1_F04818g	Group II	0.874335
YALI1_A17671g	Group II	1.13281
YALI1_E30234g	Group II	0.728285
YALI1_D13450g	Group II	0.617466
YALI1_C03513g	Group II	1.35186
YALI1_F09788g	Group II	1.87269
YALI1_B23794g	Group II	0.624735
YALI1_F22841g	Group II	0.465173
YALI1_B05891g	Group II	0.441404
YALI1_F12635g	Group II	0.903946
YALI1_B11183g	Group II	0.612739
YALI1_D07788g	Group II	1.29705
YALI1_E34367g	Group II	0.235731
YALI1_E39579g	Group II	0.407333
YALI1_F12176g	Group II	0.393865
YALI1_D30003g	Group II	0.532468
YALI1_B20493g	Group II	0.503124
YALI1_E10852g	Group II	1.66354
YALI1_C06994g	Group II	0.100785
YALI1_E21222g	Group II	0.0998488
YALI1_F39058g	Group II	0.328444
YALI1_F16270g	Group II	2.33693
YALI1_F32067g	Group II	1.05874
YALI1_D08910g	Group II	0.442742
YALI1_D24138g	Group II	1.30932
YALI1_F15418g	Group II	0.734707
YALI1_E15521g	Group II	1.30236
YALI1_D11368g	Group II	2.38491
YALI1_C01810g	Group II	0.202686
YALI1_F22171g	Group II	0.522969
YALI1_F26058g	Group II	2.18
YALI1_F16005g	Group II	0.43244
YALI1_D00232g	Group II	1.63179
YALI1_E40442g	Group II	0.550261
YALI1_F16702g	Group II	0.45282
YALI1_F04130g	Group II	1.02226
YALI1_E22902g	Group II	0.335669
YALI1_B12966g	Group II	0.439799
YALI1_D17666g	Group II	0.620454
YALI1_D30285g	Group II	0.371122
YALI1_E38020g	Group II	0.245854
YALI1_D02316g	Group II	0.578089
YALI1_A11500g	Group II	1.89432
YALI1_F28146g	Group II	0.445418
YALI1_D12342g	Group II	0.607477
YALI1_A17433g	Group II	0.891906
YALI1_B17773g	Group II	1.44774
YALI1_E18622g	Group II	1.03885
YALI1_E37812g	Group II	1.4019
YALI1_B17805g	Group II	0.686098
YALI1_F05979g	Group II	1.67932
YALI1_E29074g	Group II	0.0518643
YALI1_B04138g	Group II	0.198583
YALI1_F31854g	Group II	0.108768
YALI1_E34042g	Group II	0.357431
YALI1_C16275g	Group II	0.101365
YALI1_A09996g	Group II	0.599583
YALI1_D15362g	Group II	0.874959
YALI1_A07649g	Group II	0.0136462
YALI1_E14805g	Group II	0.752411
YALI1_B20935g	Group II	0.727349
YALI1_F11308g	Group II	1.48649
YALI1_B13888g	Group II	0.654614
YALI1_C05757g	Group II	0.530907
YALI1_F17930g	Group II	0.564888
YALI1_E12987g	Group II	0.646899
YALI1_A04815g	Group II	1.06315
YALI1_A18817g	Group II	0.508029
YALI1_C28434g	Group II	0.314441
YALI1_E14925g	Group II	0.573986
YALI1_E16097g	Group II	0.519267
YALI1_E40995g	Group II	0.816852
YALI1_C19866g	Group II	1.29732
YALI1_E01251g	Group II	0.806238
YALI1_F21192g	Group II	0.435696
YALI1_E08021g	Group II	0.382761
YALI1_E25675g	Group II	0.361578
YALI1_A14670g	Group II	0.591958
YALI1_C29148g	Group II	0.935074
YALI1_E20729g	Group II	0.204023
YALI1_C15201g	Group II	0.647345
YALI1_E17760g	Group II	0.204871
YALI1_E01392g	Group II	1.40221
YALI1_B01317g	Group II	1.06926
YALI1_A00983g	Group II	0.79228
YALI1_F23719g	Group II	0.269445
YALI1_E14604g	Group II	0.308198
YALI1_E16820g	Group II	1.14869
YALI1_E20885g	Group II	0.0820107
YALI1_B29742g	Group II	0.562569
YALI1_F25999g	Group II	0.365993
YALI1_F35610g	Group II	1.19694
YALI1_D15937g	Group II	0.485509
YALI1_F11261g	Group II	0.432976
YALI1_D15848g	Group II	0.175572
YALI1_B20834g	Group II	0.73105
YALI1_B29266g	Group II	0.315958
YALI1_A20149g	Group II	0.73435
YALI1_F25570g	Group II	0.628258
YALI1_E19757g	Group II	0.677224
YALI1_A02546g	Group II	2.22343
YALI1_D13108g	Group II	1.51579
YALI1_F31934g	Group II	1.21567
YALI1_D13788g	Group II	0.644892
YALI1_F15817g	Group II	0.092892
YALI1_A20320g	Group II	0.963927
YALI1_B16687g	Group II	0.0161435
YALI1_E27406g	Group II	0.353328
YALI1_D32002g	Group II	0.279835
YALI1_B23420g	Group II	0.428516
YALI1_E07874g	Group II	0.683958
YALI1_A05229g	Group II	1.8928
YALI1_A16461g	Group II	0.405416
YALI1_A14703g	Group II	0.671962
YALI1_B02533g	Group II	0.737383
YALI1_F15859g	Group II	0.0327775
YALI1_F39645g	Group II	1.0574
YALI1_F33426g	Group II	0.354131
YALI1_F31689g	Group II	0.368669
YALI1_A10619g	Group II	0.452642
YALI1_F33587g	Group II	0.196041
YALI1_F06236g	Group II	0.180789
YALI1_E06441g	Group II	1.49412
YALI1_C08040g	Group II	0.83906
YALI1_E30707g	Group II	1.1333
YALI1_E31805g	Group II	0.474717
YALI1_F22568g	Group II	0.112157
YALI1_F29944g	Group II	0.608101
YALI1_F31587g	Group II	0.150464
YALI1_F07819g	Group II	1.39012
YALI1_E04278g	Group II	0.745856
YALI1_D03412g	Group II	0.637088
YALI1_F37540g	Group II	0.225251
YALI1_F38869g	Group II	0.498397
YALI1_E29776g	Group II	0.921249
YALI1_A15722g	Group II	0.937125
YALI1_E05145g	Group II	0.944216
YALI1_F03481g	Group II	0.57024
YALI1_C24124g	Group II	0.11684
YALI1_B16087g	Group II	0.637088
YALI1_C33270g	Group II	0.297941
YALI1_B30182g	Group II	0.250982
YALI1_B14804g	Group II	0.670401
YALI1_B10891g	Group II	0.694438
YALI1_B11983g	Group II	0.792815
YALI1_D07299g	Group II	0.537284
YALI1_B06607g	Group II	0.308733
YALI1_D24626g	Group II	1.55281
YALI1_C16305g	Group II	0.480336
YALI1_E02468g	Group II	0.316047
YALI1_E13132g	Group II	0.598825
YALI1_E19826g	Group II	1.70095
YALI1_C03674g	Group II	1.27645
YALI1_F38551g	Group II	0.410366
YALI1_C33193g	Group II	1.24715
YALI1_E33234g	Group II	0.188237
YALI1_C18750g	Group II	1.04429
YALI1_D23224g	Group II	1.07359
YALI1_C23359g	Group II	1.16639
YALI1_D09488g	Group II	0.984173
YALI1_D02416g	Group II	0.859173
YALI1_A19759g	Group II	0.235195
YALI1_A07381g	Group II	1.05874
YALI1_F34472g	Group II	0.763783
YALI1_E38491g	Group II	0.0623888
YALI1_A21565g	Group II	0.695374
YALI1_B30123g	Group II	2.16354
YALI1_C03378g	Group II	0.273993
YALI1_D27995g	Group II	0.663711
YALI1_D35394g	Group II	0.59334
YALI1_D03278g	Group II	0.936724
YALI1_B15852g	Group II	0.791031
YALI1_F03974g	Group II	0.361578
YALI1_D02085g	Group II	1.05914
YALI1_F36996g	Group II	0.364433
YALI1_F29640g	Group II	0.420087
YALI1_D03144g	Group II	0.422897
YALI1_B20777g	Group II	0.304853
YALI1_D35435g	Group II	0.771498
YALI1_E05329g	Group II	0.25843
YALI1_B09310g	Group II	0.700235
YALI1_C30541g	Group II	2.04211
YALI1_F09317g	Group II	0.318544
YALI1_E25400g	Group II	0.0602482
YALI1_C05710g	Group II	0.557441
YALI1_F27834g	Group II	0.341109
YALI1_D05370g	Group II	0.549102
YALI1_C32137g	Group II	0.388692
YALI1_E02102g	Group II	0.129282
YALI1_F24126g	Group II	0.336561
YALI1_F23399g	Group II	1.00473
YALI1_F04763g	Group II	0.637088
YALI1_E08176g	Group II	0.840933
YALI1_E05285g	Group II	0.559046
YALI1_D34508g	Group II	0
YALI1_E12103g	Group II	0.593697
YALI1_E37419g	Group II	1.49604
YALI1_D17564g	Group II	1.18753
YALI1_F39183g	Group II	0.328578
YALI1_D26610g	Group II	0.105468
YALI1_E31131g	Group II	0.679944
YALI1_E24633g	Group II	1.31039
YALI1_E04033g	Group II	0
YALI1_B04466g	Group II	0.605202
YALI1_D35119g	Group II	0.40332
YALI1_B13150g	Group II	0.351768
YALI1_E37063g	Group II	0.0323316
YALI1_C03774g	Group II	0.867779
YALI1_A16988g	Group II	0.462364
YALI1_E10712g	Group II	0.48872
YALI1_E15606g	Group II	0.165181
YALI1_B25062g	Group II	0.380977
YALI1_F39665g	Group II	0.681237
YALI1_D20695g	Group II	0.677045
YALI1_B05226g	Group II	0.547541
YALI1_E24174g	Group II	0.793662
YALI1_A02561g	Group II	1.21045
YALI1_E23945g	Group II	0.509679
YALI1_C15186g	Group II	0.56248
YALI1_D12880g	Group II	0.13722
YALI1_D27547g	Group II	0.100206
YALI1_C29920g	Group II	0.73765
YALI1_B07500g	Group II	0.505309
YALI1_D06408g	Group II	0.212363
YALI1_C01876g	Group II	0.335981
YALI1_A00558g	Group II	0.410054
YALI1_B19713g	Group II	0.791432
YALI1_E01885g	Group II	0.268642
YALI1_F37248g	Group II	0.3218
YALI1_D10022g	Group II	0.426286
YALI1_E23555g	Group II	0.858058
YALI1_F39620g	Group II	0.260481
YALI1_B18460g	Group II	0.185829
YALI1_E14003g	Group II	0.991799
YALI1_E20423g	Group II	0.695998
YALI1_E02305g	Group II	0.0571711
YALI1_D31387g	Group II	1.27181
YALI1_A06149g	Group II	0.751074
YALI1_D29852g	Group II	0.657959
YALI1_C21298g	Group II	0.45505
YALI1_F09456g	Group II	0.700949
YALI1_F17520g	Group II	0.767618
YALI1_F02289g	Group II	0.48872
YALI1_E36365g	Group II	0.223824
YALI1_F32330g	Group II	0.226767
YALI1_E02454g	Group II	0.235954
YALI1_E34711g	Group II	0.91456
YALI1_E05681g	Group II	1.52311
YALI1_E11289g	Group II	1.2979
YALI1_B01962g	Group II	0.72057
YALI1_E20635g	Group II	0.275866
YALI1_D00995g	Group II	0.263692
YALI1_E37198g	Group II	1.11087
YALI1_D14156g	Group II	0.33995
YALI1_F10342g	Group II	0.400421
YALI1_B10130g	Group II	0.78238
YALI1_E26860g	Group II	1.53555
YALI1_B22266g	Group II	0.314441
YALI1_D20359g	Group II	1.40743
YALI1_F00286g	Group II	1.16242
YALI1_B25744g	Group II	0.289602
YALI1_B06015g	Group II	1.29888
YALI1_C00615g	Group II	0.442207
YALI1_C28396g	Group II	0.545266
YALI1_A11231g	Group II	0.464014
YALI1_F10122g	Group II	0.251116
YALI1_E02239g	Group II	1.42018
YALI1_C19005g	Group II	1.42749
YALI1_F32989g	Group II	0.140341
YALI1_D12447g	Group II	0.742244
YALI1_F14712g	Group I	0
YALI1_E13287g	Group I	0
YALI1_F31866g	Group I	0
YALI1_E31389g	Group I	0
YALI1_C21634g	Group I	0
YALI1_E31396g	Group I	0
YALI1_F33345g	Group I	0
YALI1_E41206g	Group I	0
YALI1_E41061g	Group I	0
YALI1_A01777g	Group I	0
YALI1_F23364g	Group I	0
YALI1_E23184g	Group I	0
YALI1_F19249g	Group I	0
YALI1_B05646g	Group I	0
YALI1_D12930g	Group I	0
YALI1_F17907g	Group I	0
YALI1_D26146g	Group I	0
YALI1_F32090g	Group I	0
YALI1_A21775g	Group I	0
YALI1_F09230g	Group I	0
YALI1_E23912g	Group I	0
YALI1_E29150g	Group I	0
YALI1_D10600g	Group I	0
YALI1_F03407g	Group I	0
YALI1_E17583g	Group I	0
YALI1_F11871g	Group I	0
YALI1_E41367g	Group I	0
YALI1_F11878g	Group I	0
YALI1_E19902g	Group I	0
YALI1_B18811g	Group I	0
YALI1_B23440g	Group I	0
YALI1_F13373g	Group I	0
YALI1_D18673g	Group I	0
YALI1_B28830g	Group I	0
YALI1_F03494g	Group I	0
YALI1_F03855g	Group I	0
YALI1_D36137g	Group I	0
YALI1_E18242g	Group I	0
YALI1_F26039g	Group I	0
YALI1_E37157g	Group I	0
YALI1_E19327g	Group I	0
YALI1_F37998g	Group I	0
YALI1_C15832g	Group I	0
YALI1_E00551g	Group I	0
YALI1_B18205g	Group I	0
YALI1_D33418g	Group I	0
YALI1_E27697g	Group I	0.0134232
YALI1_F15186g	Group I	0.0169908
YALI1_E02056g	Group I	0.017303
YALI1_E03439g	Group I	0.0176151
YALI1_F07344g	Group I	0.020826
YALI1_D10424g	Group I	0.0222976
YALI1_C20314g	Group I	0.0244828
YALI1_C08702g	Group I	0.024572
YALI1_E17037g	Group I	0.0247058
YALI1_E32332g	Group I	0.0261328
YALI1_F38670g	Group I	0.0264004
YALI1_D14462g	Group I	0.0268464
YALI1_A10934g	Group I	0.0275153
YALI1_A05407g	Group I	0.0276937
YALI1_F08170g	Group I	0.027872
YALI1_A09553g	Group I	0.0281396
YALI1_F08260g	Group I	0.0282288
YALI1_C09230g	Group I	0.0284072
YALI1_F27667g	Group I	0.028764
YALI1_F27175g	Group I	0.028764
YALI1_E05599g	Group I	0.0293437
YALI1_F34105g	Group I	0.0295221
YALI1_E40467g	Group I	0.029745
YALI1_D30843g	Group I	0.029745
YALI1_C00772g	Group I	0.0301464
YALI1_D14300g	Group I	0.0306815
YALI1_B05690g	Group I	0.0309491
YALI1_F18105g	Group I	0.0310829
YALI1_D04680g	Group I	0.0313951
YALI1_D03575g	Group I	0.0313951
YALI1_E19494g	Group I	0.032064
YALI1_E17786g	Group I	0.0321532
YALI1_D11614g	Group I	0.0323762
YALI1_E29930g	Group I	0.0338032
YALI1_E36179g	Group I	0.0340262
YALI1_E41315g	Group I	0.0342938
YALI1_E25317g	Group I	0.0348289
YALI1_E33024g	Group I	0.036256
YALI1_E23610g	Group I	0.0371479
YALI1_E24442g	Group I	0.038129
YALI1_E37040g	Group I	0.0382627
YALI1_F22993g	Group I	0.0382627
YALI1_D34893g	Group I	0.0384411
YALI1_A09766g	Group I	0.0386641
YALI1_F09803g	Group I	0.0387979
YALI1_B29977g	Group I	0.0392884
YALI1_A18847g	Group I	0.0396452
YALI1_B20730g	Group I	0.0399574
YALI1_E37886g	Group I	0.0411168
YALI1_C03582g	Group I	0.0412952
YALI1_B14121g	Group I	0.0412952
YALI1_E09615g	Group I	0.0412952
YALI1_F14175g	Group I	0.0415628
YALI1_C10718g	Group I	0.0416966
YALI1_D27762g	Group I	0.041875
YALI1_A09949g	Group I	0.0420533
YALI1_F11930g	Group I	0.0424547
YALI1_A19974g	Group I	0.0424547
YALI1_C16333g	Group I	0.043302
YALI1_C33299g	Group I	0.0447291
YALI1_F24905g	Group I	0.0450412
YALI1_F29604g	Group I	0.0464683
YALI1_C12007g	Group I	0.0469588
YALI1_D26586g	Group I	0.0473156
YALI1_E36404g	Group I	0.0479399
YALI1_D05019g	Group I	0.0479399
YALI1_F23664g	Group I	0.048698
YALI1_C30187g	Group I	0.0492332
YALI1_F27101g	Group I	0.050794
YALI1_D16029g	Group I	0.0514629
YALI1_B07538g	Group I	0.0518643
YALI1_D23653g	Group I	0.0518643
YALI1_D03647g	Group I	0.0518643
YALI1_F08431g	Group I	0.052444
YALI1_B26888g	Group I	0.052444
YALI1_E03789g	Group I	0.0525778
YALI1_F29876g	Group I	0.0529792
YALI1_E02007g	Group I	0.0530684
YALI1_E16649g	Group I	0.0535143
YALI1_F10688g	Group I	0.0535589
YALI1_E16974g	Group I	0.0537373
YALI1_A02775g	Group I	0.0539603
YALI1_D17206g	Group I	0.0540495
YALI1_F20820g	Group I	0.0542279
YALI1_B09592g	Group I	0.0542725
YALI1_E16501g	Group I	0.0547184
YALI1_C31252g	Group I	0.0550752
YALI1_C23707g	Group I	0.0560563
YALI1_F20712g	Group I	0.0569036
YALI1_C10555g	Group I	0.0569482
YALI1_F33812g	Group I	0.0571711
YALI1_C29810g	Group I	0.0576171
YALI1_E27104g	Group I	0.0584198
YALI1_C14516g	Group I	0.0586874
YALI1_E20269g	Group I	0.0589104
YALI1_D08360g	Group I	0.058955
YALI1_F25663g	Group I	0.0594455
YALI1_C30946g	Group I	0.0602482
YALI1_D32209g	Group I	0.0604712
YALI1_F02047g	Group I	0.0609171
YALI1_A03289g	Group I	0.0610955
YALI1_E39295g	Group I	0.0610955
YALI1_B29905g	Group I	0.0610955
YALI1_B19390g	Group I	0.0610955
YALI1_E06616g	Group I	0.0613185
YALI1_F03529g	Group I	0.0614077
YALI1_D02362g	Group I	0.0616307
YALI1_D07379g	Group I	0.0619428
YALI1_F13644g	Group I	0.0619428
YALI1_F27731g	Group I	0.0623888
YALI1_E00746g	Group I	0.0627901
YALI1_D08285g	Group I	0.0631023
YALI1_F09846g	Group I	0.0632361
YALI1_F32792g	Group I	0.0632361
YALI1_E04201g	Group I	0.0632361
YALI1_B28659g	Group I	0.0632807
YALI1_E26205g	Group I	0.0634145
YALI1_B15733g	Group I	0.0637266
YALI1_B27874g	Group I	0.0642618
YALI1_B18930g	Group I	0.0643956
YALI1_F10900g	Group I	0.0644402
YALI1_F27686g	Group I	0.0651983
YALI1_C06597g	Group I	0.0655997
YALI1_F04497g	Group I	0.0658672
YALI1_D21167g	Group I	0.0659118
YALI1_A18557g	Group I	0.0660456
YALI1_E25905g	Group I	0.0667145
YALI1_C26036g	Group I	0.0668037
YALI1_C12788g	Group I	0.0668929
YALI1_E25424g	Group I	0.0668929
YALI1_F04070g	Group I	0.0670713
YALI1_E03300g	Group I	0.0671159
YALI1_F32305g	Group I	0.0675618
YALI1_E39676g	Group I	0.0684092
YALI1_F16035g	Group I	0.0688551
YALI1_C24707g	Group I	0.0689443
YALI1_D12483g	Group I	0.0691227
YALI1_E39924g	Group I	0.0693902
YALI1_B15482g	Group I	0.0693902
YALI1_E27076g	Group I	0.0700592
YALI1_C30130g	Group I	0.0704159
YALI1_B14418g	Group I	0.0705497
YALI1_E35181g	Group I	0.0707727
YALI1_F00654g	Group I	0.0709065
YALI1_D08783g	Group I	0.0711741
YALI1_F02545g	Group I	0.0712187
YALI1_E35815g	Group I	0.0717538
YALI1_C24367g	Group I	0.0721998
YALI1_E25713g	Group I	0.0728241
YALI1_E02616g	Group I	0.0730917
YALI1_B20153g	Group I	0.073493
YALI1_E40691g	Group I	0.0743403
YALI1_D02936g	Group I	0.0749647
YALI1_F08562g	Group I	0.075143
YALI1_A14736g	Group I	0.0752768
YALI1_A09638g	Group I	0.075589
YALI1_F37213g	Group I	0.0760349
YALI1_B07374g	Group I	0.0761241
YALI1_F10786g	Group I	0.0763025
YALI1_D26114g	Group I	0.0767485
YALI1_B22561g	Group I	0.0768823
YALI1_D14260g	Group I	0.0768823
YALI1_F03803g	Group I	0.0771944
YALI1_F35578g	Group I	0.0780417
YALI1_B04309g	Group I	0.0782201
YALI1_D26559g	Group I	0.0787107
YALI1_B18368g	Group I	0.0789336
YALI1_F15517g	Group I	0.0794688
YALI1_F08705g	Group I	0.0796472
YALI1_F28274g	Group I	0.0803607
YALI1_B27307g	Group I	0.0805837
YALI1_B19079g	Group I	0.0808512
YALI1_A11270g	Group I	0.0808958
YALI1_C06511g	Group I	0.0810742
YALI1_F22858g	Group I	0.0810742
YALI1_A21311g	Group I	0.081431
YALI1_A05116g	Group I	0.0815648
YALI1_D35768g	Group I	0.0819215
YALI1_F18920g	Group I	0.0828134
YALI1_F38986g	Group I	0.0829472
YALI1_C25244g	Group I	0.0833486
YALI1_F29317g	Group I	0.0833486
YALI1_F19244g	Group I	0.0839729
YALI1_A17177g	Group I	0.0841513
YALI1_F25485g	Group I	0.0843297
YALI1_F00821g	Group I	0.0843743
YALI1_D13226g	Group I	0.0844635
YALI1_A00325g	Group I	0.0848202
YALI1_D14639g	Group I	0.084954
YALI1_D03990g	Group I	0.084954
YALI1_E04575g	Group I	0.084954
YALI1_D03952g	Group I	0.0850432
YALI1_E06015g	Group I	0.0853108
YALI1_D09103g	Group I	0.0853554
YALI1_B07284g	Group I	0.0854445
YALI1_B01752g	Group I	0.0854891
YALI1_D04055g	Group I	0.0858905
YALI1_C33152g	Group I	0.0861135
YALI1_F34521g	Group I	0.0861581
YALI1_B26112g	Group I	0.086604
YALI1_E25866g	Group I	0.0870054
YALI1_E27243g	Group I	0.0874513
YALI1_D32153g	Group I	0.0878527
YALI1_C15398g	Group I	0.0880757
YALI1_B29202g	Group I	0.0882986
YALI1_D30506g	Group I	0.0886108
YALI1_F09361g	Group I	0.0888338
YALI1_D14609g	Group I	0.0889676
YALI1_E35963g	Group I	0.0891906
YALI1_D28213g	Group I	0.0891906
YALI1_B27485g	Group I	0.0897703
YALI1_F37734g	Group I	0.0897703
YALI1_C09950g	Group I	0.0900825
YALI1_E34857g	Group I	0.0902608
YALI1_D12172g	Group I	0.0903946
YALI1_C06626g	Group I	0.0903946
YALI1_C19348g	Group I	0.0903946
YALI1_B08616g	Group I	0.0916433
YALI1_C02188g	Group I	0.0919555
YALI1_F23024g	Group I	0.0919555
YALI1_C07780g	Group I	0.0927136
[truncated: 4,449 more rows]

## Sheet: Fig4D_YLIvYB Blast
Y.lip Gene	Y.bubula Gene	% ID	% ID lost	%lost per Myear
YALI1_D36137g	yHMPu5000035643_Yarrowia_bubula@Seq_175	100	0	0
YALI1_D18673g	yHMPu5000035643_Yarrowia_bubula@Seq_1846	100	0	0
YALI1_F19249g	yHMPu5000035643_Yarrowia_bubula@Seq_349	100	0	0
YALI1_E13287g	yHMPu5000035643_Yarrowia_bubula@Seq_485	100	0	0
YALI1_E23912g	yHMPu5000035643_Yarrowia_bubula@Seq_4313	100	0	0
YALI1_F31866g	yHMPu5000035643_Yarrowia_bubula@Seq_1739	100	0	0
YALI1_A01777g	yHMPu5000035643_Yarrowia_bubula@Seq_3579	100	0	0
YALI1_F26039g	yHMPu5000035643_Yarrowia_bubula@Seq_4776	100	0	0
YALI1_D34508g	yHMPu5000035643_Yarrowia_bubula@Seq_6179	100	0	0
YALI1_C15832g	yHMPu5000035643_Yarrowia_bubula@Seq_3001	100	0	0
YALI1_D33418g	yHMPu5000035643_Yarrowia_bubula@Seq_1468	100	0	0
YALI1_F09230g	yHMPu5000035643_Yarrowia_bubula@Seq_727	100	0	0			MCM Tree between Y.bub and Y.kee (Shen 2018)
YALI1_B18811g	yHMPu5000035643_Yarrowia_bubula@Seq_28	100	0	0			22.4239
YALI1_C21732g	yHMPu5000035643_Yarrowia_bubula@Seq_1115	100	0	0
YALI1_B18205g	yHMPu5000035643_Yarrowia_bubula@Seq_6597	100	0	0
YALI1_F32090g	yHMPu5000035643_Yarrowia_bubula@Seq_4982	100	0	0
YALI1_E19327g	yHMPu5000035643_Yarrowia_bubula@Seq_5179	100	0	0
YALI1_B05646g	yHMPu5000035643_Yarrowia_bubula@Seq_6254	100	0	0
YALI1_E37157g	yHMPu5000035643_Yarrowia_bubula@Seq_575	100	0	0
YALI1_F03855g	yHMPu5000035643_Yarrowia_bubula@Seq_5921	100	0	0
YALI1_F17907g	yHMPu5000035643_Yarrowia_bubula@Seq_6389	100	0	0
YALI1_F03494g	yHMPu5000035643_Yarrowia_bubula@Seq_5122	100	0	0
YALI1_D12930g	yHMPu5000035643_Yarrowia_bubula@Seq_3704	100	0	0
YALI1_E41367g	yHMPu5000035643_Yarrowia_bubula@Seq_2446	100	0	0
YALI1_F14712g	yHMPu5000035643_Yarrowia_bubula@Seq_185	100	0	0
YALI1_F03407g	yHMPu5000035643_Yarrowia_bubula@Seq_1265	100	0	0
YALI1_B23440g	yHMPu5000035643_Yarrowia_bubula@Seq_6369	100	0	0
YALI1_E17583g	yHMPu5000035643_Yarrowia_bubula@Seq_4360	100	0	0
YALI1_E17583g	yHMPu5000035643_Yarrowia_bubula@Seq_174	100	0	0
YALI1_E31396g	yHMPu5000035643_Yarrowia_bubula@Seq_3823	100	0	0
YALI1_F13373g	yHMPu5000035643_Yarrowia_bubula@Seq_3261	100	0	0
YALI1_E19902g	yHMPu5000035643_Yarrowia_bubula@Seq_2329	100	0	0
YALI1_E29150g	yHMPu5000035643_Yarrowia_bubula@Seq_5949	100	0	0
YALI1_F11871g	yHMPu5000035643_Yarrowia_bubula@Seq_3285	100	0	0
YALI1_E41061g	yHMPu5000035643_Yarrowia_bubula@Seq_1591	100	0	0
YALI1_F23364g	yHMPu5000035643_Yarrowia_bubula@Seq_3750	100	0	0
YALI1_D26146g	yHMPu5000035643_Yarrowia_bubula@Seq_332	100	0	0
YALI1_E18242g	yHMPu5000035643_Yarrowia_bubula@Seq_928	100	0	0
YALI1_A03029g	yHMPu5000035643_Yarrowia_bubula@Seq_5297	100	0	0
YALI1_F37998g	yHMPu5000035643_Yarrowia_bubula@Seq_3895	100	0	0
YALI1_E31389g	yHMPu5000035643_Yarrowia_bubula@Seq_948	100	0	0
YALI1_E04033g	yHMPu5000035643_Yarrowia_bubula@Seq_6324	100	0	0
YALI1_C21634g	yHMPu5000035643_Yarrowia_bubula@Seq_1657	100	0	0
YALI1_E27161g	yHMPu5000035643_Yarrowia_bubula@Seq_5091	100	0	0
YALI1_F33345g	yHMPu5000035643_Yarrowia_bubula@Seq_3159	100	0	0
YALI1_E23184g	yHMPu5000035643_Yarrowia_bubula@Seq_6089	100	0	0
YALI1_E00551g	yHMPu5000035643_Yarrowia_bubula@Seq_542	100	0	0
YALI1_E41206g	yHMPu5000035643_Yarrowia_bubula@Seq_2135	100	0	0
YALI1_D10600g	yHMPu5000035643_Yarrowia_bubula@Seq_6338	100	0	0
YALI1_A21775g	yHMPu5000035643_Yarrowia_bubula@Seq_1471	100	0	0
YALI1_B28830g	yHMPu5000035643_Yarrowia_bubula@Seq_5252	100	0	0
YALI1_F11878g	yHMPu5000035643_Yarrowia_bubula@Seq_3770	100	0	0
YALI1_C15964g YALI1_F33331g	yHMPu5000035643_Yarrowia_bubula@Seq_6698	100	0	0
YALI1_C15964g YALI1_F33331g	yHMPu5000035643_Yarrowia_bubula@Seq_861	100	0	0
YALI1_E27697g	yHMPu5000035643_Yarrowia_bubula@Seq_4687	99.699	0.301	0.0134232
YALI1_A07649g	yHMPu5000035643_Yarrowia_bubula@Seq_4198	99.694	0.306	0.0136462
YALI1_E33760g	yHMPu5000035643_Yarrowia_bubula@Seq_3500	99.645	0.355	0.0158313
YALI1_B16687g	yHMPu5000035643_Yarrowia_bubula@Seq_2511	99.638	0.362	0.0161435
YALI1_F15186g	yHMPu5000035643_Yarrowia_bubula@Seq_1394	99.619	0.381	0.0169908
YALI1_E02056g	yHMPu5000035643_Yarrowia_bubula@Seq_2107	99.612	0.388	0.017303
YALI1_E03439g	yHMPu5000035643_Yarrowia_bubula@Seq_6048	99.605	0.395	0.0176151
YALI1_F07344g	yHMPu5000035643_Yarrowia_bubula@Seq_650	99.533	0.467	0.020826
YALI1_D01094g	yHMPu5000035643_Yarrowia_bubula@Seq_6703	99.51	0.49	0.0218517
YALI1_D10424g	yHMPu5000035643_Yarrowia_bubula@Seq_1365	99.5	0.5	0.0222976
YALI1_B27320g	yHMPu5000035643_Yarrowia_bubula@Seq_3352	99.494	0.506	0.0225652
YALI1_C20314g	yHMPu5000035643_Yarrowia_bubula@Seq_2966	99.451	0.549	0.0244828
YALI1_C08702g	yHMPu5000035643_Yarrowia_bubula@Seq_5774	99.449	0.551	0.024572
YALI1_E17037g	yHMPu5000035643_Yarrowia_bubula@Seq_4111	99.446	0.554	0.0247058
YALI1_E17037g	yHMPu5000035643_Yarrowia_bubula@Seq_1677	99.446	0.554	0.0247058
YALI1_E32332g	yHMPu5000035643_Yarrowia_bubula@Seq_3020	99.414	0.586	0.0261328
YALI1_F38670g	yHMPu5000035643_Yarrowia_bubula@Seq_3658	99.408	0.592	0.0264004
YALI1_D14462g	yHMPu5000035643_Yarrowia_bubula@Seq_4798	99.398	0.602	0.0268464
YALI1_F32363g	yHMPu5000035643_Yarrowia_bubula@Seq_1817	99.392	0.608	0.0271139
YALI1_A10934g	yHMPu5000035643_Yarrowia_bubula@Seq_1636	99.383	0.617	0.0275153
YALI1_A05407g	yHMPu5000035643_Yarrowia_bubula@Seq_4059	99.379	0.621	0.0276937
YALI1_F08170g	yHMPu5000035643_Yarrowia_bubula@Seq_599	99.375	0.625	0.027872
YALI1_A09553g	yHMPu5000035643_Yarrowia_bubula@Seq_4514	99.369	0.631	0.0281396
YALI1_F08260g	yHMPu5000035643_Yarrowia_bubula@Seq_4721	99.367	0.633	0.0282288
YALI1_E19557g	yHMPu5000035643_Yarrowia_bubula@Seq_4391	99.363	0.637	0.0284072
YALI1_C09230g	yHMPu5000035643_Yarrowia_bubula@Seq_768	99.363	0.637	0.0284072
YALI1_F27667g	yHMPu5000035643_Yarrowia_bubula@Seq_4571	99.355	0.645	0.028764
YALI1_F27175g	yHMPu5000035643_Yarrowia_bubula@Seq_753	99.355	0.645	0.028764
YALI1_E05599g	yHMPu5000035643_Yarrowia_bubula@Seq_6787	99.342	0.658	0.0293437
YALI1_F34105g	yHMPu5000035643_Yarrowia_bubula@Seq_2964	99.338	0.662	0.0295221
YALI1_E40467g	yHMPu5000035643_Yarrowia_bubula@Seq_6271	99.333	0.667	0.029745
YALI1_D30843g	yHMPu5000035643_Yarrowia_bubula@Seq_3202	99.333	0.667	0.029745
YALI1_C00772g	yHMPu5000035643_Yarrowia_bubula@Seq_3096	99.324	0.676	0.0301464
YALI1_D14300g	yHMPu5000035643_Yarrowia_bubula@Seq_3235	99.312	0.688	0.0306815
YALI1_B05690g	yHMPu5000035643_Yarrowia_bubula@Seq_6664	99.306	0.694	0.0309491
YALI1_F18105g	yHMPu5000035643_Yarrowia_bubula@Seq_798	99.303	0.697	0.0310829
YALI1_E15197g	yHMPu5000035643_Yarrowia_bubula@Seq_1864	99.301	0.699	0.0311721
YALI1_E15197g	yHMPu5000035643_Yarrowia_bubula@Seq_1474	99.301	0.699	0.0311721
YALI1_D03575g	yHMPu5000035643_Yarrowia_bubula@Seq_2992	99.296	0.704	0.0313951
YALI1_D04680g	yHMPu5000035643_Yarrowia_bubula@Seq_4681	99.296	0.704	0.0313951
YALI1_E19494g	yHMPu5000035643_Yarrowia_bubula@Seq_2132	99.281	0.719	0.032064
YALI1_E17786g	yHMPu5000035643_Yarrowia_bubula@Seq_4413	99.279	0.721	0.0321532
YALI1_E17786g	yHMPu5000035643_Yarrowia_bubula@Seq_4379	99.279	0.721	0.0321532
YALI1_E37063g	yHMPu5000035643_Yarrowia_bubula@Seq_1175	99.275	0.725	0.0323316
YALI1_D11614g	yHMPu5000035643_Yarrowia_bubula@Seq_1906	99.274	0.726	0.0323762
YALI1_F15859g	yHMPu5000035643_Yarrowia_bubula@Seq_2603	99.265	0.735	0.0327775
YALI1_E29930g	yHMPu5000035643_Yarrowia_bubula@Seq_4423	99.242	0.758	0.0338032
YALI1_E36179g	yHMPu5000035643_Yarrowia_bubula@Seq_1933	99.237	0.763	0.0340262
YALI1_E41315g	yHMPu5000035643_Yarrowia_bubula@Seq_5165	99.231	0.769	0.0342938
YALI1_E25317g	yHMPu5000035643_Yarrowia_bubula@Seq_5056	99.219	0.781	0.0348289
YALI1_E33024g	yHMPu5000035643_Yarrowia_bubula@Seq_1610	99.187	0.813	0.036256
YALI1_C10762g	yHMPu5000035643_Yarrowia_bubula@Seq_4402	99.185	0.815	0.0363451
YALI1_C10762g	yHMPu5000035643_Yarrowia_bubula@Seq_3505	99.185	0.815	0.0363451
YALI1_E23610g	yHMPu5000035643_Yarrowia_bubula@Seq_5612	99.167	0.833	0.0371479
YALI1_E24442g	yHMPu5000035643_Yarrowia_bubula@Seq_1118	99.145	0.855	0.038129
YALI1_E37040g	yHMPu5000035643_Yarrowia_bubula@Seq_4918	99.142	0.858	0.0382627
YALI1_F22993g	yHMPu5000035643_Yarrowia_bubula@Seq_265	99.142	0.858	0.0382627
YALI1_D34893g	yHMPu5000035643_Yarrowia_bubula@Seq_1937	99.138	0.862	0.0384411
YALI1_A09766g	yHMPu5000035643_Yarrowia_bubula@Seq_6438	99.133	0.867	0.0386641
YALI1_F09803g	yHMPu5000035643_Yarrowia_bubula@Seq_2534	99.13	0.87	0.0387979
YALI1_B29977g	yHMPu5000035643_Yarrowia_bubula@Seq_1201	99.119	0.881	0.0392884
YALI1_A18847g	yHMPu5000035643_Yarrowia_bubula@Seq_4870	99.111	0.889	0.0396452
YALI1_B20730g	yHMPu5000035643_Yarrowia_bubula@Seq_5388	99.104	0.896	0.0399574
YALI1_A20370g	yHMPu5000035643_Yarrowia_bubula@Seq_1920	99.099	0.901	0.0401803
YALI1_E37886g	yHMPu5000035643_Yarrowia_bubula@Seq_4634	99.078	0.922	0.0411168
YALI1_E09615g	yHMPu5000035643_Yarrowia_bubula@Seq_6458	99.074	0.926	0.0412952
YALI1_B14121g	yHMPu5000035643_Yarrowia_bubula@Seq_717	99.074	0.926	0.0412952
YALI1_C03582g	yHMPu5000035643_Yarrowia_bubula@Seq_6420	99.074	0.926	0.0412952
YALI1_F14175g	yHMPu5000035643_Yarrowia_bubula@Seq_4662	99.068	0.932	0.0415628
YALI1_C10718g	yHMPu5000035643_Yarrowia_bubula@Seq_5123	99.065	0.935	0.0416966
YALI1_D27762g	yHMPu5000035643_Yarrowia_bubula@Seq_602	99.061	0.939	0.041875
YALI1_E38308g	yHMPu5000035643_Yarrowia_bubula@Seq_683	99.06	0.94	0.0419196
YALI1_A09949g	yHMPu5000035643_Yarrowia_bubula@Seq_1618	99.057	0.943	0.0420533
YALI1_A19974g	yHMPu5000035643_Yarrowia_bubula@Seq_1150	99.048	0.952	0.0424547
YALI1_F11930g	yHMPu5000035643_Yarrowia_bubula@Seq_2424	99.048	0.952	0.0424547
YALI1_C16333g	yHMPu5000035643_Yarrowia_bubula@Seq_872	99.029	0.971	0.043302
YALI1_C33299g	yHMPu5000035643_Yarrowia_bubula@Seq_5847	98.997	1.003	0.0447291
YALI1_F24905g	yHMPu5000035643_Yarrowia_bubula@Seq_6388	98.99	1.01	0.0450412
YALI1_F29604g	yHMPu5000035643_Yarrowia_bubula@Seq_4419	98.958	1.042	0.0464683
YALI1_D34980g	yHMPu5000035643_Yarrowia_bubula@Seq_3993	98.947	1.053	0.0469588
YALI1_C12007g	yHMPu5000035643_Yarrowia_bubula@Seq_525	98.947	1.053	0.0469588
YALI1_D26586g	yHMPu5000035643_Yarrowia_bubula@Seq_757	98.939	1.061	0.0473156
YALI1_D05019g	yHMPu5000035643_Yarrowia_bubula@Seq_3553	98.925	1.075	0.0479399
YALI1_E36404g	yHMPu5000035643_Yarrowia_bubula@Seq_5433	98.925	1.075	0.0479399
YALI1_C10762g	yHMPu5000035643_Yarrowia_bubula@Seq_2969	98.913	1.087	0.0484751
YALI1_F23664g	yHMPu5000035643_Yarrowia_bubula@Seq_3835	98.908	1.092	0.048698
YALI1_C30187g	yHMPu5000035643_Yarrowia_bubula@Seq_117	98.896	1.104	0.0492332
YALI1_B06928g	yHMPu5000035643_Yarrowia_bubula@Seq_3639	98.876	1.124	0.0501251
YALI1_E01105g	yHMPu5000035643_Yarrowia_bubula@Seq_4855	98.874	1.126	0.0502143
YALI1_F27101g	yHMPu5000035643_Yarrowia_bubula@Seq_5003	98.861	1.139	0.050794
YALI1_D16029g	yHMPu5000035643_Yarrowia_bubula@Seq_723	98.846	1.154	0.0514629
YALI1_E29074g	yHMPu5000035643_Yarrowia_bubula@Seq_1479	98.837	1.163	0.0518643
YALI1_B07538g	yHMPu5000035643_Yarrowia_bubula@Seq_5055	98.837	1.163	0.0518643
YALI1_D23653g	yHMPu5000035643_Yarrowia_bubula@Seq_6312	98.837	1.163	0.0518643
YALI1_D03647g	yHMPu5000035643_Yarrowia_bubula@Seq_6555	98.837	1.163	0.0518643
YALI1_F08431g	yHMPu5000035643_Yarrowia_bubula@Seq_1423	98.824	1.176	0.052444
YALI1_B26888g	yHMPu5000035643_Yarrowia_bubula@Seq_686	98.824	1.176	0.052444
YALI1_E03789g	yHMPu5000035643_Yarrowia_bubula@Seq_3927	98.821	1.179	0.0525778
YALI1_F29876g	yHMPu5000035643_Yarrowia_bubula@Seq_2143	98.812	1.188	0.0529792
YALI1_E02007g	yHMPu5000035643_Yarrowia_bubula@Seq_430	98.81	1.19	0.0530684
YALI1_E16649g	yHMPu5000035643_Yarrowia_bubula@Seq_2995	98.8	1.2	0.0535143
YALI1_F10688g	yHMPu5000035643_Yarrowia_bubula@Seq_1769	98.799	1.201	0.0535589
YALI1_E16974g	yHMPu5000035643_Yarrowia_bubula@Seq_6679	98.795	1.205	0.0537373
YALI1_E16974g	yHMPu5000035643_Yarrowia_bubula@Seq_1891	98.795	1.205	0.0537373
YALI1_A02775g	yHMPu5000035643_Yarrowia_bubula@Seq_3062	98.79	1.21	0.0539603
YALI1_D17206g	yHMPu5000035643_Yarrowia_bubula@Seq_3631	98.788	1.212	0.0540495
YALI1_F20820g	yHMPu5000035643_Yarrowia_bubula@Seq_6161	98.784	1.216	0.0542279
YALI1_B09592g	yHMPu5000035643_Yarrowia_bubula@Seq_3714	98.783	1.217	0.0542725
YALI1_F32597g	yHMPu5000035643_Yarrowia_bubula@Seq_4984	98.775	1.225	0.0546292
YALI1_E16501g	yHMPu5000035643_Yarrowia_bubula@Seq_13	98.773	1.227	0.0547184
YALI1_C31252g	yHMPu5000035643_Yarrowia_bubula@Seq_4193	98.765	1.235	0.0550752
YALI1_F34397g	yHMPu5000035643_Yarrowia_bubula@Seq_6796	98.758	1.242	0.0553873
YALI1_C23707g	yHMPu5000035643_Yarrowia_bubula@Seq_4400	98.743	1.257	0.0560563
YALI1_F20712g	yHMPu5000035643_Yarrowia_bubula@Seq_6474	98.724	1.276	0.0569036
YALI1_C10555g	yHMPu5000035643_Yarrowia_bubula@Seq_1131	98.723	1.277	0.0569482
YALI1_F33812g	yHMPu5000035643_Yarrowia_bubula@Seq_3859	98.718	1.282	0.0571711
YALI1_E02305g	yHMPu5000035643_Yarrowia_bubula@Seq_1109	98.718	1.282	0.0571711
YALI1_C29810g	yHMPu5000035643_Yarrowia_bubula@Seq_6208	98.708	1.292	0.0576171
[truncated: 47,270 more rows]
