# Supplementary material for: Stress-induced expression is enriched for evolutionarily young genes in diverse budding yeasts
Source: Nat Commun. 2020 May 1;11:2144. doi: 10.1038/s41467-020-16073-3 (PMC7195364; doi:10.1038/s41467-020-16073-3)
Supplement: Supplementary file 6 — Source Data [file 41467_2020_16073_MOESM6_ESM.zip › Supplementary Figure 6B and 6D_source data.xlsx]

## Sheet: Supp Figure 6B_ Anaerobic
Gene Name	log2FC	FDR	Gene Group (conservation)	Significant DE Anaerobic
YNL117W	-5.99157	1.24957e-224	Group IV	Yes
YMR303C	-10.1427	4.19501e-219	Group V	Yes
YOR010C	4.36225	1.08341e-150	Group V	Yes
YPL036W	-5.10946	7.92014e-99	Group IV	Yes
YBL075C	-4.07387	3.13523e-97	WGD	Yes
YMR169C	-3.98233	1.47678e-64	Group V	Yes
YER103W	-2.7502	4.10812e-62	WGD	Yes
YGR087C	-2.41227	1.15516e-61	Group IV	Yes
YLR460C	2.48293	7.20819e-41	Group V	Yes
YOL155C	-5.86288	2.35812e-38	Group V	Yes			Group I	Group II	Group III	WGD	Group IV	Group V		Total
YHR092C	-3.26883	1.00203e-28	Group V	Yes		Genes in Group	2835	316	805	1084	239	283		5562
YJR155W	-1.31952	1.63722e-23	Group V	Yes		DE Genes	230	29	99	214	82	113		767
YMR011W	-2.82786	7.9046e-23	Group V	Yes		% DE	8.11287	9.17722	12.2981	19.7417	34.3096	39.9293		13.79
YDR343C	2.84839	1.11035e-21	Group V	Yes		Adjusted	0.588316	0.665498	0.891815	1.43159	2.48801	2.89553		1
YGR287C	2.08722	4.76475e-20	Group V	Yes
YIL169C	-3.03853	1.00643e-19	Group V	Yes
YHR216W	2.48022	1.13971e-19	Group V	Yes
YBR299W	3.52785	1.13067e-18	Group V	Yes
YGR292W	3.19669	4.99232e-18	Group V	Yes
YOR328W	-2.22568	1.56825e-17	Group IV	Yes
YMR170C	-1.42971	1.83245e-16	Group V	Yes
YLL025W	-3.11024	3.29555e-14	Group V	Yes
YOR071C	1.09476	2.93447e-13	Group IV	Yes
YOR009W	3.7622	2.3663e-12	Group V	Yes
YOR391C	-3.25248	1.03259e-10	Group V	Yes
YAL005C	-1.43774	4.07892e-10	Group V	Yes
YCR102C	2.10424	6.56287e-10	Group V	Yes
YEL069C	3.08637	1.08197e-09	Group V	Yes
YEL049W	-3.82032	1.29973e-09	Group V	Yes
YNL332W	-2.0149	1.78691e-09	Group IV	Yes
YNL031C	1.43045	2.16031e-08	Group V	Yes
YPL277C	-2.86565	4.24694e-08	Group V	Yes
YBR302C	2.39213	8.63718e-08	Group V	Yes
YLR237W	-1.38686	1.73357e-07	Group IV	Yes
YHR179W	1.63042	2.97533e-07	Group I	Yes
YBR301W	1.82906	5.16255e-07	Group V	Yes
YFL011W	1.4189	1.57432e-05	Group V	Yes
YJL052W	-1.52045	3.45497e-05	Group III	Yes
YPL171C	-1.10879	3.59058e-05	Group I	Yes
YOL156W	-2.1726	4.18319e-05	Group V	Yes
YMR323W	-2.22715	8.13815e-05	Group V	Yes
YFL058W	-1.31747	0.000223128	Group IV	Yes
YMR325W	-2.37063	0.000426951	Group V	Yes
YMR322C	-1.73263	0.000903938	Group V	Yes
YGR192C	-1.2602	0.00156135	Group III	Yes
YHL050C	1.25685	0.00271618	Group V	Yes
YOR389W	-1.23705	0.00401636	Group V	Yes
YHR214W	-1.44426	0.00411792	Group V	Yes
YAL061W	-3.18239	1.71482e-107	Group IV	Yes
YOL151W	-4.36954	2.07885e-99	Group IV	Yes
YOL084W	-3.8603	2.83305e-91	Group IV	Yes
YOL052C-A	-4.57216	2.68614e-87	Group IV	Yes
YCL048W-A	-4.70358	6.85118e-80	Group IV	Yes
YPR001W	-2.53139	5.94057e-68	Group IV	Yes
YKL065W-A	-4.03732	7.1981e-65	Group IV	Yes
YAL054C	-3.65198	7.922e-53	Group IV	Yes
YOR374W	-2.99316	1.41349e-50	Group IV	Yes
YEL071W	2.71593	4.07188e-44	Group IV	Yes
YJR047C	6.60753	4.77737e-43	Group V	Yes
YER121W	-2.69802	7.13914e-38	Group IV	Yes
YOL014W	3.59997	2.29691e-35	Group IV	Yes
YKL096W-A	-2.11961	4.39326e-34	Group IV	Yes
YGL263W	3.18917	5.41266e-34	Group IV	Yes
YDL199C	-1.89682	8.81153e-33	Group IV	Yes
YGR289C	2.30406	3.50884e-31	Group IV	Yes
YOR382W	3.5949	2.14445e-26	Group IV	Yes
YMR317W	3.09373	1.86093e-25	Group IV	Yes
YHR126C	-3.43241	1.34193e-24	Group IV	Yes
YLR297W	-2.13832	3.33091e-22	Group IV	Yes
YKL044W	1.96024	7.67585e-22	Group IV	Yes
YMR251W-A	-1.93424	1.05691e-21	Group IV	Yes
YHL044W	3.86951	2.40352e-21	Group IV	Yes
YHL042W	2.41825	1.30048e-19	Group IV	Yes
YOL015W	2.0075	2.87212e-19	Group IV	Yes
YOR186W	-2.71929	1.01477e-18	Group IV	Yes
YBR033W	1.12127	3.34968e-18	Group IV	Yes
YFR055W	1.55503	4.29654e-18	Group IV	Yes
YDL241W	2.60097	4.82444e-18	Group IV	Yes
YMR173W	-1.80427	6.92882e-18	Group IV	Yes
YMR174C	-2.50076	8.94166e-18	Group IV	Yes
YBR069C	2.05224	6.08214e-17	Group IV	Yes
YOR384W	2.12806	8.93581e-17	Group IV	Yes
YMR018W	-2.76587	1.3232e-16	Group IV	Yes
YEL033W	-1.79522	3.58611e-16	Group IV	Yes
YMR095C	-2.65445	2.99134e-15	Group IV	Yes
YOR012W	2.30341	2.60785e-14	Group IV	Yes
YEL073C	-2.8106	5.28713e-14	Group IV	Yes
YMR238W	-1.56372	1.02174e-13	Group IV	Yes
YML058W-A	2.19713	3.67998e-13	Group IV	Yes
YNL318C	2.30803	4.47525e-13	Group IV	Yes
YDR540C	1.81689	1.0901e-12	Group IV	Yes
YEL065W	1.17009	2.32779e-12	Group IV	Yes
YHL043W	3.67588	1.01622e-11	Group IV	Yes
YMR096W	-1.72967	1.68416e-11	Group IV	Yes
YER185W	-1.89935	6.50667e-11	Group IV	Yes
YIL015W	1.43332	8.01987e-11	Group IV	Yes
YPL200W	-1.88729	9.1263e-11	Group IV	Yes
YJL158C	1.06147	1.39166e-10	Group IV	Yes
YDR281C	2.36088	9.95226e-10	Group IV	Yes
YJL144W	-1.77064	1.54802e-09	Group IV	Yes
YNR067C	1.19187	1.6073e-09	Group IV	Yes
YER187W	1.75789	2.2144e-09	Group IV	Yes
YMR030W	-1.01243	3.94485e-09	Group IV	Yes
YLL015W	-1.00139	5.13523e-09	Group IV	Yes
YGR177C	1.75481	6.47705e-09	Group IV	Yes
YOR383C	1.79803	1.03569e-08	Group IV	Yes
YDL049C	-1.12356	1.40816e-08	Group IV	Yes
YLR307W	1.21014	2.07773e-08	Group IV	Yes
YFR020W	1.2194	2.16444e-08	Group IV	Yes
YDR275W	-1.14077	3.12196e-08	Group IV	Yes
YFL012W	2.20163	5.11437e-08	Group IV	Yes
YPR013C	1.59824	1.03733e-07	Group IV	Yes
YPL061W	-1.19783	1.11905e-07	Group IV	Yes
YPL264C	-1.50477	3.14842e-07	Group IV	Yes
YNR061C	-1.32651	1.31289e-06	Group IV	Yes
YCR018C	1.02657	2.26187e-05	Group IV	Yes
YGR066C	-1.53347	3.2832e-05	Group IV	Yes
YDR525W-A	-1.22251	4.32744e-05	Group IV	Yes
YFL021W	-1.24801	0.000150099	Group IV	Yes
YBR076W	-1.15393	0.00101173	Group IV	Yes
YDR534C	-1.22824	0.00173622	Group IV	Yes
YAR023C	-1.47403	0.00177061	Group IV	Yes
YPL027W	1.24642	0.00761938	Group IV	Yes
YPR192W	-6.08958	6.95923e-151	Group III	Yes
YER053C-A	-5.79451	1.92474e-128	Group III	Yes
YPR151C	-4.78357	3.62118e-114	Group III	Yes
YDR070C	-4.15654	3.07969e-103	Group III	Yes
YMR107W	-5.71527	1.71411e-90	Group III	Yes
YHR137W	-6.3757	8.12678e-85	Group III	Yes
YGR236C	-5.57149	2.10659e-77	Group III	Yes
YJL089W	-3.58628	9.84939e-76	Group III	Yes
YBR230C	-2.8133	1.81795e-74	Group III	Yes
YBR072W	-6.7382	2.65077e-63	Group III	Yes
YPL147W	-2.43309	2.86643e-60	Group III	Yes
YLR307C-A	-5.38149	6.16308e-60	Group III	Yes
YGR052W	-2.87042	2.84579e-55	Group III	Yes
YBR047W	-3.68225	3.0197e-53	Group III	Yes
YDR384C	-3.09136	7.47973e-47	Group III	Yes
YLR312C	-2.54816	6.79707e-45	Group III	Yes
YPL186C	-2.70339	9.59556e-42	Group III	Yes
YPL201C	-2.44175	1.00953e-41	Group III	Yes
YLR178C	-2.40701	7.22074e-40	Group III	Yes
YOL126C	-2.57665	5.62942e-39	Group III	Yes
YCR021C	-4.36762	6.22267e-35	Group III	Yes
YNR069C	-1.74484	2.47558e-34	Group III	Yes
YPR193C	-2.26404	2.64909e-34	Group III	Yes
YKL188C	-1.73092	3.34417e-32	Group III	Yes
YDR380W	-6.87609	1.03542e-31	Group III	Yes
YPL189C-A	-1.77016	1.96962e-28	Group III	Yes
YBL095W	-1.54844	1.16721e-27	Group III	Yes
YHR209W	-2.09929	1.50471e-27	Group III	Yes
YOL020W	1.69486	1.6366e-27	Group III	Yes
YKR049C	-1.33373	1.65763e-26	Group III	Yes
YOL136C	2.15296	9.87057e-26	Group III	Yes
YIL146C	-1.41112	2.00525e-25	Group III	Yes
YJL161W	-2.06137	1.6407e-24	Group III	Yes
YPL004C	-2.37426	9.73797e-23	Group III	Yes
YBR157C	-2.48641	3.81906e-21	Group III	Yes
YKL106W	-1.27247	9.43136e-21	Group III	Yes
YNR058W	-2.47615	1.94208e-20	Group III	Yes
YBR105C	2.54438	3.77857e-20	Group III	Yes
YMR147W	-1.28086	1.01573e-19	Group III	Yes
YNL012W	-2.16618	2.81449e-19	Group III	Yes
YLR152C	-1.65896	1.97239e-18	Group III	Yes
YNR056C	-5.09101	3.94561e-18	Group III	Yes
YNR057C	-2.01288	9.91032e-18	Group III	Yes
YLR431C	-1.24085	9.93909e-18	Group III	Yes
YOR315W	1.82111	2.84026e-17	Group III	Yes
YJL185C	-1.13841	4.66478e-17	Group III	Yes
YER024W	-1.46478	7.85825e-17	Group III	Yes
YGR250C	-1.22246	1.7796e-16	Group III	Yes
YKR046C	-1.74758	2.06185e-16	Group III	Yes
YPL156C	-1.36641	3.43638e-16	Group III	Yes
YJL016W	-1.66581	9.03241e-16	Group III	Yes
YNL100W	-1.11269	1.98782e-14	Group III	Yes
YIL136W	-2.19177	1.68666e-13	Group III	Yes
YDR171W	-1.74063	2.96985e-13	Group III	Yes
YHR143W	1.25472	4.50343e-13	Group III	Yes
YCR083W	-1.16399	1.30529e-12	Group III	Yes
YDR034C	1.0814	2.88971e-12	Group III	Yes
YGL121C	-1.64567	1.0282e-11	Group III	Yes
YMR291W	1.40365	3.13601e-11	Group III	Yes
YOL053W	1.65644	2.98382e-10	Group III	Yes
YBR149W	-1.17628	6.95139e-10	Group III	Yes
YLR094C	1.21682	1.18363e-09	Group III	Yes
YPR036W-A	1.12346	1.77765e-09	Group III	Yes
YBR045C	-1.10658	3.69267e-09	Group III	Yes
YCR020C	-1.41682	1.2167e-08	Group III	Yes
YER184C	-1.15872	1.31057e-08	Group III	Yes
YOR285W	-1.49368	2.56056e-08	Group III	Yes
YOL119C	-1.24279	6.1371e-08	Group III	Yes
YOR220W	-1.01805	7.82591e-08	Group III	Yes
YGL032C	1.48737	9.38626e-08	Group III	Yes
YER179W	-1.95441	2.56249e-07	Group III	Yes
YDR155C	-1.58008	2.90345e-07	Group III	Yes
YGL081W	-1.08764	3.6735e-07	Group III	Yes
YDR072C	-1.08985	6.04503e-07	Group III	Yes
YDR035W	-1.09427	6.83463e-07	Group III	Yes
YAL018C	2.20345	8.82007e-07	Group III	Yes
YDR119W-A	-1.92782	9.42665e-07	Group III	Yes
YIL055C	-1.21998	2.06571e-06	Group III	Yes
YOR020W-A	-1.23865	7.51828e-06	Group III	Yes
YHR022C	-2.12234	1.12859e-05	Group III	Yes
YPL066W	1.33207	1.68761e-05	Group III	Yes
YOR255W	1.77465	2.01261e-05	Group III	Yes
YDL110C	-1.1094	2.109e-05	Group III	Yes
YDR014W-A	-1.56806	2.42909e-05	Group III	Yes
YLR390W	1.50378	4.19756e-05	Group III	Yes
YHR049W	1.21066	5.77094e-05	Group III	Yes
YGL226W	1.17528	6.38922e-05	Group III	Yes
YPR114W	1.02427	8.35796e-05	Group III	Yes
YHR001W-A	-1.10465	0.000145129	Group III	Yes
YPL033C	-1.5818	0.000169918	Group III	Yes
YKL096W	-1.23091	0.000236079	Group III	Yes
YBL081W	1.50044	0.000333266	Group III	Yes
YBL039W-B	-1.09858	0.000349217	Group III	Yes
YLR329W	-1.77522	0.000399451	Group III	Yes
YJL133C-A	1.71639	0.00255261	Group III	Yes
YHR136C	-1.79362	0.00261224	Group III	Yes
YLL049W	-1.05448	0.00279581	Group III	Yes
YDL218W	-7.64515	9.2911e-248	Group II	Yes
YPR006C	-3.56707	4.57757e-73	Group II	Yes
YER065C	-3.94658	7.70487e-67	Group II	Yes
YIL073C	-3.36767	1.0117e-50	Group II	Yes
YDR256C	-5.15273	2.83596e-45	Group II	Yes
YGR088W	-4.08599	3.61817e-38	Group II	Yes
YBL029W	2.7346	1.3625e-36	Group II	Yes
YGL262W	3.17916	1.06431e-27	Group II	Yes
YJL157C	1.54197	5.39022e-26	Group II	Yes
YLR251W	-1.94101	7.9046e-23	Group II	Yes
YHR140W	-2.17662	1.66707e-21	Group II	Yes
YOR349W	-1.48658	1.07323e-19	Group II	Yes
YNL208W	-1.28767	2.34478e-14	Group II	Yes
YMR191W	-1.58523	7.4374e-14	Group II	Yes
YKR039W	-3.99616	3.00811e-13	Group II	Yes
YOR313C	1.58955	4.49732e-13	Group II	Yes
YPL113C	-1.25229	2.23604e-10	Group II	Yes
YER175C	-1.8696	1.85753e-09	Group II	Yes
YKL090W	-1.33537	2.22624e-09	Group II	Yes
YMR297W	-1.0996	6.85206e-09	Group II	Yes
YNL142W	-4.06386	7.65294e-08	Group II	Yes
YDR031W	-1.61983	1.37884e-07	Group II	Yes
YOL110W	-1.04748	1.67968e-07	Group II	Yes
YLR221C	1.05158	1.79834e-07	Group II	Yes
YLR090W	1.04118	2.28454e-07	Group II	Yes
YDR374C	-1.93194	2.24982e-06	Group II	Yes
YNL234W	-1.00691	4.00702e-05	Group II	Yes
YBR040W	1.4514	0.000536947	Group II	Yes
YMR256C	-1.4042	0.000996846	Group II	Yes
YOR348C	-6.77756	4.31849e-180	Group I	Yes
YOR161C	-5.72397	2.80518e-160	Group I	Yes
YKL107W	-5.34226	6.1317e-141	Group I	Yes
YKL217W	-4.71273	1.25866e-127	Group I	Yes
YGR067C	-4.27195	8.30186e-123	Group I	Yes
YPL265W	5.32008	5.93836e-104	Group I	Yes
YFL014W	-4.85041	2.31747e-96	Group I	Yes
YOR032C	4.62914	1.5267e-90	Group I	Yes
YHL024W	-3.01596	7.08037e-89	Group I	Yes
YLR377C	-3.99549	3.91631e-87	Group I	Yes
YNL202W	-2.6695	4.18007e-87	Group I	Yes
YKR009C	-3.40332	9.29031e-84	Group I	Yes
YNL237W	-4.17088	3.54711e-81	Group I	Yes
YJR095W	-5.12421	5.87341e-71	Group I	Yes
YDR044W	3.27064	1.63278e-68	Group I	Yes
YHR087W	-3.87955	2.44313e-66	Group I	Yes
YML128C	-3.65585	1.99982e-65	Group I	Yes
YGL196W	-2.49491	1.02169e-64	Group I	Yes
YMR319C	3.2528	2.17376e-62	Group I	Yes
YMR090W	-2.26663	6.77582e-56	Group I	Yes
YGL184C	-3.27977	9.10834e-55	Group I	Yes
YBR046C	-2.81936	3.97965e-52	Group I	Yes
YBR026C	-2.69097	1.10623e-47	Group I	Yes
YMR034C	-3.03105	2.29288e-46	Group I	Yes
YPR127W	-2.46079	1.09303e-45	Group I	Yes
YBR222C	-2.10324	3.61683e-45	Group I	Yes
YFL030W	-2.40563	9.71313e-45	Group I	Yes
YIL160C	-2.37558	4.56692e-42	Group I	Yes
YLR438W	-2.04412	8.01196e-39	Group I	Yes
YIL155C	-2.18049	4.06574e-38	Group I	Yes
YMR009W	-1.56122	6.68967e-38	Group I	Yes
YPL222W	-2.93535	2.14244e-37	Group I	Yes
YCR061W	-2.40938	1.99747e-36	Group I	Yes
YFL055W	-1.75165	8.0128e-36	Group I	Yes
YML054C	-2.57292	2.04405e-35	Group I	Yes
YJR096W	-2.94444	3.48635e-34	Group I	Yes
YGR110W	-3.13201	3.5588e-34	Group I	Yes
YOR084W	-1.79047	1.08367e-31	Group I	Yes
YLR205C	-2.61636	1.34103e-31	Group I	Yes
YDR248C	-1.69313	3.23067e-31	Group I	Yes
YBR280C	-1.77214	8.73563e-30	Group I	Yes
YJL057C	-1.42925	1.41596e-29	Group I	Yes
YMR110C	-1.96851	3.25553e-29	Group I	Yes
YIR038C	-2.69324	8.77881e-29	Group I	Yes
YIL162W	2.96643	1.21874e-28	Group I	Yes
YAL049C	-1.36713	1.78575e-28	Group I	Yes
YEL020C	-1.64094	1.78575e-28	Group I	Yes
YBR295W	-2.14908	5.12297e-28	Group I	Yes
YKR093W	2.07096	1.02721e-27	Group I	Yes
YMR002W	-1.66485	1.19699e-27	Group I	Yes
YIL072W	-2.84281	5.5968e-27	Group I	Yes
YDR379C-A	-1.40224	2.9622e-26	Group I	Yes
YLR411W	-2.12139	3.60364e-26	Group I	Yes
YPR113W	1.62118	1.60929e-25	Group I	Yes
YHR008C	-1.74718	1.75643e-25	Group I	Yes
YLR109W	-2.26721	2.25413e-25	Group I	Yes
YPR026W	-1.53316	2.60938e-25	Group I	Yes
YER015W	-1.54715	4.95565e-25	Group I	Yes
YJL108C	-2.55581	1.12622e-24	Group I	Yes
YGL205W	-1.84437	2.19039e-24	Group I	Yes
YOL154W	-1.69664	6.94495e-24	Group I	Yes
YPR128C	-2.03286	1.63722e-23	Group I	Yes
YHR171W	-1.38522	2.54113e-23	Group I	Yes
YMR244W	-2.95652	2.78849e-23	Group I	Yes
YPL111W	-1.51514	5.29511e-23	Group I	Yes
YGR127W	-1.84229	5.59626e-23	Group I	Yes
YHR048W	2.54014	8.25765e-23	Group I	Yes
YJR019C	-1.51833	1.57138e-22	Group I	Yes
YPL123C	-1.42265	3.09583e-22	Group I	Yes
YLR142W	-2.94771	2.167e-21	Group I	Yes
YDL168W	-1.44731	2.87088e-21	Group I	Yes
YDR294C	-1.53133	1.64048e-20	Group I	Yes
YIL099W	-1.77758	5.23654e-20	Group I	Yes
YJL163C	-1.73653	5.77487e-20	Group I	Yes
YGR286C	1.38752	9.8861e-19	Group I	Yes
YJL172W	-1.12408	1.81753e-18	Group I	Yes
YPL109C	-1.10879	3.88523e-18	Group I	Yes
YGR266W	-1.22559	6.62719e-18	Group I	Yes
YML042W	-1.59421	7.31839e-18	Group I	Yes
YMR250W	-2.10268	7.58798e-18	Group I	Yes
YMR272C	1.59332	1.0126e-17	Group I	Yes
YER004W	-1.40191	1.7385e-17	Group I	Yes
YLR084C	1.00966	1.76086e-17	Group I	Yes
YDR313C	-1.58847	5.34306e-17	Group I	Yes
YNL040W	-1.09157	7.99342e-17	Group I	Yes
YOL032W	-1.01165	9.0218e-17	Group I	Yes
YBR008C	-1.01437	2.78731e-16	Group I	Yes
YOR027W	-1.43556	3.93369e-16	Group I	Yes
YJL100W	-1.5615	6.74403e-16	Group I	Yes
YIL145C	1.07026	2.20001e-15	Group I	Yes
YKL051W	-1.11751	2.28875e-15	Group I	Yes
YHR037W	-1.28938	3.73336e-15	Group I	Yes
YJR116W	1.8882	4.06311e-15	Group I	Yes
YCL012C	-1.74616	4.89051e-15	Group I	Yes
YOL147C	-1.50382	4.98661e-15	Group I	Yes
YDR074W	-1.47719	7.79358e-15	Group I	Yes
YGR144W	-3.3441	1.08503e-14	Group I	Yes
YDR367W	-1.81216	1.25003e-14	Group I	Yes
YPL092W	-2.33581	2.34478e-14	Group I	Yes
YDR297W	1.13126	3.05161e-14	Group I	Yes
YDR104C	-1.04094	3.88893e-14	Group I	Yes
YPR098C	-1.37877	4.42249e-14	Group I	Yes
YDR517W	1.08637	4.5002e-14	Group I	Yes
YBR019C	1.97306	4.65104e-14	Group I	Yes
YJL210W	-1.10117	5.02852e-14	Group I	Yes
YMR036C	-1.19625	5.32385e-14	Group I	Yes
YOL140W	-1.89377	7.17164e-14	Group I	Yes
YNL274C	-2.38913	7.80906e-14	Group I	Yes
YLL056C	-1.73887	9.3566e-14	Group I	Yes
YMR062C	-1.51466	9.60303e-14	Group I	Yes
YDR036C	-1.85147	1.40411e-13	Group I	Yes
YHL032C	-1.58713	3.57859e-13	Group I	Yes
YJL212C	1.54287	3.58215e-13	Group I	Yes
YCL033C	-1.16084	4.20768e-13	Group I	Yes
YHR144C	1.15719	6.081e-13	Group I	Yes
YMR068W	-1.22454	6.5839e-13	Group I	Yes
YBR007C	1.23578	7.61536e-13	Group I	Yes
YKL209C	1.26585	8.5656e-13	Group I	Yes
YKL029C	1.80269	1.14179e-12	Group I	Yes
YBR056W	-1.43057	1.24913e-12	Group I	Yes
YDL052C	1.2263	1.46413e-12	Group I	Yes
YBR269C	-1.03988	1.03206e-11	Group I	Yes
YHR104W	-1.05378	1.27376e-11	Group I	Yes
YIL166C	-1.58895	1.79153e-11	Group I	Yes
YHR071W	-1.37072	2.31012e-11	Group I	Yes
YDL054C	-1.10781	2.89263e-11	Group I	Yes
YOR065W	-1.28939	2.93243e-11	Group I	Yes
YNL092W	-1.32215	3.84806e-11	Group I	Yes
YDL033C	1.02462	3.86728e-11	Group I	Yes
YGL156W	-1.34346	5.53457e-11	Group I	Yes
YLL023C	-1.42954	6.14663e-11	Group I	Yes
YJL218W	1.54909	8.81927e-11	Group I	Yes
YOR142W	-1.48222	1.06376e-10	Group I	Yes
YFL026W	1.04908	1.14997e-10	Group I	Yes
YJR008W	-1.30033	1.1899e-10	Group I	Yes
YJL153C	-1.34829	1.20688e-10	Group I	Yes
YPL262W	-1.05018	1.52073e-10	Group I	Yes
YGL037C	-1.17812	1.64377e-10	Group I	Yes
YLL026W	-1.79535	2.84637e-10	Group I	Yes
YIR007W	1.20651	3.13648e-10	Group I	Yes
YGL180W	-1.5847	3.36421e-10	Group I	Yes
YGR234W	1.5084	4.14851e-10	Group I	Yes
YJR078W	1.16209	4.14851e-10	Group I	Yes
YML004C	-1.19661	5.27043e-10	Group I	Yes
YHR042W	1.17962	6.8527e-10	Group I	Yes
YOR373W	1.12161	1.12231e-09	Group I	Yes
YDR030C	-1.25391	1.45836e-09	Group I	Yes
YMR221C	-1.10338	3.39987e-09	Group I	Yes
YCL064C	-3.22383	3.45582e-09	Group I	Yes
YDL200C	-1.34425	3.5914e-09	Group I	Yes
YHL016C	-2.28807	3.67089e-09	Group I	Yes
YIL083C	1.07144	4.90556e-09	Group I	Yes
YIL042C	-1.05836	6.31751e-09	Group I	Yes
YIL124W	-1.90834	8.14263e-09	Group I	Yes
YMR035W	-1.80023	9.05625e-09	Group I	Yes
YIR005W	-1.12513	9.78825e-09	Group I	Yes
YER069W	-1.50372	9.79077e-09	Group I	Yes
YDR196C	-1.04321	1.28108e-08	Group I	Yes
YNL115C	-1.0014	1.71398e-08	Group I	Yes
YML131W	-2.02309	2.02418e-08	Group I	Yes
YLR149C	-1.05113	2.10359e-08	Group I	Yes
YDR316W	1.03587	2.5388e-08	Group I	Yes
YMR196W	-1.10763	3.38671e-08	Group I	Yes
YIR032C	-2.85738	5.0218e-08	Group I	Yes
YGL183C	-1.93728	5.68958e-08	Group I	Yes
YLR216C	-1.47409	1.48858e-07	Group I	Yes
YBR268W	1.06305	2.56584e-07	Group I	Yes
YKL071W	-1.1814	2.97379e-07	Group I	Yes
YMR189W	-1.08252	3.21194e-07	Group I	Yes
YPR061C	-1.14478	3.68513e-07	Group I	Yes
YDR539W	1.1795	4.2617e-07	Group I	Yes
YOR100C	-1.03815	5.3985e-07	Group I	Yes
YGR021W	1.13683	5.59157e-07	Group I	Yes
YHR138C	-1.26838	6.02769e-07	Group I	Yes
YDL087C	-1.02718	2.44699e-06	Group I	Yes
YNL148C	1.41917	2.63942e-06	Group I	Yes
YIL101C	-1.52576	2.97805e-06	Group I	Yes
YPR028W	-1.16057	3.30769e-06	Group I	Yes
YKL182W	-1.4331	3.41406e-06	Group I	Yes
YNR050C	-1.2977	3.45782e-06	Group I	Yes
YER053C	-1.00396	3.85572e-06	Group I	Yes
YDL215C	-1.37581	4.53603e-06	Group I	Yes
YDL238C	-1.20216	5.09302e-06	Group I	Yes
YBR135W	1.01325	5.89182e-06	Group I	Yes
YGR260W	1.06158	6.93742e-06	Group I	Yes
YHR124W	-1.05964	9.49998e-06	Group I	Yes
YJL063C	1.02395	1.05762e-05	Group I	Yes
YMR292W	-1.26663	1.07826e-05	Group I	Yes
YPR062W	1.46337	1.39067e-05	Group I	Yes
YIL118W	1.07126	1.90726e-05	Group I	Yes
YBR256C	-1.34359	1.95209e-05	Group I	Yes
YER042W	-1.24433	2.05397e-05	Group I	Yes
YDR158W	-1.19382	2.08035e-05	Group I	Yes
YBL064C	-1.40694	2.27115e-05	Group I	Yes
YNL308C	1.21399	2.27773e-05	Group I	Yes
YIL164C	-1.08958	2.3675e-05	Group I	Yes
YGR053C	-1.04504	3.56457e-05	Group I	Yes
YBR287W	-1.00774	4.52169e-05	Group I	Yes
YBR186W	-1.33129	6.97704e-05	Group I	Yes
YLR038C	-1.50513	7.92559e-05	Group I	Yes
YBL049W	-1.03412	7.99859e-05	Group I	Yes
YJL213W	1.05979	0.000106153	Group I	Yes
YOL093W	1.23653	0.000134156	Group I	Yes
YMR015C	-1.32896	0.000280018	Group I	Yes
YBR296C	-1.71327	0.000281367	Group I	Yes
YJL104W	1.23948	0.000293922	Group I	Yes
YBL001C	-1.31225	0.000314373	Group I	Yes
YPR069C	-1.02619	0.000336732	Group I	Yes
YML126C	-1.20239	0.000457336	Group I	Yes
YBR018C	-1.29616	0.000536349	Group I	Yes
YDR258C	-1.15749	0.000548305	Group I	Yes
YPR020W	-1.0088	0.000676982	Group I	Yes
YIR009W	1.16983	0.000714438	Group I	Yes
YHR051W	-1.21201	0.000943148	Group I	Yes
YAL025C	1.1085	0.000970425	Group I	Yes
YKL082C	1.04852	0.0010651	Group I	Yes
YOR130C	-1.02301	0.00108277	Group I	Yes
YBR109C	-1.0297	0.00123535	Group I	Yes
YBR111W-A	-1.04258	0.00151101	Group I	Yes
YKL086W	-1.17123	0.00152824	Group I	Yes
YGR262C	1.03812	0.00159724	Group I	Yes
YLL039C	-1.04456	0.00233121	Group I	Yes
YLR200W	1.03815	0.0040448	Group I	Yes
YDR286C	-1.36206	0.00406763	Group I	Yes
YLR438C-A	1.01264	0.00629225	Group I	Yes
YER159C	1.11008	0.00839474	Group I	Yes
YNL259C	-1.2087	0.00840957	Group I	Yes
YCR087C-A	1.03578	0.00881345	Group I	Yes
YOR011W	3.40137	7.07407e-84	Group V	Yes
YBR201C-A	2.25991	1.19156e-51	Group V	Yes
YFL052W	2.25328	2.48008e-48	Group V	Yes
YHR210C	2.75275	6.04758e-43	Group V	Yes
YLR070C	-1.963	1.86042e-38	Group V	Yes
YAR028W	2.27154	2.22313e-37	Group V	Yes
YMR056C	-1.79528	6.24386e-37	Group V	Yes
YNR068C	-1.91435	4.43834e-30	Group V	Yes
YLR179C	1.81577	8.43259e-29	Group V	Yes
YNL145W	2.23579	1.93405e-28	Group V	Yes
YJL216C	-3.14941	3.49817e-28	Group V	Yes
YJL107C	-2.71539	4.99118e-27	Group V	Yes
YIR019C	4.09161	6.20622e-25	Group V	Yes
YGR201C	-3.06	2.53095e-23	Group V	Yes
YMR083W	2.16913	6.40195e-23	Group V	Yes
YOL083W	-1.66314	8.9404e-22	Group V	Yes
YKR076W	-2.3565	9.18817e-22	Group V	Yes
YDL093W	1.21221	2.35881e-20	Group V	Yes
YAR029W	2.91568	3.78971e-20	Group V	Yes
YIL013C	1.22952	7.55963e-18	Group V	Yes
YLL052C	-3.82113	4.1487e-17	Group V	Yes
YAR020C	-3.15412	2.11311e-16	Group V	Yes
YML083C	5.10384	4.76352e-16	Group V	Yes
YIL089W	-1.50601	9.10255e-16	Group V	Yes
YOL165C	2.7463	4.65838e-15	Group V	Yes
YHR007C-A	-2.09109	8.20473e-13	Group V	Yes
YBR297W	1.14142	9.28076e-13	Group V	Yes
YPL058C	-4.56144	1.86574e-12	Group V	Yes
YLL053C	-4.72061	2.30307e-11	Group V	Yes
YER011W	6.53563	2.37347e-11	Group V	Yes
YAR068W	-2.76833	2.86364e-11	Group V	Yes
YOL109W	-2.21265	4.74121e-11	Group V	Yes
YBR298C	1.19013	6.20587e-11	Group V	Yes
YGR154C	-1.66017	6.59203e-11	Group V	Yes
YNL134C	1.07691	3.99358e-10	Group V	Yes
YBR285W	-1.07427	5.0012e-10	Group V	Yes
YDL024C	-1.46852	2.97712e-09	Group V	Yes
YIL165C	-1.01538	4.90556e-09	Group V	Yes
YMR103C	-1.14645	6.04726e-09	Group V	Yes
YMR158C-A	-1.60192	1.14266e-08	Group V	Yes
YGL258W-A	2.36504	2.08874e-08	Group V	Yes
YER039C-A	-1.11683	4.07825e-08	Group V	Yes
YLR030W	-1.01499	4.28433e-08	Group V	Yes
YCR006C	-1.37484	5.35205e-08	Group V	Yes
YDR003W-A	-1.36008	1.6007e-07	Group V	Yes
YJL078C	2.20209	1.64539e-07	Group V	Yes
YGL039W	1.15891	1.77528e-07	Group V	Yes
YAL060W	1.16853	8.7496e-07	Group V	Yes
YMR085W	-1.06399	1.56341e-06	Group V	Yes
YGL157W	-1.39083	2.30395e-06	Group V	Yes
YPL119C-A	-1.07271	2.80039e-06	Group V	Yes
YPL278C	-2.64251	3.85397e-06	Group V	Yes
YNR075W	1.44009	5.01177e-06	Group V	Yes
YGL259W	2.0394	5.85771e-06	Group V	Yes
YMR042W	1.5618	1.12161e-05	Group V	Yes
YNL269W	1.5819	1.39406e-05	Group V	Yes
YNL146C-A	1.1177	2.19287e-05	Group V	Yes
YFL020C	-1.44501	2.25908e-05	Group V	Yes
YFL064C	1.72705	7.5031e-05	Group V	Yes
YMR251W	-1.81396	0.000102433	Group V	Yes
YER188C-A	2.22604	0.00011763	Group V	Yes
YIL121W	-2.21643	0.000132805	Group V	Yes
YER060W	-1.82505	0.000223617	Group V	Yes
YER175W-A	-1.35669	0.000509033	Group V	Yes
YIR028W	-1.27279	0.000668714	Group V	Yes
YOL163W	1.02027	0.000714873	Group V	Yes
YHR050W-A	1.62814	0.000947579	Group V	Yes
YFL041W-A	-1.45195	0.00114766	Group V	Yes
YIL060W	1.25379	0.00234934	Group V	Yes
YOR032W-A	-1.34751	0.00303696	Group V	Yes
YMR182W-A	-1.68483	0.00367481	Group V	Yes
YPR096C	1.69323	0.00389142	Group V	Yes
YLR285C-A	1.26447	0.00395404	Group V	Yes
YOL038C-A	1.09711	0.00449893	Group V	Yes
YNL300W	1.17356	0.00528211	Group V	Yes
YKR073C	-1.00506	0.00611578	Group V	Yes
YPR159C-A	1.21751	0.00737972	Group V	Yes
YBR117C	-6.40231	6.7548e-192	WGD	Yes
YDR046C	6.20227	9.81395e-186	WGD	Yes
YLR174W	-5.95708	5.66964e-185	WGD	Yes
YNL194C	-4.81879	1.08341e-150	WGD	Yes
YMR175W	-6.17313	9.80778e-143	WGD	Yes
YLR413W	4.6266	1.20828e-142	WGD	Yes
YNL195C	-4.48567	6.51964e-113	WGD	Yes
YGR256W	-4.36111	2.69286e-112	WGD	Yes
YDL222C	-4.65223	4.10393e-109	WGD	Yes
YMR118C	-6.13518	1.34387e-103	WGD	Yes
YKR053C	3.57412	1.06909e-100	WGD	Yes
YPL223C	-6.8699	1.32813e-93	WGD	Yes
YGR248W	-4.11488	1.58195e-92	WGD	Yes
YKL163W	-3.45547	4.91198e-92	WGD	Yes
YDR508C	3.14836	8.06006e-82	WGD	Yes
YBL043W	-2.40066	6.85371e-75	WGD	Yes
YPR149W	-3.62196	1.63278e-68	WGD	Yes
YOR092W	2.7388	6.54311e-67	WGD	Yes
YGR043C	-4.29496	1.47296e-65	WGD	Yes
YHR096C	-6.031	1.50833e-65	WGD	Yes
YDR222W	-4.66847	7.00368e-64	WGD	Yes
YGL162W	2.91419	4.54088e-63	WGD	Yes
YKL093W	-2.19438	1.48887e-61	WGD	Yes
YNL009W	-2.57628	2.46697e-60	WGD	Yes
YBR169C	-2.80806	1.41131e-57	WGD	Yes
YJL045W	-3.50318	2.89917e-57	WGD	Yes
YIL111W	3.28342	1.13196e-49	WGD	Yes
YNL160W	-4.00974	2.66018e-48	WGD	Yes
YCR005C	3.14044	1.78366e-47	WGD	Yes
YKL187C	-3.38984	6.6984e-47	WGD	Yes
YLR164W	-2.31534	5.20149e-42	WGD	Yes
YEL041W	-2.47254	9.96396e-42	WGD	Yes
YER096W	-3.8109	1.73025e-41	WGD	Yes
YGR142W	-1.92913	7.25793e-41	WGD	Yes
YDR223W	-4.84283	2.78225e-40	WGD	Yes
YNL014W	-2.76495	2.81928e-37	WGD	Yes
YDL204W	-3.20656	4.23419e-37	WGD	Yes
YNL065W	3.41995	6.54506e-37	WGD	Yes
YDL085W	-2.5852	2.80873e-35	WGD	Yes
YCR010C	-7.63988	6.59497e-35	WGD	Yes
YOR173W	-1.94158	1.34714e-34	WGD	Yes
YCL025C	2.28459	2.02886e-34	WGD	Yes
YHR139C	-6.42748	5.85093e-34	WGD	Yes
YPL135W	-2.25854	1.20214e-32	WGD	Yes
YIR016W	-1.78231	3.02637e-31	WGD	Yes
YER064C	1.47869	8.28169e-31	WGD	Yes
YDL214C	-3.23544	2.23974e-30	WGD	Yes
YGR230W	-1.92928	2.56089e-30	WGD	Yes
YFR053C	2.4556	3.42922e-30	WGD	Yes
YHR160C	-2.59499	1.48002e-29	WGD	Yes
YOR180C	-2.05095	1.5098e-29	WGD	Yes
YDL079C	2.00741	5.28695e-29	WGD	Yes
YHR106W	-1.37603	3.38541e-28	WGD	Yes
YBR085W	4.13355	1.53137e-27	WGD	Yes
YDL223C	-2.92499	1.76791e-27	WGD	Yes
YER037W	-3.52202	2.32027e-27	WGD	Yes
YDR111C	-1.68997	4.24175e-27	WGD	Yes
YDR518W	1.38851	4.70099e-27	WGD	Yes
YDL022W	-1.67288	1.13073e-26	WGD	Yes
YMR195W	2.37429	5.03262e-26	WGD	Yes
YDR059C	-1.72289	6.68529e-26	WGD	Yes
YBR241C	-1.68629	3.064e-25	WGD	Yes
YNR014W	3.9972	3.064e-25	WGD	Yes
YGL062W	1.9826	8.61804e-25	WGD	Yes
YBL106C	1.49373	8.951e-25	WGD	Yes
YBR054W	-4.12728	7.69206e-24	WGD	Yes
YDL021W	1.26385	2.51138e-23	WGD	Yes
YML100W	-1.78107	3.53253e-23	WGD	Yes
YGL208W	-1.38007	3.7818e-23	WGD	Yes
YKL026C	-3.07955	4.42814e-23	WGD	Yes
YLR168C	-1.47019	9.40975e-23	WGD	Yes
YOL048C	-1.33651	1.78082e-22	WGD	Yes
YDR516C	1.90056	2.36423e-22	WGD	Yes
YOR120W	-2.58424	4.24111e-22	WGD	Yes
YOR317W	-1.73079	6.51026e-22	WGD	Yes
YGR121C	-2.85719	8.66868e-22	WGD	Yes
YMR145C	-2.55142	2.08902e-21	WGD	Yes
YLR284C	-1.61108	6.04309e-21	WGD	Yes
YNL144C	1.30022	6.82847e-21	WGD	Yes
YLR346C	-2.70705	6.91723e-21	WGD	Yes
YPL095C	2.60533	7.45494e-21	WGD	Yes
YJL048C	-1.8246	2.56891e-20	WGD	Yes
YDR034W-B	-1.86239	7.17469e-20	WGD	Yes
YOR185C	-2.23966	1.58322e-19	WGD	Yes
YBL067C	-1.14046	1.77183e-19	WGD	Yes
YDR055W	-1.51961	1.8597e-19	WGD	Yes
YCR048W	1.30277	1.75517e-18	WGD	Yes
YOR338W	-2.35852	2.72465e-18	WGD	Yes
YDR018C	-1.45061	3.48447e-18	WGD	Yes
YEL047C	1.36447	3.7306e-18	WGD	Yes
YER039C	-1.43754	4.10203e-18	WGD	Yes
YDR451C	1.30488	5.31818e-18	WGD	Yes
YLR108C	-1.63567	8.29753e-18	WGD	Yes
YIL011W	3.15281	3.75346e-17	WGD	Yes
YGR008C	-1.70991	4.82123e-17	WGD	Yes
YOR003W	-1.37874	6.15072e-17	WGD	Yes
YML075C	-1.78701	8.25547e-17	WGD	Yes
YMR279C	2.31821	1.81766e-16	WGD	Yes
YGR239C	-1.21087	1.83245e-16	WGD	Yes
YBR056W-A	-2.21362	1.9503e-16	WGD	Yes
YEL034W	-1.36704	8.76385e-16	WGD	Yes
YLR136C	1.43048	9.70047e-16	WGD	Yes
YKL062W	1.04458	1.0428e-15	WGD	Yes
YKL072W	1.15688	1.53332e-15	WGD	Yes
YLR437C	2.14624	1.81314e-15	WGD	Yes
YKL050C	-1.77225	2.26088e-15	WGD	Yes
YFR014C	1.22214	2.4486e-15	WGD	Yes
YDR043C	-1.30657	5.90024e-15	WGD	Yes
YOR134W	-2.43478	8.56637e-15	WGD	Yes
YLR031W	-1.70411	1.06475e-14	WGD	Yes
YJL164C	-1.25438	1.48712e-14	WGD	Yes
YBR238C	1.83678	1.96281e-14	WGD	Yes
YNR002C	-2.46449	2.31644e-14	WGD	Yes
YBR005W	-1.4477	4.74869e-14	WGD	Yes
YOL056W	1.02545	7.91145e-14	WGD	Yes
YNL066W	1.20765	1.81417e-13	WGD	Yes
YMR177W	1.24662	2.60512e-13	WGD	Yes
YEL030W	-1.43171	3.03644e-13	WGD	Yes
YAL034C	-1.046	3.09573e-13	WGD	Yes
YDR309C	1.6639	3.53753e-13	WGD	Yes
YCR073C	1.17134	5.08195e-13	WGD	Yes
YOR019W	-1.74097	5.30338e-13	WGD	Yes
YHR097C	-1.65757	6.98202e-13	WGD	Yes
YKL043W	2.68319	9.30845e-13	WGD	Yes
YBR145W	1.83925	1.28843e-12	WGD	Yes
YGL101W	-1.22413	1.71902e-12	WGD	Yes
YDR528W	1.52862	1.99445e-12	WGD	Yes
YLR177W	1.03404	2.99326e-12	WGD	Yes
YDR003W	-1.02356	3.15725e-12	WGD	Yes
YGL209W	-2.02077	3.79445e-12	WGD	Yes
YJL079C	2.37003	4.14832e-12	WGD	Yes
YBL061C	1.06704	5.14972e-12	WGD	Yes
YER067W	1.12202	7.9845e-12	WGD	Yes
YNL270C	-1.52772	1.23288e-11	WGD	Yes
YOL101C	1.04171	1.23288e-11	WGD	Yes
YGL224C	-1.78765	1.34717e-11	WGD	Yes
YGL229C	1.34982	2.11433e-11	WGD	Yes
YHR163W	-1.37256	3.83791e-11	WGD	Yes
YPL240C	-1.15762	4.5468e-11	WGD	Yes
YFR015C	1.54341	5.83764e-11	WGD	Yes
YGR035C	1.99571	6.01896e-11	WGD	Yes
YJR048W	-1.26736	1.1152e-10	WGD	Yes
YBR147W	-1.34596	1.39445e-10	WGD	Yes
YBL101C	-1.13429	1.53319e-10	WGD	Yes
YBR050C	1.1751	3.77779e-10	WGD	Yes
YKL068W	1.13377	4.98781e-10	WGD	Yes
YKL133C	-1.84482	6.27333e-10	WGD	Yes
YJL116C	-1.76685	6.49766e-10	WGD	Yes
YOR247W	1.86825	2.15014e-09	WGD	Yes
YDR033W	-2.44374	2.5489e-09	WGD	Yes
YBR183W	-1.53236	3.9201e-09	WGD	Yes
YDR098C	1.21213	4.42804e-09	WGD	Yes
YNR034W-A	-2.16019	5.2709e-09	WGD	Yes
YER054C	-1.26798	6.39578e-09	WGD	Yes
YOR229W	1.10305	7.96436e-09	WGD	Yes
YPR138C	-2.969	8.16161e-09	WGD	Yes
YNL093W	-1.22635	1.10191e-08	WGD	Yes
YGL021W	1.32091	1.43241e-08	WGD	Yes
YBL030C	-1.11085	1.97252e-08	WGD	Yes
YDR453C	-1.66249	3.02256e-08	WGD	Yes
YPR172W	-1.09446	3.18359e-08	WGD	Yes
YOL059W	1.07962	3.47455e-08	WGD	Yes
YGR138C	-1.73676	5.00259e-08	WGD	Yes
YIL123W	1.06511	7.29828e-08	WGD	Yes
YNL104C	-1.44101	1.33457e-07	WGD	Yes
YGL049C	1.09872	1.62212e-07	WGD	Yes
YJR147W	1.77406	1.64539e-07	WGD	Yes
YMR053C	-1.11064	1.87245e-07	WGD	Yes
YLR356W	-1.055	2.04836e-07	WGD	Yes
YMR182C	1.96715	2.27844e-07	WGD	Yes
YOL019W	1.166	2.8458e-07	WGD	Yes
YJL196C	-1.06426	3.35858e-07	WGD	Yes
YIL066C	-1.64828	3.95737e-07	WGD	Yes
YDR277C	1.35749	5.7106e-07	WGD	Yes
YOR066W	1.10178	5.76395e-07	WGD	Yes
YGR221C	1.12465	6.73735e-07	WGD	Yes
YDR077W	-1.83254	7.52801e-07	WGD	Yes
YOR190W	-1.52608	8.00508e-07	WGD	Yes
YBR089C-A	-1.47243	1.02348e-06	WGD	Yes
YIR037W	-1.47396	1.02432e-06	WGD	Yes
YDR513W	-2.1768	1.3473e-06	WGD	Yes
YJL160C	-1.43294	1.83815e-06	WGD	Yes
YMR084W	-1.40362	3.10107e-06	WGD	Yes
YMR105C	-1.18288	4.88047e-06	WGD	Yes
YIL057C	-1.45028	6.62576e-06	WGD	Yes
YHR177W	1.56902	7.44628e-06	WGD	Yes
YDL239C	-1.03651	7.44657e-06	WGD	Yes
YHR183W	-1.13332	7.61844e-06	WGD	Yes
YKL065C	-1.2535	8.72224e-06	WGD	Yes
YER081W	1.1849	1.21111e-05	WGD	Yes
YNL298W	1.04571	1.53432e-05	WGD	Yes
YGR254W	-1.89499	1.6782e-05	WGD	Yes
YDR185C	-1.23469	3.47564e-05	WGD	Yes
YGR213C	-2.4765	3.61924e-05	WGD	Yes
YJR061W	-1.22509	5.0538e-05	WGD	Yes
YJR005C-A	-1.58331	5.88084e-05	WGD	Yes
YPL187W	1.50513	6.08906e-05	WGD	Yes
YGR209C	-1.3993	8.68972e-05	WGD	Yes
YDR345C	-1.2311	0.000221313	WGD	Yes
YDR032C	-1.02612	0.000292616	WGD	Yes
YNL309W	1.41444	0.000292659	WGD	Yes
YJL105W	1.29195	0.000315345	WGD	Yes
YDL048C	1.18515	0.000321797	WGD	Yes
YOL131W	-1.62976	0.00058032	WGD	Yes
YGR169C-A	1.29779	0.00111772	WGD	Yes
YAL062W	-1.69507	0.00153191	WGD	Yes
YCR075W-A	-1.29263	0.00164303	WGD	Yes
YJL138C	1.09278	0.00336011	WGD	Yes
YOR089C	1.17443	0.00556273	WGD	Yes
YOR375C	-1.36642	0.00809601	WGD	Yes
YDL133C-A	-1.30444	0.00813084	WGD	Yes
YDL012C	1.02549	0.00909064	WGD	Yes
YJR150C	6.02824	6.32877e-72	Group V	Yes
YHR043C	0.954574	7.32615e-10	Group V
YDL243C	0.99416	5.8635e-09	Group V
YOL055C	-0.790267	8.78762e-06	Group IV
YEL070W	0.958764	5.64229e-05	Group III
YDR406W	0.576752	7.58612e-05	Group IV
YOR390W	0.88117	0.000135856	Group V
YDR342C	0.619266	0.00127589	Group V
YNR065C	0.583204	0.00242082	Group V
YBL113C	0.588095	0.00310871	Group V
YDR011W	-0.715856	0.00454842	Group V
YDR225W	-0.971622	0.00462155	Group III
YNL030W	0.718446	0.00883944	Group V
YLR367W	-0.426959	0.0203894	Group IV
YLR432W	0.47355	0.0255304	Group V
YLR044C	-0.494999	0.0258784	Group IV
YER056C	0.626476	0.0281286	Group IV
YHR219W	1.3804	0.0284105	Group V
YLL024C	-0.574727	0.0286098	Group V
YHR044C	0.568003	0.0300499	Group V
YNR073C	0.642282	0.0307691	Group III
YDR224C	-0.728083	0.0330478	Group III
YPR204W	0.829693	0.0357941	Group V
YHR215W	0.658221	0.0385396	Group V
YLR037C	-0.602468	0.0413672	Group V
YEL077C	0.397332	0.0428994	Group V
YBR009C	-0.492907	0.0463937	Group V
YAR071W	0.466686	0.048937	Group V
YAL063C	0.699054	0.0535926	Group V
YPR121W	-0.309497	0.0547037	Group IV
YFL065C	1.25431	0.0552467	Group V
YNL336W	0.467491	0.0598668	Group V
YGR295C	-0.559383	0.0638231	Group V
YGL147C	-0.940723	0.0771355	Group III
YJR156C	-0.498778	0.0851632	Group IV
YBL017C	0.261659	0.119007	Group V
YJL190C	-0.573637	0.134336	Group IV
YBR010W	-0.388435	0.196228	Group V
YGL008C	-0.52444	0.212212	Group IV
YNL067W	-0.761027	0.240654	Group III
YLR134W	-0.355888	0.246766	Group IV
YIL009W	0.279049	0.249831	Group V
YBR092C	0.21793	0.269525	Group V
YDR040C	-0.453409	0.297912	Group V
YJR160C	-0.571625	0.298329	Group V
YBL002W	0.256947	0.298846	Group III
YJR009C	0.339785	0.299645	Group III
YPL060C-A	0.455153	0.341047	Group V
YOL157C	0.233591	0.34815	Group V
YIR031C	-0.271967	0.361614	Group IV
YPL258C	-0.191344	0.374668	Group IV
YAR050W	-0.333211	0.378889	Group II
YAR033W	-0.253123	0.397825	Group V
YJL222W	-0.440363	0.408004	Group V
YDL244W	-0.33511	0.410196	Group IV
YJL219W	0.447048	0.427499	Group V
YBR093C	0.264973	0.430456	Group V
YGR109W-B	0.157377	0.455969	Group V
YML056C	-0.296121	0.493982	Group V
YBL003C	-0.401215	0.504993	Group III
YNL331C	-0.123567	0.524594	Group V
YDR038C	-0.250775	0.578053	Group V
YOR192C	0.149931	0.583158	Group IV
YER190W	0.323273	0.627018	Group V
YGR294W	-0.189439	0.651689	Group V
YFL062W	-0.18611	0.6963	Group V
YDL248W	-0.138837	0.759594	Group V
YJR161C	-0.136196	0.763141	Group V
YML132W	0.130522	0.815556	Group V
YPL279C	-0.164869	0.820266	Group V
YJL225C	0.0723236	0.904114	Group V
YOR153W	-0.0257086	0.920861	Group IV
YIL173W	0.0727925	0.93406	Group V
YHR211W	-0.0233109	0.940867	Group II
YNL018C	0.0158341	1	Group V
YBR139W	-0.924253	5.29955e-12	Group IV
YOR162C	-0.803337	3.19351e-08	Group IV
YCL049C	0.782803	1.13854e-07	Group IV
YKL023C-A	0.962819	8.99966e-07	Group IV
YFL041W	-0.687613	1.78226e-05	Group IV
YEL057C	-0.792439	1.83458e-05	Group IV
YKL101W	0.815317	3.12986e-05	Group IV
YLR154C	-0.657248	3.14358e-05	Group IV
YOL122C	-0.811084	8.12823e-05	Group IV
YKR067W	-0.846239	0.000146778	Group IV
YMR253C	-0.835115	0.000162133	Group IV
YDR461C-A	-0.642408	0.000199561	Group IV
YGR161W-C	-0.572413	0.000382883	Group IV
YHR157W	-0.949399	0.000485297	Group IV
YJL151C	0.573371	0.000790381	Group IV
YDR461W	0.565912	0.000813197	Group IV
YGR191W	0.549984	0.000888763	Group IV
YHR050W	0.497841	0.000912671	Group IV
YBR244W	-0.592856	0.00113836	Group IV
YPL257W	-0.754887	0.00141311	Group IV
YBR188C	-0.50503	0.00152824	Group IV
YEL068C	0.475058	0.00171012	Group IV
YOR284W	0.665403	0.00172817	Group IV
YMR054W	0.456102	0.00217665	Group IV
YCL021W-A	0.907842	0.00221781	Group IV
YLR053C	-0.873129	0.00258866	Group IV
YDR541C	0.866305	0.00271507	Group IV
YOL159C	-0.685323	0.00327102	Group IV
YIL130W	0.577015	0.00352212	Group IV
YNL046W	0.466713	0.00359777	Group IV
YBR184W	-0.614354	0.00399786	Group IV
YLR034C	0.468512	0.00484858	Group IV
YOR177C	-0.516931	0.00610056	Group IV
YLR010C	-0.659833	0.00635291	Group IV
YHR031C	-0.512768	0.00650196	Group IV
YNR059W	-0.632218	0.00681361	Group IV
YPR015C	0.797338	0.00704937	Group IV
YMR316W	-0.619638	0.00977518	Group IV
YPR145C-A	-1.75458	0.0103232	Group IV
YGL035C	0.495385	0.0113387	Group IV
YLR265C	-0.425346	0.0116315	Group IV
YGL194C-A	0.546563	0.0118889	Group IV
YER188W	1.05983	0.0130709	Group IV
YER038W-A	1.00147	0.0146376	Group IV
YPL068C	0.678037	0.0156639	Group IV
YIR039C	0.711849	0.0158645	Group IV
YBL042C	-0.447442	0.0169604	Group IV
YGR240C	0.469784	0.0174156	Group IV
YER085C	1.29475	0.0194561	Group IV
YNL190W	0.851651	0.0196144	Group IV
YLL054C	0.394574	0.0197976	Group IV
YDL069C	-0.783323	0.0199703	Group IV
YPL048W	-0.476419	0.0201133	Group IV
YPL270W	-0.336942	0.0217413	Group IV
YGL257C	-0.633299	0.0230447	Group IV
YMR136W	-0.753513	0.0240074	Group IV
YBL044W	1.2875	0.0300755	Group IV
YBR126W-A	-0.586685	0.0315426	Group IV
YML053C	0.413948	0.0326874	Group IV
YMR318C	0.451725	0.0368674	Group IV
YOR377W	0.295379	0.0382663	Group IV
YGL230C	-1.08657	0.0383001	Group IV
YBR205W	0.282765	0.0386927	Group IV
YEL035C	-1.06215	0.0412104	Group IV
YCL056C	0.567435	0.042935	Group IV
YNL143C	0.55556	0.0438653	Group IV
YKL222C	0.37237	0.0439128	Group IV
YDL197C	-0.483031	0.0455031	Group IV
YDR210W	0.409039	0.0457172	Group IV
YMR043W	0.72968	0.048832	Group IV
YGR153W	0.588591	0.0541147	Group IV
YMR089C	0.313177	0.0622199	Group IV
YFR026C	0.452237	0.0681317	Group IV
YLR146W-A	-0.403814	0.0687875	Group IV
YIR035C	-0.321883	0.0694965	Group IV
YEL066W	-0.5251	0.0764387	Group IV
YKR015C	-0.513296	0.0781525	Group IV
YOL159C-A	-0.477741	0.0821432	Group IV
YEL028W	0.355495	0.0842117	Group IV
YMR058W	-0.255918	0.106418	Group IV
YMR017W	-0.419289	0.106833	Group IV
YBR013C	-0.624025	0.107306	Group IV
YIL002W-A	-0.467679	0.118729	Group IV
YPL074W	0.301744	0.124828	Group IV
YPR005C	-0.366961	0.130929	Group IV
YBR264C	0.278738	0.136856	Group IV
YBR063C	-0.329395	0.150232	Group IV
YKR014C	-0.294747	0.158565	Group IV
YBR230W-A	0.276509	0.168281	Group IV
YHL040C	-0.491126	0.176359	Group IV
YPL124W	0.258414	0.181781	Group IV
YOR385W	-0.237557	0.195274	Group IV
YOR044W	-0.328349	0.208352	Group IV
YLR144C	-0.225606	0.213715	Group IV
YML047C	0.745309	0.217991	Group IV
YJL174W	0.22667	0.224154	Group IV
YPL179W	0.273849	0.234464	Group IV
YLR125W	-0.289418	0.235781	Group IV
YIL014C-A	0.310741	0.260629	Group IV
YER087C-B	0.160476	0.273939	Group IV
YMR205C	0.237671	0.276807	Group IV
YER017C	0.18693	0.287083	Group IV
YPR106W	-0.279101	0.307936	Group IV
YJL038C	0.525965	0.341513	Group IV
YER186C	-0.208977	0.344409	Group IV
YDR533C	-0.250979	0.393225	Group IV
YBR059C	0.156931	0.396997	Group IV
YER123W	0.105541	0.466436	Group IV
YKL109W	-0.135824	0.492758	Group IV
YER073W	-0.157827	0.498867	Group IV
YIL092W	0.134875	0.51025	Group IV
YER084W	-0.206332	0.567145	Group IV
YLR369W	-0.0816766	0.604678	Group IV
YHR180W	-0.156369	0.619011	Group IV
YDR420W	0.108813	0.62229	Group IV
YMR255W	0.134712	0.644282	Group IV
YOL162W	0.186906	0.665349	Group IV
YHR153C	0.181238	0.666222	Group IV
YOR290C	0.0888036	0.666864	Group IV
YDR042C	0.139313	0.695086	Group IV
YIL059C	0.121892	0.712883	Group IV
YLR343W	-0.133977	0.74999	Group IV
YDL080C	-0.0521342	0.759187	Group IV
YHR199C-A	0.0742508	0.762337	Group IV
YKL081W	0.0954826	0.763562	Group IV
YOR097C	0.115595	0.797789	Group IV
YFR012W-A	-0.170372	0.812204	Group IV
YOR099W	0.0727745	0.825885	Group IV
YKR101W	0.0381346	0.83296	Group IV
YKL023W	0.0664476	0.850831	Group IV
YER047C	0.0420786	0.872476	Group IV
YDR157W	0.123301	0.907927	Group IV
YLR082C	-0.032346	0.925759	Group IV
YKL046C	0.0199027	0.940342	Group IV
YJL037W	0.0290172	0.942974	Group IV
YGR199W	0.0151514	0.943456	Group IV
YJL217W	0.0140137	0.946796	Group IV
YGR045C	0.0272687	0.969171	Group IV
YKL068W-A	-0.00991977	0.983543	Group IV
YLL022C	0.00598636	0.986687	Group IV
YFR054C	0.0337953	1	Group IV
YJL043W	0.0263597	1	Group IV
YNL188W	0.913288	7.86427e-11	Group III
YAL008W	-0.788441	8.92545e-11	Group III
YPR134W	-0.990793	1.84855e-10	Group III
YKR005C	-0.978011	2.62603e-09	Group III
YER079W	-0.860933	1.06442e-08	Group III
YBL031W	0.907268	1.13514e-08	Group III
YKR006C	0.988237	1.94352e-08	Group III
YDR022C	-0.889076	2.89721e-08	Group III
YOL007C	0.719088	2.96513e-08	Group III
YDR444W	0.875288	3.91819e-08	Group III
YEL072W	0.865762	5.63956e-08	Group III
YNL165W	-0.700953	7.9429e-08	Group III
YPL075W	0.872844	8.08262e-08	Group III
YDL078C	-0.952961	8.77507e-08	Group III
YDR073W	-0.849985	1.42471e-07	Group III
YJL073W	0.757575	1.63734e-07	Group III
YAL027W	-0.735233	1.66424e-07	Group III
YOR334W	0.711262	2.63449e-07	Group III
YKL124W	-0.674286	2.80504e-07	Group III
YOL088C	-0.661865	2.84672e-07	Group III
YOR137C	-0.751996	5.27887e-07	Group III
YNR040W	0.698469	5.81532e-07	Group III
YBR107C	-0.958455	8.16267e-07	Group III
YJL209W	0.689541	8.62585e-07	Group III
YHR196W	0.654207	9.02899e-07	Group III
YBR071W	-0.821659	1.22168e-06	Group III
YPL255W	0.879026	1.4077e-06	Group III
YBR129C	0.624855	2.33249e-06	Group III
YNL327W	0.959295	3.78564e-06	Group III
YOR306C	-0.801701	3.89125e-06	Group III
YNR010W	-0.761948	4.14461e-06	Group III
YMR257C	0.561646	8.44447e-06	Group III
YGR130C	-0.780122	8.9844e-06	Group III
YER111C	0.582742	9.46914e-06	Group III
YDR202C	-0.727714	9.93723e-06	Group III
YLR254C	-0.615566	1.39089e-05	Group III
YNR027W	0.765399	1.92024e-05	Group III
YBR125C	0.65323	2.26154e-05	Group III
YBR207W	-0.655055	2.48164e-05	Group III
YMR148W	-0.766107	2.75611e-05	Group III
YGL057C	-0.84151	3.28006e-05	Group III
YBR255C-A	-0.744875	3.92151e-05	Group III
YGR065C	-0.583142	4.09751e-05	Group III
YGR169C	0.812914	4.31511e-05	Group III
YLR454W	-0.68245	4.41116e-05	Group III
YOR114W	-0.659447	5.55086e-05	Group III
YLR214W	-0.872127	6.05856e-05	Group III
YJL184W	0.886232	7.00447e-05	Group III
YKL138C-A	-0.661821	7.49973e-05	Group III
YMR252C	0.678411	8.764e-05	Group III
YPL159C	-0.55954	8.97779e-05	Group III
YOL044W	-0.80691	8.9806e-05	Group III
YML120C	-0.672243	9.47937e-05	Group III
YIR014W	-0.8382	9.6453e-05	Group III
YDR216W	-0.850183	9.94499e-05	Group III
YBR131W	0.737121	9.99126e-05	Group III
YDR276C	-0.714943	0.000112586	Group III
YBR058C-A	-0.742936	0.000112604	Group III
YLR227C	-0.823985	0.000119533	Group III
YGR198W	0.553226	0.000125366	Group III
YDR395W	0.513229	0.000132394	Group III
YDR319C	-0.619541	0.000135945	Group III
YJL186W	-0.523878	0.000194659	Group III
YKL088W	0.752325	0.000207177	Group III
YCR004C	-0.631268	0.000241475	Group III
YGR179C	0.675502	0.000248568	Group III
YPL271W	-0.596817	0.000254162	Group III
YCR082W	-0.573279	0.000267648	Group III
YDL059C	0.540203	0.000274719	Group III
YGR140W	0.507792	0.000289528	Group III
YJL051W	0.590318	0.000291913	Group III
YLR095C	0.929235	0.000325129	Group III
YHR017W	-0.526528	0.00034569	Group III
YDR503C	-0.714237	0.000355759	Group III
YNR063W	0.654235	0.000389267	Group III
YHR036W	0.602059	0.000392435	Group III
YOR308C	0.799238	0.000399451	Group III
YDL203C	0.689902	0.00043769	Group III
YKL063C	0.611758	0.000474428	Group III
YDR387C	-0.502124	0.000492271	Group III
YLR199C	-0.442591	0.000495626	Group III
YJL042W	0.676998	0.000556932	Group III
YOR355W	-0.660794	0.00056076	Group III
YGR077C	-0.537918	0.000582573	Group III
YIL119C	-0.582608	0.000607243	Group III
YHL036W	-0.700648	0.000623091	Group III
YNL255C	0.735605	0.000627973	Group III
YOR228C	-0.903842	0.000647472	Group III
YDR310C	0.496022	0.000683831	Group III
YER092W	0.702201	0.000696176	Group III
YIL035C	0.67121	0.000713805	Group III
YMR094W	0.780059	0.000733361	Group III
YLR267W	-0.890559	0.000751441	Group III
YJL147C	-0.582332	0.000807854	Group III
YKR045C	0.981598	0.000858347	Group III
YPL245W	-0.684137	0.000896256	Group III
YGR084C	0.676662	0.000915743	Group III
YDL227C	0.497657	0.000953849	Group III
YOL042W	-0.709346	0.000996846	Group III
YOR152C	-0.860841	0.00100667	Group III
YDR357C	-0.597505	0.00103514	Group III
YML050W	-0.608615	0.00104728	Group III
YEL029C	0.622904	0.00110922	Group III
YLR139C	0.833049	0.00115277	Group III
YLR363C	-0.560438	0.00121259	Group III
YBR272C	-0.551864	0.00123134	Group III
YBR250W	0.687429	0.00123735	Group III
YIL077C	-0.483712	0.00129649	Group III
YGR068C	0.605276	0.00135758	Group III
YOR038C	0.425456	0.00135917	Group III
YFR008W	-0.670744	0.00137608	Group III
YHR046C	0.628324	0.00144437	Group III
YLR213C	-0.69776	0.00144473	Group III
YLR408C	-0.725687	0.00146776	Group III
YHL014C	0.511347	0.00155072	Group III
YER032W	0.459175	0.00172917	Group III
YPL161C	0.398463	0.00188588	Group III
YNL314W	-0.524363	0.00221781	Group III
YNR045W	0.557695	0.00224465	Group III
YNL166C	0.499395	0.00229109	Group III
YBL010C	0.810194	0.00231401	Group III
YKL214C	-0.484878	0.00243623	Group III
YMR163C	-0.733279	0.00248438	Group III
YLR446W	-0.627979	0.00255261	Group III
YLL038C	0.645917	0.00261752	Group III
YNL199C	0.649155	0.00263144	Group III
YBR128C	-0.614796	0.00280053	Group III
YPL174C	0.488581	0.00286227	Group III
YKL171W	0.5438	0.00288111	Group III
YJL103C	-0.4393	0.00314218	Group III
YMR144W	0.416166	0.00324303	Group III
YMR122W-A	-0.992617	0.00329823	Group III
YOR060C	0.747807	0.0034692	Group III
YMR258C	-0.507316	0.00356573	Group III
YBR275C	0.421036	0.00365434	Group III
YLR047C	0.489918	0.00366766	Group III
YLR068W	0.735447	0.0038107	Group III
YNL125C	-0.454865	0.00403364	Group III
YGR016W	-0.656568	0.00419854	Group III
YER044C-A	0.902401	0.00420583	Group III
YDR532C	0.701916	0.00427152	Group III
YDR227W	-0.63634	0.00433767	Group III
YER077C	0.582283	0.00457551	Group III
YHR192W	-0.594393	0.00473069	Group III
YPR101W	0.628687	0.00494924	Group III
YHR035W	0.588069	0.00513943	Group III
YDR197W	0.524608	0.00514161	Group III
YGR059W	0.676777	0.00522611	Group III
YOR276W	0.412473	0.00532413	Group III
YKL204W	0.722812	0.00580795	Group III
YDR179C	-0.681783	0.00598192	Group III
YNL328C	0.755417	0.00625446	Group III
YNR009W	0.664096	0.00637061	Group III
YJL023C	-0.852257	0.00657918	Group III
YNL158W	0.490919	0.00675886	Group III
YGL092W	0.382395	0.00711592	Group III
YDR314C	-0.424083	0.00723672	Group III
YDR369C	-0.477088	0.00734464	Group III
YML113W	0.993422	0.0074327	Group III
YHR102W	0.586734	0.00758421	Group III
YIL161W	0.869785	0.0077505	Group III
YCR086W	-0.631528	0.00790849	Group III
YKL042W	0.37251	0.00798667	Group III
YML011C	-0.436093	0.008032	Group III
YDL169C	-0.689338	0.00813926	Group III
YLR387C	-0.419276	0.00827274	Group III
YOL158C	0.639886	0.00856239	Group III
YML119W	0.417974	0.00873609	Group III
YAL055W	0.554092	0.00878332	Group III
YJR043C	0.585407	0.00887474	Group III
YBR195C	-0.483635	0.0089337	Group III
YDR399W	0.688368	0.00909251	Group III
YDL027C	-0.38524	0.00917498	Group III
YJR046W	-0.367307	0.00939517	Group III
YIL127C	0.875528	0.00953838	Group III
YMR219W	0.545368	0.00983275	Group III
YOR372C	0.703318	0.00989898	Group III
YER149C	0.356522	0.0100815	Group III
YBR130C	0.445804	0.0100867	Group III
YJL162C	0.468422	0.0101646	Group III
YDR285W	-0.490695	0.0101646	Group III
YEL061C	0.339843	0.0107613	Group III
YER019C-A	-0.385843	0.011074	Group III
YDR201W	-0.509938	0.0116697	Group III
YDR249C	-1.061	0.0126898	Group III
YGL061C	0.517552	0.0127382	Group III
YBR212W	-0.490935	0.0128581	Group III
YHR081W	0.708974	0.0129097	Group III
YCL026C-B	-0.956517	0.012995	Group III
YMR267W	-0.52534	0.0130872	Group III
YLR404W	-0.44875	0.0131446	Group III
YPR034W	0.357063	0.0131656	Group III
YDR317W	-0.765769	0.0131835	Group III
YER033C	0.614999	0.0132544	Group III
YIL024C	-0.333013	0.0141317	Group III
YOR189W	-0.384656	0.0143165	Group III
YDL177C	0.560255	0.014551	Group III
YML062C	0.4187	0.014551	Group III
YIR010W	0.640525	0.0152373	Group III
YJL173C	-0.596194	0.0152373	Group III
YMR070W	-0.811599	0.0158796	Group III
YNL249C	-0.450083	0.0158796	Group III
YKR011C	0.44446	0.0160918	Group III
YOR106W	0.529192	0.016356	Group III
YPL071C	0.458391	0.0163561	Group III
YIL027C	-0.560474	0.016983	Group III
YIL016W	-0.569928	0.016983	Group III
YLR040C	1.08318	0.0173961	Group III
YIL037C	0.826719	0.0177072	Group III
YML029W	-0.356857	0.0183754	Group III
YDL225W	0.435607	0.0185904	Group III
YDR218C	-0.97549	0.0186284	Group III
YIL009C-A	0.545573	0.0187634	Group III
YGR117C	-0.587695	0.0187925	Group III
YGL185C	0.383308	0.018812	Group III
YBR258C	1.0552	0.0191853	Group III
YGR206W	-0.534292	0.0195317	Group III
YFR042W	-0.507855	0.0198134	Group III
YJR106W	-0.369633	0.0203129	Group III
YGL025C	0.710364	0.020382	Group III
YGL254W	0.712574	0.0213884	Group III
YLR052W	0.784483	0.0215608	Group III
YOR098C	0.45121	0.0229687	Group III
YCR020W-B	-0.609499	0.0244127	Group III
YHR150W	-0.317292	0.0244293	Group III
YDR261C	0.490957	0.0244804	Group III
YDR338C	-0.467701	0.0245228	Group III
YHR198C	-0.426028	0.024603	Group III
YDR186C	0.544812	0.0249413	Group III
YKR007W	0.386799	0.0251141	Group III
YDR082W	0.314936	0.0253553	Group III
YGR015C	-0.342247	0.02587	Group III
YGR168C	-0.391756	0.0266591	Group III
YPR117W	-0.418438	0.0269448	Group III
YMR134W	0.407607	0.0270193	Group III
YDR381C-A	0.486796	0.0277064	Group III
YBR044C	0.307802	0.0279588	Group III
YDR219C	-0.593561	0.028044	Group III
YBR165W	0.318474	0.0283568	Group III
YHR159W	0.344941	0.0284105	Group III
YPL241C	0.471353	0.028769	Group III
YMR179W	0.505925	0.0289051	Group III
YBR120C	-0.346708	0.0290093	Group III
YML023C	-0.439586	0.0290774	Group III
YNL050C	0.394983	0.0292609	Group III
YOR302W	1.22475	0.0301519	Group III
YHR195W	-0.324188	0.0311648	Group III
YHL039W	0.356937	0.0316159	Group III
YCL005W	0.489632	0.0320615	Group III
YER083C	0.342818	0.0329073	Group III
YJR067C	0.397197	0.0329804	Group III
YAL040C	0.527534	0.0336222	Group III
YDR494W	0.511892	0.0341205	Group III
YMR299C	0.308679	0.0358946	Group III
YLR018C	0.371974	0.0359818	Group III
YMR172W	0.520151	0.0365993	Group III
YFR036W	0.56154	0.0374572	Group III
YDR315C	-0.391841	0.0378759	Group III
YHL019C	0.410835	0.0379435	Group III
YMR298W	0.302222	0.0383301	Group III
YGR120C	-0.480908	0.0383301	Group III
YER075C	-0.382481	0.038852	Group III
YBR067C	0.424251	0.0397022	Group III
YHR167W	0.363218	0.0397596	Group III
YDL073W	0.278047	0.0398454	Group III
YNR024W	0.378597	0.0399218	Group III
YML037C	0.465591	0.0411956	Group III
YGL146C	-0.305441	0.0411956	Group III
YPL168W	-0.333503	0.0414252	Group III
YPL267W	0.358035	0.041543	Group III
YML108W	-0.317737	0.0419758	Group III
YPL070W	0.318177	0.0442526	Group III
YHR060W	-0.480802	0.0455031	Group III
YHL011C	0.403954	0.0458816	Group III
YHR184W	0.583549	0.0467262	Group III
YIR017C	0.519601	0.0471404	Group III
YGR196C	0.301614	0.0476136	Group III
YNL258C	0.274101	0.0478372	Group III
YGL170C	-0.920139	0.0479124	Group III
YHR083W	0.545157	0.0481261	Group III
YPL039W	0.429721	0.0481504	Group III
YJL192C	0.284468	0.0495713	Group III
YOR008C	0.394873	0.0504503	Group III
YIL152W	-0.467869	0.0511343	Group III
YHR109W	0.314321	0.0515142	Group III
YPR083W	-0.382709	0.0516675	Group III
YLR219W	-0.51305	0.053056	Group III
YMR060C	-0.58999	0.053309	Group III
YDR350C	-0.341121	0.056565	Group III
YDR391C	-0.36258	0.0565686	Group III
YJR011C	-0.623612	0.0572172	Group III
YDR382W	-0.708918	0.0575423	Group III
YPR072W	0.336604	0.0580717	Group III
YPR109W	-0.379237	0.0582212	Group III
YDR347W	0.275913	0.0582431	Group III
YKL049C	0.478261	0.0585267	Group III
YNL253W	-0.392781	0.0591938	Group III
YPR116W	-0.6625	0.0591938	Group III
YPR122W	-0.266138	0.0592415	Group III
YCR076C	-0.360459	0.0595234	Group III
YOR064C	0.569213	0.059769	Group III
YLR065C	-0.309428	0.0598668	Group III
YGR156W	0.456781	0.061904	Group III
YDR110W	0.253637	0.0621704	Group III
YIL137C	-0.25751	0.0626485	Group III
YGR251W	0.328765	0.0626485	Group III
YLR455W	0.326095	0.0627069	Group III
YBL052C	0.287575	0.0628199	Group III
YNL311C	-0.291361	0.0637962	Group III
YGL014W	0.332833	0.064741	Group III
YDL129W	-0.640792	0.0649121	Group III
YNL076W	0.376397	0.0677259	Group III
YPR148C	-0.320992	0.0684332	Group III
YDL123W	-0.338719	0.0684332	Group III
YKR041W	-0.524391	0.0703719	Group III
YGR026W	-0.380025	0.0713985	Group III
YDR195W	-0.262314	0.0718171	Group III
YIL071C	-0.252484	0.0734661	Group III
YFL009W	0.252805	0.0747822	Group III
YOL117W	-0.296606	0.0764387	Group III
YLR364W	-0.298049	0.0770842	Group III
YMR187C	-0.357711	0.0783077	Group III
YGL005C	0.243794	0.0790028	Group III
YDR138W	0.298312	0.0814447	Group III
YML078W	-0.642014	0.0815687	Group III
YKL018C-A	-0.413741	0.0816292	Group III
YCL044C	0.642294	0.0840182	Group III
YML052W	0.395479	0.085376	Group III
YER018C	0.36858	0.0853948	Group III
YPL052W	-0.414859	0.0880433	Group III
YKR037C	0.289182	0.0903589	Group III
YLR381W	-0.23797	0.090973	Group III
YGL108C	0.396911	0.0915819	Group III
YJR004C	0.355395	0.0921671	Group III
YHR005C	0.268467	0.0928147	Group III
YDL018C	-0.300866	0.0929928	Group III
YKL075C	-0.254988	0.0934561	Group III
YML006C	0.322651	0.0935512	Group III
YBR262C	0.252078	0.093717	Group III
YKR020W	0.281857	0.0942455	Group III
YER147C	-0.264536	0.0955826	Group III
YDR014W	0.318639	0.0957925	Group III
YCL063W	0.427095	0.0961554	Group III
YGR146C	-0.513413	0.0966949	Group III
YMR282C	0.248506	0.0969808	Group III
YHL025W	0.319135	0.0983066	Group III
YDL095W	0.262995	0.0988034	Group III
YJL178C	-0.265734	0.0989136	Group III
YLL043W	0.272652	0.100079	Group III
YOR350C	-0.227108	0.101761	Group III
YGL145W	0.224726	0.103167	Group III
YML107C	-0.32135	0.106264	Group III
YEL018W	0.31246	0.106833	Group III
YMR025W	-0.335123	0.10711	Group III
YDR466W	0.330479	0.11048	Group III
YDR239C	-0.383467	0.1114	Group III
YKL130C	0.267258	0.112798	Group III
YNL260C	-0.38858	0.113588	Group III
YER137C	0.507597	0.114875	Group III
YDR163W	0.627694	0.11633	Group III
YDR207C	0.495537	0.118513	Group III
YDL056W	0.26024	0.119218	Group III
YER034W	0.437499	0.121796	Group III
YPR084W	0.289315	0.122314	Group III
YKL079W	0.274589	0.12353	Group III
YOL063C	-0.251757	0.125287	Group III
YLR146C	-0.393688	0.130245	Group III
YLR054C	0.374666	0.131118	Group III
YOL095C	-0.264394	0.136716	Group III
YGR222W	0.352912	0.137378	Group III
YPL100W	-0.218714	0.141808	Group III
YGR122W	-0.251147	0.143556	Group III
YGR106C	-0.442083	0.143758	Group III
YER040W	0.255805	0.144457	Group III
YDL130W	-0.527373	0.14967	Group III
YOR107W	-0.387191	0.150631	Group III
YGL117W	-0.488797	0.151135	Group III
YDL005C	0.355008	0.151839	Group III
YBR249C	-0.315645	0.152122	Group III
YER115C	-0.266255	0.154023	Group III
YNL002C	0.25797	0.155039	Group III
YBR152W	0.305895	0.15606	Group III
YLR119W	-0.284283	0.158257	Group III
YDR078C	-0.619051	0.159025	Group III
YIR024C	0.263452	0.159538	Group III
YMR066W	0.218754	0.161186	Group III
YOR147W	-0.205193	0.161876	Group III
YEL048C	-0.349162	0.162042	Group III
YML115C	0.327192	0.165591	Group III
YHR118C	-0.225085	0.170544	Group III
YBL045C	-0.25198	0.170544	Group III
YCR020C-A	-0.222553	0.175411	Group III
YDR439W	-0.216603	0.176024	Group III
YLR102C	-0.230949	0.17728	Group III
YOL132W	0.409815	0.177288	Group III
YLR182W	0.197531	0.177503	Group III
YLR079W	0.317833	0.179032	Group III
YPR133W-A	0.213188	0.181039	Group III
YJL146W	-0.228901	0.181958	Group III
YOR195W	0.250373	0.182155	Group III
YBR194W	0.244297	0.18378	Group III
YDR378C	-0.218789	0.183914	Group III
YGR134W	-0.203604	0.184048	Group III
YIL088C	0.234376	0.184669	Group III
YGL075C	-0.285329	0.190407	Group III
YPL055C	0.391893	0.191518	Group III
YKR022C	-0.24001	0.191996	Group III
YKL005C	-0.188383	0.19256	Group III
YNR022C	0.186194	0.193919	Group III
YPR164W	0.178043	0.196056	Group III
YHR182W	0.227405	0.198321	Group III
YBR085C-A	-0.460008	0.199858	Group III
YGR075C	-0.359489	0.200086	Group III
YJL019W	0.18918	0.200086	Group III
YJL131C	0.278529	0.201557	Group III
YDL025C	-0.256564	0.201606	Group III
YFR043C	-0.194123	0.20341	Group III
YOR337W	0.264519	0.20341	Group III
YER104W	-0.253012	0.206084	Group III
YDR499W	0.276489	0.209793	Group III
YOR078W	0.190021	0.212212	Group III
YDR119W	-0.248859	0.215292	Group III
YGL160W	-0.310875	0.222022	Group III
YMR021C	0.181784	0.223539	Group III
YEL059C-A	-0.252396	0.224222	Group III
YNL103W	0.279568	0.224222	Group III
YDR422C	-0.172989	0.225281	Group III
YGL029W	-0.214279	0.225479	Group III
YGR126W	-0.370005	0.225755	Group III
YGL128C	0.432167	0.227717	Group III
YPL018W	0.294544	0.227726	Group III
YDL160C-A	-0.524892	0.227915	Group III
YKL186C	0.274238	0.228337	Group III
YDL013W	0.293582	0.229176	Group III
YML091C	0.227873	0.229768	Group III
YLR361C-A	0.396363	0.230549	Group III
YMR176W	-0.165093	0.233146	Group III
YOL039W	-0.379727	0.233884	Group III
YMR204C	0.257305	0.235131	Group III
YKL112W	-0.190789	0.23821	Group III
YLR021W	-0.298289	0.238833	Group III
YMR270C	0.179506	0.240048	Group III
YGL113W	0.273106	0.240048	Group III
YER038C	-0.343577	0.241308	Group III
YER153C	-0.406211	0.242063	Group III
YMR209C	0.190344	0.244447	Group III
YDR370C	0.203875	0.245859	Group III
YKR055W	-0.244592	0.249077	Group III
YLR301W	-0.436426	0.2532	Group III
YCR097W	0.167205	0.255236	Group III
YDR156W	0.268254	0.255236	Group III
YPR075C	-0.216853	0.256376	Group III
YNL086W	0.218069	0.257999	Group III
YML017W	0.210286	0.258375	Group III
YPL194W	-0.283696	0.261732	Group III
YML041C	-0.212389	0.263756	Group III
YPR198W	-0.224441	0.264563	Group III
YOR304C-A	-0.399562	0.268194	Group III
YNL164C	0.187049	0.268667	Group III
YDR288W	-0.211751	0.271599	Group III
YBR077C	0.171775	0.272518	Group III
YJR136C	-0.217386	0.279236	Group III
YAR019C	0.247666	0.282903	Group III
YGR040W	0.165356	0.284206	Group III
YJR135C	0.210945	0.29354	Group III
YKL208W	-0.297041	0.298818	Group III
YDR240C	-0.23757	0.298918	Group III
YLR315W	0.266058	0.298929	Group III
YOR267C	0.232498	0.298929	Group III
YPR199C	0.190093	0.301247	Group III
YPR046W	-0.222946	0.30427	Group III
YBR211C	0.158596	0.305088	Group III
YPL005W	-0.179656	0.312498	Group III
YKL057C	-0.193875	0.313817	Group III
YJL149W	-0.167701	0.318526	Group III
YDR123C	0.191586	0.320877	Group III
YER106W	0.388407	0.321058	Group III
YNL099C	0.150442	0.323798	Group III
YNL281W	0.1799	0.325801	Group III
YMR101C	-0.372503	0.32867	Group III
YGR102C	0.163229	0.330826	Group III
YER176W	0.152379	0.330998	Group III
YOL027C	-0.180559	0.33797	Group III
YHL038C	0.160349	0.338976	Group III
YLR257W	-0.248921	0.34314	Group III
YLR372W	0.292105	0.34593	Group III
YML117W	0.184554	0.347831	Group III
YIL122W	0.236835	0.34883	Group III
YNL295W	0.178205	0.350112	Group III
YGR030C	-0.180703	0.35146	Group III
YNL323W	-0.132305	0.35211	Group III
YDL173W	-0.224667	0.352437	Group III
YKL048C	-0.157802	0.353479	Group III
YJL170C	-0.300607	0.353549	Group III
YJL171C	-0.341829	0.35432	Group III
YDR279W	-0.150943	0.355904	Group III
YOR208W	-0.20696	0.356267	Group III
YER048C	-0.162641	0.357055	Group III
YDR260C	0.323816	0.357115	Group III
YKL159C	-0.22561	0.361064	Group III
YGR161C	-0.340539	0.36543	Group III
YGL038C	-0.157859	0.365938	Group III
YPR171W	0.171411	0.373484	Group III
YGL178W	0.179345	0.379022	Group III
YMR154C	-0.254474	0.379022	Group III
YPL108W	-0.179383	0.37914	Group III
YPL148C	-0.171231	0.379698	Group III
YJL193W	0.203737	0.381694	Group III
YDR181C	0.122604	0.38435	Group III
YDR113C	-0.146331	0.393819	Group III
YCR095C	0.130804	0.394008	Group III
YDR374W-A	-0.239743	0.394008	Group III
YOL025W	-0.128452	0.398324	Group III
YDR065W	0.156609	0.407665	Group III
YNL216W	0.148585	0.407681	Group III
YLR224W	0.130086	0.407935	Group III
YDR349C	0.132512	0.408134	Group III
YLR288C	0.257466	0.411353	Group III
YLR360W	-0.173732	0.411612	Group III
YPL158C	-0.121394	0.41361	Group III
YNL101W	-0.184722	0.417153	Group III
YGR249W	-0.281218	0.424235	Group III
YER182W	-0.12484	0.429189	Group III
YLR190W	0.136063	0.435159	Group III
YNL282W	0.173502	0.440878	Group III
YPL269W	0.143382	0.441297	Group III
YHR032W	0.126772	0.443176	Group III
YDR307W	0.13155	0.444662	Group III
YNL254C	-0.135773	0.454442	Group III
YIL159W	0.140684	0.459085	Group III
YMR160W	-0.139674	0.460838	Group III
YNL042W	0.231249	0.461829	Group III
YHR105W	-0.17895	0.464146	Group III
YNR049C	0.123866	0.466661	Group III
YDL101C	0.120483	0.473916	Group III
YDR506C	-0.127451	0.477085	Group III
YCL028W	0.183582	0.477402	Group III
YJR126C	-0.111712	0.478534	Group III
YLR141W	0.200435	0.480089	Group III
YBR015C	-0.116964	0.485561	Group III
YGR237C	0.142305	0.486615	Group III
YHR129C	-0.149272	0.489955	Group III
YDL099W	0.126391	0.501002	Group III
YCL058W-A	0.146807	0.506918	Group III
YDR295C	0.116807	0.508868	Group III
YBR108W	-0.18106	0.509734	Group III
YHR197W	0.14457	0.510985	Group III
YGR166W	0.130522	0.517938	Group III
YGL223C	0.0941768	0.519142	Group III
YNL078W	0.15955	0.522218	Group III
YLR426W	-0.120449	0.523451	Group III
YAL047C	-0.107452	0.523604	Group III
YBR098W	-0.114521	0.536871	Group III
YLL007C	-0.174677	0.547041	Group III
YLR335W	-0.108678	0.554295	Group III
YLR376C	0.185017	0.558496	Group III
YDR153C	0.121122	0.559559	Group III
YLR436C	-0.0891509	0.559576	Group III
YBR036C	0.10685	0.560605	Group III
YDL053C	-0.104438	0.560954	Group III
YBL074C	0.14622	0.564544	Group III
YGL090W	0.107192	0.567199	Group III
YDL232W	-0.22756	0.56778	Group III
YOR286W	-0.159779	0.569529	Group III
YHR110W	0.113539	0.572507	Group III
YGR275W	0.171779	0.572507	Group III
YNL180C	0.20932	0.57283	Group III
YAL031C	-0.099181	0.57283	Group III
YAL059W	-0.150863	0.579769	Group III
YIL132C	0.171559	0.580415	Group III
YML072C	0.0990012	0.583205	Group III
YLR098C	0.0944062	0.584629	Group III
YML013W	0.092366	0.588287	Group III
YOR344C	-0.0889916	0.593708	Group III
YER180C	0.104031	0.593836	Group III
YBL025W	0.126623	0.600691	Group III
YBR267W	0.130963	0.601446	Group III
YGL041W-A	-0.0912295	0.602874	Group III
YLR385C	-0.221859	0.605178	Group III
YLR024C	0.0853902	0.607837	Group III
YDL180W	-0.076698	0.612711	Group III
YGR079W	0.133338	0.612711	Group III
YKR044W	0.121773	0.612711	Group III
YMR064W	-0.0755912	0.619174	Group III
YDL085C-A	0.112671	0.623164	Group III
YMR052W	-0.170005	0.623823	Group III
YIL005W	-0.0827305	0.636177	Group III
YLR049C	-0.127286	0.636343	Group III
YDR235W	-0.105242	0.63968	Group III
YDR383C	0.0888713	0.644579	Group III
YMR157C	0.111549	0.645077	Group III
YDR131C	-0.0863991	0.651886	Group III
YDR476C	0.0850964	0.656483	Group III
YIL002C	0.0830108	0.658853	Group III
YER020W	0.140122	0.660398	Group III
YOR030W	0.0768538	0.660666	Group III
YPR057W	0.0733278	0.664988	Group III
YIR025W	-0.0835558	0.665429	Group III
YOR264W	0.0679353	0.669665	Group III
YLL003W	0.0632236	0.675246	Group III
YPR068C	-0.083587	0.678269	Group III
YIL115C	-0.082884	0.680815	Group III
YIL139C	-0.0750915	0.681065	Group III
YPL144W	0.0926956	0.681065	Group III
YLR443W	-0.0656353	0.681272	Group III
YLR091W	0.086375	0.689889	Group III
YOR354C	0.106225	0.695818	Group III
YLR320W	-0.0965838	0.698082	Group III
YDR425W	-0.0951151	0.698129	Group III
YIR003W	0.0675076	0.698388	Group III
YLR093C	-0.084111	0.698545	Group III
YBR138C	0.0660319	0.703914	Group III
YJR094C	-0.123824	0.708613	Group III
YNL077W	-0.0664814	0.727619	Group III
YJR003C	0.0537835	0.732865	Group III
YDR478W	-0.090817	0.733953	Group III
YIL040W	-0.120843	0.739015	Group III
YBR283C	-0.0697237	0.739354	Group III
YFL049W	0.0577576	0.744373	Group III
YDR356W	0.0533246	0.745541	Group III
YBR091C	-0.082125	0.748939	Group III
YKR004C	-0.0809793	0.754854	Group III
YOR297C	-0.0692395	0.759187	Group III
YPL096C-A	-0.0845418	0.759914	Group III
YDL089W	0.0589225	0.76083	Group III
YPL272C	0.129921	0.773895	Group III
YER167W	0.0649722	0.780516	Group III
YDL220C	0.0806771	0.781933	Group III
YLL033W	-0.104419	0.792067	Group III
YJL117W	-0.0443531	0.795427	Group III
YGL249W	0.226384	0.795601	Group III
YLR135W	0.0523394	0.795755	Group III
YOR279C	0.0562003	0.797696	Group III
YFR046C	0.0647427	0.803187	Group III
YBR225W	-0.0700741	0.804474	Group III
YDR056C	0.0660077	0.808473	Group III
YEL017W	0.0417412	0.811163	Group III
YKL038W	-0.050406	0.812586	Group III
YLR064W	-0.040243	0.813702	Group III
YOR219C	0.0457	0.814187	Group III
YNL214W	-0.0652163	0.81595	Group III
YLR392C	0.0394371	0.822617	Group III
YOL047C	-0.129355	0.834692	Group III
YJR021C	-0.079632	0.835646	Group III
YHL018W	0.073373	0.835923	Group III
YKL176C	0.0338282	0.84846	Group III
YNL215W	0.0533705	0.858922	Group III
YDR130C	-0.0359527	0.860869	Group III
YJR032W	0.0403886	0.861494	Group III
YLL058W	-0.0322295	0.861901	Group III
YGL226C-A	-0.0426197	0.872536	Group III
YGR057C	0.0535443	0.877357	Group III
YLR287C	0.0260371	0.883028	Group III
YHR185C	-0.129983	0.883546	Group III
YCR043C	0.0372191	0.884533	Group III
YOR298W	0.0743839	0.889524	Group III
YDR184C	0.0431028	0.890302	Group III
YPR186C	-0.0278012	0.890302	Group III
YEL005C	0.0362385	0.895574	Group III
YPL208W	-0.0443957	0.896048	Group III
YNL133C	0.0379531	0.900113	Group III
YJL176C	0.0216463	0.903143	Group III
YJL056C	0.0367986	0.907428	Group III
YFR003C	0.0272474	0.91101	Group III
YPL034W	0.0311466	0.923275	Group III
YDL115C	-0.0202484	0.92449	Group III
YNL015W	-0.0342957	0.929279	Group III
YLR226W	-0.0247745	0.932958	Group III
YML019W	-0.0240537	0.933011	Group III
YDR321W	0.0239646	0.935571	Group III
YDR192C	-0.0159706	0.940928	Group III
YLR263W	-0.0164272	0.943597	Group III
YDL157C	-0.034336	0.947107	Group III
YDL121C	0.0118979	0.94934	Group III
YDL176W	-0.014321	0.951604	Group III
YHL006C	0.0255217	0.954409	Group III
YLR394W	0.0134545	0.954535	Group III
YKL061W	0.0119637	0.956644	Group III
YJL148W	-0.0133553	0.959154	Group III
YNL264C	-0.012299	0.961911	Group III
YBL006C	0.0131411	0.967736	Group III
YJR005W	0.0108454	0.968081	Group III
YBL032W	-0.00823046	0.968658	Group III
YHR127W	0.0115042	0.968771	Group III
YJR083C	0.00922313	0.97483	Group III
YLL042C	0.014025	0.978494	Group III
YOR045W	0.00860779	0.982182	Group III
YNL304W	0.00776773	0.98569	Group III
YGL036W	0.00795713	0.986609	Group III
YOR266W	-0.00651893	0.987783	Group III
YPR152C	-0.00615031	0.991636	Group III
YOR026W	-0.00243586	0.999839	Group III
YKL135C	-0.00176782	1	Group III
YHR052W	0.00189195	1	Group III
YMR184W	-0.00132673	1	Group III
YNL159C	0.000502827	1	Group III
YNR004W	0.000196983	1	Group III
YPL099C	-0.840395	1.03747e-08	Group II
YHR059W	0.734209	7.71808e-08	Group II
YPL203W	-0.743838	1.62551e-07	Group II
YJR118C	0.712804	2.77885e-07	Group II
YBR119W	-0.647155	4.14228e-07	Group II
YJL132W	-0.963754	4.29057e-07	Group II
YPL193W	-0.618859	4.92792e-07	Group II
YIL087C	-0.697297	6.73651e-07	Group II
YNL192W	-0.821715	6.79644e-07	Group II
YGL028C	0.807704	7.82993e-07	Group II
YGR086C	-0.888738	1.16567e-06	Group II
YKL142W	-0.792073	1.31689e-06	Group II
YBL016W	0.95606	1.54323e-06	Group II
YGR152C	0.670432	8.20763e-06	Group II
YCL027W	0.946121	9.43617e-06	Group II
YBR122C	0.842236	1.08877e-05	Group II
YBR030W	0.605205	1.37586e-05	Group II
YJL155C	-0.559983	2.55009e-05	Group II
YDR020C	0.8263	2.74449e-05	Group II
YCR003W	0.788549	3.12283e-05	Group II
YKL183W	0.670491	4.62418e-05	Group II
YPR124W	-0.791489	0.000115294	Group II
YLR395C	-0.694699	0.000120676	Group II
YER095W	-0.705799	0.000132416	Group II
YPR070W	0.52866	0.000146533	Group II
YKL185W	0.598519	0.000210541	Group II
YGR128C	0.746301	0.000302136	Group II
YBR057C	-0.494626	0.000342104	Group II
YOL065C	-0.651184	0.000349865	Group II
YOR205C	0.566854	0.000353854	Group II
YFR005C	0.5534	0.000399451	Group II
YGL116W	0.590314	0.000432099	Group II
YER161C	0.686115	0.000521973	Group II
YHR090C	-0.609227	0.000647472	Group II
YDR296W	0.46819	0.000904604	Group II
YLR345W	-0.661976	0.000959275	Group II
YBR263W	-0.62478	0.000969481	Group II
YNL236W	0.497303	0.00100212	Group II
YJR012C	-0.518658	0.00101702	Group II
YJR056C	0.611945	0.00118396	Group II
YLR067C	0.444045	0.00119853	Group II
YFR011C	0.665752	0.00141261	Group II
YML055W	0.472976	0.00153191	Group II
YBR175W	0.482585	0.00153191	Group II
YMR044W	0.439178	0.00167627	Group II
YPL064C	0.413873	0.00172509	Group II
YDL112W	0.413973	0.00180574	Group II
YDL113C	-0.423061	0.00198523	Group II
YPR188C	-0.448475	0.00201652	Group II
YJR042W	0.515622	0.00238564	Group II
YCL055W	-0.860187	0.00252847	Group II
YPR104C	0.506578	0.00317387	Group II
YEL001C	0.583211	0.00341649	Group II
YGL213C	-0.485274	0.00353501	Group II
YPL173W	0.400963	0.00385484	Group II
YPL153C	0.504062	0.00424549	Group II
YDR231C	-0.610856	0.00455027	Group II
YKL143W	0.465449	0.00456643	Group II
YIL019W	0.645556	0.00482534	Group II
YKL074C	0.654074	0.00513943	Group II
YNL090W	0.423719	0.00528163	Group II
YLR421C	-0.702059	0.00536801	Group II
YDR287W	-0.417331	0.00577719	Group II
YOL144W	0.867442	0.00646376	Group II
YJL044C	0.361804	0.00651399	Group II
YLR033W	0.413343	0.00656379	Group II
YER128W	-0.460724	0.00675143	Group II
YBR038W	0.362353	0.00880133	Group II
YPL233W	0.499664	0.00915557	Group II
YNL151C	0.451823	0.00918898	Group II
YLR165C	-0.433696	0.00949147	Group II
YOL067C	0.469735	0.00964966	Group II
YGR017W	0.581719	0.00995774	Group II
YMR032W	0.349914	0.0103382	Group II
YBR204C	-0.793916	0.0117075	Group II
YFR045W	-0.431214	0.0128581	Group II
YER030W	-0.496066	0.0136481	Group II
YDR244W	-0.58043	0.0141331	Group II
YKL122C	0.809416	0.0143895	Group II
YKL173W	-0.322063	0.0164351	Group II
YDR159W	0.333024	0.0164776	Group II
YHR101C	-0.349823	0.0185756	Group II
YLR145W	0.398341	0.0185904	Group II
YMR112C	-0.427357	0.0200986	Group II
YMR098C	0.330799	0.0208728	Group II
YOR051C	0.365992	0.0220455	Group II
YGL106W	0.337425	0.0239968	Group II
YDR464W	0.43516	0.0260872	Group II
YOR129C	-0.389409	0.02627	Group II
YBL046W	0.440166	0.027137	Group II
YOL077W-A	1.05803	0.0276778	Group II
YPL014W	0.607857	0.0282976	Group II
YFL023W	0.445818	0.0305089	Group II
YLR292C	0.56604	0.030937	Group II
YMR313C	-0.331662	0.0320995	Group II
YNL167C	0.409259	0.0337436	Group II
YOL149W	0.32373	0.0343597	Group II
YNL211C	-0.532766	0.0368593	Group II
YML048W	0.443763	0.0374572	Group II
YOR104W	0.570128	0.038685	Group II
YML112W	0.53948	0.0388123	Group II
YLR407W	0.405615	0.038852	Group II
YBR203W	-0.337031	0.0394299	Group II
YOR242C	0.479689	0.0396832	Group II
YDL092W	0.519063	0.0399264	Group II
YCL002C	-0.533965	0.0414101	Group II
YOR158W	0.299734	0.041543	Group II
YDR318W	-0.317801	0.0424565	Group II
YDR411C	0.533122	0.0478372	Group II
YMR005W	0.478427	0.0496368	Group II
YGL181W	0.437327	0.0503788	Group II
YDL233W	-0.313266	0.0511502	Group II
YER180C-A	-0.559624	0.0546482	Group II
YBL018C	-0.309842	0.0564951	Group II
YLL014W	-0.859553	0.0581631	Group II
YBL008W	0.337192	0.0585872	Group II
YJL201W	0.309985	0.0593705	Group II
YJL122W	0.380374	0.0613377	Group II
YOR073W	0.38403	0.0655179	Group II
YOR025W	0.25451	0.0672077	Group II
YNL038W	0.415845	0.0689046	Group II
YDR143C	0.463618	0.0689418	Group II
YDR352W	-0.524539	0.0707051	Group II
YMR003W	-0.296087	0.0786247	Group II
YDL107W	0.249576	0.0834494	Group II
YDR363W	0.24576	0.0836587	Group II
YKR083C	0.573085	0.0867407	Group II
YHR034C	-0.274614	0.0926127	Group II
YPL234C	-0.413932	0.0940062	Group II
YPR093C	0.518449	0.096517	Group II
YGR225W	-0.415637	0.0983548	Group II
YBL029C-A	-0.520451	0.115186	Group II
YGL219C	0.271829	0.117833	Group II
YML031W	0.223286	0.119843	Group II
YKL152C	-0.525587	0.12091	Group II
YAR002W	0.272142	0.125234	Group II
YER155C	0.312632	0.128383	Group II
YJL127C-B	0.215248	0.12947	Group II
YGR089W	0.207875	0.129962	Group II
YGL016W	0.24277	0.133998	Group II
YLR050C	-0.614325	0.134885	Group II
YMR263W	0.487134	0.14203	Group II
YCR015C	-0.261621	0.145334	Group II
YOL111C	-0.268862	0.146491	Group II
YLR192C	-0.225178	0.154975	Group II
YLR412W	0.225712	0.164671	Group II
YDR118W	-0.251391	0.166919	Group II
YOL116W	-0.291408	0.172932	Group II
YBL066C	0.241555	0.176885	Group II
YOR269W	0.339419	0.181415	Group II
YJL006C	-0.293035	0.184525	Group II
YDR443C	-0.234025	0.192477	Group II
YBR162W-A	0.320087	0.198653	Group II
YLR211C	-0.285564	0.205466	Group II
YLL013C	0.281101	0.206228	Group II
YGL098W	-0.231913	0.208599	Group II
YDL044C	0.180741	0.218907	Group II
YDL202W	0.189343	0.22133	Group II
YFL005W	0.259385	0.224222	Group II
YLR039C	-0.160479	0.235281	Group II
YLR363W-A	-0.257959	0.245966	Group II
YGR104C	0.259062	0.248112	Group II
YOR329C	0.389319	0.24975	Group II
YDR067C	0.179561	0.262431	Group II
YPR182W	-0.237896	0.268171	Group II
YGR212W	0.202225	0.270134	Group II
YDR174W	-0.269126	0.281067	Group II
YER124C	0.400773	0.289992	Group II
YEL043W	0.156775	0.293681	Group II
YER041W	-0.164449	0.29671	Group II
YLR058C	-0.320741	0.303724	Group II
YER113C	-0.245002	0.305693	Group II
YOR249C	0.166242	0.312341	Group II
YPR163C	0.199994	0.321297	Group II
YNL135C	-0.181185	0.325228	Group II
YOL029C	-0.192859	0.326312	Group II
YBR095C	-0.157357	0.329615	Group II
YNL162W-A	-0.402851	0.330595	Group II
YDL231C	-0.134245	0.344864	Group II
YIL112W	0.15502	0.347649	Group II
YBR231C	0.21538	0.350609	Group II
YKL064W	-0.157417	0.35211	Group II
YDR126W	0.177116	0.355492	Group II
YKL137W	-0.245512	0.373075	Group II
YGR062C	-0.178759	0.379102	Group II
YDR021W	0.207688	0.396663	Group II
YGR013W	0.183282	0.399455	Group II
YDR498C	-0.134098	0.403725	Group II
YNL056W	-0.163507	0.407135	Group II
YMR138W	0.212531	0.408415	Group II
YBL103C	0.157961	0.411353	Group II
YPR165W	-0.155548	0.415464	Group II
YOR036W	-0.240469	0.417631	Group II
YPR079W	0.211976	0.417631	Group II
YGL151W	0.126028	0.428909	Group II
YMR164C	0.217031	0.430456	Group II
YKL077W	-0.32541	0.432019	Group II
YCL014W	0.124407	0.439735	Group II
YLR283W	0.136471	0.454138	Group II
YNL231C	-0.125731	0.454442	Group II
YDR103W	0.110543	0.45533	Group II
YER071C	-0.323311	0.45533	Group II
YBR185C	-0.144479	0.456501	Group II
YCR054C	0.132428	0.464799	Group II
YDR485C	0.172562	0.468232	Group II
YMR232W	0.207104	0.47068	Group II
YMR126C	-0.195967	0.476094	Group II
YMR019W	0.132296	0.477472	Group II
YLR368W	0.111453	0.487405	Group II
YOL070C	0.134355	0.501147	Group II
YPR010C-A	-0.1296	0.50442	Group II
YJR082C	0.112948	0.507096	Group II
YOR352W	0.11403	0.507195	Group II
YOL072W	-0.140625	0.507733	Group II
YNL097C	0.190636	0.515957	Group II
YDR191W	0.149157	0.520384	Group II
YDL057W	-0.155341	0.527374	Group II
YJL066C	-0.111773	0.530451	Group II
YGR247W	-0.120991	0.544082	Group II
YGR081C	0.123948	0.549471	Group II
YPR017C	-0.145615	0.550334	Group II
YLR390W-A	0.14075	0.552221	Group II
YBL059C-A	0.102834	0.552221	Group II
YHR041C	0.11484	0.555586	Group II
YPR179C	0.099559	0.555687	Group II
YDR160W	-0.10433	0.55903	Group II
YNL122C	-0.104006	0.559559	Group II
YFR029W	0.16603	0.564256	Group II
YPL047W	0.124465	0.566584	Group II
YJL205C	0.162202	0.568617	Group II
YDR007W	0.106118	0.573466	Group II
YBR253W	-0.107666	0.588245	Group II
YDR179W-A	-0.119877	0.588697	Group II
YGL004C	0.0960007	0.591334	Group II
YHL009C	-0.0867003	0.607483	Group II
YMR266W	-0.143394	0.613697	Group II
YLR003C	-0.11513	0.620009	Group II
YCR035C	0.0775087	0.627602	Group II
YBR288C	-0.123932	0.628811	Group II
YGL255W	-0.407394	0.634964	Group II
YCL057W	-0.129985	0.645012	Group II
YMR111C	-0.0884047	0.660289	Group II
YLL004W	0.148504	0.666864	Group II
YAL011W	-0.0755186	0.680743	Group II
YPL007C	-0.0885109	0.686306	Group II
YBL011W	0.0738026	0.696372	Group II
YHL028W	0.177672	0.698129	Group II
YJL156C	0.0756728	0.707319	Group II
YKL206C	-0.0594848	0.707319	Group II
YDL132W	-0.0692425	0.732865	Group II
YFL038C	-0.0704918	0.739921	Group II
YOR368W	0.059439	0.759594	Group II
YJR080C	0.055715	0.763105	Group II
YHR116W	0.0683723	0.767812	Group II
YOR283W	-0.0557339	0.767812	Group II
YOR138C	0.0602919	0.77673	Group II
YHL029C	-0.0683009	0.777298	Group II
YER063W	-0.0480347	0.80774	Group II
YML129C	-0.0456634	0.809801	Group II
YDL002C	-0.0638805	0.814187	Group II
YBR255W	0.0583835	0.814187	Group II
YNL322C	0.0665628	0.814187	Group II
YOR221C	0.04423	0.816091	Group II
YJL061W	0.0398842	0.82235	Group II
YBR158W	0.0437775	0.83296	Group II
YMR067C	-0.0425538	0.839251	Group II
YDL114W	0.150705	0.85562	Group II
YMR063W	-0.0609593	0.860632	Group II
YLR130C	0.0603464	0.86222	Group II
YGR003W	-0.031893	0.869944	Group II
YGL122C	-0.0297798	0.893838	Group II
YEL056W	-0.0231426	0.894124	Group II
YHR078W	0.0197657	0.915058	Group II
YNL186W	-0.0164494	0.933049	Group II
YPL180W	0.0137968	0.946778	Group II
YML071C	0.0148013	0.946873	Group II
YAL014C	0.0139446	0.947245	Group II
YFR034C	0.0122875	0.950359	Group II
YGL154C	0.0180139	0.954026	Group II
YLR222C	-0.0131794	0.965342	Group II
YGL126W	0.0093455	0.970177	Group II
YEL027W	-0.0132604	0.971997	Group II
YER116C	0.00269727	1	Group II
YGR055W	0.00128887	1	Group II
YGL175C	0.0028058	1	Group II
YPR175W	0.95396	3.32039e-13	Group I
YJR085C	-0.963531	1.71938e-11	Group I
YDL149W	-0.976476	2.98346e-11	Group I
YGR149W	-0.857932	3.47259e-11	Group I
YML079W	-0.884284	4.92529e-11	Group I
YPL003W	-0.933217	6.2735e-11	Group I
YDR270W	-0.864716	1.52749e-10	Group I
YPL247C	-0.902208	2.2066e-10	Group I
YFL027C	0.825875	4.84715e-10	Group I
YGR033C	-0.846942	1.17944e-09	Group I
YDR481C	-0.790766	1.79842e-09	Group I
YOR125C	0.852237	2.61477e-09	Group I
YHR002W	-0.967286	3.53065e-09	Group I
YDR421W	-0.850117	3.5914e-09	Group I
YLR278C	0.853997	5.46808e-09	Group I
YIL039W	-0.897547	6.52752e-09	Group I
YOR356W	-0.905157	7.98602e-09	Group I
YJL068C	-0.782753	8.0539e-09	Group I
YFL007W	-0.821126	8.29408e-09	Group I
YLR285W	0.817345	8.89819e-09	Group I
YLR027C	-0.981531	1.14231e-08	Group I
YMR302C	-0.886491	1.28837e-08	Group I
YBR006W	-0.900826	1.32468e-08	Group I
YKR054C	0.790955	1.48715e-08	Group I
YEL046C	-0.982375	1.97252e-08	Group I
YPL188W	-0.90963	2.3583e-08	Group I
YHR023W	0.746236	2.58757e-08	Group I
YMR226C	-0.878329	2.84376e-08	Group I
YLL009C	0.863094	3.73266e-08	Group I
YMR038C	0.817216	5.04803e-08	Group I
YDL003W	0.818323	6.95628e-08	Group I
YFR047C	0.898169	7.29127e-08	Group I
YDL128W	-0.831676	7.39877e-08	Group I
YDL156W	0.903474	9.06364e-08	Group I
[truncated: 3,563 more rows]

## Sheet: Supp Figure 6D _ethanol
Gene Name	Gene Group (conservation)	Significant DE RNA EtOH 20	Significant DE RNA EtOH 40	Significant DE RNA EtOH 60
YAL038W	WGD	Yes	Yes	Yes
YAL060W	Group V	Yes	Yes	Yes
YAL062W	WGD	Yes	Yes
YBL015W	Group I	Yes	Yes
YBL016W	Group II	Yes				Experiments from Lahtvee, P.-J., Kumar, R., Hallström, B. M. & Nielsen, J. Adaptation to different types of stress converge on mitochondrial metabolism. Mol. Biol. Cell 27, 2505–2514 (2016).
YBL042C	Group IV	Yes		Yes
YBL043W	WGD	Yes	Yes	Yes
YBL075C	WGD	Yes	Yes	Yes
YBL095W	Group III	Yes
YBR008C	Group I	Yes	Yes	Yes		Ethanol 20
YBR054W	WGD	Yes	Yes	Yes		Group I	Group II	Group III	WGD	Group IV	Group V		Total
YBR067C	Group III	Yes	Yes	Yes	Genes in Group	2814	315	809	1039	220	157		5354
YBR068C	WGD	Yes	Yes	Yes	DE Genes	110	17	64	118	49	29		387
YBR072W	Group III	Yes	Yes	Yes	% DE	3.90903	5.39683	7.911	11.3571	22.2727	18.4713		7.22824
YBR105C	Group III	Yes			Adjusted	0.540799	0.746631	1.09446	1.57121	3.08135	2.55544		1
YBR117C	WGD	Yes	Yes	Yes
YBR157C	Group III	Yes	Yes	Yes		Ethanol 40
YBR169C	WGD	Yes	Yes	Yes		Group I	Group II	Group III	WGD	Group IV	Group V		Total
YBR208C	Group I	Yes		Yes	Genes in Group	2814	315	809	1039	220	157		5354
YBR240C	Group I	Yes	Yes		DE Genes	128	20	57	137	36	36		414
YBR244W	Group IV	Yes		Yes	% DE	4.54869	6.34921	7.04574	13.1858	16.3636	22.9299		7.73254
YCL025C	WGD	Yes	Yes	Yes	Adjusted	0.588253	0.821103	0.91118	1.70523	2.11621	2.96538		1
YCL026C-B	Group III	Yes		Yes
YCL027W	Group II	Yes				Ethanol 60
YCL048W	WGD	Yes				Group I	Group II	Group III	WGD	Group IV	Group V		Total
YCL048W-A	Group IV	Yes	Yes	Yes	Genes in Group	2814	315	809	1039	220	157		5354
YCL055W	Group II	Yes			DE Genes	159	24	82	161	49	47		522
YCR005C	WGD	Yes	Yes	Yes	% DE	5.65032	7.61905	10.136	15.4957	22.2727	29.9363		9.74972
YCR012W	Group I	Yes	Yes	Yes	Adjusted	0.579537	0.781463	1.03962	1.58935	2.28445	3.07048		1
YCR020C	Group III	Yes
YCR021C	Group III	Yes	Yes	Yes
YCR048W	WGD	Yes
YDL066W	Group V	Yes	Yes
YDL067C	Group I	Yes
YDL124W	Group I	Yes	Yes	Yes
YDL171C	Group I	Yes
YDL186W	Group III	Yes
YDL204W	WGD	Yes	Yes	Yes
YDL214C	WGD	Yes	Yes	Yes
YDL218W	Group II	Yes	Yes	Yes
YDL222C	WGD	Yes	Yes	Yes
YDL223C	WGD	Yes	Yes	Yes
YDL227C	Group III	Yes
YDL239C	WGD	Yes
YDR014W-A	Group III	Yes	Yes	Yes
YDR040C	Group V	Yes	Yes	Yes
YDR055W	WGD	Yes	Yes	Yes
YDR070C	Group III	Yes	Yes	Yes
YDR077W	WGD	Yes	Yes	Yes
YDR090C	Group I	Yes
YDR111C	WGD	Yes	Yes	Yes
YDR171W	Group III	Yes	Yes	Yes
YDR213W	WGD	Yes	Yes	Yes
YDR218C	Group III	Yes	Yes
YDR223W	WGD	Yes	Yes	Yes
YDR270W	Group I	Yes
YDR281C	Group IV	Yes
YDR309C	WGD	Yes	Yes	Yes
YDR345C	WGD	Yes	Yes	Yes
YDR371W	Group I	Yes
YDR374C	Group II	Yes	Yes
YDR380W	Group III	Yes		Yes
YDR384C	Group III	Yes	Yes	Yes
YDR402C	Group I	Yes
YDR406W	Group IV	Yes
YDR446W	Group III	Yes	Yes
YDR453C	WGD	Yes	Yes	Yes
YDR461W	Group IV	Yes		Yes
YDR508C	WGD	Yes	Yes
YDR516C	WGD	Yes
YDR536W	Group I	Yes	Yes
YDR540C	Group IV	Yes	Yes	Yes
YEL039C	WGD	Yes	Yes	Yes
YEL041W	WGD	Yes	Yes	Yes
YEL049W	Group V	Yes	Yes	Yes
YEL063C	WGD	Yes
YEL065W	Group IV	Yes
YEL066W	Group IV	Yes		Yes
YEL072W	Group III	Yes
YEL073C	Group IV	Yes
YER001W	WGD	Yes
YER015W	Group I	Yes	Yes	Yes
YER018C	Group III	Yes		Yes
YER024W	Group III	Yes	Yes	Yes
YER044C	Group I	Yes	Yes	Yes
YER054C	WGD	Yes	Yes	Yes
YER056C	Group IV	Yes
YER062C	WGD	Yes	Yes
YER065C	Group II	Yes	Yes
YER073W	Group IV	Yes		Yes
YER096W	WGD	Yes	Yes	Yes
YER103W	WGD	Yes	Yes	Yes
YER150W	WGD	Yes	Yes
YER185W	Group IV	Yes
YER187W	Group IV	Yes	Yes
YFL011W	Group V	Yes	Yes	Yes
YFL014W	Group I	Yes	Yes	Yes
YFL021W	Group IV	Yes
YFL026W	Group I	Yes	Yes
YFL054C	Group I	Yes	Yes	Yes
YFR053C	WGD	Yes	Yes
YFR055W	Group IV	Yes
YGL032C	Group III	Yes
YGL037C	Group I	Yes	Yes	Yes
YGL062W	WGD	Yes	Yes	Yes
YGL071W	WGD	Yes
YGL156W	Group I	Yes	Yes	Yes
YGL162W	WGD	Yes	Yes	Yes
YGL184C	Group I	Yes	Yes	Yes
YGL205W	Group I	Yes	Yes	Yes
YGL255W	Group II	Yes
YGR035C	WGD	Yes
YGR043C	WGD	Yes	Yes	Yes
YGR049W	WGD	Yes	Yes	Yes
YGR052W	Group III	Yes	Yes	Yes
YGR059W	Group III	Yes
YGR060W	Group I	Yes	Yes	Yes
YGR065C	Group III	Yes
YGR067C	Group I	Yes	Yes
YGR087C	Group IV	Yes	Yes	Yes
YGR088W	Group II	Yes	Yes	Yes
YGR142W	WGD	Yes	Yes	Yes
YGR144W	Group I	Yes	Yes	Yes
YGR146C	Group III	Yes	Yes	Yes
YGR159C	Group I	Yes	Yes	Yes
YGR161C	Group III	Yes	Yes	Yes
YGR161W-C	Group IV	Yes	Yes	Yes
YGR175C	Group I	Yes	Yes	Yes
YGR180C	WGD	Yes	Yes	Yes
YGR192C	Group III	Yes	Yes	Yes
YGR201C	Group V	Yes	Yes	Yes
YGR236C	Group III	Yes	Yes	Yes
YGR254W	WGD	Yes	Yes	Yes
YGR256W	WGD	Yes	Yes	Yes
YGR279C	WGD	Yes
YGR289C	Group IV	Yes	Yes	Yes
YHL016C	Group I	Yes	Yes
YHL028W	Group II	Yes	Yes	Yes
YHL035C	WGD	Yes
YHL040C	Group IV	Yes
YHR007C	Group I	Yes	Yes	Yes
YHR022C	Group III	Yes	Yes	Yes
YHR049W	Group III	Yes	Yes	Yes
YHR071W	Group I	Yes		Yes
YHR079C-A	Group III	Yes
YHR087W	Group I	Yes	Yes	Yes
YHR092C	Group V	Yes	Yes	Yes
YHR126C	Group IV	Yes	Yes	Yes
YHR137W	Group III	Yes		Yes
YHR139C	WGD	Yes	Yes	Yes
YHR163W	WGD	Yes
YHR176W	Group I	Yes		Yes
YHR183W	WGD	Yes
YHR184W	Group III	Yes
YHR209W	Group III	Yes	Yes	Yes
YIL011W	WGD	Yes	Yes	Yes
YIL015W	Group IV	Yes	Yes
YIL037C	Group III	Yes
YIL053W	WGD	Yes	Yes	Yes
YIL055C	Group III	Yes	Yes	Yes
YIL057C	WGD	Yes	Yes	Yes
YIL066C	WGD	Yes	Yes	Yes
YIL099W	Group I	Yes	Yes
YIL101C	Group I	Yes	Yes	Yes
YIL107C	Group I	Yes
YIL111W	WGD	Yes
YIL117C	WGD	Yes	Yes	Yes
YIL160C	Group I	Yes	Yes	Yes
YIL162W	Group I	Yes	Yes	Yes
YIL164C	Group I	Yes
YIL165C	Group V	Yes
YIR027C	Group I	Yes
YIR028W	Group V	Yes
YIR029W	Group I	Yes	Yes
YIR030C	Group I	Yes
YIR031C	Group IV	Yes
YIR032C	Group I	Yes	Yes
YIR033W	WGD	Yes
YIR038C	Group I	Yes	Yes	Yes
YIR042C	Group I	Yes
YJL016W	Group III	Yes	Yes
YJL026W	WGD	Yes	Yes	Yes
YJL045W	WGD	Yes	Yes	Yes
YJL052W	Group III	Yes	Yes
YJL056C	Group III	Yes
YJL079C	WGD	Yes	Yes	Yes
YJL089W	Group III	Yes		Yes
YJL116C	WGD	Yes	Yes	Yes
YJL133C-A	Group III	Yes
YJL144W	Group IV	Yes	Yes	Yes
YJL153C	Group I	Yes		Yes
YJL157C	Group II	Yes	Yes
YJL160C	WGD	Yes
YJL161W	Group III	Yes	Yes	Yes
YJL170C	Group III	Yes
YJL212C	Group I	Yes
YJL216C	Group V	Yes
YJL217W	Group IV	Yes
YJL218W	Group I	Yes		Yes
YJR005C-A	WGD	Yes	Yes
YJR009C	Group III	Yes
YJR047C	Group V	Yes	Yes
YJR095W	Group I	Yes		Yes
YJR096W	Group I	Yes	Yes	Yes
YJR115W	WGD	Yes	Yes	Yes
YJR150C	Group V	Yes	Yes	Yes
YJR152W	Group I	Yes	Yes
YKL026C	WGD	Yes	Yes	Yes
YKL050C	WGD	Yes	Yes	Yes
YKL060C	Group I	Yes	Yes	Yes
YKL062W	WGD	Yes
YKL065W-A	Group IV	Yes	Yes	Yes
YKL068W-A	Group IV	Yes
YKL107W	Group I	Yes	Yes	Yes
YKL151C	Group I	Yes	Yes
YKL152C	Group II	Yes	Yes	Yes
YKL161C	WGD	Yes	Yes	Yes
YKL163W	WGD	Yes	Yes	Yes
YKL187C	WGD	Yes	Yes	Yes
YKL188C	Group III	Yes	Yes	Yes
YKL209C	Group I	Yes	Yes
YKL218C	Group I	Yes	Yes
YKL221W	Group I	Yes
YKR009C	Group I	Yes	Yes	Yes
YKR034W	WGD	Yes	Yes
YKR039W	Group II	Yes	Yes	Yes
YKR052C	WGD	Yes
YKR076W	Group V	Yes	Yes	Yes
YKR091W	WGD	Yes	Yes	Yes
YKR093W	Group I	Yes	Yes	Yes
YKR097W	Group I	Yes	Yes
YLL025W	Group V	Yes	Yes	Yes
YLL046C	WGD	Yes
YLL055W	Group I	Yes
YLR004C	Group I	Yes
YLR044C	Group IV	Yes	Yes	Yes
YLR053C	Group IV	Yes	Yes
YLR056W	Group I	Yes	Yes	Yes
YLR110C	WGD	Yes	Yes	Yes
YLR120C	WGD	Yes	Yes
YLR121C	Group V	Yes	Yes
YLR130C	Group II	Yes
YLR136C	WGD	Yes	Yes
YLR142W	Group I	Yes		Yes
YLR155C	Group V	Yes
YLR164W	WGD	Yes	Yes	Yes
YLR168C	WGD	Yes	Yes	Yes
YLR194C	Group V	Yes	Yes	Yes
YLR205C	Group I	Yes
YLR213C	Group III	Yes		Yes
YLR214W	Group III	Yes
YLR216C	Group I	Yes	Yes	Yes
YLR256W	Group I	Yes	Yes	Yes
YLR284C	WGD	Yes	Yes	Yes
YLR304C	Group I	Yes
YLR307C-A	Group III	Yes		Yes
YLR307W	Group IV	Yes
YLR327C	WGD	Yes	Yes	Yes
YLR341W	Group III	Yes	Yes	Yes
YLR348C	Group I	Yes	Yes
YLR377C	Group I	Yes	Yes	Yes
YLR411W	Group I	Yes		Yes
YLR415C	Group V	Yes
YLR438W	Group I	Yes	Yes	Yes
YLR452C	Group I	Yes	Yes
YML004C	Group I	Yes	Yes	Yes
YML008C	Group I	Yes	Yes	Yes
YML047C	Group IV	Yes
YML054C	Group I	Yes
YML058W-A	Group IV	Yes	Yes
YML075C	WGD	Yes	Yes	Yes
YML116W	WGD	Yes
YML128C	Group I	Yes	Yes	Yes
YML131W	Group I	Yes	Yes
YMR006C	Group V	Yes	Yes	Yes
YMR011W	Group V	Yes	Yes	Yes
YMR015C	Group I	Yes	Yes	Yes
YMR058W	Group IV	Yes
YMR083W	Group V	Yes
YMR088C	Group I	Yes
YMR095C	Group IV	Yes		Yes
YMR096W	Group IV	Yes		Yes
YMR101C	Group III	Yes
YMR107W	Group III	Yes	Yes	Yes
YMR118C	WGD	Yes	Yes	Yes
YMR169C	Group V	Yes	Yes	Yes
YMR174C	Group IV	Yes	Yes	Yes
YMR175W	WGD	Yes	Yes	Yes
YMR175W-A	Group V	Yes	Yes	Yes
YMR191W	Group II	Yes	Yes	Yes
YMR195W	WGD	Yes	Yes	Yes
YMR202W	Group I	Yes	Yes	Yes
YMR238W	Group IV	Yes	Yes	Yes
YMR241W	Group I	Yes
YMR244W	Group I	Yes	Yes	Yes
YMR250W	Group I	Yes	Yes	Yes
YMR315W	Group I	Yes	Yes	Yes
YNL009W	WGD	Yes	Yes	Yes
YNL012W	Group III	Yes	Yes	Yes
YNL014W	WGD	Yes	Yes	Yes
YNL036W	Group I	Yes
YNL037C	Group I	Yes	Yes	Yes
YNL065W	WGD	Yes	Yes	Yes
YNL101W	Group III	Yes
YNL111C	Group I	Yes	Yes	Yes
YNL117W	Group IV	Yes	Yes
YNL129W	Group I	Yes
YNL142W	Group II	Yes	Yes	Yes
YNL145W	Group V	Yes	Yes
YNL160W	WGD	Yes	Yes
YNL195C	WGD	Yes	Yes	Yes
YNL200C	Group I	Yes	Yes
YNL202W	Group I	Yes	Yes	Yes
YNL279W	Group I	Yes
YNL280C	Group I	Yes	Yes	Yes
YNL318C	Group IV	Yes
YNL333W	WGD	Yes	Yes
YNL335W	Group V	Yes	Yes	Yes
YNR001C	WGD	Yes	Yes
YNR034W-A	WGD	Yes	Yes
YNR058W	Group III	Yes	Yes	Yes
YNR060W	WGD	Yes		Yes
YOL019W	WGD	Yes
YOL055C	Group IV	Yes
YOL101C	WGD	Yes	Yes	Yes
YOL104C	Group III	Yes
YOL126C	Group III	Yes		Yes
YOL128C	WGD	Yes
YOL131W	WGD	Yes
YOL136C	Group III	Yes	Yes
YOL151W	Group IV	Yes	Yes	Yes
YOL152W	Group I	Yes	Yes
YOL158C	Group III	Yes
YOL163W	Group V	Yes
YOR009W	Group V	Yes	Yes	Yes
YOR027W	Group I	Yes	Yes	Yes
YOR040W	WGD	Yes
YOR044W	Group IV	Yes
YOR049C	Group I	Yes
YOR095C	Group I	Yes
YOR100C	Group I	Yes	Yes
YOR101W	WGD	Yes
YOR120W	WGD	Yes	Yes	Yes
YOR134W	WGD	Yes	Yes
YOR136W	Group I	Yes	Yes	Yes
YOR180C	WGD	Yes	Yes	Yes
YOR237W	WGD	Yes	Yes	Yes
YOR255W	Group III	Yes	Yes
YOR313C	Group II	Yes	Yes
YOR316C	WGD	Yes
YOR317W	WGD	Yes
YOR328W	Group IV	Yes	Yes	Yes
YOR338W	WGD	Yes	Yes	Yes
YOR348C	Group I	Yes		Yes
YOR374W	Group IV	Yes	Yes	Yes
YOR375C	WGD	Yes
YOR382W	Group IV	Yes
YOR383C	Group IV	Yes	Yes
YOR388C	Group I	Yes	Yes	Yes
YPL036W	Group IV	Yes	Yes	Yes
YPL092W	Group I	Yes		Yes
YPL095C	WGD	Yes
YPL134C	WGD	Yes
YPL147W	Group III	Yes	Yes	Yes
YPL170W	Group I	Yes	Yes	Yes
YPL171C	Group I	Yes		Yes
YPL186C	Group III	Yes	Yes	Yes
YPL187W	WGD	Yes	Yes
YPL201C	Group III	Yes		Yes
YPL213W	Group I	Yes
YPL223C	WGD	Yes	Yes	Yes
YPL247C	Group I	Yes
YPL250C	WGD	Yes		Yes
YPL272C	Group III	Yes	Yes	Yes
YPL274W	WGD	Yes	Yes
YPL281C	Group V	Yes	Yes	Yes
YPL282C	Group V	Yes	Yes	Yes
YPR002W	Group I	Yes	Yes
YPR026W	Group I	Yes	Yes	Yes
YPR035W	Group I	Yes		Yes
YPR036W-A	Group III	Yes	Yes	Yes
YPR078C	Group IV	Yes	Yes	Yes
YPR124W	Group II	Yes	Yes
YPR127W	Group I	Yes	Yes	Yes
YPR145C-A	Group IV	Yes	Yes	Yes
YPR149W	WGD	Yes	Yes	Yes
YPR194C	Group I	Yes
R0010W	Group V
R0030W	Group V		Yes	Yes
YAL001C	Group I
YAL002W	Group I
YAL003W	Group I
YAL007C	WGD
YAL008W	Group III
YAL009W	Group I
YAL010C	Group I
YAL011W	Group II
YAL012W	Group I
YAL013W	Group I
YAL014C	Group II
YAL015C	WGD
YAL016W	Group I
YAL017W	WGD
YAL018C	Group III
YAL019W	Group I
YAL020C	Group I
YAL021C	Group I
YAL022C	Group I
YAL023C	WGD
YAL024C	Group I
YAL025C	Group I
YAL026C	Group I
YAL027W	Group III
YAL028W	WGD
YAL029C	WGD
YAL030W	WGD
YAL031C	Group III
YAL032C	Group I
YAL033W	Group I
YAL034C	WGD
YAL034W-A	Group I
YAL035W	Group I
YAL036C	Group I
YAL037W	WGD
YAL039C	Group I
YAL040C	Group III
YAL041W	Group I
YAL042W	Group I
YAL043C	Group I
YAL044C	Group I
YAL044W-A	Group I
YAL046C	Group I
YAL047C	Group III
YAL048C	Group I
YAL049C	Group I
YAL051W	WGD
YAL053W	WGD
YAL054C	Group IV		Yes	Yes
YAL055W	Group III
YAL056W	WGD
YAL058W	Group I
YAL059W	Group III
YAL061W	Group IV		Yes	Yes
YAL068C	Group V		Yes	Yes
YAR002C-A	WGD
YAR002W	Group II
YAR003W	Group I
YAR007C	Group I
YAR008W	Group I
YAR014C	Group I
YAR015W	Group I
YAR018C	Group I
YAR019C	Group III
YAR023C	Group IV
YAR027W	Group V
YAR028W	Group V		Yes	Yes
YAR029W	Group V		Yes	Yes
YAR033W	Group V
YAR042W	WGD
YBL001C	Group I			Yes
YBL002W	Group III
YBL003C	Group III
YBL004W	Group I
YBL005W	WGD
YBL006C	Group III
YBL007C	Group I
YBL008W	Group II
YBL009W	WGD
YBL010C	Group III
YBL011W	Group II
YBL013W	Group I
YBL014C	Group I
YBL017C	Group V
YBL018C	Group II
YBL019W	Group I
YBL020W	Group I
YBL021C	Group I
YBL022C	Group I
YBL023C	Group I
YBL024W	Group I
YBL025W	Group III
YBL026W	Group I
YBL028C	Group I
YBL029C-A	Group II
YBL029W	Group II		Yes	Yes
YBL030C	WGD
YBL031W	Group III
YBL032W	Group III
YBL033C	Group I
YBL034C	Group I
YBL035C	Group I
YBL036C	Group I
YBL037W	Group I
YBL038W	Group I
YBL039C	WGD
YBL039W-B	Group III
YBL040C	Group I
YBL041W	Group I
YBL045C	Group III
YBL046W	Group II
YBL047C	Group I
YBL049W	Group I		Yes	Yes
YBL050W	Group I
YBL051C	Group I
YBL052C	Group III
YBL054W	WGD
YBL055C	Group I
YBL056W	WGD
YBL057C	Group I
YBL058W	Group I
YBL059C-A	Group II
YBL059W	WGD
YBL060W	Group I
YBL061C	WGD
YBL063W	Group I
YBL064C	Group I
YBL066C	Group II
YBL067C	WGD		Yes	Yes
YBL068W	WGD
YBL069W	WGD
YBL071W-A	Group I
YBL074C	Group III
YBL076C	Group I
YBL078C	Group I
YBL079W	WGD
YBL080C	Group I
YBL081W	Group III
YBL082C	Group I
YBL084C	Group I
YBL085W	WGD
YBL086C	Group I
YBL088C	Group I
YBL089W	WGD
YBL090W	Group I
YBL091C	Group I
YBL091C-A	WGD
YBL092W	Group I
YBL093C	Group I		Yes
YBL097W	Group I
YBL098W	Group I
YBL099W	Group I
YBL101C	WGD		Yes	Yes
YBL102W	Group I
YBL103C	Group II
YBL104C	Group I
YBL105C	Group I
YBL106C	WGD
YBL107C	Group I
YBR001C	WGD
YBR002C	Group I
YBR003W	Group I
YBR004C	Group I
YBR005W	WGD
YBR006W	Group I
YBR007C	Group I
YBR011C	Group I
YBR014C	WGD
YBR015C	Group III
YBR016W	WGD
YBR017C	Group I
YBR018C	Group I
YBR019C	Group I
YBR020W	WGD
YBR021W	Group V
YBR022W	Group I
YBR023C	Group I
YBR024W	WGD
YBR025C	Group I
YBR026C	Group I		Yes	Yes
YBR028C	Group I
YBR029C	Group I
YBR030W	Group II
YBR033W	Group IV		Yes	Yes
YBR034C	Group I
YBR035C	Group I
YBR036C	Group III
YBR037C	WGD
YBR038W	Group II
YBR039W	Group I
YBR040W	Group II		Yes
YBR041W	Group I
YBR042C	WGD
YBR043C	Group I
YBR044C	Group III
YBR045C	Group III
YBR046C	Group I		Yes	Yes
YBR047W	Group III			Yes
YBR048W	WGD
YBR049C	WGD
YBR050C	WGD
YBR052C	WGD
YBR053C	Group I
YBR055C	Group I
YBR056W	Group I		Yes
YBR057C	Group II
YBR059C	Group IV
YBR060C	Group I
YBR061C	Group I
YBR062C	Group I
YBR063C	Group IV
YBR065C	Group I
YBR066C	WGD		Yes	Yes
YBR069C	Group IV
YBR070C	Group I
YBR071W	Group III		Yes
YBR073W	Group I
YBR074W	Group I
YBR076W	Group IV
YBR077C	Group III
YBR078W	WGD
YBR079C	Group I
YBR080C	Group I
YBR081C	Group I
YBR082C	WGD
YBR083W	Group I			Yes
YBR084C-A	WGD
YBR084W	Group V
YBR085C-A	Group III		Yes	Yes
YBR085W	WGD
YBR086C	Group I
YBR087W	Group I
YBR088C	Group I
YBR089C-A	WGD
YBR091C	Group III
YBR092C	Group V
YBR094W	Group I
YBR095C	Group II
YBR096W	Group I
YBR097W	Group I
YBR098W	Group III
YBR101C	Group I		Yes	Yes
YBR102C	Group I
YBR103W	Group I
YBR104W	WGD
YBR106W	Group I
YBR107C	Group III
YBR108W	Group III
YBR109C	Group I
YBR110W	Group I
YBR111C	Group I
YBR111W-A	Group I
YBR112C	Group I
YBR114W	Group I
YBR115C	Group I
YBR119W	Group II
YBR120C	Group III
YBR121C	WGD
YBR122C	Group II
YBR123C	Group I
YBR125C	Group III
YBR126C	Group I
YBR127C	Group I
YBR128C	Group III
YBR129C	Group III
YBR130C	Group III
YBR131W	Group III
YBR132C	Group I
YBR133C	Group I
YBR135W	Group I
YBR136W	Group I
YBR137W	Group I
YBR138C	Group III
YBR139W	Group IV
YBR140C	WGD
YBR141C	Group I
YBR142W	Group I
YBR143C	Group I
YBR145W	WGD
YBR146W	Group I
YBR147W	WGD
YBR148W	WGD
YBR149W	Group III		Yes	Yes
YBR150C	WGD
YBR151W	Group I
YBR152W	Group III
YBR153W	Group I
YBR154C	Group I
YBR155W	Group I
YBR156C	Group I
YBR158W	Group II
YBR159W	Group I
YBR160W	Group I
YBR161W	WGD			Yes
YBR162C	Group I
YBR162W-A	Group II
YBR163W	Group I
YBR164C	Group I
YBR165W	Group III
YBR166C	Group I
YBR167C	Group I			Yes
YBR168W	Group I
YBR170C	Group I
YBR171W	Group I
YBR172C	WGD
YBR173C	Group I
YBR175W	Group II
YBR176W	Group I
YBR177C	WGD
YBR179C	Group I
YBR180W	Group III
YBR182C	WGD
YBR183W	WGD
YBR184W	Group IV
YBR185C	Group II
YBR186W	Group I
YBR187W	Group I
YBR188C	Group IV
YBR189W	WGD
YBR191W	WGD
YBR192W	Group I
YBR193C	Group I
YBR194W	Group III
YBR195C	Group III
YBR196C	Group I
YBR197C	WGD
YBR198C	Group I
YBR199W	Group I
YBR200W	Group I
YBR201C-A	Group V
YBR201W	Group I
YBR202W	Group I
YBR203W	Group II
YBR204C	Group II
YBR207W	Group III
YBR210W	WGD
YBR211C	Group III
YBR212W	Group III
YBR213W	Group I
YBR214W	WGD		Yes	Yes
YBR215W	Group I
YBR216C	WGD
YBR217W	Group I
YBR218C	WGD
YBR220C	Group I
YBR221C	Group I
YBR222C	Group I			Yes
YBR223C	Group I
YBR225W	Group III
YBR227C	Group I
YBR228W	Group I
YBR229C	Group I
YBR230C	Group III			Yes
YBR230W-A	Group IV			Yes
YBR231C	Group II
YBR233W	Group I
YBR233W-A	Group I
YBR234C	Group I
YBR235W	Group I
YBR236C	Group I
YBR237W	Group I
YBR238C	WGD
YBR239C	Group I			Yes
YBR241C	WGD		Yes	Yes
YBR242W	WGD
YBR243C	Group I
YBR245C	Group V
YBR246W	Group I
YBR247C	Group I
YBR248C	Group I
YBR249C	Group III			Yes
YBR250W	Group III
YBR251W	Group I
YBR252W	Group I
YBR253W	Group II
YBR254C	Group I
YBR255C-A	Group III
YBR255W	Group II
YBR256C	Group I
YBR257W	Group I
YBR259W	WGD
YBR260C	Group I
YBR261C	Group I
YBR262C	Group III
YBR263W	Group II
YBR264C	Group IV
YBR265W	Group I
YBR267W	Group III
YBR268W	Group I
YBR269C	Group I			Yes
YBR270C	WGD
YBR271W	Group I
YBR272C	Group III
YBR273C	WGD
YBR274W	Group I
YBR275C	Group III
YBR276C	Group I
YBR278W	WGD
YBR279W	Group I
YBR280C	Group I		Yes	Yes
YBR281C	Group I
YBR282W	Group I
YBR283C	Group III
YBR284W	WGD
YBR285W	Group V
YBR286W	Group I
YBR287W	Group I
YBR288C	Group II
YBR289W	Group I
YBR290W	Group I
YBR291C	Group I
YBR293W	Group I
YBR294W	Group V			Yes
YBR295W	Group I			Yes
YBR296C	Group I			Yes
YBR297W	Group V
YBR298C	Group V
YBR299W	Group V
YCL001W	Group I
YCL001W-A	Group V
YCL001W-B	WGD
YCL002C	Group II
YCL004W	Group I
YCL005W	Group III
YCL008C	Group I
YCL009C	Group I			Yes
YCL010C	Group I
YCL011C	WGD
YCL012C	Group I		Yes	Yes
YCL014W	Group II
YCL016C	Group I
YCL017C	Group I
YCL018W	Group I
YCL021W-A	Group IV
YCL024W	WGD
YCL026C-A	Group V		Yes	Yes
YCL028W	Group III
YCL029C	Group I
YCL030C	Group I
YCL031C	Group I
YCL032W	Group I
YCL033C	Group I
YCL034W	Group I
YCL035C	WGD
YCL036W	WGD			Yes
YCL037C	WGD			Yes
YCL038C	Group I
YCL039W	Group I
YCL040W	WGD
YCL043C	WGD
YCL044C	Group III
YCL045C	Group I
YCL047C	Group I
YCL049C	Group IV
YCL050C	WGD
YCL051W	WGD
YCL052C	Group I
YCL054W	Group I
YCL056C	Group IV
YCL057C-A	Group I
YCL057W	Group II
YCL058W-A	Group III
YCL059C	Group I
YCL061C	Group I
YCL063W	Group III
YCL064C	Group I		Yes
YCL067C	Group V
YCL073C	Group IV
YCR002C	Group I
YCR003W	Group II
YCR004C	Group III
YCR007C	Group V
YCR008W	Group I
YCR009C	Group I
YCR010C	WGD		Yes	Yes
YCR011C	WGD
YCR014C	Group I
YCR015C	Group II
YCR016W	Group I
YCR017C	Group I
YCR019W	Group I
YCR020C-A	Group III
YCR020W-B	Group III
YCR023C	Group I
YCR024C	Group I
YCR024C-A	WGD			Yes
YCR026C	WGD
YCR027C	Group I
YCR028C	Group I
YCR028C-A	Group I
YCR030C	Group I
YCR031C	WGD
YCR032W	Group I
YCR033W	Group I
YCR034W	WGD
YCR035C	Group II
YCR036W	Group I
YCR037C	WGD
YCR038C	Group V
YCR042C	Group I
YCR043C	Group III
YCR044C	Group I
YCR045C	Group II
YCR046C	Group I
YCR047C	Group I
YCR051W	Group I
YCR052W	WGD
YCR053W	Group I
YCR054C	Group II
YCR057C	Group I
YCR059C	Group I
YCR060W	Group I
YCR061W	Group I
YCR063W	Group I
YCR065W	Group I
YCR066W	Group I
YCR067C	WGD
YCR068W	Group I
YCR069W	WGD
YCR071C	Group I
YCR072C	Group I
YCR073C	WGD
YCR073W-A	WGD
YCR075C	Group I
YCR075W-A	WGD
YCR076C	Group III
YCR079W	Group I
YCR081W	Group I
YCR082W	Group III
YCR083W	Group III
YCR084C	Group I
YCR086W	Group III
YCR087C-A	Group I
YCR088W	Group I
YCR090C	Group I
YCR091W	WGD
YCR092C	Group I
YCR093W	Group I
YCR094W	WGD
YCR095C	Group III
YCR098C	Group I		Yes	Yes
YCR099C	Group V
YCR100C	Group V
YDL001W	Group I
YDL002C	Group II
YDL003W	Group I
YDL004W	Group I
YDL005C	Group III
YDL006W	Group I
YDL007C-A	Group IV
YDL007W	Group I
YDL008W	Group I
YDL010W	WGD
YDL012C	WGD
YDL013W	Group III
YDL014W	Group I
YDL015C	Group I
YDL017W	Group I
YDL019C	WGD
YDL020C	Group I
YDL021W	WGD
YDL022W	WGD		Yes	Yes
YDL024C	Group V
YDL025C	Group III
YDL027C	Group III
YDL028C	Group I
YDL029W	Group I
YDL030W	Group I
YDL031W	Group I
YDL033C	Group I
YDL035C	Group I
YDL036C	WGD
YDL037C	Group V
YDL039C	Group V
YDL040C	Group I
YDL042C	WGD
YDL043C	Group I
YDL044C	Group II
YDL045C	Group I
YDL045W-A	Group I
YDL046W	Group I			Yes
YDL047W	Group I
YDL048C	WGD
YDL049C	Group IV			Yes
YDL051W	Group I
YDL052C	Group I
YDL053C	Group III
YDL054C	Group I
YDL055C	Group I
YDL056W	Group III
YDL057W	Group II
YDL058W	Group I
YDL059C	Group III			Yes
YDL060W	Group I
YDL061C	WGD
YDL063C	Group I
YDL064W	Group I
YDL065C	Group I
YDL069C	Group IV
YDL070W	WGD
YDL072C	Group I
YDL073W	Group III
YDL074C	Group I
YDL075W	WGD
YDL076C	Group I
YDL077C	Group I
YDL078C	Group III			Yes
YDL079C	WGD
YDL080C	Group IV
YDL081C	Group I
YDL082W	WGD
YDL083C	WGD
YDL084W	Group I
YDL085C-A	Group III
YDL085W	WGD		Yes	Yes
YDL086W	Group I
YDL087C	Group I
YDL088C	WGD
YDL089W	Group III
YDL090C	Group I
YDL091C	Group I
YDL092W	Group II
YDL093W	Group V
YDL095W	Group III
YDL097C	Group I
YDL098C	Group I
YDL099W	Group III
YDL100C	Group I
YDL101C	Group III
YDL102W	Group I
YDL103C	Group I
YDL104C	Group I
YDL105W	Group I
YDL106C	Group I
YDL107W	Group II
YDL108W	Group I
YDL109C	WGD
YDL110C	Group III
YDL111C	Group I
YDL112W	Group II
YDL113C	Group II
YDL114W	Group II
YDL115C	Group III
YDL116W	Group I
YDL117W	Group I
YDL119C	Group I
YDL120W	Group I
YDL121C	Group III
YDL122W	Group I
YDL123W	Group III
YDL125C	Group I
YDL126C	Group I
YDL127W	WGD
YDL128W	Group I
YDL129W	Group III
YDL130W	Group III
YDL130W-A	WGD
YDL131W	WGD
YDL132W	Group II
YDL133W	Group I
YDL134C	WGD
YDL135C	Group I
YDL136W	WGD
YDL137W	WGD
YDL138W	WGD
YDL139C	Group I
YDL140C	Group I
YDL141W	Group I
YDL142C	Group I
YDL143W	Group I
YDL144C	Group I
YDL145C	Group I
YDL146W	Group I
YDL147W	Group I
YDL148C	Group I
YDL149W	Group I
YDL150W	Group I
YDL153C	Group I
YDL154W	Group I
YDL155W	WGD
YDL156W	Group I
YDL157C	Group III
YDL159W	Group I
YDL160C	Group I
YDL160C-A	Group III
YDL161W	WGD
YDL164C	Group I
YDL165W	Group I
YDL166C	Group I
YDL167C	Group I
YDL168W	Group I
YDL169C	Group III			Yes
YDL170W	Group I
YDL173W	Group III
YDL174C	Group I			Yes
YDL175C	WGD
YDL176W	Group III
YDL177C	Group III
YDL178W	Group I
YDL179W	WGD
YDL180W	Group III
YDL181W	WGD
YDL182W	WGD
YDL183C	Group I
YDL185W	Group I
YDL188C	WGD
YDL189W	Group I
YDL190C	Group I
YDL192W	WGD
YDL193W	Group I
YDL194W	WGD
YDL195W	Group I
YDL197C	Group IV
YDL198C	Group I
YDL199C	Group IV
YDL200C	Group I			Yes
YDL201W	Group I
YDL202W	Group II
YDL203C	Group III
YDL205C	Group I
YDL206W	Group I
YDL207W	Group I
YDL208W	Group I
YDL209C	Group I
YDL210W	Group I
YDL211C	WGD
YDL212W	Group I
YDL213C	Group I
YDL215C	Group I
YDL216C	Group I
YDL217C	Group I
YDL219W	Group I
YDL220C	Group III
YDL224C	WGD
YDL225W	Group III
YDL226C	WGD
YDL230W	Group I
YDL231C	Group II
YDL232W	Group III
YDL233W	Group II
YDL234C	Group I
YDL235C	Group I
YDL236W	Group I
YDL237W	Group I
YDL238C	Group I			Yes
YDL240W	Group I
YDL241W	Group IV		Yes	Yes
YDL243C	Group V			Yes
YDL245C	Group V
YDL246C	Group V
YDR001C	WGD
YDR002W	Group I
YDR003W	WGD
YDR004W	Group I
YDR005C	Group I
YDR006C	Group I
YDR007W	Group II
YDR009W	WGD
YDR011W	Group V
YDR012W	WGD
YDR013W	Group I
YDR014W	Group III
YDR016C	Group I
YDR017C	Group I
YDR018C	WGD			Yes
YDR019C	Group I
YDR020C	Group II
YDR021W	Group II
YDR022C	Group III			Yes
YDR023W	Group I
YDR026C	WGD
YDR028C	WGD
YDR030C	Group I
YDR031W	Group II
YDR032C	WGD
YDR033W	WGD
YDR034C	Group III
YDR035W	Group III
YDR036C	Group I
YDR037W	Group I			Yes
YDR041W	Group I
YDR042C	Group IV			Yes
YDR043C	WGD
YDR044W	Group I
YDR045C	Group I
YDR046C	WGD			Yes
YDR047W	Group I
YDR049W	Group I
YDR050C	Group I
YDR051C	Group I
YDR052C	Group I
YDR054C	Group I
YDR056C	Group III
YDR057W	Group I
YDR058C	Group I
YDR059C	WGD			Yes
YDR060W	Group I
YDR061W	Group I
YDR062W	Group I
YDR063W	Group I
YDR064W	Group I
YDR065W	Group III
YDR066C	WGD
YDR067C	Group II
YDR068W	Group I
YDR069C	WGD
YDR071C	Group I
YDR072C	Group III
YDR073W	Group III
YDR074W	Group I		Yes
YDR075W	Group I
YDR076W	Group I
YDR078C	Group III
YDR079C-A	Group I
YDR079W	Group I
YDR080W	Group I
YDR081C	Group I
YDR082W	Group III
YDR083W	Group I
YDR084C	Group I
YDR085C	WGD			Yes
YDR086C	Group I
YDR087C	Group I
YDR088C	Group I
YDR089W	Group I
YDR091C	Group I
YDR092W	Group I
YDR093W	WGD
YDR096W	WGD
YDR097C	Group I
YDR098C	WGD
YDR099W	WGD
YDR100W	Group I
YDR101C	Group I
YDR103W	Group II
YDR104C	Group I
YDR105C	Group I
YDR106W	Group I
YDR107C	WGD
YDR108W	Group I
YDR109C	Group I
YDR110W	Group III
YDR113C	Group III
YDR115W	Group I
YDR116C	Group I
YDR117C	Group I
YDR118W	Group II
YDR119W	Group III
YDR119W-A	Group III
YDR120C	Group I
YDR121W	Group I
YDR122W	WGD
YDR123C	Group III
YDR124W	Group I
YDR125C	WGD
YDR126W	Group II
YDR127W	Group I
YDR128W	Group I
YDR129C	Group I
YDR130C	Group III
YDR131C	Group III
YDR132C	WGD
YDR135C	Group I
YDR137W	Group I
YDR138W	Group III
YDR139C	Group I
YDR140W	Group I
YDR141C	Group I
YDR142C	Group I
YDR143C	Group II
YDR144C	WGD
YDR145W	Group I
YDR146C	WGD
YDR147W	WGD
YDR148C	Group I
YDR151C	WGD
YDR152W	Group I
YDR153C	Group III
YDR155C	Group III		Yes	Yes
YDR156W	Group III
YDR158W	Group I			Yes
YDR159W	Group II
YDR160W	Group II
YDR161W	Group I
YDR162C	Group I
YDR163W	Group III
YDR164C	Group I
YDR165W	Group I
YDR166C	Group I
YDR167W	Group I
YDR168W	Group I
YDR169C	Group I
YDR169C-A	Group V
YDR170C	Group I
YDR172W	Group I
YDR173C	Group I
YDR174W	Group II
YDR175C	Group I
YDR176W	Group I
YDR177W	Group I
YDR178W	WGD
YDR179C	Group III
YDR179W-A	Group II
YDR180W	Group I
YDR181C	Group III
YDR182W	Group I
YDR183W	Group I
YDR184C	Group III
YDR185C	WGD			Yes
YDR186C	Group III
YDR188W	Group I
YDR189W	Group I
YDR190C	Group I
YDR191W	Group II
YDR192C	Group III
YDR194C	Group I
YDR195W	Group III
YDR196C	Group I
YDR197W	Group III
YDR198C	Group I
YDR200C	WGD
YDR201W	Group III
YDR202C	Group III
YDR204W	Group I
YDR205W	Group I
YDR206W	WGD
YDR207C	Group III
YDR208W	Group I
YDR211W	Group I
YDR212W	Group I
YDR214W	Group I
YDR216W	Group III
YDR217C	Group I
YDR219C	Group III
YDR221W	Group I
YDR222W	WGD		Yes	Yes
YDR224C	Group III
YDR225W	Group III
YDR226W	Group I
YDR227W	Group III
YDR228C	Group I
YDR229W	Group I
YDR231C	Group II
YDR232W	Group I
YDR233C	WGD
YDR234W	Group I
YDR235W	Group III
YDR236C	Group I			Yes
YDR237W	Group I
YDR238C	Group I
YDR239C	Group III
YDR240C	Group III
YDR242W	Group I
YDR243C	Group I
YDR244W	Group II
YDR245W	Group I
YDR246W	Group I
YDR247W	WGD		Yes	Yes
YDR248C	Group I
YDR249C	Group III
YDR251W	WGD
YDR252W	WGD
YDR253C	WGD
YDR254W	Group I
YDR255C	Group I
YDR256C	Group II		Yes	Yes
YDR257C	Group I
YDR258C	Group I
YDR259C	WGD			Yes
YDR260C	Group III
YDR261C	Group III			Yes
YDR262W	Group I		Yes	Yes
YDR263C	WGD
YDR264C	WGD
YDR265W	Group I
YDR266C	Group I
YDR267C	Group I
YDR268W	Group I
YDR272W	WGD
YDR273W	WGD
YDR275W	Group IV			Yes
YDR276C	Group III
YDR277C	WGD
YDR279W	Group III
YDR280W	Group I
YDR282C	Group I
YDR283C	Group I
YDR284C	Group I
YDR285W	Group III
YDR286C	Group I
YDR287W	Group II
YDR288W	Group III
YDR289C	Group I
YDR291W	Group I
YDR292C	Group I
YDR293C	Group I
YDR294C	Group I
YDR295C	Group III
YDR296W	Group II
YDR297W	Group I
YDR298C	Group I
YDR299W	Group I
YDR300C	WGD
YDR301W	Group I
YDR302W	Group I
YDR303C	WGD
YDR304C	WGD
YDR305C	Group I
YDR306C	Group I
YDR307W	Group III
YDR308C	Group I
YDR310C	Group III
YDR311W	Group I
YDR312W	WGD
YDR313C	Group I
YDR314C	Group III
YDR315C	Group III
YDR316W	Group I
YDR317W	Group III
YDR318W	Group II
YDR319C	Group III
YDR320C	Group I
YDR320C-A	Group I
YDR321W	Group III
YDR322C-A	Group I
YDR322W	Group I
YDR323C	Group I
YDR324C	Group I
YDR325W	Group I
YDR326C	WGD			Yes
YDR328C	Group I
YDR329C	Group I
YDR330W	Group I
YDR331W	Group I
YDR332W	Group I
YDR333C	Group I
YDR334W	Group I
YDR335W	Group I
YDR336W	Group I
YDR337W	Group I
YDR338C	Group III
YDR339C	Group I
YDR341C	WGD
YDR346C	Group I
YDR347W	Group III
YDR348C	WGD
YDR349C	Group III
YDR350C	Group III
YDR351W	WGD
YDR352W	Group II
YDR353W	WGD
YDR354W	Group I
YDR356W	Group III
YDR357C	Group III
YDR358W	WGD
YDR359C	Group I
YDR361C	Group I
YDR362C	Group I
YDR363W	Group II
YDR363W-A	Group I
YDR364C	Group I
YDR365C	Group I		Yes	Yes
YDR367W	Group I
YDR368W	WGD
YDR369C	Group III
YDR370C	Group III
YDR372C	Group I
YDR373W	Group I
YDR374W-A	Group III
YDR375C	Group I
YDR376W	Group I
YDR377W	Group I
YDR378C	Group III
YDR379C-A	Group I
YDR379W	WGD
YDR381C-A	Group III
YDR382W	Group III
YDR383C	Group III
YDR385W	WGD
YDR386W	Group I
YDR387C	Group III
YDR389W	WGD
YDR390C	Group I
YDR391C	Group III
YDR392W	Group I
YDR393W	Group I
YDR394W	Group I
YDR395W	Group III
YDR397C	Group I
YDR398W	Group I
YDR399W	Group III
YDR400W	Group I
YDR403W	Group I
YDR404C	Group I
YDR405W	Group I
YDR407C	Group I
YDR408C	Group I
YDR409W	WGD
YDR410C	Group I
YDR411C	Group II
YDR412W	Group I
YDR414C	Group I
YDR415C	Group I
YDR416W	Group I
YDR419W	Group I
YDR420W	Group IV
YDR421W	Group I
YDR422C	Group III
YDR423C	WGD
YDR424C	Group I
YDR425W	Group III
YDR427W	Group I
YDR428C	Group I
YDR429C	Group I
YDR430C	Group I
YDR432W	Group I
YDR434W	Group I
YDR435C	Group I
YDR436W	WGD
YDR437W	Group I
YDR438W	WGD
YDR439W	Group III
YDR440W	Group I
YDR441C	WGD
YDR443C	Group II
YDR444W	Group III
YDR447C	WGD
YDR448W	Group I
YDR449C	Group I
YDR450W	WGD
YDR451C	WGD		Yes	Yes
YDR452W	Group I
YDR454C	Group I
YDR456W	Group I
YDR457W	Group I
YDR458C	WGD
YDR459C	Group I
YDR460W	Group I
YDR461C-A	Group IV			Yes
YDR462W	Group I
YDR463W	WGD
YDR464W	Group II
YDR465C	Group I
YDR466W	Group III
YDR468C	Group I
YDR469W	Group I
YDR470C	Group I
YDR472W	Group I
YDR473C	Group I
YDR475C	WGD
YDR476C	Group III
YDR477W	Group I
YDR478W	Group III
YDR479C	Group I
YDR480W	WGD
YDR481C	Group I
YDR482C	Group I
YDR483W	WGD
YDR484W	Group I
YDR485C	Group II
YDR486C	Group I
YDR487C	Group I
YDR488C	Group I
YDR489W	Group I
YDR490C	WGD
YDR492W	WGD			Yes
YDR493W	Group I
YDR494W	Group III
YDR495C	Group I
YDR496C	Group I
YDR497C	WGD
YDR498C	Group II
YDR499W	Group III
YDR500C	WGD
YDR501W	WGD
YDR502C	WGD
YDR503C	Group III
YDR505C	WGD
YDR506C	Group III
YDR507C	WGD
YDR510W	Group I
YDR511W	Group I
YDR512C	Group I
YDR514C	WGD
YDR515W	WGD
YDR517W	Group I
YDR518W	WGD
YDR519W	Group I
YDR520C	Group I
YDR522C	Group V
YDR523C	Group I
YDR524C	Group I
YDR525W-A	Group IV
YDR527W	Group I
YDR528W	WGD
YDR529C	Group I
YDR530C	WGD
YDR531W	Group I
YDR532C	Group III
YDR533C	Group IV
YDR534C	Group IV
YDR538W	Group I
YDR539W	Group I
YDR541C	Group IV		Yes
YEL001C	Group II
YEL002C	Group I
YEL003W	Group I
YEL004W	Group I
YEL005C	Group III
YEL006W	WGD
YEL007W	WGD
YEL009C	Group I
YEL011W	Group I
YEL012W	Group I
YEL013W	Group I
YEL015W	Group I
YEL016C	WGD
YEL017C-A	WGD
YEL017W	Group III
YEL018W	Group III
YEL019C	Group I
YEL020C	Group I
YEL020W-A	Group I
YEL021W	Group I
YEL022W	WGD
YEL023C	Group I
YEL024W	Group I
YEL025C	WGD
YEL026W	Group I
YEL027W	Group II
YEL029C	Group III
YEL030W	WGD
YEL031W	Group I
YEL032W	Group I
YEL034W	WGD			Yes
YEL036C	Group I
YEL037C	Group I
YEL038W	Group I
YEL040W	Group I
YEL042W	Group I
YEL043W	Group II
YEL044W	Group I
YEL046C	Group I		Yes	Yes
YEL047C	WGD
YEL048C	Group III
YEL050C	Group I
YEL051W	Group I
YEL052W	Group I
YEL053C	Group I
YEL054C	WGD
YEL055C	Group I
YEL056W	Group II
YEL057C	Group IV			Yes
YEL058W	Group I
YEL059C-A	Group III
YEL060C	WGD		Yes	Yes
YEL061C	Group III
YEL062W	Group I
YEL064C	Group I
YEL069C	Group V			Yes
YEL070W	Group III			Yes
YEL071W	Group IV		Yes
YER002W	Group I
YER003C	Group I
YER004W	Group I			Yes
YER005W	Group I
YER006W	Group I
YER007C-A	Group I
YER007W	Group I
YER008C	Group I
YER009W	Group I
YER010C	Group I
YER012W	Group I
YER013W	Group I
YER014W	Group I
YER016W	Group I
YER017C	Group IV
YER019C-A	Group III
YER019W	Group I
YER020W	Group III
YER021W	Group I
YER022W	Group I
YER023W	Group I
YER025W	Group I
YER026C	Group I		Yes
YER027C	WGD
YER028C	WGD
YER029C	Group I
YER030W	Group II
YER031C	WGD
YER032W	Group III
YER033C	Group III
YER034W	Group III
YER035W	WGD			Yes
YER036C	Group I
YER037W	WGD		Yes	Yes
YER039C	WGD		Yes	Yes
YER040W	Group III
YER041W	Group II
YER042W	Group I
YER043C	Group I
YER044C-A	Group III
YER045C	WGD
YER046W	Group I
YER047C	Group IV
YER048C	Group III
YER048W-A	Group I
YER049W	Group I
YER050C	Group I
YER051W	Group I
YER052C	Group I
YER053C	Group I		Yes	Yes
YER055C	Group I
YER056C-A	WGD
YER057C	WGD
YER058W	Group I
YER059W	WGD
YER060W	Group V
YER060W-A	Group IV
YER061C	Group I
YER063W	Group II
YER064C	WGD
YER067W	WGD		Yes	Yes
YER068W	Group I
YER069W	Group I			Yes
YER070W	WGD
YER071C	Group II
YER072W	Group I
YER074W	WGD
YER074W-A	Group I
YER075C	Group III
YER076C	Group I
YER077C	Group III
YER078C	Group I		Yes	Yes
YER079W	Group III
YER080W	Group I
YER081W	WGD
YER082C	Group I
YER083C	Group III
YER085C	Group IV
YER086W	Group I
YER087C-B	Group IV
YER087W	Group I
YER088C	WGD
YER089C	WGD
YER090W	Group I
YER091C	Group I
YER092W	Group III
YER093C	Group I
YER093C-A	WGD
YER094C	Group I
YER095W	Group II
YER098W	WGD
YER099C	WGD
YER100W	Group I
YER101C	WGD
YER102W	WGD
YER104W	Group III
YER105C	WGD
YER106W	Group III			Yes
YER107C	Group I
YER109C	Group V
YER110C	Group I
YER111C	Group III
YER112W	Group I
YER113C	Group II
YER114C	WGD
YER115C	Group III
YER116C	Group II
YER117W	WGD
YER118C	Group I
YER119C	WGD
YER120W	WGD
YER121W	Group IV		Yes	Yes
YER123W	Group IV
YER124C	Group II		Yes	Yes
YER125W	Group I
YER126C	Group I
YER127W	Group I
YER128W	Group II
YER129W	WGD
YER130C	Group I
YER131W	WGD
YER132C	WGD
YER133W	Group I
YER134C	Group I
YER136W	Group I
YER137C	Group III
YER139C	WGD
YER140W	Group I
YER141W	Group I
YER142C	Group I
YER143W	Group I
YER144C	WGD
YER145C	Group I
YER146W	Group I
YER147C	Group III
YER148W	Group I
YER149C	Group III
YER151C	Group I
YER152C	Group I
YER153C	Group III
YER154W	Group I
YER155C	Group II
YER156C	Group I
YER157W	Group I
YER158C	WGD
YER159C	Group I
YER161C	Group II
YER162C	Group I
YER163C	Group I
YER164W	Group I
YER165W	Group I
YER166W	WGD
YER167W	Group III
YER168C	Group I
YER169W	WGD
YER170W	Group I
YER171W	Group I
YER172C	Group I
YER173W	Group I
YER174C	WGD
YER175C	Group II			Yes
YER176W	Group III
YER177W	WGD
YER178W	Group I
YER179W	Group III		Yes	Yes
YER180C	Group III
YER180C-A	Group II
YER182W	Group III
YER183C	Group I
YER184C	Group III
YER186C	Group IV
YER190W	Group V
YFL001W	Group I
YFL002C	Group I
YFL003C	Group I
YFL004W	WGD
YFL005W	Group II
YFL007W	Group I
YFL008W	Group I
YFL009W	Group III
YFL010C	Group I
YFL012W	Group IV
YFL013C	Group I
YFL016C	Group I
YFL017C	Group I
YFL017W-A	Group I
YFL018C	WGD
YFL022C	Group I
YFL023W	Group II
YFL024C	Group I
YFL025C	Group I
YFL027C	Group I
YFL028C	Group I
YFL029C	Group I
YFL030W	Group I
YFL031W	Group I
YFL033C	Group I
YFL034C-A	WGD
YFL034C-B	Group I
YFL034W	Group I
YFL036W	Group I
YFL037W	Group I
YFL038C	Group II
YFL039C	Group I
YFL040W	Group I
YFL041W	Group IV
YFL041W-A	Group V			Yes
YFL042C	WGD
YFL044C	Group I
YFL045C	Group I
YFL046W	Group I
YFL047W	Group I
YFL048C	WGD
YFL049W	Group III
YFL050C	Group V		Yes	Yes
YFL051C	Group V			Yes
YFL052W	Group V			Yes
YFL053W	Group I
YFL055W	Group I			Yes
YFL056C	Group V			Yes
YFL057C	Group V			Yes
YFL059W	WGD
YFL060C	WGD
YFR001W	Group I
YFR002W	Group I
YFR003C	Group III
YFR004W	Group I
YFR005C	Group II
YFR006W	Group I
YFR007W	Group I
YFR008W	Group III
YFR009W	Group I
YFR010W	Group I
YFR011C	Group II		Yes
YFR012W	WGD
YFR013W	WGD
YFR014C	WGD
YFR015C	WGD			Yes
YFR016C	Group I
YFR017C	WGD
YFR019W	Group I
YFR021W	Group I
YFR022W	WGD
YFR023W	WGD
YFR024C-A	WGD
YFR025C	Group I
YFR026C	Group IV
YFR027W	Group I
YFR028C	Group I
YFR029W	Group II
YFR030W	Group I
YFR031C	Group I
YFR031C-A	WGD
YFR032C	Group II			Yes
YFR032C-A	Group I
YFR033C	Group I
YFR034C	Group II
YFR036W	Group III
YFR037C	Group I
YFR038W	Group I
YFR039C	WGD
YFR040W	WGD
YFR041C	Group I
YFR042W	Group III
YFR043C	Group III
YFR044C	Group I
YFR045W	Group II
YFR046C	Group III
YFR047C	Group I
YFR048W	Group I
YFR049W	Group I
YFR050C	Group I
YFR051C	Group I
YFR052W	Group I
YGL001C	Group I			Yes
YGL002W	WGD
YGL003C	Group I
YGL004C	Group II
YGL005C	Group III
YGL006W	Group I
YGL008C	Group IV
YGL009C	Group I
YGL010W	Group I
YGL011C	Group I
YGL012W	Group I			Yes
YGL013C	WGD
YGL014W	Group III
YGL015C	Group IV
YGL016W	Group II
YGL017W	Group I
YGL018C	Group I
YGL019W	Group I
YGL020C	Group I
YGL021W	WGD
YGL022W	Group I
YGL023C	Group I
YGL025C	Group III
YGL026C	Group I
YGL027C	Group I
YGL028C	Group II			Yes
YGL029W	Group III
YGL030W	Group I
YGL031C	WGD
YGL033W	Group I
YGL035C	Group IV
YGL036W	Group III
YGL038C	Group III
YGL039W	Group V
YGL040C	Group I
YGL041W-A	Group III
YGL043W	Group I
YGL044C	Group I
YGL045W	Group I
YGL047W	Group I			Yes
YGL048C	Group I
YGL049C	WGD			Yes
YGL050W	Group I
YGL054C	WGD
YGL055W	Group I		Yes	Yes
YGL056C	WGD
YGL057C	Group III
YGL058W	Group I
YGL059W	Group I
YGL060W	WGD
YGL061C	Group III
YGL063W	WGD
YGL064C	Group I
YGL065C	Group I
YGL066W	Group I
YGL067W	Group I
YGL068W	Group I
YGL070C	Group I
YGL073W	Group I
YGL075C	Group III
YGL076C	WGD
YGL077C	Group I
YGL078C	Group I
YGL079W	Group I
YGL080W	Group I			Yes
YGL081W	Group III
YGL082W	WGD
YGL083W	Group I
YGL084C	WGD
YGL085W	Group I
YGL086W	Group I
YGL087C	Group I
YGL089C	Group IV
YGL090W	Group III
[truncated: 3,355 more rows]
