# Supplementary material for: Stress-induced expression is enriched for evolutionarily young genes in diverse budding yeasts
Source: Nat Commun. 2020 May 1;11:2144. doi: 10.1038/s41467-020-16073-3 (PMC7195364; doi:10.1038/s41467-020-16073-3)
Supplement: Supplementary file 6 — Source Data [file 41467_2020_16073_MOESM6_ESM.zip › Supplementary Figure 1A_sce_GOterms.txt]

genes	Goterms
YHR055C	detoxification of copper ion
YHR055C	detoxification of cadmium ion
YHR055C	response to copper ion
YHR055C	removal of superoxide radicals
YPR161C	transcription, DNA-templated
YPR161C	regulation of cell cycle
YPR161C	phosphorylation of RNA polymerase II C-terminal domain
YPR161C	protein phosphorylation
YPR161C	positive regulation of histone H3-K4 methylation
YOL138C	protein transport
YDR395W	intracellular protein transport
YDR395W	mRNA export from nucleus
YDR395W	nucleocytoplasmic transport
YGR129W	mRNA splicing, via spliceosome
YPR165W	small GTPase mediated signal transduction
YPR165W	regulation of fungal-type cell wall organization
YPR165W	obsolete GTP catabolic process
YPR165W	regulation of protein localization
YPR165W	actin cytoskeleton organization
YPR165W	budding cell bud growth
YPR165W	regulation of cell size
YPR165W	regulation of vacuole fusion, non-autophagic
YPR165W	regulation of cell wall (1->3)-beta-D-glucan biosynthetic process
YPR165W	actin cytoskeleton reorganization
YPR165W	positive regulation of endocytosis
YPR165W	regulation of exocyst localization
YPR165W	positive regulation of protein kinase C signaling
YPR098C	biological_process
YPL015C	protein deacetylation
YPL015C	transcription, DNA-templated
YPL015C	negative regulation of chromatin silencing at telomere
YPL015C	negative regulation of mitotic recombination
YPL015C	chromatin silencing at rDNA
YPL015C	chronological cell aging
YPL015C	histone H4 deacetylation
YCL050C	metabolic process
YCL050C	nucleotide metabolic process
YCL050C	nucleoside catabolic process
YCL050C	nucleotide biosynthetic process
YMR193W	mitochondrial translation
YMR193W	translation
YLR031W	biological_process
YIL014C-A	biological_process
YGR053C	biological_process
YCR101C	biological_process
YER087C-B	intracellular protein transport
YER087C-B	positive regulation of GTPase activity
YER087C-B	SRP-dependent cotranslational protein targeting to membrane, translocation
YER087C-B	posttranslational protein targeting to membrane, translocation
YOR280C	biological_process
YGR097W	positive regulation of glycerol transport
YGR097W	cellular response to oxidative stress
YGR097W	transcription, DNA-templated
YGR097W	positive regulation of transcription from RNA polymerase II promoter
YGR097W	cellular protein catabolic process
YHR215W	dephosphorylation
YKL025C	DNA repair
YKL025C	mRNA processing
YKL025C	nuclear-transcribed mRNA poly(A) tail shortening
YKL025C	postreplication repair
YKL025C	RNA phosphodiester bond hydrolysis, exonucleolytic
YKL025C	protein phosphorylation
YKR011C	biological_process
YEL004W	carbohydrate transport
YEL004W	fungal-type cell wall chitin biosynthetic process
YEL004W	transmembrane transport
YEL004W	transport
YEL004W	nucleotide-sugar transport
YEL004W	UDP-glucose transport
YEL004W	UDP-N-acetylglucosamine transport
YJL200C	tricarboxylic acid cycle
YJL200C	biological_process
YJL200C	metabolic process
YJL200C	lysine biosynthetic process via aminoadipic acid
YLL027W	iron-sulfur cluster assembly
YLL027W	biotin biosynthetic process
YLR045C	mitotic spindle organization in nucleus
YLR045C	microtubule nucleation
YDR348C	biological_process
YDR348C	endocytosis
YPL183C	tRNA processing
YPL183C	endocytic recycling
YGR003W	protein ubiquitination involved in ubiquitin-dependent protein catabolic process
YGR003W	ubiquitin-dependent protein catabolic process
YBL095W	biological_process
YGL060W	G2/M transition of mitotic cell cycle
YGL060W	mitotic spindle organization
YGL060W	cell cycle G2/M phase transition
YLL007C	biological_process
YEL009C	positive regulation of transcription initiation from RNA polymerase II promoter
YEL009C	nitrogen catabolite activation of transcription from RNA polymerase II promoter
YEL009C	negative regulation of transcription by competitive promoter binding
YEL009C	negative regulation of ribosomal protein gene transcription from RNA polymerase II promoter in response to nutrient levels
YEL009C	positive regulation of RNA polymerase II transcriptional preinitiation complex assembly
YEL009C	cellular amino acid biosynthetic process
YEL009C	negative regulation of transcription from RNA polymerase II promoter
YEL009C	transcription, DNA-templated
YEL009C	regulation of transcription, DNA-templated
YEL009C	transcription from RNA polymerase II promoter
YEL015W	cytoplasmic mRNA processing body assembly
YEL015W	deadenylation-independent decapping of nuclear-transcribed mRNA
YEL015W	positive regulation of nuclear-transcribed mRNA catabolic process, deadenylation-dependent decay
YOR083W	regulation of cell size
YOR083W	cell cycle
YOR083W	transcription, DNA-templated
YOR083W	regulation of transcription, DNA-templated
YOR083W	negative regulation of transcription involved in G1/S transition of mitotic cell cycle
YOR083W	transcription from RNA polymerase II promoter
YBR252W	pyrimidine deoxyribonucleoside triphosphate catabolic process
YBR252W	dUTP metabolic process
YBR252W	dUTP catabolic process
YBR252W	dITP catabolic process
YBR252W	nucleotide metabolic process
YBR252W	dUMP biosynthetic process
YDR329C	peroxisome organization
YDR329C	peroxisome inheritance
YDR329C	ER-dependent peroxisome organization
YDR329C	protein import into peroxisome membrane
YDL202W	mitochondrial translation
YDL202W	ribosome biogenesis
YHR209W	lipid homeostasis
YHR209W	metabolic process
YHR209W	methylation
YPR008W	regulation of transcription, DNA-templated
YPR008W	positive regulation of transcription from RNA polymerase II promoter
YPR008W	transcription from RNA polymerase II promoter
YPR008W	positive regulation of transcription from RNA polymerase II promoter in response to stress
YPR008W	positive regulation of transcription from RNA polymerase II promoter in response to acidic pH
YER075C	dephosphorylation
YER075C	protein dephosphorylation
YER075C	peptidyl-tyrosine dephosphorylation
YER075C	regulation of protein localization
YER075C	regulation of sporulation
YER075C	inactivation of MAPK activity involved in osmosensory signaling pathway
YER075C	inactivation of MAPK activity involved in conjugation with cellular fusion
YDL203C	fungal-type cell wall organization
YDL203C	positive regulation of signal transduction
YBR050C	negative regulation of transcription from RNA polymerase II promoter
YBR050C	regulation of catalytic activity
YMR197C	vacuole fusion, non-autophagic
YMR197C	vesicle fusion
YMR197C	Golgi to vacuole transport
YMR197C	intracellular protein transport
YMR197C	vesicle-mediated transport
YMR197C	protein transport
YMR197C	intra-Golgi vesicle-mediated transport
YMR197C	transport
YDR261W-A	transposition, RNA-mediated
YBL049W	biological_process
YER054C	protein dephosphorylation
YER054C	glycogen metabolic process
YER054C	regulation of catalytic activity
YDR305C	nucleoside catabolic process
YNL201C	positive regulation of double-strand break repair via nonhomologous end joining
YNL201C	cellular response to DNA damage stimulus
YNL201C	regulation of catalytic activity
YNL201C	protein dephosphorylation
YNL201C	negative regulation of DNA damage checkpoint
YNL201C	signal transduction involved in meiotic recombination checkpoint
YNL201C	negative regulation of glucose mediated signaling pathway
YCR061W	regulation of cell size
YPL171C	apoptotic process
YPL171C	metabolic process
YPL171C	oxidation-reduction process
YHR051W	mitochondrial electron transport, cytochrome c to oxygen
YHR051W	hydrogen ion transmembrane transport
YDL116W	mRNA-binding (hnRNP) protein import into nucleus
YDL116W	posttranscriptional tethering of RNA polymerase II gene DNA at nuclear periphery
YDL116W	NLS-bearing protein import into nucleus
YDL116W	tRNA export from nucleus
YDL116W	protein export from nucleus
YDL116W	nucleocytoplasmic transport
YDL116W	mRNA export from nucleus in response to heat stress
YDL116W	mRNA transport
YDL116W	nuclear pore organization
YDL116W	mRNA export from nucleus
YDL116W	protein transport
YDL116W	nuclear envelope organization
YDL116W	cellular response to DNA damage stimulus
YDL116W	transport
YDL116W	rRNA export from nucleus
YDL116W	chromosome localization
YDL116W	snRNA export from nucleus
YDL116W	ribosomal protein import into nucleus
YDL116W	snRNP protein import into nucleus
YDL116W	double-strand break repair
YDL116W	protein import into nucleus
YDL116W	positive regulation of transcription from RNA polymerase II promoter
YDL116W	chromatin silencing at silent mating-type cassette
YDL116W	nuclear pore distribution
YDL116W	maintenance of chromatin silencing at telomere
YDL116W	telomere tethering at nuclear periphery
YDL116W	positive regulation of transcription, DNA-templated
YPR124W	copper ion transmembrane transport
YPR124W	copper ion import
YPR124W	copper ion transport
YPR124W	ion transport
YPR124W	transport
YGL167C	exocytosis
YGL167C	cellular calcium ion homeostasis
YGL167C	manganese ion transport
YGL167C	calcium ion transport
YGL167C	manganese ion transmembrane transport
YGL167C	calcium ion transmembrane transport
YDL165W	response to pheromone involved in conjugation with cellular fusion
YDL165W	nuclear-transcribed mRNA catabolic process, deadenylation-dependent decay
YDL165W	nuclear-transcribed mRNA poly(A) tail shortening
YDL165W	regulation of cell cycle
YDL165W	transcription elongation from RNA polymerase II promoter
YDL165W	protein ubiquitination
YDL165W	regulation of transcription from RNA polymerase II promoter
YDL165W	negative regulation of transcription from RNA polymerase II promoter
YDL165W	transcription, DNA-templated
YDL165W	regulation of transcription, DNA-templated
YDL165W	positive regulation of transcription elongation from RNA polymerase II promoter
YDL165W	deadenylation-independent decapping of nuclear-transcribed mRNA
YLR154C-H	biological_process
YPL119C-A	biological_process
YIL143C	regulation of transposition, RNA-mediated
YIL143C	transcription from RNA polymerase II promoter
YIL143C	phosphorylation of RNA polymerase II C-terminal domain
YIL143C	nucleotide-excision repair
YIL143C	DNA duplex unwinding
YIL143C	promoter clearance from RNA polymerase II promoter
YIL143C	poly(A)+ mRNA export from nucleus
YIL143C	regulation of mitotic recombination
YIL143C	nucleotide-excision repair, DNA incision
YIL143C	transcriptional open complex formation at RNA polymerase II promoter
YIL143C	transcription initiation from RNA polymerase II promoter
YGR240C	proton transport
YGR240C	glycolytic process
YGR240C	hydrogen ion transmembrane transport
YGR240C	carbohydrate phosphorylation
YGR240C	fructose 6-phosphate metabolic process
YOR094W	positive regulation of phosphatidylinositol biosynthetic process
YOR094W	small GTPase mediated signal transduction
YOR094W	intracellular protein transport
YOR094W	vesicle-mediated transport
YOR094W	protein transport
YOR094W	actin cortical patch localization
YOR094W	cellular bud site selection
YOR094W	endocytosis
YOR094W	actin filament bundle assembly
YOR094W	transport
YOR094W	regulation of catalytic activity
YOR094W	obsolete GTP catabolic process
YOR094W	invasive filamentous growth
YDR167W	regulation of transcription, DNA-templated
YDR167W	RNA polymerase II transcriptional preinitiation complex assembly
YDR167W	transcription from RNA polymerase II promoter
YDR167W	histone acetylation
YDR167W	DNA-templated transcription, initiation
YBR063C	biological_process
YER052C	metabolic process
YER052C	methionine biosynthetic process
YER052C	threonine biosynthetic process
YER052C	homoserine biosynthetic process
YER052C	lysine biosynthetic process via diaminopimelate
YER052C	cellular amino acid biosynthetic process
YGR178C	mRNA polyadenylation
YGR178C	maintenance of rDNA
YGR178C	stress granule assembly
YGR178C	positive regulation of translation
YPL118W	mitochondrial translation
YPL118W	mitochondrial translational initiation
YPR187W	transcription, DNA-templated
YPR187W	ribosome biogenesis
YPR187W	transcription from RNA polymerase II promoter
YPR187W	transcription, RNA-templated
YPR187W	tRNA transcription from RNA polymerase III promoter
YPR187W	transcription from RNA polymerase I promoter
YPR187W	transcription from RNA polymerase III promoter
YJL065C	chromatin silencing at telomere
YJL065C	transcription, DNA-templated
YJL065C	regulation of transcription, DNA-templated
YOL141W	wybutosine biosynthetic process
YOL141W	tRNA methylation
YOL141W	methylation
YPR086W	regulation of transcription, DNA-templated
YPR086W	RNA polymerase II transcriptional preinitiation complex assembly
YPR086W	transcriptional start site selection at RNA polymerase II promoter
YPR086W	positive regulation of transcription regulatory region DNA binding
YPR086W	transcriptional open complex formation at RNA polymerase II promoter
YPR086W	DNA-templated transcription, initiation
YBR122C	mitochondrial translation
YBR271W	biological_process
YBR271W	positive regulation of translational termination
YBR271W	peptidyl-lysine dimethylation
YBR271W	peptidyl-lysine methylation
YBR279W	rRNA processing
YBR279W	transcription elongation from RNA polymerase I promoter
YBR279W	regulation of transcription involved in G1/S transition of mitotic cell cycle
YBR279W	mRNA 3'-end processing
YBR279W	transcription elongation from RNA polymerase II promoter
YBR279W	snoRNA 3'-end processing
YBR279W	regulation of transcription-coupled nucleotide-excision repair
YBR279W	positive regulation of histone H3-K36 trimethylation
YBR279W	regulation of histone H2B conserved C-terminal lysine ubiquitination
YBR279W	positive regulation of transcription elongation from RNA polymerase I promoter
YBR279W	chromatin organization involved in regulation of transcription
YBR279W	snoRNA transcription from an RNA polymerase II promoter
YBR279W	regulation of histone H3-K4 methylation
YBR279W	positive regulation of phosphorylation of RNA polymerase II C-terminal domain serine 2 residues
YBR279W	regulation of chromatin silencing at telomere
YBR279W	negative regulation of transcription from RNA polymerase II promoter
YBR279W	regulation of transcription from RNA polymerase II promoter
YBR279W	positive regulation of transcription elongation from RNA polymerase II promoter
YBR279W	chromatin silencing at rDNA
YBR279W	global genome nucleotide-excision repair
YBR279W	transcription from RNA polymerase I promoter
YBR279W	DNA-templated transcription, termination
YBR279W	negative regulation of DNA recombination
YBR279W	histone modification
YBR279W	regulation of histone H2B ubiquitination
YBR279W	regulation of phosphorylation of RNA polymerase II C-terminal domain serine 2 residues
YMR221C	biological_process
YMR221C	transport
YMR221C	transmembrane transport
YJL221C	carbohydrate metabolic process
YJL221C	maltose metabolic process
YJL221C	disaccharide catabolic process
YER130C	biological_process
YBR155W	protein folding
YDR363W	double-strand break repair via homologous recombination
YDR363W	intra-S DNA damage checkpoint
YDR363W	mitotic sister chromatid cohesion
YDR363W	chromatin silencing at silent mating-type cassette
YDR363W	transcription, DNA-templated
YDR363W	regulation of transcription, DNA-templated
YDR363W	positive regulation of protein sumoylation
YGR266W	biological_process
YLR443W	calcium ion transport
YLR443W	fungal-type cell wall organization
YLR443W	cell wall organization
YPL147W	transmembrane transport
YPL147W	fatty acid beta-oxidation
YPL147W	very long-chain fatty acid catabolic process
YPL147W	long-chain fatty acid catabolic process
YPL147W	transport
YPL147W	fatty acid transport
YPL147W	fatty-acyl-CoA transport
YPL147W	peroxisomal long-chain fatty acid import
YAL034C	biological_process
YBR067C	fungal-type cell wall organization
YBR067C	response to stress
YBR067C	metabolic process
YCR095C	biological_process
YLR270W	nuclear-transcribed mRNA catabolic process, deadenylation-independent decay
YLR270W	deadenylation-dependent decapping of nuclear-transcribed mRNA
YLR270W	nuclear-transcribed mRNA catabolic process, nonsense-mediated decay
YLR270W	response to oxidative stress
YLR270W	response to heat
YLR270W	response to osmotic stress
YLR270W	nuclear-transcribed mRNA catabolic process, deadenylation-dependent decay
YLR270W	response to nutrient
YLR270W	positive regulation of exoribonuclease activity
YLR270W	regulation of cell aging
YPR084W	biological_process
YBR184W	biological_process
YMR113W	tetrahydrofolylpolyglutamate biosynthetic process
YMR113W	one-carbon metabolic process
YMR113W	folic acid-containing compound biosynthetic process
YMR113W	biosynthetic process
YMR113W	dihydrofolate biosynthetic process
YGR035C	biological_process
YDL222C	sporulation resulting in formation of a cellular spore
YDL222C	ascospore formation
YDL222C	fungal-type cell wall organization
YDL222C	response to stress
YCL008C	protein transport
YCL008C	cellular protein modification process
YCL008C	protein targeting to membrane
YCL008C	protein targeting to vacuole
YCL008C	late endosome to vacuole transport
YCL008C	ubiquitin-dependent protein catabolic process via the multivesicular body sorting pathway
YCL008C	negative regulation of protein polyubiquitination
YEL065W	transmembrane transport
YEL065W	cellular iron ion homeostasis
YEL065W	siderophore transport
YEL065W	siderophore transmembrane transport
YNL335W	biological_process
YNL335W	metabolic process
YMR296C	sphingolipid biosynthetic process
YMR296C	biosynthetic process
YDR232W	tetrapyrrole biosynthetic process
YDR232W	heme biosynthetic process
YDR232W	metabolic process
YDR232W	protoporphyrinogen IX biosynthetic process
YDR232W	biosynthetic process
YHR116W	mitochondrial respiratory chain complex assembly
YDR313C	protein ubiquitination
YFR018C	biological_process
YFR018C	proteolysis
YKL007W	actin filament capping
YKL007W	barbed-end actin filament capping
YKL007W	actin cytoskeleton organization
YIL048W	phospholipid transport
YIL048W	vacuole organization
YIL048W	retrograde vesicle-mediated transport, Golgi to ER
YIL048W	cation transport
YIL048W	protein transport
YIL048W	endocytosis
YIL048W	transport
YIL048W	ion transmembrane transport
YIL048W	phospholipid translocation
YDL213C	ribosomal small subunit biogenesis
YDL213C	rRNA processing
YDL213C	ribosome biogenesis
YDR443C	negative regulation of transcription from RNA polymerase II promoter
YDR443C	regulation of transcription from RNA polymerase II promoter
YDR443C	positive regulation of transcription from RNA polymerase II promoter
YDR443C	transcription from RNA polymerase II promoter
YDR443C	positive regulation of transcription from RNA polymerase II promoter by galactose
YNL292W	RNA modification
YNL292W	tRNA modification
YNL292W	pseudouridine synthesis
YNL292W	RNA processing
YNL292W	mRNA pseudouridine synthesis
YKL183C-A	biological_process
YOR324C	response to stress
YOR324C	cellular response to salt stress
YOR324C	cellular response to alkaline pH
YNL134C	biological_process
YNL134C	oxidation-reduction process
YKL100C	biological_process
YKL100C	proteolysis
YOR192C-B	transposition, RNA-mediated
YOR192C-B	DNA recombination
YOR192C-B	metabolic process
YOR192C-B	proteolysis
YOR192C-B	DNA integration
YOR192C-B	transposition
YOR192C-B	viral procapsid maturation
YOR192C-B	DNA biosynthetic process
YOR192C-B	viral release from host cell
YOR192C-B	RNA-dependent DNA biosynthetic process
YOR192C-B	RNA phosphodiester bond hydrolysis
YPL021W	pseudohyphal growth
YPL021W	regulation of transcription, DNA-templated
YPL021W	cell wall organization
YIL146C	autophagy
YIL146C	autophagy of mitochondrion
YIL146C	fungal-type cell wall organization
YNL218W	defense response
YNL218W	DNA replication, Okazaki fragment processing
YNL218W	regulation of DNA repair
YNL218W	DNA repair
YNL218W	obsolete ATP catabolic process
YNL218W	DNA strand renaturation
YNL218W	DNA replication
YNL218W	positive regulation of catalytic activity
YIL121W	potassium ion transport
YIL121W	drug transmembrane transport
YIL121W	ion transport
YIL121W	transmembrane transport
YIL121W	transport
YIL121W	potassium ion import
YIL121W	copper ion export
YDL167C	biological_process
YPL214C	thiamine biosynthetic process
YPL214C	thiamine diphosphate biosynthetic process
YOR228C	biological_process
YOR228C	mitochondrion organization
YOR228C	lipid homeostasis
YBR270C	biological_process
YGR222W	mRNA processing
YGR222W	mitochondrial respiratory chain complex IV biogenesis
YGR222W	Group I intron splicing
YGR222W	positive regulation of mitochondrial translation
YEL063C	basic amino acid transport
YEL063C	amino acid transmembrane transport
YEL063C	amino acid transport
YEL063C	transmembrane transport
YEL063C	transport
YEL063C	arginine transport
YML020W	biological_process
YGR121C	ammonium transmembrane transport
YGR121C	nitrogen utilization
YGR121C	ammonium transport
YGR121C	transport
YBR222C	metabolic process
YBR222C	oxalate catabolic process
YDL095W	protein O-linked mannosylation
YDL095W	protein O-linked glycosylation
YDL095W	regulation of endoplasmic reticulum unfolded protein response
YDL095W	ER-associated misfolded protein catabolic process
YDL095W	protein exit from endoplasmic reticulum
YDL003W	double-strand break repair
YDL003W	establishment of mitotic sister chromatid cohesion
YDL003W	mitotic chromosome condensation
YDL003W	chromosome segregation
YDL003W	apoptotic process
YDL003W	cell division
YDL003W	cell cycle
YDL003W	mitotic nuclear division
YDL003W	cellular response to DNA damage stimulus
YDL003W	replication-born double-strand break repair via sister chromatid exchange
YDL003W	DNA unwinding involved in DNA replication
YDL003W	protein acetylation
YOR323C	oxidation-reduction process
YOR323C	metabolic process
YOR323C	proline biosynthetic process
YOR323C	L-proline biosynthetic process
YMR183C	intracellular protein transport
YMR183C	Golgi to plasma membrane transport
YMR183C	ascospore-type prospore assembly
YMR183C	vesicle-mediated transport
YMR183C	vesicle fusion
YOR274W	tRNA modification
YOR274W	tRNA processing
YOR274W	transfer RNA gene-mediated silencing
YER146W	tRNA processing
YER146W	nuclear-transcribed mRNA catabolic process
YER146W	mRNA splicing, via spliceosome
YER146W	rRNA processing
YER146W	RNA splicing
YER146W	mRNA processing
YML075C	oxidation-reduction process
YML075C	ergosterol biosynthetic process
YML075C	isoprenoid biosynthetic process
YML075C	isopentenyl diphosphate biosynthetic process, mevalonate pathway
YML075C	coenzyme A metabolic process
YPL063W	protein transport
YPL063W	protein import into mitochondrial matrix
YPL063W	regulation of mitochondrial membrane permeability
YDR457W	protein ubiquitination
YDR457W	regulation of transcription, DNA-templated
YDR457W	transcription, DNA-templated
YDR457W	mitotic nuclear division
YDR457W	protein ubiquitination involved in ubiquitin-dependent protein catabolic process
YDR457W	mRNA transport
YDR457W	nucleocytoplasmic transport
YDR457W	endonucleolytic cleavage in 5'-ETS of tricistronic rRNA transcript (SSU-rRNA, 5.8S rRNA, LSU-rRNA)
YDR457W	endonucleolytic cleavage to generate mature 5'-end of SSU-rRNA from (SSU-rRNA, 5.8S rRNA, LSU-rRNA)
YDR457W	endonucleolytic cleavage in ITS1 to separate SSU-rRNA from 5.8S rRNA and LSU-rRNA from tricistronic rRNA transcript (SSU-rRNA, 5.8S rRNA, LSU-rRNA)
YDR457W	nucleus organization
YDR457W	cleavage in ITS2 between 5.8S rRNA and LSU-rRNA of tricistronic rRNA transcript (SSU-rRNA, 5.8S rRNA, LSU-rRNA)
YLR273C	regulation of catalytic activity
YLR273C	glycogen biosynthetic process
YLR273C	regulation of glycogen biosynthetic process
YDR181C	transcription, DNA-templated
YDR181C	chromatin silencing at telomere
YDR181C	histone acetylation
YGL097W	signal transduction
YGL097W	mitotic nuclear division
YGL097W	cell division
YGL097W	response to pheromone
YGL097W	rRNA export from nucleus
YGL097W	ribosomal subunit export from nucleus
YCL056C	peroxisome organization
YJL083W	fungal-type cell wall organization
YJL083W	lipid metabolic process
YJL083W	autophagy
YJL083W	inositol lipid-mediated signaling
YJL083W	cellular response to starvation
YMR242W-A	biological_process
YOR026W	mitotic spindle assembly checkpoint
YOR026W	cell cycle
YOR026W	mitotic DNA integrity checkpoint
YPL140C	signal transduction
YPL140C	autophagy of peroxisome
YPL140C	protein phosphorylation
YPL140C	phosphorylation
YPL140C	regulation of fungal-type cell wall organization
YPL140C	MAPK cascade
YPL140C	activation of MAPK activity
YNR016C	lipid biosynthetic process
YNR016C	protein import into nucleus
YNR016C	nuclear envelope organization
YNR016C	fatty acid biosynthetic process
YNR016C	metabolic process
YNR016C	long-chain fatty acid biosynthetic process
YNR016C	malonyl-CoA biosynthetic process
YER123W	vesicle-mediated transport
YER123W	protein phosphorylation
YER123W	phosphorylation
YGR055W	sulfur amino acid transport
YGR055W	amino acid transmembrane transport
YGR055W	amino acid transport
YGR055W	transmembrane transport
YGR055W	transport
YGR055W	methionine import
YGR055W	cysteine transport
YGR055W	L-amino acid transport
YGR055W	L-alpha-amino acid transmembrane transport
YGR055W	methionine transport
YKR054C	karyogamy
YKR054C	microtubule-based movement
YKR054C	nuclear migration along microtubule
YKR054C	mitotic sister chromatid segregation
YKR054C	mitotic spindle elongation
YKR054C	obsolete ATP catabolic process
YKR054C	establishment of mitotic spindle orientation
YKR054C	metabolic process
YKR054C	establishment of mitotic spindle localization
YMR315W	NADPH regeneration
YMR315W	metabolic process
YMR315W	oxidation-reduction process
YAL024C	regulation of exit from mitosis
YAL024C	mitotic spindle orientation checkpoint
YAL024C	regulation of small GTPase mediated signal transduction
YAL024C	small GTPase mediated signal transduction
YAL024C	vesicle-mediated transport
YAL024C	cell division
YAL024C	cell cycle
YAL024C	mitotic nuclear division
YAL024C	positive regulation of GTPase activity
YKL187C	biological_process
YKL187C	long-chain fatty acid transport
YDR383C	meiotic nuclear division
YDR383C	cell division
YDR383C	cell cycle
YDR383C	mitotic nuclear division
YDR383C	biological_process
YDR383C	meiotic cell cycle
YKL055C	lipid biosynthetic process
YKL055C	fatty acid biosynthetic process
YKL055C	fatty acid metabolic process
YKL055C	metabolic process
YKL055C	oxidation-reduction process
YKL055C	aerobic respiration
YDR035W	aromatic amino acid family biosynthetic process
YDR035W	cellular amino acid biosynthetic process
YDR035W	metabolic process
YDR035W	biosynthetic process
YDR035W	response to stress
YDR035W	chorismate biosynthetic process
YHR160C	protein import into peroxisome matrix
YGR047C	regulation of transcription, DNA-templated
YGR047C	RNA polymerase III type 1 promoter transcriptional preinitiation complex assembly
YGR047C	RNA polymerase III type 2 promoter transcriptional preinitiation complex assembly
YGR047C	transcription from a RNA polymerase III hybrid type promoter
YGR047C	transcription from RNA polymerase III type 2 promoter
YGR047C	5S class rRNA transcription from RNA polymerase III type 1 promoter
YDR119W	amino acid transport
YDR119W	biological_process
YDR119W	transmembrane transport
YDR119W	transport
YBR208C	urea catabolic process
YBR208C	allantoin catabolic process
YBR208C	protein peptidyl-prolyl isomerization
YBR208C	arginine metabolic process
YBR208C	protein folding
YBR208C	metabolic process
YBR208C	regulation of transcription, DNA-templated
YER151C	protein deubiquitination
YER151C	ribophagy
YER151C	regulation of ER to Golgi vesicle-mediated transport
YER151C	ubiquitin-dependent protein catabolic process
YER151C	proteolysis
YER151C	regulation of response to osmotic stress
YLR070C	carbohydrate metabolic process
YLR070C	oxidation-reduction process
YLR070C	D-xylose metabolic process
YLR070C	xylulose biosynthetic process
YLR070C	L-arabinose catabolic process to xylulose 5-phosphate
YPR019W	DNA unwinding involved in DNA replication
YPR019W	DNA strand elongation involved in DNA replication
YPR019W	mitotic S phase
YPR019W	double-strand break repair via break-induced replication
YPR019W	pre-replicative complex assembly involved in nuclear cell cycle DNA replication
YPR019W	DNA replication initiation
YPR019W	cell cycle
YPR019W	DNA replication
YPR019W	obsolete ATP catabolic process
YPR019W	nuclear DNA replication
YPL228W	7-methylguanosine mRNA capping
YPL228W	mRNA processing
YPL228W	positive regulation of transcription elongation from RNA polymerase II promoter
YPL228W	positive regulation of protein localization to nucleus
YPL228W	polynucleotide dephosphorylation
YPL228W	polynucleotide 5' dephosphorylation
YPR190C	transcription, DNA-templated
YPR190C	tRNA transcription from RNA polymerase III promoter
YGR041W	cellular bud site selection
YGR041W	cell cycle
YDR353W	cellular response to oxidative stress
YDR353W	cell redox homeostasis
YDR353W	oxidation-reduction process
YDR353W	removal of superoxide radicals
YHR097C	biological_process
YPL047W	transcription, DNA-templated
YPL047W	regulation of transcription from RNA polymerase II promoter
YPL047W	histone deubiquitination
YPL047W	positive regulation of catalytic activity
YPL047W	positive regulation of transcription, DNA-templated
YPL014W	biological_process
YGR007W	phosphatidylethanolamine biosynthetic process
YGR007W	phospholipid biosynthetic process
YGR007W	biosynthetic process
YML116W	borate transport
YML116W	drug transmembrane transport
YML116W	transmembrane transport
YML116W	transport
YML116W	borate transmembrane transport
YOL137W	biological_process
YOL137W	transmembrane transport
YOL137W	transport
YGL155W	cellular calcium ion homeostasis
YGL155W	protein geranylgeranylation
YGL155W	small GTPase mediated signal transduction
YGL155W	establishment of cell polarity
YGL155W	metabolic process
YER061C	lipid biosynthetic process
YER061C	fatty acid biosynthetic process
YER061C	metabolic process
YER061C	biosynthetic process
YKL214C	poly(A)+ mRNA export from nucleus
YKL214C	mRNA transport
YKL214C	transport
YPL119C	translational initiation
YPL119C	translation
YDL125C	nucleotide metabolic process
YHR186C	cellular response to starvation
YHR186C	regulation of cell growth
YHR186C	TOR signaling
YKL011C	mitochondrial genome maintenance
YKL011C	DNA catabolic process, endonucleolytic
YLL019C	protein autophosphorylation
YLL019C	protein phosphorylation
YLL019C	phosphorylation
YLL019C	negative regulation of transcription from RNA polymerase III promoter
YLL019C	peptidyl-tyrosine phosphorylation
YNL257C	positive regulation of transcription from RNA polymerase II promoter
YJR092W	axial cellular bud site selection
YJR092W	cellular bud site selection
YJR092W	cell division
YJR092W	cell cycle
YJR092W	protein localization to bud neck
YBL059W	biological_process
YBR291C	mitochondrial citrate transport
YBR291C	transmembrane transport
YBR291C	transport
YBR291C	tricarboxylic acid transmembrane transport
YPL189C-A	mitochondrial respiratory chain complex IV assembly
YDR262W	biological_process
YFL012W	biological_process
YLR078C	vesicle fusion with Golgi apparatus
YLR078C	vesicle fusion
YLR078C	vesicle-mediated transport
YLR078C	protein transport
YLR078C	ER to Golgi vesicle-mediated transport
YLR078C	transport
YDR072C	sphingolipid biosynthetic process
YDR072C	mannosyl diphosphorylinositol ceramide metabolic process
YDR179C	adaptation of signaling pathway by response to pheromone involved in conjugation with cellular fusion
YGR220C	translation
YGR220C	cytoplasmic translation
YGR220C	mitochondrial translation
YIL053W	dephosphorylation
YIL053W	metabolic process
YIL053W	response to osmotic stress
YIL053W	glycerol biosynthetic process
YMR161W	ubiquitin-dependent ERAD pathway
YMR161W	positive regulation of ATPase activity
YER011W	response to stress
YDR258C	obsolete ATP catabolic process
YDR258C	mitochondrial genome maintenance
YDR258C	cellular response to heat
YDR258C	protein refolding
YDR258C	protein stabilization
YDR258C	protein unfolding
YGL162W	regulation of transcription, DNA-templated
YGL162W	positive regulation of sterol import by positive regulation of transcription from RNA polymerase II promoter
YGL162W	positive regulation of induction of conjugation with cellular fusion by negative regulation of transcription from RNA polymerase II promoter by pheromones
YGL162W	negative regulation of filamentous growth of a population of unicellular organisms in response to starvation by negative regulation of transcription from RNA polymerase II promoter
YNL243W	fungal-type cell wall organization
YNL243W	endocytosis
YNL243W	exocytosis
YNL243W	actin filament organization
YNL243W	bipolar cellular bud site selection
YBR234C	actin nucleation
YBR234C	actin filament organization
YBR234C	regulation of actin filament polymerization
YBR234C	mitochondrion inheritance
YBR234C	Arp2/3 complex-mediated actin nucleation
YNL047C	eisosome assembly
YNL047C	regulation of cell growth
YNL047C	TOR signaling
YNL047C	establishment or maintenance of actin cytoskeleton polarity
YNL047C	actin cytoskeleton organization
YNL047C	actin filament bundle assembly
YNL047C	endosomal transport
YNL047C	TORC2 signaling
YKL038W	regulation of transcription, DNA-templated
YKL038W	negative regulation of transcription from RNA polymerase II promoter
YKL038W	glucose transport
YKL038W	glucose metabolic process
YKL038W	positive regulation of transcription from RNA polymerase II promoter
YKL038W	regulation of glucose import
YFL053W	glycerol catabolic process
YFL053W	glycerol metabolic process
YFL053W	phosphorylation
YFL053W	response to stress
YFL053W	cellular response to toxic substance
YFL053W	anaerobic glycerol catabolic process
YKR060W	ribosomal small subunit biogenesis
YKR060W	rRNA processing
YKR060W	ribosome biogenesis
YKR060W	translation
YPR200C	response to arsenic-containing substance
YPR200C	oxidation-reduction process
YLR411W	copper ion transmembrane transport
YLR411W	copper ion import
YLR411W	copper ion transport
YLR411W	ion transport
YLR411W	transport
YLR318W	telomere maintenance via telomerase
YLR318W	RNA-dependent DNA biosynthetic process
YLR318W	replicative cell aging
YHR150W	peroxisome organization
YGL219C	phospholipid transport
YGL219C	mitochondrion organization
YGL219C	mitochondrion-endoplasmic reticulum membrane tethering
YGL219C	mitochondrial genome maintenance
YFL009W	protein ubiquitination involved in ubiquitin-dependent protein catabolic process
YFL009W	SCF-dependent proteasomal ubiquitin-dependent protein catabolic process
YFL009W	G2/M transition of mitotic cell cycle
YFL009W	G1/S transition of mitotic cell cycle
YFL009W	sporulation resulting in formation of a cellular spore
YFL009W	meiotic nuclear division
YFL009W	cell division
YFL009W	cell cycle
YFL009W	mitotic nuclear division
YFL009W	protein ubiquitination
YBR045C	regulation of phosphoprotein phosphatase activity
YBR045C	ascospore wall assembly
YMR039C	regulation of transcription, DNA-templated
YMR039C	regulation of transcription from RNA polymerase II promoter
YMR039C	positive regulation of transcription elongation from RNA polymerase II promoter
YMR039C	positive regulation of transcription from RNA polymerase II promoter
YMR039C	double-strand break repair via nonhomologous end joining
YMR039C	termination of RNA polymerase II transcription
YMR039C	regulation of transcription from RNA polymerase II promoter in response to stress
YMR039C	hyperosmotic response
YMR039C	RNA polymerase III transcriptional preinitiation complex assembly
YMR039C	positive regulation of transcription from RNA polymerase III promoter
YKL195W	protein transport
YKL195W	protein import into mitochondrial intermembrane space
YKL195W	transport
YKL195W	protein folding
YPR127W	biological_process
YPR127W	oxidation-reduction process
YPR127W	vitamin B6 catabolic process
YPL188W	cellular response to oxidative stress
YPL188W	metabolic process
YPL188W	NADP biosynthetic process
YPL188W	NAD metabolic process
YGL147C	cytoplasmic translation
YGL147C	translation
YDR217C	DNA repair
YDR217C	regulation of cell cycle
YDR217C	positive regulation of transcription from RNA polymerase II promoter
YDR217C	nucleotide-excision repair
YDR217C	positive regulation of catalytic activity
YDR217C	intra-S DNA damage checkpoint
YDR217C	DNA damage checkpoint
YDR217C	mitotic G1 DNA damage checkpoint
YDR217C	negative regulation of DNA replication
YDR217C	G1 DNA damage checkpoint
YML015C	regulation of transcription, DNA-templated
YML015C	RNA polymerase II transcriptional preinitiation complex assembly
YML015C	transcription from RNA polymerase II promoter
YML015C	transcription initiation from RNA polymerase II promoter
YJR126C	protein targeting to vacuole
YJR126C	protein transport
YJR126C	proteolysis
YJR126C	transport
YPR026W	trehalose catabolic process
YPR026W	carbohydrate metabolic process
YPR026W	metabolic process
YPR026W	response to stress
YPR026W	cellular response to ethanol
YPR026W	cellular response to freezing
YPR026W	cellular response to desiccation
YHR073W	positive regulation of phosphatase activity
YHR073W	sterol transport
YHR073W	maintenance of cell polarity
YHR073W	pseudohyphal growth
YHR073W	karyogamy involved in conjugation with cellular fusion
YHR073W	invasive growth in response to glucose limitation
YHR073W	lipid transport
YHR073W	endocytosis
YHR073W	exocytosis
YHR073W	transport
YHR073W	ER to Golgi ceramide transport
YMR274C	proteolysis
YMR274C	response to pheromone
YMR274C	peptide pheromone maturation
YMR274C	protein processing
YMR274C	CAAX-box protein processing
YMR008C	metabolic process
YMR008C	phospholipid catabolic process
YMR008C	glycerophospholipid metabolic process
YMR008C	phosphatidylcholine acyl-chain remodeling
YDL227C	protein splicing
YDL227C	mating type switching
YDL227C	intein-mediated protein splicing
YDL227C	gene conversion at mating-type locus, DNA double-strand break formation
YOR197W	apoptotic process
YOR197W	protein quality control for misfolded or incompletely synthesized proteins
YOR197W	proteolysis
YDR034C-C	transposition, RNA-mediated
YNL081C	mitochondrial translation
YNL081C	translation
YNL081C	regulation of sporulation resulting in formation of a cellular spore
YKL096W-A	regulation of pH
YKL096W-A	fungal-type cell wall organization
YDR532C	biological_process
YDR049W	mitochondria-associated ubiquitin-dependent protein catabolic process
YDR049W	ubiquitin-dependent ERAD pathway
YDR049W	nuclear protein quality control by the ubiquitin-proteasome system
YKL170W	mitochondrial translation
YKL170W	translation
YJL043W	biological_process
YGL047W	carbohydrate metabolic process
YGL047W	lipid glycosylation
YGL047W	dolichol-linked oligosaccharide biosynthetic process
YLR006C	phosphorelay signal transduction system
YLR006C	positive regulation of actin cytoskeleton reorganization
YLR006C	osmosensory signaling via phosphorelay pathway
YLR006C	positive regulation of protein autophosphorylation
YLR006C	activation of MAPKKK activity involved in osmosensory signaling pathway
YHR079C	fungal-type cell wall organization
YHR079C	regulation of transcription, DNA-templated
YHR079C	transcription, DNA-templated
YHR079C	mRNA processing
YHR079C	endoplasmic reticulum unfolded protein response
YHR079C	protein phosphorylation
YHR079C	RNA phosphodiester bond hydrolysis, endonucleolytic
YHR079C	protein homooligomerization
YHR079C	inositol metabolic process
YHR079C	protein trans-autophosphorylation
YPR171W	actin cortical patch localization
YPR171W	endocytosis
YML063W	cytoplasmic translation
YML063W	translation
YML063W	maturation of SSU-rRNA from tricistronic rRNA transcript (SSU-rRNA, 5.8S rRNA, LSU-rRNA)
YLR178C	regulation of proteolysis
YLR178C	regulation of Ras protein signal transduction
YHL029C	biological_process
YJL090C	positive regulation of protein phosphorylation
YJL090C	mitotic G2 DNA damage checkpoint
YJL090C	mating type switching
YJL090C	mismatch repair
YJL090C	leading strand elongation
YJL090C	recombinational repair
YJL090C	nucleotide-excision repair
YJL090C	lagging strand elongation
YJL090C	double-strand break repair via break-induced replication
YJL090C	DNA replication checkpoint
YJL090C	DNA replication initiation
YJL090C	cell cycle
YJL090C	DNA replication
YJL090C	positive regulation of protein kinase activity
YBR008C	drug transport
YBR008C	drug transmembrane transport
YBR008C	transmembrane transport
YBR008C	transport
YBR008C	fluconazole transport
YDR372C	retrograde vesicle-mediated transport, Golgi to ER
YDR372C	endoplasmic reticulum unfolded protein response
YDR372C	protein transport
YDR372C	transport
YDR372C	protein localization to Golgi apparatus
YDR372C	regulation of phosphatidylinositol dephosphorylation
YDR372C	Golgi vesicle transport
YOR184W	serine family amino acid biosynthetic process
YOR184W	purine nucleobase biosynthetic process
YOR184W	L-serine biosynthetic process
YHR218W	biological_process
YMR203W	transmembrane transport
YMR203W	ion transport
YMR203W	protein import into mitochondrial matrix
YIR008C	DNA replication
YIR008C	DNA replication initiation
YIR008C	lagging strand elongation
YIR008C	DNA replication, synthesis of RNA primer
YBL024W	tRNA processing
YBL024W	tRNA methylation
YBL024W	methylation
YBL024W	cellular response to hydrogen peroxide
YBL024W	tRNA wobble base cytosine methylation
YDR317W	DNA repair
YJL087C	tRNA splicing, via endonucleolytic cleavage and ligation
YJL087C	mRNA splicing via endonucleolytic cleavage and ligation involved in unfolded protein response
YJL087C	positive regulation of translation in response to stress
YJL038C	chromosome organization
YJL038C	sporulation resulting in formation of a cellular spore
YJL038C	ascospore wall assembly
YDR043C	biofilm formation
YDR043C	glucose metabolic process
YDR043C	response to pH
YDR043C	pseudohyphal growth
YDR043C	invasive growth in response to glucose limitation
YDR043C	regulation of transcription from RNA polymerase II promoter
YDR043C	transcription, DNA-templated
YDR043C	regulation of transcription, DNA-templated
YDR043C	negative regulation of transcription from RNA polymerase II promoter
YDR043C	negative regulation of transcription from RNA polymerase II promoter by glucose
YDR043C	negative regulation of invasive growth in response to glucose limitation by negative regulation of transcription from RNA polymerase II promoter
YDR043C	negative regulation of cellular hyperosmotic salinity response by negative regulation of transcription from RNA polymerase II promoter
YDR043C	negative regulation of invasive growth in response to glucose limitation
YDR043C	cellular hyperosmotic salinity response
YDR043C	negative regulation of cellular response to alkaline pH by negative regulation of transcription from RNA polymerase II promoter
YDR043C	single-species surface biofilm formation
YHR028C	protein processing
YHR028C	proteolysis
YOR340C	transcription, DNA-templated
YOR340C	ribosome biogenesis
YOR340C	transcription of nuclear large rRNA transcript from RNA polymerase I promoter
YOR340C	transcription from RNA polymerase I promoter
YCL044C	protein quality control for misfolded or incompletely synthesized proteins
YEL072W	sporulation resulting in formation of a cellular spore
YEL072W	meiotic cell cycle
YFR022W	ubiquitin-dependent endocytosis
YFR022W	adaptation of signaling pathway by response to pheromone involved in conjugation with cellular fusion
YFR022W	positive regulation of receptor internalization
YIR010W	chromosome segregation
YIR010W	cell division
YIR010W	cell cycle
YIR010W	mitotic nuclear division
YIR010W	attachment of spindle microtubules to kinetochore involved in meiotic sister chromatid segregation
YBL008W	transcription elongation from RNA polymerase II promoter
YBL008W	regulation of transcription, DNA-templated
YBL008W	transcription, DNA-templated
YBL008W	negative regulation of transcription from RNA polymerase II promoter
YBL008W	DNA replication-independent nucleosome assembly
YMR178W	biological_process
YMR178W	Mo-molybdopterin cofactor biosynthetic process
YOL008W	cellular respiration
YOL008W	ubiquinone biosynthetic process
YHR017W	biological_process
YKR101W	transcription, DNA-templated
YKR101W	chromatin silencing at silent mating-type cassette
YKR101W	establishment of chromatin silencing
YMR095C	pyridoxine biosynthetic process
YMR095C	pyridoxal phosphate biosynthetic process
YMR095C	negative regulation of apoptotic process
YMR095C	glutamine catabolic process
YMR095C	vitamin B6 biosynthetic process
YHR198C	cellular modified amino acid biosynthetic process
YHR198C	biological_process
YOR076C	translation
YOR076C	nuclear-transcribed mRNA catabolic process, 3'-5' exonucleolytic nonsense-mediated decay
YOR076C	nonfunctional rRNA decay
YOR076C	nuclear-transcribed mRNA catabolic process, non-stop decay
YOR076C	regulation of translation
YOR076C	nuclear-transcribed mRNA catabolic process, exonucleolytic, 3'-5'
YGL015C	biological_process
YNL219C	dolichol-linked oligosaccharide biosynthetic process
YNL219C	GPI anchor biosynthetic process
YNL219C	protein glycosylation
YNL219C	mannosylation
YLR210W	regulation of G2/M transition of mitotic cell cycle
YLR210W	mitotic S phase
YLR210W	positive regulation of spindle pole body separation
YLR210W	regulation of cyclin-dependent protein serine/threonine kinase activity
YLR210W	G2/M transition of mitotic cell cycle
YLR210W	regulation of cell cycle
YLR210W	cell division
YLR210W	cell cycle
YLR210W	mitotic nuclear division
YIL034C	actin filament capping
YIL034C	filamentous growth
YIL034C	barbed-end actin filament capping
YIL034C	actin cytoskeleton organization
YLR148W	intracellular protein transport
YLR148W	vacuole fusion, non-autophagic
YLR148W	vesicle docking involved in exocytosis
YLR148W	vesicle-mediated transport
YLR148W	Golgi to endosome transport
YLR148W	late endosome to vacuole transport
YLR148W	regulation of vacuole fusion, non-autophagic
YLR148W	regulation of SNARE complex assembly
YOR342C	biological_process
YOL070C	biological_process
YDL160C	cytoplasmic mRNA processing body assembly
YDL160C	stress granule assembly
YDL160C	deadenylation-dependent decapping of nuclear-transcribed mRNA
YDL160C	mRNA transport
YDL160C	cell morphogenesis involved in conjugation with cellular fusion
YDL160C	regulation of translation
YDL160C	mRNA processing
YDL160C	transport
YDL160C	obsolete ATP catabolic process
YDL160C	negative regulation of translation
YDL160C	negative regulation of translational elongation
YIL043C	biological_process
YIL043C	oxidation-reduction process
YGR231C	replicative cell aging
YGR231C	protein folding
YGR231C	mitochondrion inheritance
YGR231C	negative regulation of proteolysis
YPR202W	biological_process
YGR034W	cytoplasmic translation
YGR034W	translation
YMR266W	Golgi to plasma membrane transport
YMR266W	ion transport
YNL021W	chromatin organization involved in regulation of transcription
YNL021W	regulation of chromatin silencing at telomere
YNL021W	transcription, DNA-templated
YNL021W	negative regulation of transcription from RNA polymerase II promoter
YNL021W	positive regulation of transcription from RNA polymerase II promoter
YNL021W	histone deacetylation
YNL021W	negative regulation of chromatin silencing involved in replicative cell aging
YNL021W	gene silencing by RNA
YNL021W	gene silencing involved in chronological cell aging
YNL021W	negative regulation of transcription by transcription factor localization
YPL107W	biological_process
YGR088W	response to reactive oxygen species
YGR088W	response to oxidative stress
YGR088W	hydrogen peroxide catabolic process
YGR088W	oxidation-reduction process
YGR088W	cellular response to salt stress
YCR063W	mRNA splicing, via spliceosome
YCR063W	cellular bud site selection
YCR063W	cell cycle
YCR063W	RNA splicing
YML092C	ubiquitin-dependent protein catabolic process
YML092C	proteasome-mediated ubiquitin-dependent protein catabolic process
YML092C	proteasomal ubiquitin-independent protein catabolic process
YML092C	proteolysis involved in cellular protein catabolic process
YPR097W	cell communication
YPR097W	biological_process
YBR201C-A	biological_process
YNL056W	biological_process
YAL020C	budding cell bud growth
YAL020C	tRNA wobble uridine modification
YAL020C	microtubule-based process
YAL020C	microtubule cytoskeleton organization
YDL025C	protein phosphorylation
YDL243C	response to stress
YDL243C	oxidation-reduction process
YDL243C	cellular aldehyde metabolic process
YFL017C	UDP-N-acetylglucosamine biosynthetic process
YFL017C	metabolic process
YGL197W	negative regulation of sporulation resulting in formation of a cellular spore
YGL197W	TOR signaling
YGL197W	sporulation resulting in formation of a cellular spore
YGL197W	meiotic nuclear division
YGL197W	pseudohyphal growth
YGL197W	meiotic cell cycle
YLR256W-A	transposition, RNA-mediated
YHR092C	glucose transport
YHR092C	transmembrane transport
YHR092C	fructose transport
YHR092C	mannose transport
YHR092C	hexose transport
YHR092C	pentose transport
YLL011W	maturation of SSU-rRNA from tricistronic rRNA transcript (SSU-rRNA, 5.8S rRNA, LSU-rRNA)
YDR379C-A	mitochondrial respiratory chain complex II assembly
YDR379C-A	iron-sulfur cluster assembly
YDR113C	mitotic sister chromatid segregation
YDR113C	cell division
YDR113C	recombinational repair
YDR113C	chromosome organization
YDR113C	protein localization
YDR113C	meiosis I
YLR189C	ascospore-type prospore membrane assembly
YLR189C	steroid biosynthetic process
YLR189C	sterol biosynthetic process
YLR189C	sterol metabolic process
YLR189C	carbohydrate metabolic process
YLR189C	lipid glycosylation
YLR189C	autophagy
YLR189C	protein transport
YLR189C	lipid biosynthetic process
YLR189C	metabolic process
YLR189C	transport
YNR074C	apoptotic process
YNR074C	response to singlet oxygen
YNR074C	positive regulation of apoptotic process
YNR074C	oxidation-reduction process
YOL159C	biological_process
YDL247W	maltose metabolic process
YDL247W	carbohydrate transport
YDL247W	transmembrane transport
YDL247W	transport
YDL247W	alpha-glucoside transport
YDL247W	carbohydrate transmembrane transport
YDL247W	maltose transport
YFL028C	obsolete ATP catabolic process
YFL028C	regulation of transcription from RNA polymerase II promoter
YML032C	DNA repair
YML032C	DNA strand renaturation
YML032C	DNA recombination
YML032C	postreplication repair
YML032C	double-strand break repair via homologous recombination
YML032C	telomere maintenance via recombination
YML032C	double-strand break repair via break-induced replication
YML032C	double-strand break repair via single-strand annealing
YML032C	DNA amplification
YML032C	meiotic joint molecule formation
YML032C	DNA recombinase assembly
YBR256C	oxidation-reduction process
YBR256C	riboflavin biosynthetic process
YOR081C	lipid catabolic process
YOR081C	metabolic process
YOR081C	sporulation resulting in formation of a cellular spore
YOR081C	lipid metabolic process
YOR081C	triglyceride mobilization
YLR442C	transcription, DNA-templated
YLR442C	nuclear-transcribed mRNA catabolic process, non-stop decay
YLR442C	chromatin silencing at silent mating-type cassette
YLR442C	negative regulation of chromatin silencing involved in replicative cell aging
YLR442C	heterochromatin assembly
YPL024W	cellular response to DNA damage stimulus
YPL024W	cell division
YPL024W	mitotic sister chromatid cohesion
YPL024W	DNA topological change
YPL024W	positive regulation of catalytic activity
YPL024W	positive regulation of DNA binding
YPL024W	meiotic cell cycle
YMR257C	mitochondrial respiratory chain complex IV biogenesis
YMR257C	positive regulation of mitochondrial translation
YDL219W	D-amino acid catabolic process
YDL219W	cytoplasmic translation
YDL219W	tRNA metabolic process
YDL219W	D-leucine catabolic process
YDL219W	D-tyrosine catabolic process
YKL122C	SRP-dependent cotranslational protein targeting to membrane, signal sequence recognition
YKL122C	protein targeting to ER
YDL080C	positive regulation of transcription from RNA polymerase II promoter
YDL080C	branched-chain amino acid catabolic process
YDL080C	amino acid catabolic process via Ehrlich pathway
YDL080C	positive regulation of thiamine biosynthetic process
YGL240W	chromatin assembly
YGL240W	anaphase-promoting complex-dependent catabolic process
YGL240W	cell division
YGL240W	cell cycle
YGL240W	mitotic nuclear division
YGL240W	protein ubiquitination
YPR168W	regulation of transcription from RNA polymerase II promoter
YPR168W	negative regulation of transcription from RNA polymerase II promoter
YPR168W	positive regulation of transcription from RNA polymerase II promoter
YPR168W	transcription, DNA-templated
YPR168W	regulation of transcription, DNA-templated
YHR109W	peptidyl-lysine methylation
YHR109W	methylation
YJL060W	kynurenic acid biosynthetic process
YJL060W	1-aminocyclopropane-1-carboxylate biosynthetic process
YJL060W	biosynthetic process
YJL060W	L-kynurenine catabolic process
YPL061W	response to salt stress
YPL061W	acetate biosynthetic process
YPL061W	NADPH regeneration
YPL061W	metabolic process
YPL061W	oxidation-reduction process
YPL061W	ethanol catabolic process
YDR223W	negative regulation of ribosomal protein gene transcription from RNA polymerase II promoter
YDR223W	transcription, DNA-templated
YDR223W	regulation of transcription, DNA-templated
YDR223W	regulation of ribosomal protein gene transcription from RNA polymerase II promoter
YER174C	cell redox homeostasis
YER174C	cellular iron ion homeostasis
YER174C	cellular response to oxidative stress
YER174C	actin cytoskeleton organization
YER174C	oxidation-reduction process
YER174C	negative regulation of transcription regulatory region DNA binding
YGR104C	regulation of transcription from RNA polymerase II promoter
YGR104C	RNA polymerase II transcriptional preinitiation complex assembly
YGR104C	positive regulation of transcription from RNA polymerase II promoter
YGR104C	termination of RNA polymerase II transcription
YGR104C	transcriptional open complex formation at RNA polymerase II promoter
YLR240W	autophagy of peroxisome
YLR240W	phosphatidylinositol phosphorylation
YLR240W	protein phosphorylation
YLR240W	protein transport
YLR240W	phosphorylation
YLR240W	transport
YLR240W	phosphatidylinositol-mediated signaling
YLR240W	positive regulation of transcription elongation from RNA polymerase II promoter
YLR240W	phosphatidylinositol-3-phosphate biosynthetic process
YPR062W	cytidine metabolic process
YPR062W	cytosine metabolic process
YPR062W	pyrimidine-containing compound salvage
YPR062W	metabolic process
YPR062W	UMP salvage
YDR402C	sporulation resulting in formation of a cellular spore
YDR402C	ascospore wall assembly
YDR402C	oxidation-reduction process
YLR037C	response to stress
YLR037C	cell wall organization
YMR146C	regulation of translational initiation
YMR146C	translation reinitiation
YMR146C	formation of translation preinitiation complex
YMR146C	translational initiation
YGR241C	endocytosis
YGR241C	clathrin coat assembly
YGL062W	gluconeogenesis
YGL062W	pyruvate metabolic process
YPR057W	spliceosomal complex assembly
YPR057W	RNA splicing
YPR057W	mRNA processing
YDR156W	ribosome biogenesis
YDR156W	transcription of nuclear large rRNA transcript from RNA polymerase I promoter
YDR156W	transcription from RNA polymerase I promoter
YJR113C	mitochondrial translation
YJR113C	translation
YPR131C	N-terminal peptidyl-methionine acetylation
YPR131C	cytoskeleton organization
YPR131C	metabolic process
YPR131C	mitochondrion inheritance
YLR029C	cytoplasmic translation
YLR029C	translation
YMR155W	biological_process
YNL180C	small GTPase mediated signal transduction
YNL180C	obsolete GTP catabolic process
YNL180C	Rho protein signal transduction
YIL140W	axial cellular bud site selection
YIL140W	cellular bud site selection
YDR272W	methylglyoxal catabolic process to D-lactate via S-lactoyl-glutathione
YDR272W	cellular carbohydrate metabolic process
YDR272W	glutathione biosynthetic process
YDR114C	biological_process
YOR238W	biological_process
YKL142W	biological_process
YLR139C	mitochondrial translation
YLR139C	aerobic respiration
YNR044W	cell adhesion
YNR044W	response to pheromone
YNR044W	agglutination involved in conjugation with cellular fusion
YPR009W	regulation of transcription, DNA-templated
YPR009W	positive regulation of sterol import by positive regulation of transcription from RNA polymerase II promoter
YPR009W	positive regulation of induction of conjugation with cellular fusion by negative regulation of transcription from RNA polymerase II promoter by pheromones
YHR032W	S-adenosylmethionine biosynthetic process
YHR032W	drug transmembrane transport
YHR032W	transmembrane transport
YHR032W	transport
YDR429C	regulation of translational initiation
YDR429C	translation reinitiation
YDR429C	formation of translation preinitiation complex
YDR429C	translational initiation
YGL079W	biological_process
YGL079W	transport
YGL079W	regulation of protein localization
YGL079W	endosome organization
YNR031C	response to osmotic stress
YNR031C	protein autophosphorylation
YNR031C	protein phosphorylation
YNR031C	positive regulation of actin cytoskeleton reorganization
YNR031C	MAPK cascade involved in osmosensory signaling pathway
YNR031C	osmosensory signaling via phosphorelay pathway
YNR031C	activation of MAPKK activity
YNR031C	stress-activated MAPK cascade
YHR084W	regulation of transcription, DNA-templated
YHR084W	transcription, DNA-templated
YHR084W	invasive growth in response to glucose limitation
YHR084W	pseudohyphal growth
YHR084W	conjugation with cellular fusion
YHR084W	negative regulation of transcription from RNA polymerase II promoter by pheromones
YHR084W	positive regulation of transcription from RNA polymerase II promoter by pheromones
YOR004W	endonucleolytic cleavage in 5'-ETS of tricistronic rRNA transcript (SSU-rRNA, 5.8S rRNA, LSU-rRNA)
YOR004W	endonucleolytic cleavage to generate mature 5'-end of SSU-rRNA from (SSU-rRNA, 5.8S rRNA, LSU-rRNA)
YOR004W	endonucleolytic cleavage in ITS1 to separate SSU-rRNA from 5.8S rRNA and LSU-rRNA from tricistronic rRNA transcript (SSU-rRNA, 5.8S rRNA, LSU-rRNA)
YOR004W	rRNA processing
YOR004W	ribosome biogenesis
YMR233W	regulation of transcription, DNA-templated
YMR233W	transcription, DNA-templated
YMR244W	biological_process
YLL010C	dephosphorylation
YLL010C	response to stress
YLL010C	cellular response to salt stress
YLL010C	response to heat
YLL010C	response to salt stress
YNL188W	karyogamy involved in conjugation with cellular fusion
YNL188W	cell division
YNL188W	cell cycle
YNL188W	mitotic nuclear division
YNL188W	spindle pole body duplication
YNL104C	leucine biosynthetic process
YNL104C	carboxylic acid metabolic process
YNL104C	branched-chain amino acid biosynthetic process
YNL104C	cellular amino acid biosynthetic process
YNL104C	metabolic process
YIL005W	protein retention in ER lumen
YIL005W	cell redox homeostasis
YIL005W	ubiquitin-dependent ERAD pathway
YIL005W	oxidation-reduction process
YIL005W	protein folding
YOR365C	biological_process
YNR030W	dolichol-linked oligosaccharide biosynthetic process
YNR030W	GPI anchor biosynthetic process
YNR030W	protein glycosylation
YNR030W	mannosylation
YBR265W	3-keto-sphinganine metabolic process
YBR265W	sphingolipid biosynthetic process
Q0055	RNA-dependent DNA biosynthetic process
Q0055	RNA splicing
Q0055	mRNA processing
Q0055	oxidation-reduction process
Q0055	aerobic respiration
Q0055	nucleic acid phosphodiester bond hydrolysis
YGL131C	transcription, DNA-templated
YGL131C	histone ubiquitination
YGL131C	histone catabolic process
YGL131C	regulation of transcription from RNA polymerase II promoter in response to oxidative stress
YDR246W-A	biological_process
YHR033W	phosphorylation
YHR033W	cellular amino acid biosynthetic process
YHR033W	biological_process
YHR033W	proline biosynthetic process
YNR040W	biological_process
YNR034W	carbohydrate metabolic process
YNR034W	tRNA export from nucleus
YNR034W	pentose-phosphate shunt
YEL076C	biological_process
YOR173W	deadenylation-dependent decapping of nuclear-transcribed mRNA
YOR173W	nuclear-transcribed mRNA catabolic process, nonsense-mediated decay
YOR173W	response to oxidative stress
YOR173W	response to heat
YOR173W	response to osmotic stress
YOR173W	negative regulation of catalytic activity
YOR173W	response to nutrient
YOR173W	regulation of cell aging
YOR173W	cellular response to nutrient
YOR337W	regulation of transcription, DNA-templated
YOR337W	transcription, DNA-templated
YGL104C	protein targeting to vacuole
YGL104C	protein transport
YGL104C	transmembrane transport
YGL104C	transport
YNL181W	biological_process
YNL181W	metabolic process
YNL181W	oxidation-reduction process
YDR164C	protein transport
YDR164C	vesicle docking involved in exocytosis
YDR164C	vesicle-mediated transport
YDR164C	exocytosis
YDR164C	positive regulation of vesicle fusion
YGR243W	biological_process
YGR243W	response to stress
YGR243W	mitochondrial pyruvate transport
YGR243W	pyruvate transmembrane transport
YOR107W	positive regulation of GTPase activity
YOR107W	termination of G-protein coupled receptor signaling pathway
YOR107W	adenylate cyclase-modulating G-protein coupled receptor signaling pathway
YDR464W	negative regulation of transcription from RNA polymerase II promoter
YGR210C	biological_process
YLR012C	biological_process
YOR168W	glutaminyl-tRNA aminoacylation
YOR168W	tRNA aminoacylation
YOR168W	tRNA aminoacylation for protein translation
YOR168W	translation
YLR054C	sporulation resulting in formation of a cellular spore
YLR054C	ascospore wall assembly
YNL002C	ribosomal large subunit biogenesis
YNL002C	maturation of LSU-rRNA from tricistronic rRNA transcript (SSU-rRNA, 5.8S rRNA, LSU-rRNA)
YNL002C	exonucleolytic trimming to generate mature 5'-end of 5.8S rRNA from tricistronic rRNA transcript (SSU-rRNA, 5.8S rRNA, LSU-rRNA)
YHR193C	'de novo' cotranslational protein folding
YHR193C	protein transport
YHR193C	transcription, DNA-templated
YHR193C	regulation of transcription, DNA-templated
YHR193C	transport
YHR193C	posttranslational protein targeting to endoplasmic reticulum membrane
YNL294C	invasive growth in response to glucose limitation
YNL294C	ascospore formation
YNL294C	fungal-type cell wall biogenesis
YNL294C	cellular response to alkaline pH
YNL294C	regulation of vacuole organization
YOR005C	double-strand break repair via nonhomologous end joining
YOR005C	DNA ligation
YOR005C	DNA ligation involved in DNA repair
YOR005C	DNA recombination
YOR005C	cell division
YOR005C	cell cycle
YOR005C	DNA replication
YOR005C	cellular response to DNA damage stimulus
YOR005C	DNA repair
YOR005C	replicative cell aging
YOR005C	DNA biosynthetic process
YPR147C	biological_process
YPR147C	carbohydrate metabolic process
YBR092C	dephosphorylation
YBR092C	phosphate-containing compound metabolic process
YBR092C	thiamine-containing compound metabolic process
YJL028W	biological_process
YOR242C	ascospore formation
YOR242C	ascospore wall assembly
YOR242C	protein autophosphorylation
YLR077W	mitochondrial respiratory chain complex III assembly
YCR081W	negative regulation of transcription from RNA polymerase II promoter
YCR081W	regulation of transcription from RNA polymerase II promoter
YCR081W	positive regulation of transcription from RNA polymerase II promoter
YCR081W	positive regulation of transcription by galactose
YBL040C	protein retention in ER lumen
YBL040C	vesicle-mediated transport
YBL040C	protein transport
YBL040C	ER to Golgi vesicle-mediated transport
YBL040C	transport
YJR127C	regulation of transcription, DNA-templated
YJR127C	transcription, DNA-templated
YJL176C	transcription, DNA-templated
YJL176C	obsolete ATP catabolic process
YJL176C	positive regulation of transcription from RNA polymerase II promoter
YJL176C	ATP-dependent chromatin remodeling
YJL176C	carbon catabolite activation of transcription from RNA polymerase II promoter
YJL176C	sucrose catabolic process
YJL176C	cellular alcohol catabolic process
YJL176C	positive regulation of mating type switching
YLR453C	telomere capping
YLR453C	telomere maintenance via telomerase
YCR007C	biological_process
YHR128W	pyrimidine-containing compound salvage
YHR128W	metabolic process
YHR128W	UMP salvage
YOR297C	cellular response to oxidative stress
YOR297C	protein import into mitochondrial inner membrane
YOR297C	response to osmotic stress
YOR297C	apoptotic process
YOR297C	response to arsenic-containing substance
YDR225W	DNA repair
YDR225W	negative regulation of transcription from RNA polymerase II promoter
YDR225W	chromatin assembly or disassembly
YDR225W	transfer RNA gene-mediated silencing
YPR020W	protein oligomerization
YPR020W	ATP biosynthetic process
YPR020W	ATP synthesis coupled proton transport
YPR020W	proton transport
YPR020W	cristae formation
YPR020W	protein complex assembly
YPR020W	ion transport
YPR020W	transport
YPR020W	protein complex oligomerization
YJR003C	biological_process
YIL101C	transcription, DNA-templated
YIL101C	regulation of transcription, DNA-templated
YIL101C	response to stress
YIL101C	cellular response to oxidative stress
YIL101C	cellular response to salt stress
YIL101C	cellular response to glucose starvation
YIL101C	cellular response to heat
YHR136C	protein targeting to vacuole
YHR136C	negative regulation of catalytic activity
YPR114W	biological_process
YPL189W	glycerol transport
YPL189W	transport
YPL189W	metabolic process
YJL056C	regulation of transcription from RNA polymerase II promoter in response to zinc ion starvation
YJL056C	transcription, DNA-templated
YJL056C	regulation of transcription, DNA-templated
YJL056C	positive regulation of transcription from RNA polymerase II promoter
YJL056C	transcription from RNA polymerase II promoter
YJL056C	positive regulation of transcription from RNA polymerase II promoter in response to zinc ion starvation
YPR169W-A	rRNA transcription
YLR264C-A	biological_process
YPL247C	biological_process
YDR482C	mRNA splicing, via spliceosome
YDR482C	RNA splicing
YDR482C	mRNA processing
YJL122W	ribosome biogenesis
YJL122W	ribosomal large subunit biogenesis
YJL122W	transport
YBL058W	ubiquitin-dependent ERAD pathway
YBL058W	ascospore formation
YBL058W	regulation of catalytic activity
YBL058W	piecemeal microautophagy of nucleus
YBL058W	sister chromatid biorientation
YBL058W	autophagosome assembly
YBL058W	glycogen metabolic process
YBL058W	proteasome-mediated ubiquitin-dependent protein catabolic process
YLL039C	protein monoubiquitination
YLL039C	protein polyubiquitination
YLL039C	protein deubiquitination
YLL039C	protein ubiquitination
YLL039C	ascospore formation
YLL039C	cellular response to DNA damage stimulus
YLL039C	DNA repair
YLL039C	response to stress
YKL107W	biological_process
YKL107W	metabolic process
YKL107W	oxidation-reduction process
YCL017C	tRNA processing
YCL017C	cysteine metabolic process
YCL017C	iron-sulfur cluster assembly
YCL017C	tRNA wobble uridine modification
YCL017C	cellular iron ion homeostasis
YCL017C	metabolic process
YCL017C	tRNA thio-modification
YCL017C	mitochondrial tRNA thio-modification
YCL017C	[2Fe-2S] cluster assembly
YER085C	biological_process
YMR186W	telomere maintenance
YMR186W	obsolete ATP catabolic process
YMR186W	response to stress
YMR186W	protein folding
YMR186W	cellular response to heat
YMR186W	box C/D snoRNP assembly
YMR186W	protein refolding
YMR186W	proteasome assembly
YMR186W	'de novo' protein folding
YCR065W	cellular response to oxidative stress
YCR065W	regulation of transcription, DNA-templated
YCR065W	transcription, DNA-templated
YCR065W	positive regulation of transcription from RNA polymerase II promoter
YCR065W	mitochondrion organization
YCR065W	spindle pole body organization
YOR388C	formate catabolic process
YOR388C	NADH regeneration
YOR388C	metabolic process
YOR388C	oxidation-reduction process
YLR002C	rRNA processing
YLR002C	ribosome biogenesis
YLR002C	DNA replication initiation
YLR002C	cell division
YLR002C	cell cycle
YLR002C	DNA replication
YLR002C	pre-replicative complex assembly involved in nuclear cell cycle DNA replication
YFL045C	GDP-mannose biosynthetic process
YFL045C	protein targeting to ER
YFL045C	mannose biosynthetic process
YPR091C	biological_process
YOL083W	protein complex localization
YOL083W	autophagy
YOL083W	protein transport
YOL083W	protein complex assembly
YOL083W	transport
YLR307C-A	biological_process
YDR366C	biological_process
Q0065	intron homing
Q0065	RNA splicing
Q0065	mRNA processing
Q0065	oxidation-reduction process
Q0065	aerobic respiration
Q0065	nucleic acid phosphodiester bond hydrolysis
YNL020C	actin filament organization
YNL020C	regulation of endocytosis
YNL020C	protein phosphorylation
YNL020C	phosphorylation
YNL020C	cytokinesis
YNL020C	actin cortical patch assembly
YGL125W	methionine metabolic process
YGL125W	methionine biosynthetic process
YGL125W	oxidation-reduction process
YGL125W	tetrahydrofolate interconversion
YKR038C	chromosome organization
YKR038C	tRNA processing
YKR038C	tRNA threonylcarbamoyladenosine metabolic process
YKR038C	telomere maintenance
YKR038C	positive regulation of transcription from RNA polymerase II promoter
YKR038C	transcription, DNA-templated
YKR038C	regulation of transcription, DNA-templated
YKR038C	proteolysis
YKR038C	tRNA modification
YKR038C	telomere maintenance via recombination
YDL215C	glutamate catabolic process to 2-oxoglutarate
YDL215C	nitrogen compound metabolic process
YDL215C	cellular amino acid metabolic process
YDL215C	oxidation-reduction process
YLR354C	carbohydrate metabolic process
YLR354C	pentose-phosphate shunt
YFR008W	re-entry into mitotic cell cycle after pheromone arrest
YFR008W	cell cycle
YDR284C	phospholipid metabolic process
YDR284C	signal transduction
YDR284C	metabolic process
YDR284C	dephosphorylation
YFL013C	regulation of transcription, DNA-templated
YFL013C	transcription, DNA-templated
YFL013C	nucleosome mobilization
YKL051W	lipid metabolic process
YKL051W	actin cytoskeleton organization
YKL051W	inositol lipid-mediated signaling
YKL051W	vacuole organization
YPR174C	biological_process
YMR091C	nucleosome disassembly
YMR091C	ATP-dependent chromatin remodeling
YMR091C	transcription elongation from RNA polymerase II promoter
YMR091C	protein import into nucleus
YMR091C	cellular response to DNA damage stimulus
YMR091C	chromatin remodeling
YMR091C	transcription, DNA-templated
YMR091C	regulation of transcription, DNA-templated
YMR091C	obsolete ATP catabolic process
YJL143W	intracellular protein transport
YJL143W	mitochondrial genome maintenance
YJL143W	protein import into mitochondrial matrix
YGR057C	Golgi to plasma membrane transport
YGR057C	intracellular protein transport
YGR057C	vesicle-mediated transport
YGR057C	protein transport
YKL194C	threonyl-tRNA aminoacylation
YKL194C	mitochondrial threonyl-tRNA aminoacylation
YKL194C	tRNA aminoacylation for protein translation
YKL194C	translation
YLR308W	polysaccharide catabolic process
YLR308W	chitin catabolic process
YLR308W	carbohydrate metabolic process
YLR308W	sporulation resulting in formation of a cellular spore
YLR308W	ascospore wall assembly
YBR065C	mRNA splicing, via spliceosome
YBR065C	RNA splicing
YBR065C	mRNA processing
YMR029C	re-entry into mitotic cell cycle after pheromone arrest
YMR029C	cell cycle
YHL042W	biological_process
YPR121W	thiamine biosynthetic process
YPR121W	thiamine metabolic process
YNL068C	positive regulation of transcription involved in G2/M transition of mitotic cell cycle
YNL068C	positive regulation of cell cycle
YNL068C	regulation of sequence-specific DNA binding transcription factor activity
YNL068C	positive regulation of transcription elongation from RNA polymerase II promoter
YNL068C	pseudohyphal growth
YNL068C	mitochondrion organization
YNL068C	negative regulation of transcription from RNA polymerase II promoter
YNL068C	chromatin remodeling
YNL068C	regulation of transcription, DNA-templated
YNL068C	negative regulation of transcription involved in G1/S transition of mitotic cell cycle
YNL068C	negative regulation of pseudohyphal growth
YNL068C	negative regulation of transcription involved in G2/M transition of mitotic cell cycle
YNL068C	negative regulation of chromatin silencing at silent mating-type cassette
YNL068C	positive regulation of DNA-dependent DNA replication initiation
YNL068C	transcription from RNA polymerase II promoter
YLR156C-A	biological_process
YGL157W	cellular metabolic process
YGL157W	biological_process
YGL157W	oxidation-reduction process
YGL178W	negative regulation of chromatin silencing involved in replicative cell aging
YGL178W	re-entry into mitotic cell cycle after pheromone arrest
YGL178W	nuclear-transcribed mRNA catabolic process, deadenylation-dependent decay
YGL178W	negative regulation of translation
YGL178W	fungal-type cell wall organization
YGL178W	protein localization
YGL178W	replicative cell aging
YGL178W	negative regulation of translational initiation
YGL178W	positive regulation of nuclear-transcribed mRNA catabolic process, deadenylation-dependent decay
YGL178W	positive regulation of mRNA binding
YMR148W	sporulation resulting in formation of a cellular spore
YMR148W	biological_process
YML058W	cellular response to DNA damage stimulus
YML058W	cell cycle
YML058W	mitochondrion organization
YML058W	negative regulation of catalytic activity
YML058W	negative regulation of DNA replication
YLR249W	translational termination
YLR249W	translational elongation
YLR249W	translation
YLR249W	obsolete ATP catabolic process
YGR019W	nitrogen utilization
YGR019W	gamma-aminobutyric acid catabolic process
YGR019W	gamma-aminobutyric acid metabolic process
YJL049W	protein transport
YJL049W	biological_process
YJL049W	vacuolar transport
YBR263W	L-serine metabolic process
YBR263W	one-carbon metabolic process
YBR263W	glycine metabolic process
YBR263W	tetrahydrofolate interconversion
YBR263W	serine family amino acid biosynthetic process
YOR249C	chromatin assembly
YOR249C	anaphase-promoting complex-dependent catabolic process
YOR249C	protein ubiquitination
YOR249C	cell division
YOR249C	cell cycle
YOR249C	mitotic nuclear division
YBL097W	tRNA gene clustering
YBL097W	chromosome condensation
YBL097W	mitotic chromosome condensation
YBL097W	mitotic sister chromatid segregation
YBL097W	cell division
YBL097W	cell cycle
YBL097W	mitotic nuclear division
YBL097W	DNA unwinding involved in DNA replication
YCR020W-B	transcription elongation from RNA polymerase II promoter
YCR020W-B	regulation of transcription, DNA-templated
YCR020W-B	obsolete ATP catabolic process
YCR020W-B	chromatin remodeling
YCR020W-B	regulation of cell cycle
YCR020W-B	nucleosome disassembly
YCR020W-B	G2/M transition of mitotic cell cycle
YDR286C	electron transport chain
YDR286C	biological_process
YDR286C	transport
YDR286C	oxidation-reduction process
YDR170W-A	transposition, RNA-mediated
YLR342W-A	biological_process
YGR027W-A	transposition, RNA-mediated
YBL043W	fungal-type cell wall organization
YBL043W	cell wall organization
YLR018C	mRNA transport
YLR018C	protein import into nucleus
YLR018C	spindle pole body duplication
YLR018C	nuclear pore organization
YMR076C	meiotic nuclear division
YMR076C	double-strand break repair
YMR076C	cell division
YMR076C	mitotic chromosome condensation
YMR076C	mitotic sister chromatid cohesion
YMR076C	synapsis
YOR251C	tRNA wobble uridine modification
YOR251C	tRNA wobble position uridine thiolation
YJR135W-A	protein import into mitochondrial inner membrane
YOR186W	biological_process
YDR083W	ribosomal large subunit biogenesis
YDR083W	rRNA processing
YDR083W	rRNA methylation
YOR011W-A	biological_process
YOR267C	cellular ion homeostasis
YOR267C	protein phosphorylation
YLR109W	response to metal ion
YLR109W	cell redox homeostasis
YLR109W	cellular response to oxidative stress
YLR109W	oxidation-reduction process
YOR032C	transcription, DNA-templated
YOR032C	pseudohyphal growth
YOR091W	cytoplasmic translation
YKR059W	obsolete ATP catabolic process
YKR059W	regulation of translational initiation
YKR059W	translational initiation
YBR205W	N-glycan processing
YBR205W	protein O-linked glycosylation
YBR205W	protein glycosylation
YBR205W	mannosylation
YLR316C	tRNA modification
YLR292C	posttranslational protein targeting to membrane, translocation
YCR044C	GPI anchor biosynthetic process
YCR044C	cellular manganese ion homeostasis
YLR216C	protein refolding
YLR216C	protein peptidyl-prolyl isomerization
YLR216C	protein folding
YDR046C	amino acid transmembrane transport
YDR046C	amino acid transport
YDR046C	transmembrane transport
YDR046C	transport
YJL092W	DNA repair
YJL092W	DNA duplex unwinding
YJL092W	double-strand break repair via nonhomologous end joining
YJL092W	negative regulation of DNA recombination
YJL092W	protein-DNA complex disassembly
YJL092W	negative regulation of double-strand break repair via homologous recombination
YDR096W	regulation of phospholipid biosynthetic process
YDR096W	maintenance of stationary phase in response to starvation
YDR096W	histone demethylation
YDR096W	negative regulation of transcription from RNA polymerase II promoter
YDR096W	positive regulation of transcription from RNA polymerase II promoter
YDR096W	transcription, DNA-templated
YDR096W	regulation of transcription, DNA-templated
YDR096W	chronological cell aging
YDR096W	histone H3-K36 demethylation
YML018C	biological_process
YML018C	transmembrane transport
YLR445W	biological_process
YLR445W	transcription, DNA-templated
YLR445W	regulation of transcription, DNA-templated
YLR445W	protein sumoylation
YLR445W	reciprocal meiotic recombination
YLR445W	meiotic nuclear division
YLR445W	synaptonemal complex organization
YOR138C	protein deubiquitination
YOR138C	positive regulation of protein autoubiquitination
YOR369C	cytoplasmic translation
YOR369C	translation
YGR246C	DNA-templated transcription, initiation
YGR246C	translational initiation
YGR246C	transposon integration
YGR246C	negative regulation of protein homodimerization activity
YGR246C	RNA polymerase III transcriptional preinitiation complex assembly
YGR246C	DNA-templated transcriptional open complex formation
YGR246C	positive regulation of transcription, DNA-templated
YGR246C	transcription, DNA-templated
YGR246C	regulation of transcription, DNA-templated
YGR246C	regulation of transcription from RNA polymerase III promoter
YGR246C	transcription initiation from RNA polymerase III promoter
YJR145C	cytoplasmic translation
YJR145C	translation
YJR138W	protein transport
YJR138W	positive regulation of GTPase activity
YJR138W	intracellular signal transduction
YJR138W	regulation of autophagosome assembly
YHR059W	biological_process
YLR138W	cellular potassium ion homeostasis
YLR138W	sodium ion transport
YLR138W	cation transport
YLR138W	response to osmotic stress
YLR138W	ion transport
YLR138W	transmembrane transport
YLR138W	transport
YLR138W	cellular monovalent inorganic cation homeostasis
YLR138W	sodium ion export across plasma membrane
YLR138W	potassium ion export across plasma membrane
YHL009W-B	transposition, RNA-mediated
YHL009W-B	DNA recombination
YHL009W-B	metabolic process
YHL009W-B	proteolysis
YHL009W-B	DNA integration
YHL009W-B	transposition
YHL009W-B	viral procapsid maturation
YHL009W-B	DNA biosynthetic process
YHL009W-B	viral release from host cell
YHL009W-B	RNA-dependent DNA biosynthetic process
YHL009W-B	RNA phosphodiester bond hydrolysis
YDR098C-B	transposition, RNA-mediated
YDR098C-B	DNA recombination
YDR098C-B	metabolic process
YDR098C-B	proteolysis
YDR098C-B	DNA integration
YDR098C-B	transposition
YDR098C-B	viral procapsid maturation
YDR098C-B	DNA biosynthetic process
YDR098C-B	viral release from host cell
YDR098C-B	RNA-dependent DNA biosynthetic process
YDR098C-B	RNA phosphodiester bond hydrolysis
YNL156C	sterol biosynthetic process
YNL106C	protein transport
YNL106C	endocytosis
YNL106C	phosphatidylinositol dephosphorylation
YNL106C	phosphatidylinositol-3-phosphate biosynthetic process
YNL286W	mRNA splicing, via spliceosome
YNL286W	RNA splicing
YNL286W	mRNA processing
YNL093W	protein targeting to vacuole
YNL093W	small GTPase mediated signal transduction
YNL093W	protein transport
YNL093W	endocytosis
YNL093W	transport
YNL093W	obsolete GTP catabolic process
YNL093W	Golgi to endosome transport
YIL040W	cellular lipid metabolic process
YIL040W	mRNA export from nucleus
YIL040W	nuclear envelope organization
YKL104C	fungal-type cell wall chitin biosynthetic process
YKL104C	carbohydrate metabolic process
YKL104C	metabolic process
YKL104C	glutamine metabolic process
YKL104C	UDP-N-acetylglucosamine biosynthetic process
YKL104C	carbohydrate derivative biosynthetic process
YLR186W	endonucleolytic cleavage in 5'-ETS of tricistronic rRNA transcript (SSU-rRNA, 5.8S rRNA, LSU-rRNA)
YLR186W	ribosomal small subunit biogenesis
YLR186W	endonucleolytic cleavage to generate mature 5'-end of SSU-rRNA from (SSU-rRNA, 5.8S rRNA, LSU-rRNA)
YLR186W	endonucleolytic cleavage in ITS1 to separate SSU-rRNA from 5.8S rRNA and LSU-rRNA from tricistronic rRNA transcript (SSU-rRNA, 5.8S rRNA, LSU-rRNA)
YLR186W	rRNA processing
YLR186W	ribosome biogenesis
YLR186W	methylation
YLR186W	rRNA base methylation
YDR425W	protein transport
YDR425W	retrograde transport, endosome to Golgi
YGL134W	regulation of cyclin-dependent protein serine/threonine kinase activity
YGL134W	glycogen metabolic process
YGL134W	negative regulation of glycogen biosynthetic process
YJR094W-A	cytoplasmic translation
YJR094W-A	translation
YDR293C	mitotic nuclear division
YDR293C	cell division
YDR293C	intracellular mRNA localization
YDR293C	negative regulation of translation
YDR293C	regulation of fungal-type cell wall organization
YNR015W	tRNA modification
YNR015W	oxidation-reduction process
YNR015W	tRNA processing
YNR015W	tRNA dihydrouridine synthesis
YKL006W	cytoplasmic translation
YKL006W	translation
YLR456W	pyridoxal phosphate biosynthetic process
YLR456W	biological_process
YLR456W	oxidation-reduction process
YDR448W	positive regulation of histone acetylation
YDR448W	chromatin silencing at telomere
YDR448W	chromatin silencing at rDNA
YDR448W	regulation of transcription from RNA polymerase II promoter
YDR448W	transcription, DNA-templated
YDR448W	regulation of transcription, DNA-templated
YDR448W	histone acetylation
YIL166C	transmembrane transport
YIL166C	transport
YDR097C	response to UV
YDR097C	meiotic mismatch repair
YDR097C	mismatch repair
YDR097C	maintenance of DNA repeat elements
YDR097C	negative regulation of DNA recombination
YDR097C	reciprocal meiotic recombination
YDR097C	cellular response to DNA damage stimulus
YDR097C	DNA repair
YDR097C	obsolete ATP catabolic process
YDR097C	interstrand cross-link repair
YER184C	biological_process
YER184C	transcription, DNA-templated
YER184C	regulation of transcription, DNA-templated
YER184C	positive regulation of transcription from RNA polymerase II promoter
YJL047C-A	biological_process
YJL066C	biological_process
YKL095W	generation of catalytic spliceosome for first transesterification step
YLR368W	regulation of mRNA export from nucleus
YLR368W	mitochondrial fusion
YLR368W	proteolysis involved in cellular protein catabolic process
YLR368W	protein ubiquitination involved in ubiquitin-dependent protein catabolic process
YLR368W	SCF-dependent proteasomal ubiquitin-dependent protein catabolic process
YLR368W	mitochondrion organization
YLR368W	chronological cell aging
YOR194C	RNA polymerase II transcriptional preinitiation complex assembly
YOR194C	transcription initiation from RNA polymerase II promoter
YGR060W	ergosterol biosynthetic process
YGR060W	steroid biosynthetic process
YGR060W	sterol biosynthetic process
YGR060W	lipid biosynthetic process
YGR060W	fatty acid biosynthetic process
YGR060W	oxidation-reduction process
YHR041C	regulation of transcription from RNA polymerase II promoter
YHR041C	RNA polymerase II transcriptional preinitiation complex assembly
[truncated: 21,581 more rows]
