# Supplementary material for: Stress-induced expression is enriched for evolutionarily young genes in diverse budding yeasts
Source: Nat Commun. 2020 May 1;11:2144. doi: 10.1038/s41467-020-16073-3 (PMC7195364; doi:10.1038/s41467-020-16073-3)
Supplement: Supplementary file 6 — Source Data [file 41467_2020_16073_MOESM6_ESM.zip › Supplementary Figure 3B and 3C-Proteomics-YLI.xlsx]

## Sheet: Supp Fig 3B yli_Prots_Detected
genes	Group	HiT log2FC	LpH log2FC
YALI1_C24891g	Non-Core	Yes
YALI1_E41251g	Multi-Core	Yes	Yes		Yes = Significant DE
YALI1_E07899g	Multi-Core	Yes
YALI1_E32603g	Multi-Core	Yes
YALI1_A22454g	Non-Core	Yes
YALI1_E36437g	Single-Core	Yes	Yes
YALI1_E09329g	Non-Core	Yes				Single-Core	Multi-Core	Non-Core
YALI1_B18572g	Non-Core	Yes	Yes		Protein Detected	1268	109	346
YALI1_D19039g	Single-Core	Yes			mRNA Detected	3261	384	2803
YALI1_A15105g	Non-Core	Yes	Yes		% Proteins per RNA	38.8838	28.3854	12.3439
YALI1_E38113g	Single-Core	Yes
YALI1_D03412g	Single-Core	Yes
YALI1_D07162g	Single-Core	Yes
YALI1_D11256g	Multi-Core	Yes
YALI1_C31408g	Non-Core	Yes	Yes			High Temp Proteomics
YALI1_E17389g	Non-Core	Yes	Yes			Single-Core	Multi-Core	Non-Core	Total
YALI1_F04045g	Single-Core				Total Measured	1268	109	346	1723
YALI1_F14136g	Single-Core				Differentially Expressed	7	4	7	18
YALI1_B20802g	Single-Core				% DE	0.55205	3.66972	2.02312	1.04469
YALI1_E24343g	Single-Core	Yes	Yes
YALI1_B04540g	Non-Core					Low pH Proteomics
YALI1_C20314g	Single-Core	Yes				Single-Core	Multi-Core	Non-Core	Total
YALI1_F23922g	Multi-Core				Total Measured	1268	109	346	1723
YALI1_A16292g	Multi-Core		Yes		Differentially Expressed	46	12	34	92
YALI1_F08705g	Single-Core				% DE	3.62776	11.0092	9.82659	5.33952
YALI1_C23926g	Single-Core
YALI1_B12993g	Single-Core
YALI1_F16743g	Single-Core
YALI1_B25553g	Multi-Core		Yes
YALI1_C10555g	Single-Core
YALI1_E17935g	Single-Core
YALI1_F00821g	Single-Core
YALI1_F03389g	Single-Core
YALI1_E15659g	Single-Core
YALI1_F39128g	Single-Core
YALI1_D00474g	Non-Core		Yes
YALI1_E33150g	Single-Core
YALI1_E19371g	Single-Core
YALI1_A12437g	Non-Core
YALI1_E33843g	Single-Core
YALI1_C17782g	Single-Core
YALI1_D15848g	Non-Core
YALI1_D07576g	Multi-Core
YALI1_C32609g	Single-Core
YALI1_E38706g	Single-Core		Yes
YALI1_B29419g	Non-Core		Yes
YALI1_F37508g	Single-Core		Yes
YALI1_F38776g	Single-Core
YALI1_C30440g	Single-Core
YALI1_E23961g	Multi-Core
YALI1_A21630g	Single-Core
YALI1_E20159g	Single-Core
YALI1_C29676g	Non-Core		Yes
YALI1_B10582g	Single-Core
YALI1_A03170g	Non-Core
YALI1_F33973g	Multi-Core
YALI1_E30462g	Non-Core
YALI1_B15928g	Single-Core
YALI1_D16151g	Non-Core		Yes
YALI1_C09773g	Single-Core
YALI1_C05264g	Single-Core
YALI1_E09924g	Non-Core
YALI1_C19005g	Non-Core
YALI1_D02206g	Single-Core
YALI1_E40282g	Non-Core
YALI1_B12409g	Single-Core		Yes
YALI1_F03215g	Non-Core
YALI1_B04274g	Single-Core
YALI1_C24850g	Multi-Core
YALI1_B08627g	Single-Core
YALI1_E30815g	Non-Core
YALI1_D31186g	Single-Core
YALI1_B27874g	Single-Core
YALI1_E00510g	Single-Core
YALI1_F12138g	Single-Core		Yes
YALI1_B08193g	Single-Core
YALI1_F33579g	Single-Core
YALI1_E08709g	Non-Core
YALI1_C28593g	Single-Core
YALI1_A17957g	Non-Core		Yes
YALI1_B21798g	Single-Core
YALI1_E04590g	Non-Core
YALI1_F38116g	Single-Core
YALI1_F27692g	Non-Core
YALI1_A06416g	Non-Core
YALI1_E17920g	Single-Core
YALI1_C30086g	Non-Core
YALI1_E27161g	Multi-Core
YALI1_E02626g	Non-Core
YALI1_A03402g	Single-Core
YALI1_B05798g	Single-Core		Yes
YALI1_E20635g	Single-Core
YALI1_F34675g	Single-Core
YALI1_F36132g	Single-Core
YALI1_D13510g	Non-Core		Yes
YALI1_D09277g	Multi-Core
YALI1_E24479g	Non-Core
YALI1_F19478g	Single-Core
YALI1_A08729g	Single-Core
YALI1_C32253g	Single-Core
YALI1_C14787g	Multi-Core
YALI1_F31215g	Multi-Core
YALI1_C15180g	Single-Core
YALI1_D21458g	Non-Core
YALI1_E14988g	Single-Core
YALI1_B00908g	Non-Core
YALI1_C31918g	Single-Core
YALI1_B28349g	Multi-Core
YALI1_A02615g	Single-Core
YALI1_D09870g	Single-Core
YALI1_F15692g	Non-Core
YALI1_E36866g	Single-Core
YALI1_B15996g	Single-Core
YALI1_E31947g	Single-Core
YALI1_D02087g	Single-Core
YALI1_E26525g	Non-Core
YALI1_D22124g	Single-Core
YALI1_E33056g	Single-Core
YALI1_C06259g	Multi-Core
YALI1_B21250g	Single-Core
YALI1_E08271g	Single-Core
YALI1_A19974g	Single-Core
YALI1_D07348g	Multi-Core
YALI1_A07290g	Non-Core
YALI1_F27101g	Single-Core
YALI1_E39676g	Single-Core
YALI1_B25395g	Non-Core
YALI1_F33403g	Single-Core
YALI1_F09747g	Single-Core
YALI1_E31389g	Single-Core
YALI1_A05116g	Single-Core
YALI1_D02041g	Multi-Core
YALI1_B29133g	Single-Core
YALI1_C09285g	Single-Core
YALI1_B11131g	Non-Core
YALI1_D15622g	Single-Core
YALI1_E31396g	Single-Core
YALI1_F28092g	Single-Core
YALI1_A20484g	Non-Core
YALI1_C12900g	Single-Core
YALI1_A06073g	Single-Core
YALI1_C28479g	Single-Core
YALI1_B30275g	Single-Core
YALI1_F04433g	Single-Core
YALI1_C28706g	Single-Core
YALI1_E13428g	Single-Core
YALI1_E09082g	Single-Core
YALI1_E34344g	Single-Core
YALI1_D09420g	Single-Core
YALI1_E03300g	Non-Core
YALI1_C10492g	Single-Core
YALI1_B07549g	Single-Core
YALI1_E32664g	Single-Core
YALI1_C16150g	Single-Core
YALI1_D05705g	Non-Core
YALI1_F15708g	Single-Core
YALI1_B15092g	Single-Core
YALI1_C24707g	Single-Core
YALI1_D23067g	Single-Core		Yes
YALI1_E02529g	Single-Core
YALI1_E15559g	Non-Core
YALI1_D11354g	Single-Core
YALI1_C20646g	Single-Core
YALI1_F36178g	Single-Core
YALI1_E29512g	Single-Core
YALI1_C08523g	Multi-Core
YALI1_A18286g	Single-Core
YALI1_A10318g	Non-Core
YALI1_C23193g	Single-Core
YALI1_E25453g	Single-Core
YALI1_B09090g	Multi-Core
YALI1_E16121g	Single-Core
YALI1_A13046g	Single-Core
YALI1_B00242g	Single-Core
YALI1_B23373g	Single-Core
YALI1_E20995g	Non-Core
YALI1_E02648g	Single-Core
YALI1_F14688g	Single-Core
YALI1_F06351g	Single-Core		Yes
YALI1_D27780g	Single-Core
YALI1_C25512g	Non-Core
YALI1_B22088g	Non-Core
YALI1_C28310g	Multi-Core		Yes
YALI1_A21565g	Single-Core
YALI1_B05072g	Single-Core
YALI1_E22592g	Single-Core
YALI1_D18408g	Single-Core		Yes
YALI1_D25330g	Single-Core
YALI1_F38820g	Multi-Core
YALI1_B11983g	Single-Core
YALI1_F38386g	Multi-Core
YALI1_C31791g	Single-Core
YALI1_B17493g	Single-Core
YALI1_B17695g	Single-Core
YALI1_F31001g	Non-Core
YALI1_E25018g	Single-Core
YALI1_B16022g	Non-Core		Yes
YALI1_B16277g	Non-Core
YALI1_D05270g	Single-Core
YALI1_F12842g	Single-Core
YALI1_E25671g	Single-Core
YALI1_B14044g	Non-Core
YALI1_E36308g	Single-Core
YALI1_A01824g	Non-Core
YALI1_C24367g	Single-Core
YALI1_C29584g	Single-Core
YALI1_E06616g	Non-Core
YALI1_E40785g	Single-Core
YALI1_D06859g	Non-Core
YALI1_C29762g	Single-Core
YALI1_B20289g	Single-Core
YALI1_D08884g	Non-Core
YALI1_A10619g	Single-Core
YALI1_E16731g	Multi-Core
YALI1_C03272g	Single-Core
YALI1_B07094g	Single-Core
YALI1_E37095g	Non-Core
YALI1_E27041g	Single-Core
YALI1_F00654g	Single-Core		Yes
YALI1_F13170g	Single-Core
YALI1_D07665g	Single-Core
YALI1_B24638g	Single-Core		Yes
YALI1_A06594g	Non-Core
YALI1_E21915g	Single-Core
YALI1_F17988g	Single-Core
YALI1_E13472g	Single-Core
YALI1_F34521g	Multi-Core
YALI1_F24667g	Single-Core
YALI1_F23867g	Non-Core
YALI1_D08285g	Single-Core
YALI1_B09266g	Single-Core
YALI1_E08211g	Single-Core
YALI1_D11984g	Single-Core
YALI1_F30593g	Non-Core
YALI1_A20995g	Non-Core		Yes
YALI1_E16202g	Single-Core
YALI1_A22073g	Single-Core
YALI1_E07790g	Multi-Core
YALI1_F37234g	Multi-Core
YALI1_A12284g	Single-Core
YALI1_B13150g	Non-Core
YALI1_D15744g	Single-Core
YALI1_B04853g	Single-Core
YALI1_D15952g	Single-Core
YALI1_C05908g	Single-Core
YALI1_E01589g	Multi-Core
YALI1_B26926g	Single-Core
YALI1_F39330g	Single-Core
YALI1_C00464g	Single-Core
YALI1_D01123g	Single-Core
YALI1_B19713g	Single-Core
YALI1_B09161g	Single-Core
YALI1_F04110g	Single-Core
YALI1_B08123g	Single-Core
YALI1_D10961g	Single-Core
YALI1_E31772g	Non-Core
YALI1_A00325g	Single-Core
YALI1_C02391g	Single-Core
YALI1_D15214g	Single-Core
YALI1_D05375g	Non-Core
YALI1_F04082g	Single-Core
YALI1_E39693g	Single-Core
YALI1_E05668g	Single-Core
YALI1_B07076g	Single-Core
YALI1_A01122g	Non-Core
YALI1_D20222g	Single-Core
YALI1_E07676g	Single-Core
YALI1_D16290g	Single-Core
YALI1_F37714g	Single-Core		Yes
YALI1_D13238g	Single-Core
YALI1_F27686g	Single-Core
YALI1_D04901g	Single-Core
YALI1_E22159g	Non-Core
YALI1_D25255g	Non-Core
YALI1_E08351g	Non-Core
YALI1_D16609g	Single-Core
YALI1_F21174g	Single-Core
YALI1_A00789g	Single-Core
YALI1_C26167g	Single-Core
YALI1_E27249g	Non-Core
YALI1_F35591g	Single-Core
YALI1_B02345g	Single-Core
YALI1_B05024g	Single-Core
YALI1_A00406g	Multi-Core
YALI1_F13339g	Single-Core
YALI1_F02481g	Non-Core
YALI1_E26336g	Single-Core
YALI1_F37559g	Single-Core
YALI1_D20676g	Single-Core
YALI1_E27625g	Non-Core
YALI1_E07234g	Non-Core		Yes
YALI1_F13719g	Single-Core
YALI1_B09592g	Single-Core
YALI1_C23359g	Single-Core
YALI1_D17482g	Single-Core
YALI1_C12642g	Single-Core
YALI1_B19844g	Single-Core
YALI1_B16419g	Single-Core
YALI1_C08197g	Single-Core
YALI1_E02162g	Non-Core
YALI1_E10210g	Single-Core
YALI1_E28490g	Non-Core
YALI1_F31672g	Non-Core
YALI1_D21424g	Multi-Core
YALI1_A21993g	Non-Core
YALI1_F33618g	Single-Core
YALI1_E18514g	Single-Core
YALI1_A02546g	Single-Core
YALI1_B01578g	Non-Core
YALI1_E17258g	Single-Core
YALI1_B09044g	Single-Core
YALI1_C23504g	Single-Core
YALI1_A09939g	Single-Core
YALI1_E29617g	Single-Core
YALI1_E34072g	Single-Core
YALI1_D32268g	Non-Core
YALI1_B20577g	Non-Core
YALI1_E30886g	Single-Core
YALI1_E20192g	Single-Core
YALI1_F28744g	Single-Core
YALI1_F37320g	Non-Core		Yes
YALI1_E01649g	Single-Core
YALI1_B05454g	Single-Core
YALI1_F28064g	Single-Core
YALI1_F18524g	Single-Core
YALI1_E18121g	Single-Core
YALI1_F06544g	Multi-Core
YALI1_E32423g	Multi-Core
YALI1_F19216g	Non-Core
YALI1_B24351g	Non-Core		Yes
YALI1_A14736g	Single-Core
YALI1_E22303g	Single-Core
YALI1_F24742g	Non-Core
YALI1_D33380g	Single-Core
YALI1_C13227g	Single-Core
YALI1_D26586g	Single-Core
YALI1_E36758g	Single-Core
YALI1_F06197g	Single-Core
YALI1_F27731g	Single-Core
YALI1_E09395g	Non-Core
YALI1_D24626g	Non-Core
YALI1_C00293g	Single-Core
YALI1_B09367g	Single-Core
YALI1_C16621g	Single-Core
YALI1_F10115g	Single-Core
YALI1_F21426g	Single-Core
YALI1_D05633g	Single-Core
YALI1_E16919g	Single-Core
YALI1_D15114g	Single-Core
YALI1_C16770g	Single-Core
YALI1_C25307g	Single-Core
YALI1_E06882g	Single-Core
YALI1_F07847g	Single-Core
YALI1_F02794g	Single-Core
YALI1_F03765g	Single-Core
YALI1_E26930g	Single-Core
YALI1_C16378g	Single-Core
YALI1_F06956g	Non-Core
YALI1_B19079g	Single-Core
YALI1_F30647g	Single-Core
YALI1_B27588g	Single-Core
YALI1_D28825g	Single-Core
YALI1_E05731g	Single-Core
YALI1_F34051g	Single-Core
YALI1_E03870g	Single-Core
YALI1_C22857g	Single-Core
YALI1_E37392g	Non-Core
YALI1_E40540g	Single-Core
YALI1_B20108g	Single-Core
YALI1_E02317g	Single-Core
YALI1_E27600g	Multi-Core
YALI1_F03778g	Single-Core
YALI1_C19981g	Single-Core
YALI1_E41276g	Multi-Core		Yes
YALI1_E00869g	Single-Core
YALI1_B29310g	Single-Core
YALI1_F16035g	Single-Core
YALI1_D05343g	Non-Core
YALI1_B01464g	Multi-Core
YALI1_E14316g	Single-Core
YALI1_B23708g	Multi-Core
YALI1_E16649g	Single-Core
YALI1_C32886g	Multi-Core		Yes
YALI1_C16333g	Single-Core
YALI1_D17030g	Single-Core
YALI1_B05832g	Single-Core
YALI1_A20370g	Multi-Core
YALI1_E16068g	Single-Core
YALI1_E08114g	Single-Core
YALI1_D29419g	Single-Core
YALI1_F34397g	Non-Core
YALI1_E17355g	Multi-Core
YALI1_B16504g	Single-Core
YALI1_E36334g	Single-Core
YALI1_E17243g	Non-Core
YALI1_D24109g	Non-Core
YALI1_E23389g	Single-Core
YALI1_E30028g	Single-Core
YALI1_E33633g	Single-Core
YALI1_B07444g	Non-Core
YALI1_C02550g	Non-Core
YALI1_B15509g	Single-Core
YALI1_E34163g	Non-Core
YALI1_E22126g	Single-Core
YALI1_B15964g	Single-Core
YALI1_B02696g	Single-Core
YALI1_E07099g	Single-Core
YALI1_E06109g	Single-Core
YALI1_F37481g	Single-Core
YALI1_C29618g	Single-Core
YALI1_C08548g	Single-Core
YALI1_C07495g	Non-Core
YALI1_C06394g	Non-Core
YALI1_E16255g	Single-Core
YALI1_B05571g	Single-Core
YALI1_D35787g	Single-Core
YALI1_C23075g	Non-Core
YALI1_F35489g	Single-Core
YALI1_F24130g	Single-Core
YALI1_E15583g	Single-Core
YALI1_F33681g	Single-Core
YALI1_C07638g	Single-Core
YALI1_E08828g	Single-Core
YALI1_E17171g	Single-Core
YALI1_D14915g	Non-Core
YALI1_D10535g	Multi-Core
YALI1_C15489g	Single-Core
YALI1_C12140g	Single-Core
YALI1_F29139g	Non-Core
YALI1_E23610g	Single-Core		Yes
YALI1_E02377g	Single-Core
YALI1_F19090g	Non-Core
YALI1_F03883g	Non-Core
YALI1_F17265g	Non-Core
YALI1_F38191g	Single-Core		Yes
YALI1_F05661g	Single-Core
YALI1_B21562g	Single-Core		Yes
YALI1_A05459g	Single-Core		Yes
YALI1_C24124g	Single-Core
YALI1_E06137g	Single-Core
YALI1_E24360g	Non-Core
YALI1_F11583g	Multi-Core
YALI1_D07089g	Non-Core
YALI1_E38243g	Single-Core
YALI1_C11271g	Single-Core
YALI1_F01291g	Single-Core
YALI1_F24031g	Non-Core
YALI1_C09200g	Non-Core		Yes
YALI1_E25424g	Single-Core
YALI1_D15333g	Single-Core
YALI1_E25713g	Single-Core
YALI1_A20176g	Single-Core
YALI1_E31075g	Single-Core
YALI1_F23664g	Single-Core		Yes
YALI1_B01511g	Single-Core
YALI1_A18344g	Single-Core
YALI1_B01628g	Single-Core
YALI1_D14004g	Single-Core
YALI1_E32842g	Single-Core
YALI1_E13637g	Single-Core
YALI1_E06015g	Single-Core
YALI1_F08635g	Single-Core
YALI1_F27904g	Single-Core
YALI1_A03803g	Single-Core
YALI1_C14450g	Multi-Core
YALI1_B20130g	Single-Core
YALI1_F09846g	Non-Core
YALI1_C06597g	Single-Core
YALI1_E19263g	Single-Core
YALI1_B12529g	Single-Core
YALI1_F27356g	Multi-Core
YALI1_F31512g	Single-Core
YALI1_E09241g	Single-Core		Yes
YALI1_C07770g	Single-Core
YALI1_B28215g	Single-Core
YALI1_B01752g	Single-Core
YALI1_E03789g	Non-Core
YALI1_F29937g	Single-Core
YALI1_E28465g	Single-Core
YALI1_F25924g	Single-Core
YALI1_E13899g	Non-Core
YALI1_D31155g	Non-Core		Yes
YALI1_A01468g	Single-Core
YALI1_C11862g	Non-Core
YALI1_D07149g	Single-Core
YALI1_F29765g	Multi-Core
YALI1_F37734g	Single-Core
YALI1_A17177g	Single-Core
YALI1_D13545g	Non-Core		Yes
YALI1_C13355g	Single-Core
YALI1_B27211g	Single-Core
YALI1_A00309g	Single-Core
YALI1_C25301g	Single-Core
YALI1_D25744g	Single-Core
YALI1_D09000g	Single-Core
YALI1_F05089g	Single-Core
YALI1_D15398g	Multi-Core
YALI1_F30641g	Single-Core
YALI1_B02375g	Single-Core
YALI1_E03762g	Single-Core
YALI1_E19337g	Single-Core
YALI1_A14345g	Single-Core
YALI1_D11015g	Single-Core
YALI1_E38349g	Non-Core
YALI1_F31760g	Single-Core
YALI1_F27556g	Single-Core
YALI1_F21850g	Single-Core
YALI1_E20923g	Non-Core
YALI1_C17411g	Single-Core
YALI1_B12451g	Single-Core
YALI1_B18707g	Single-Core
YALI1_F33951g	Single-Core
YALI1_C29104g	Single-Core
YALI1_B22266g	Single-Core
YALI1_C29080g	Non-Core
YALI1_F16117g	Single-Core
YALI1_F29395g	Non-Core		Yes
YALI1_D16864g	Single-Core
YALI1_B20527g	Single-Core
YALI1_E38912g	Multi-Core
YALI1_B26639g	Non-Core
YALI1_E39295g	Multi-Core
YALI1_E38131g	Single-Core
YALI1_F27175g	Single-Core
YALI1_E07306g	Single-Core
YALI1_F03428g	Single-Core
YALI1_F06670g	Single-Core
YALI1_B14382g	Single-Core
YALI1_D33504g	Multi-Core
YALI1_B02487g	Single-Core
YALI1_F29078g	Single-Core
YALI1_D17770g	Single-Core
YALI1_C04328g	Single-Core
YALI1_C12024g	Non-Core
YALI1_B28025g	Single-Core
YALI1_C33314g	Single-Core
YALI1_B22015g	Single-Core
YALI1_D02444g	Non-Core		Yes
YALI1_D00311g	Single-Core
YALI1_D22704g	Single-Core
YALI1_D22864g	Non-Core
YALI1_C25782g	Single-Core
YALI1_D27762g	Single-Core
YALI1_E39221g	Single-Core
YALI1_E37026g	Single-Core
YALI1_A21043g	Single-Core
YALI1_C09308g	Single-Core
YALI1_C06681g	Single-Core
YALI1_E07153g	Non-Core
YALI1_F17431g	Single-Core
YALI1_B19897g	Single-Core
YALI1_B22793g	Single-Core
YALI1_F28807g	Single-Core
YALI1_B14492g	Non-Core
YALI1_F29944g	Single-Core
YALI1_E39924g	Single-Core
YALI1_E28033g	Single-Core
YALI1_B04589g	Non-Core
YALI1_C07816g	Single-Core
YALI1_C29810g	Single-Core
YALI1_E37455g	Single-Core
YALI1_F18105g	Single-Core
YALI1_B16544g	Multi-Core
YALI1_C12333g	Single-Core
YALI1_F33345g	Single-Core
YALI1_F13202g	Single-Core
YALI1_F21875g	Multi-Core		Yes
YALI1_C09380g	Single-Core
YALI1_F08363g	Single-Core
YALI1_C16851g	Single-Core
YALI1_B26153g	Single-Core
YALI1_F04455g	Single-Core
YALI1_B13973g	Single-Core
YALI1_F14368g	Single-Core
YALI1_A18622g	Single-Core
YALI1_A06149g	Single-Core
YALI1_C09230g	Single-Core
YALI1_E01793g	Single-Core
YALI1_F31531g	Single-Core
YALI1_F30479g	Single-Core
YALI1_A20602g	Single-Core
YALI1_C01720g	Single-Core
YALI1_D21120g	Single-Core
YALI1_A10708g	Multi-Core
YALI1_D30196g	Single-Core		Yes
YALI1_B20052g	Single-Core
YALI1_D20473g	Single-Core
YALI1_B08885g	Single-Core
YALI1_B02194g	Multi-Core
YALI1_E18539g	Single-Core
YALI1_B21675g	Non-Core
YALI1_E11674g	Single-Core
YALI1_C25598g	Single-Core
YALI1_E18480g	Multi-Core
YALI1_F09003g	Non-Core
YALI1_C06548g	Single-Core
YALI1_E19852g	Single-Core
YALI1_D12050g	Non-Core
YALI1_E20751g	Single-Core
YALI1_F37011g	Single-Core
YALI1_F36290g	Non-Core
YALI1_E03439g	Single-Core
YALI1_A19725g	Single-Core
YALI1_B18955g	Single-Core
YALI1_D08360g	Single-Core
YALI1_D07981g	Single-Core
YALI1_F26186g	Non-Core
YALI1_E38178g	Single-Core
YALI1_D21076g	Single-Core
YALI1_E25866g	Single-Core
YALI1_E20666g	Single-Core
YALI1_D15734g	Single-Core
YALI1_D05538g	Single-Core
YALI1_C17238g	Single-Core
YALI1_A22440g	Single-Core
YALI1_B09025g	Single-Core
YALI1_C29052g	Single-Core
YALI1_B29941g	Non-Core
YALI1_F01020g	Single-Core
YALI1_B27485g	Single-Core
YALI1_A03721g	Single-Core
YALI1_E11341g	Single-Core
YALI1_A02461g	Single-Core
YALI1_E00760g	Single-Core
YALI1_D20381g	Multi-Core
YALI1_D33599g	Non-Core
YALI1_D10693g	Non-Core
YALI1_F12917g	Single-Core
YALI1_C30706g	Single-Core		Yes
YALI1_D23995g	Non-Core
YALI1_E31565g	Single-Core
YALI1_D16029g	Single-Core
YALI1_C10860g	Single-Core
YALI1_F21813g	Single-Core
YALI1_C03774g	Single-Core
YALI1_E02885g	Single-Core
YALI1_B05364g	Single-Core
YALI1_D04331g	Non-Core
YALI1_F08284g	Single-Core
YALI1_D11159g	Non-Core
YALI1_E21128g	Multi-Core
YALI1_D14300g	Single-Core
YALI1_C04882g	Single-Core
YALI1_B19290g	Single-Core
YALI1_D10424g	Single-Core
YALI1_D12630g	Single-Core
YALI1_D16236g	Single-Core
YALI1_D19252g	Non-Core
YALI1_B19044g	Single-Core
YALI1_C15445g	Single-Core
YALI1_E03584g	Single-Core
YALI1_E06406g	Non-Core
YALI1_A09372g	Single-Core
YALI1_D20695g	Single-Core
YALI1_F12874g	Single-Core
YALI1_A21913g	Single-Core
YALI1_C14369g	Non-Core
YALI1_D29994g	Non-Core
YALI1_D26146g	Single-Core
YALI1_B12443g	Non-Core
YALI1_D17108g	Single-Core
YALI1_D30256g	Single-Core
YALI1_F17949g	Single-Core
YALI1_C08262g	Single-Core
YALI1_A07624g	Single-Core
YALI1_C08017g	Non-Core
YALI1_F06076g	Single-Core
YALI1_B29883g	Single-Core
YALI1_C29141g	Single-Core
YALI1_B11934g	Single-Core
YALI1_E30014g	Single-Core
YALI1_C05386g	Single-Core
YALI1_E10755g	Single-Core
YALI1_D03904g	Single-Core
YALI1_F37775g	Multi-Core
YALI1_A10672g	Multi-Core
YALI1_D04128g	Non-Core		Yes
YALI1_A18557g	Non-Core
YALI1_B02415g	Multi-Core
YALI1_E10587g	Single-Core
YALI1_E36098g	Single-Core
YALI1_A13555g	Multi-Core
YALI1_B07331g	Non-Core
YALI1_E23184g	Single-Core
YALI1_E08545g	Single-Core
YALI1_A20408g	Single-Core
YALI1_D00747g	Single-Core
YALI1_B14187g	Single-Core
YALI1_C18258g	Single-Core
YALI1_B20870g	Single-Core
YALI1_F12330g	Non-Core
YALI1_D17899g	Single-Core
YALI1_F31744g	Single-Core		Yes
YALI1_E19098g	Single-Core
YALI1_F32565g	Single-Core
YALI1_F33764g	Multi-Core
YALI1_D07788g	Non-Core
YALI1_E27279g	Single-Core
YALI1_B21628g	Single-Core
YALI1_F38756g	Single-Core
YALI1_F19746g	Single-Core
YALI1_F19805g	Non-Core
YALI1_A18273g	Single-Core
YALI1_F23441g	Single-Core
YALI1_F03407g	Single-Core
YALI1_F13908g	Non-Core
YALI1_F37068g	Single-Core
YALI1_B29108g	Single-Core
YALI1_F23157g	Single-Core
YALI1_D26730g	Single-Core
YALI1_F34202g	Single-Core
YALI1_B21966g	Non-Core
YALI1_D04469g	Single-Core
YALI1_D20329g	Single-Core
YALI1_E37040g	Single-Core
YALI1_E18843g	Single-Core
YALI1_B16996g	Single-Core
YALI1_F13220g	Single-Core
YALI1_C23707g	Single-Core
YALI1_A19759g	Multi-Core
YALI1_E35580g	Single-Core
YALI1_F01897g	Single-Core
YALI1_D11437g	Single-Core
YALI1_D31866g	Single-Core
YALI1_E03941g	Single-Core
YALI1_E00533g	Single-Core
YALI1_B27534g	Single-Core
YALI1_A03153g	Non-Core
YALI1_F08845g	Single-Core
YALI1_D25851g	Single-Core
YALI1_E27441g	Multi-Core		Yes
YALI1_E14505g	Single-Core
YALI1_C15186g	Single-Core
YALI1_E22238g	Single-Core
YALI1_F15418g	Non-Core
YALI1_F36233g	Single-Core
YALI1_F13505g	Single-Core
YALI1_E04575g	Single-Core
YALI1_F03855g	Single-Core
YALI1_B07295g	Non-Core
YALI1_A21156g	Single-Core
YALI1_D15523g	Single-Core
YALI1_E03651g	Non-Core
YALI1_C18771g	Non-Core
YALI1_E39656g	Single-Core
YALI1_B19021g	Single-Core
YALI1_F03908g	Single-Core
YALI1_D00848g	Non-Core
YALI1_C24660g	Single-Core
YALI1_D26051g	Single-Core		Yes
YALI1_E20269g	Single-Core
YALI1_F23706g	Single-Core
YALI1_D17410g	Single-Core
YALI1_E16501g	Single-Core
YALI1_A01717g	Single-Core
YALI1_A10934g	Single-Core
YALI1_E22921g	Single-Core
YALI1_B25427g	Single-Core
YALI1_B10607g	Single-Core
YALI1_B21323g	Single-Core
YALI1_C24460g	Single-Core
YALI1_B04321g	Single-Core
YALI1_D12832g	Single-Core		Yes
YALI1_A14199g	Non-Core
YALI1_D33229g	Single-Core
YALI1_F21482g	Non-Core
YALI1_D21702g	Single-Core
YALI1_B08321g	Non-Core
YALI1_F37248g	Single-Core
YALI1_A00504g	Non-Core
YALI1_F00261g	Non-Core
YALI1_E30759g	Single-Core
YALI1_C04672g	Single-Core
YALI1_F38882g	Single-Core
YALI1_D26114g	Single-Core
YALI1_D33105g	Single-Core
YALI1_C16255g	Single-Core
YALI1_F18920g	Non-Core
YALI1_E13823g	Single-Core
YALI1_A13566g	Single-Core
YALI1_F24635g	Single-Core
YALI1_E13765g	Single-Core
YALI1_F15990g	Single-Core
YALI1_B29528g	Single-Core
YALI1_A16095g	Non-Core
YALI1_F35476g	Single-Core
YALI1_E21345g	Single-Core
YALI1_F08260g	Single-Core
YALI1_E23967g	Single-Core
YALI1_D13871g	Single-Core
YALI1_E25905g	Single-Core
YALI1_D11614g	Single-Core
YALI1_B05483g	Single-Core
YALI1_D30324g	Single-Core
YALI1_E32754g	Single-Core
YALI1_F39665g	Single-Core
YALI1_B14236g	Single-Core
YALI1_F20712g	Single-Core
YALI1_E33400g	Multi-Core
YALI1_C13817g	Non-Core
YALI1_F02238g	Single-Core
YALI1_E21097g	Multi-Core
YALI1_D30058g	Single-Core
YALI1_B21070g	Single-Core
YALI1_B29191g	Single-Core
YALI1_E40032g	Single-Core
YALI1_E11402g	Non-Core
YALI1_F10671g	Single-Core
YALI1_A06128g	Single-Core
YALI1_E17466g	Single-Core
YALI1_E23555g	Non-Core
YALI1_F25001g	Single-Core
YALI1_F11827g	Single-Core
YALI1_E27144g	Single-Core
YALI1_F39236g	Single-Core
YALI1_E17594g	Single-Core
YALI1_B05226g	Single-Core
YALI1_A00746g	Single-Core
YALI1_E36900g	Non-Core
YALI1_D09964g	Single-Core
YALI1_A09766g	Single-Core
YALI1_B19668g	Single-Core
YALI1_F28633g	Single-Core
YALI1_B04470g	Single-Core
YALI1_F27211g	Single-Core
YALI1_E30073g	Single-Core
YALI1_E25859g	Single-Core
YALI1_F11689g	Non-Core
YALI1_E07984g	Non-Core
YALI1_E06355g	Non-Core
YALI1_D04680g	Single-Core
YALI1_B15733g	Single-Core
YALI1_D03221g	Single-Core
YALI1_E01614g	Single-Core
YALI1_C15359g	Single-Core
YALI1_D10495g	Non-Core
YALI1_D22157g	Single-Core
YALI1_C04281g	Non-Core
YALI1_B00448g	Non-Core
YALI1_A03837g	Single-Core
YALI1_E19603g	Single-Core
YALI1_D18577g	Single-Core
YALI1_C01520g	Single-Core
YALI1_B00525g	Single-Core
YALI1_C14273g	Single-Core		Yes
YALI1_D18014g	Single-Core
YALI1_B03644g	Single-Core
YALI1_D11442g	Single-Core
YALI1_D09504g	Single-Core
YALI1_A12403g	Single-Core
YALI1_B18645g	Multi-Core
YALI1_B17838g	Single-Core
YALI1_B18798g	Single-Core
YALI1_C12941g	Non-Core
YALI1_E02007g	Single-Core
YALI1_E34028g	Single-Core
YALI1_E25999g	Single-Core
YALI1_E31754g	Multi-Core
YALI1_F09542g	Single-Core
YALI1_C00550g	Single-Core
YALI1_D01796g	Non-Core
YALI1_F04895g	Single-Core
YALI1_C03415g	Single-Core
YALI1_F22750g	Single-Core
YALI1_B26790g	Single-Core
YALI1_B03979g	Non-Core
YALI1_D30922g	Single-Core
YALI1_C29066g	Non-Core
YALI1_F17203g	Single-Core
YALI1_D28273g	Multi-Core
YALI1_A10254g	Single-Core
YALI1_B12691g	Non-Core
YALI1_D04772g	Single-Core
YALI1_A00102g	Single-Core
YALI1_D24918g	Non-Core
YALI1_F25485g	Single-Core
YALI1_A11258g	Single-Core
YALI1_E40361g	Single-Core
YALI1_B12742g	Non-Core
YALI1_D26610g	Single-Core
YALI1_D16981g	Single-Core
YALI1_F13875g	Non-Core		Yes
YALI1_E23912g	Single-Core
YALI1_E31685g	Single-Core
YALI1_C30255g	Single-Core
YALI1_F16984g	Single-Core
YALI1_B26112g	Single-Core
YALI1_D13963g	Single-Core
YALI1_B30024g	Non-Core
YALI1_E28575g	Single-Core
YALI1_E25729g	Single-Core
YALI1_E38491g	Single-Core
YALI1_D35768g	Single-Core
YALI1_B00214g	Single-Core
YALI1_C30119g	Single-Core
YALI1_E17574g	Single-Core
YALI1_E29150g	Single-Core
YALI1_E04033g	Single-Core
YALI1_F30754g	Single-Core
YALI1_D30705g	Non-Core
YALI1_E17431g	Single-Core
YALI1_E41185g	Single-Core
YALI1_F32363g	Single-Core
YALI1_E39243g	Single-Core
YALI1_F16717g	Non-Core
YALI1_A10827g	Single-Core
YALI1_A20398g	Non-Core
YALI1_D14058g	Single-Core
YALI1_B01428g	Single-Core
YALI1_C09072g	Single-Core
YALI1_C12845g	Single-Core
YALI1_F14712g	Single-Core
YALI1_E29665g	Single-Core
YALI1_B27837g	Non-Core
YALI1_E06759g	Single-Core
YALI1_A02775g	Single-Core
YALI1_F29301g	Non-Core
YALI1_D27884g	Single-Core
YALI1_D11063g	Single-Core
YALI1_C10203g	Non-Core		Yes
YALI1_C26017g	Single-Core
YALI1_A08781g	Single-Core
YALI1_D18130g	Single-Core
YALI1_D07209g	Non-Core
YALI1_E26205g	Single-Core
YALI1_F32090g	Single-Core
YALI1_B26235g	Single-Core
YALI1_B26808g	Single-Core
YALI1_D14190g	Single-Core
YALI1_F24079g	Single-Core
YALI1_A07472g	Single-Core
YALI1_E39433g	Non-Core
YALI1_D17493g	Single-Core
YALI1_D09534g	Non-Core
YALI1_B06809g	Non-Core
YALI1_B27500g	Single-Core
YALI1_C08173g	Single-Core
YALI1_B26749g	Single-Core
YALI1_C04401g	Single-Core
YALI1_B30214g	Single-Core
YALI1_D17355g	Single-Core
YALI1_B17008g	Single-Core
YALI1_B04309g	Non-Core
YALI1_D20202g	Single-Core
YALI1_C06870g	Single-Core
YALI1_E15144g	Single-Core
YALI1_C32223g	Non-Core
YALI1_D17885g	Single-Core
YALI1_C09094g	Single-Core
YALI1_E35988g	Single-Core
YALI1_D14199g	Single-Core
YALI1_F21583g	Single-Core
YALI1_B20462g	Single-Core
YALI1_D15424g	Single-Core
YALI1_E29179g	Single-Core
YALI1_A09408g	Single-Core
YALI1_E23325g	Non-Core
YALI1_F28485g	Single-Core
YALI1_F09598g	Single-Core
YALI1_F12080g	Single-Core
YALI1_B18012g	Single-Core
YALI1_F28025g	Single-Core
YALI1_E23292g	Single-Core
YALI1_A14513g	Non-Core
YALI1_F15186g	Single-Core
YALI1_C05088g	Single-Core		Yes
YALI1_B07598g	Single-Core
YALI1_E14805g	Single-Core
YALI1_E25317g	Single-Core
YALI1_E07302g	Single-Core
YALI1_A13383g	Single-Core
YALI1_B06447g	Non-Core
YALI1_D22342g	Non-Core
YALI1_F26967g	Single-Core
YALI1_E15555g	Non-Core
YALI1_D25216g	Single-Core
YALI1_C02639g	Non-Core
YALI1_E18927g	Single-Core
YALI1_B25906g	Multi-Core
YALI1_D13976g	Non-Core
YALI1_B14441g	Multi-Core
YALI1_B28268g	Single-Core
YALI1_E19014g	Single-Core
YALI1_D06302g	Non-Core
YALI1_B04433g	Single-Core
YALI1_F15449g	Single-Core
YALI1_A01628g	Non-Core
YALI1_E18269g	Single-Core
YALI1_D12750g	Single-Core
YALI1_D10886g	Single-Core
YALI1_F08431g	Single-Core
YALI1_B07271g	Single-Core
YALI1_D29237g	Non-Core
YALI1_F34127g	Single-Core
YALI1_D10197g	Multi-Core		Yes
YALI1_E23223g	Single-Core
YALI1_B14194g	Single-Core
YALI1_D05956g	Multi-Core
YALI1_F29356g	Single-Core
YALI1_D13388g	Multi-Core
YALI1_B30090g	Single-Core
YALI1_B00675g	Non-Core
YALI1_F31725g	Single-Core
YALI1_D30474g	Non-Core
YALI1_E34269g	Single-Core
YALI1_F29905g	Non-Core
YALI1_F23024g	Single-Core
YALI1_B02991g	Non-Core
YALI1_D30506g	Single-Core
YALI1_F32232g	Single-Core
YALI1_D19058g	Single-Core
YALI1_A10907g	Single-Core
YALI1_B27254g	Single-Core
YALI1_C15832g	Single-Core
YALI1_E07744g	Single-Core
YALI1_F13395g	Single-Core
YALI1_F35109g	Single-Core
YALI1_F37916g	Single-Core
YALI1_A21265g	Non-Core
YALI1_C32276g	Single-Core
YALI1_C23902g	Non-Core
YALI1_B26679g	Non-Core
YALI1_E20885g	Single-Core
YALI1_F17004g	Single-Core
YALI1_F33754g	Single-Core
YALI1_E17754g	Single-Core
YALI1_F30459g	Single-Core
YALI1_A19483g	Single-Core
YALI1_E41315g	Non-Core
YALI1_E03387g	Single-Core
YALI1_D00173g	Non-Core
YALI1_B14150g	Single-Core
YALI1_A16770g	Single-Core
YALI1_A18166g	Single-Core
YALI1_A15879g	Single-Core
YALI1_D07379g	Single-Core
YALI1_F32342g	Single-Core
YALI1_C07137g	Single-Core
YALI1_C22922g	Single-Core
YALI1_F38088g	Single-Core
YALI1_B23981g	Single-Core
YALI1_D01094g	Multi-Core
YALI1_E21513g	Single-Core
YALI1_F03842g	Single-Core
YALI1_F37194g	Multi-Core
YALI1_C09923g	Single-Core
YALI1_C07423g	Non-Core
YALI1_E11255g	Single-Core
YALI1_D30618g	Single-Core
YALI1_D22237g	Single-Core
YALI1_C21603g	Non-Core
YALI1_B22020g	Single-Core
YALI1_D35061g	Single-Core
YALI1_A11270g	Single-Core
YALI1_B02642g	Single-Core
YALI1_E24442g	Single-Core
YALI1_F19345g	Single-Core
YALI1_E20049g	Single-Core
YALI1_A10857g	Non-Core		Yes
YALI1_F14746g	Non-Core
YALI1_E03039g	Single-Core
YALI1_B21855g	Single-Core
YALI1_F25908g	Single-Core
YALI1_B09807g	Single-Core
YALI1_E04437g	Non-Core
YALI1_F09230g	Single-Core
YALI1_A17570g	Single-Core
YALI1_B29785g	Single-Core
YALI1_D30866g	Non-Core		Yes
YALI1_B23440g	Single-Core
YALI1_E31827g	Single-Core
YALI1_D05474g	Single-Core
YALI1_A06434g	Single-Core
YALI1_B26451g	Single-Core
YALI1_B09894g	Single-Core
YALI1_D34487g	Single-Core
YALI1_F36267g	Non-Core
YALI1_B18811g	Single-Core
YALI1_D35394g	Single-Core
YALI1_B27777g	Single-Core
YALI1_C32921g	Single-Core
YALI1_C06511g	Single-Core
YALI1_A09694g	Single-Core
YALI1_F01078g	Multi-Core
YALI1_C17848g	Single-Core
YALI1_C09033g	Single-Core
YALI1_E35815g	Single-Core
YALI1_F02655g	Non-Core
YALI1_D26993g	Single-Core
YALI1_D01431g	Single-Core
YALI1_A16642g	Single-Core
YALI1_E41057g	Single-Core
YALI1_E19483g	Single-Core
YALI1_E23348g	Single-Core
YALI1_B19507g	Non-Core
YALI1_E04091g	Single-Core
YALI1_E34525g	Single-Core
YALI1_D06700g	Single-Core
YALI1_A01173g	Non-Core
YALI1_F32792g	Single-Core
YALI1_B17927g	Single-Core
YALI1_E41367g	Single-Core		Yes
YALI1_E14234g	Non-Core		Yes
YALI1_B19276g	Single-Core
YALI1_C13890g	Multi-Core
YALI1_F24247g	Non-Core
YALI1_D13298g	Single-Core
YALI1_D14125g	Single-Core
YALI1_B15692g	Single-Core
YALI1_C03246g	Non-Core
YALI1_F13046g	Single-Core
YALI1_C04067g	Multi-Core
YALI1_F17756g	Single-Core
YALI1_E34494g	Single-Core
YALI1_E16174g	Single-Core
YALI1_B05711g	Single-Core
YALI1_C07239g	Non-Core
YALI1_C31281g	Single-Core
YALI1_F36733g	Single-Core		Yes
YALI1_E01798g	Single-Core
YALI1_B03198g	Non-Core
YALI1_C30130g	Single-Core
YALI1_B11794g	Single-Core
YALI1_F30877g	Single-Core
YALI1_D05440g	Non-Core
YALI1_D35945g	Single-Core
YALI1_B05646g	Single-Core
YALI1_B04123g	Single-Core
YALI1_F07429g	Single-Core
YALI1_A17515g	Single-Core
YALI1_D29481g	Single-Core
YALI1_E23691g	Single-Core
YALI1_D10623g	Non-Core
YALI1_A09593g	Single-Core
YALI1_E14709g	Single-Core
YALI1_D17983g	Single-Core
YALI1_E06365g	Single-Core
YALI1_E17069g	Single-Core
YALI1_E15606g	Single-Core
YALI1_E06583g	Single-Core
YALI1_F19899g	Single-Core
YALI1_F17709g	Single-Core
YALI1_E02056g	Single-Core
YALI1_D09004g	Single-Core
YALI1_F27871g	Multi-Core
YALI1_A01766g	Single-Core
YALI1_E11943g	Single-Core
YALI1_C06994g	Non-Core
YALI1_C26377g	Non-Core		Yes
YALI1_B24051g	Single-Core
YALI1_C28513g	Single-Core
YALI1_B12010g	Single-Core
YALI1_A03422g	Single-Core
YALI1_D34785g	Single-Core
YALI1_F03573g	Non-Core
YALI1_D06828g	Single-Core
YALI1_C12788g	Single-Core
YALI1_F38339g	Non-Core
YALI1_D24182g	Single-Core
YALI1_D16809g	Single-Core
YALI1_A07267g	Non-Core
YALI1_E03846g	Single-Core
YALI1_E16493g	Single-Core
YALI1_D12355g	Single-Core
YALI1_F25182g	Non-Core
YALI1_D30161g	Non-Core
YALI1_E35963g	Single-Core
YALI1_E34708g	Single-Core
YALI1_B10552g	Single-Core
YALI1_E02616g	Single-Core
YALI1_B05995g	Single-Core
YALI1_B20043g	Single-Core
YALI1_F21362g	Single-Core
YALI1_A21746g	Single-Core
YALI1_C33458g	Multi-Core
YALI1_E23790g	Non-Core
YALI1_E16451g	Single-Core
YALI1_E15452g	Single-Core
YALI1_D08429g	Single-Core
YALI1_C30187g	Single-Core
YALI1_B11853g	Single-Core
YALI1_F03136g	Single-Core		Yes
YALI1_D09831g	Single-Core
YALI1_B22697g	Single-Core
YALI1_F03356g	Single-Core
YALI1_D09103g	Multi-Core
YALI1_F32043g	Single-Core
YALI1_D21044g	Non-Core
YALI1_E17786g	Single-Core
YALI1_F19811g	Non-Core
YALI1_E10455g	Single-Core
YALI1_E27871g	Single-Core
YALI1_C06137g	Single-Core
YALI1_B10130g	Single-Core
YALI1_B21774g	Non-Core
YALI1_B16446g	Single-Core
YALI1_D34865g	Single-Core
YALI1_F04130g	Non-Core
YALI1_C13522g	Single-Core
YALI1_E30400g	Single-Core
YALI1_E31897g	Non-Core
YALI1_D23693g	Single-Core
YALI1_F08292g	Single-Core
YALI1_E22736g	Single-Core
YALI1_F35061g	Single-Core
YALI1_F24708g	Single-Core
YALI1_E27880g	Single-Core
YALI1_E01623g	Single-Core
YALI1_B22883g	Single-Core
YALI1_C04389g	Single-Core
YALI1_E05767g	Single-Core
YALI1_B19880g	Single-Core
YALI1_C00772g	Single-Core
YALI1_E25267g	Single-Core		Yes
YALI1_F14342g	Single-Core
YALI1_F09289g	Non-Core
YALI1_E05576g	Single-Core
YALI1_D30843g	Single-Core
YALI1_E17484g	Single-Core
YALI1_D31083g	Non-Core
YALI1_C20023g	Non-Core
YALI1_C04265g	Single-Core
YALI1_E19826g	Single-Core
YALI1_B20378g	Single-Core
YALI1_B17112g	Single-Core
YALI1_F31902g	Non-Core
YALI1_D32070g	Single-Core
YALI1_F21690g	Single-Core
YALI1_D03952g	Single-Core
YALI1_A10146g	Single-Core
YALI1_A03183g	Single-Core
YALI1_E14385g	Single-Core
YALI1_D00888g	Non-Core		Yes
YALI1_E33570g	Non-Core
YALI1_C30320g	Multi-Core		Yes
YALI1_D27274g	Single-Core
YALI1_D28569g	Multi-Core
YALI1_C26138g	Single-Core
YALI1_E00574g	Single-Core
YALI1_E11768g	Single-Core
YALI1_E04499g	Non-Core
YALI1_E03553g	Single-Core
YALI1_E27207g	Single-Core
YALI1_F12635g	Non-Core
YALI1_F01405g	Single-Core
YALI1_F07630g	Non-Core
YALI1_A11218g	Non-Core
YALI1_E19557g	Multi-Core
YALI1_E32816g	Single-Core
YALI1_E16433g	Single-Core
YALI1_F07938g	Single-Core
YALI1_F32305g	Single-Core
YALI1_F28274g	Single-Core
YALI1_C06973g	Single-Core
YALI1_D12147g	Single-Core
YALI1_D02063g	Single-Core
YALI1_F10990g	Multi-Core
YALI1_F27574g	Single-Core
YALI1_F34933g	Single-Core
YALI1_F22794g	Non-Core
YALI1_E10013g	Single-Core
YALI1_D09055g	Single-Core
YALI1_F20637g	Single-Core
YALI1_A03396g	Non-Core
YALI1_F00616g	Multi-Core
YALI1_E20596g	Single-Core
YALI1_E40502g	Single-Core
YALI1_C30205g	Non-Core
YALI1_E00551g	Single-Core
YALI1_E33024g	Single-Core
YALI1_F32330g	Single-Core
YALI1_D32594g	Multi-Core
YALI1_C29506g	Single-Core		Yes
YALI1_F15905g	Non-Core
YALI1_D26263g	Single-Core		Yes
YALI1_E11323g	Single-Core
YALI1_B24335g	Single-Core
YALI1_D17854g	Non-Core
YALI1_E23880g	Single-Core
YALI1_E02481g	Non-Core		Yes
YALI1_F17962g	Single-Core
YALI1_C01535g	Single-Core
YALI1_E21406g	Single-Core		Yes
YALI1_B28292g	Single-Core
YALI1_D32209g	Single-Core
YALI1_C29983g	Single-Core
YALI1_B15482g	Single-Core
YALI1_E35410g	Single-Core
YALI1_A09638g	Single-Core
YALI1_D34529g	Single-Core
YALI1_A13454g	Single-Core
YALI1_F34429g	Single-Core
YALI1_F23399g	Single-Core
YALI1_B29243g	Non-Core
YALI1_E38526g	Single-Core
YALI1_A05091g	Single-Core
YALI1_E08382g	Non-Core
YALI1_F09177g	Single-Core
YALI1_E23635g	Single-Core
YALI1_F38317g	Single-Core
YALI1_F27834g	Single-Core
YALI1_A07649g	Multi-Core
YALI1_A11439g	Non-Core
YALI1_D08946g	Single-Core
YALI1_D20118g	Single-Core
YALI1_D02362g	Single-Core
YALI1_D10865g	Single-Core
YALI1_E40467g	Single-Core
YALI1_F25556g	Non-Core
YALI1_D15458g	Multi-Core
YALI1_D11686g	Single-Core		Yes
YALI1_F11635g	Single-Core
YALI1_F35938g	Single-Core
YALI1_D26320g	Non-Core
YALI1_F29652g	Single-Core
YALI1_E38479g	Non-Core
YALI1_F10385g	Single-Core
YALI1_A06099g	Multi-Core		Yes
YALI1_B20730g	Single-Core
YALI1_F11930g	Single-Core
YALI1_E26021g	Single-Core
YALI1_C25758g	Single-Core
YALI1_F11080g	Single-Core
YALI1_E26811g	Single-Core
YALI1_D33780g	Single-Core
YALI1_E38749g	Single-Core
YALI1_E28631g	Single-Core
YALI1_F22436g	Single-Core
YALI1_B02550g	Single-Core
YALI1_E14698g	Non-Core
YALI1_B18384g	Single-Core
YALI1_B14238g	Single-Core
YALI1_D27637g	Non-Core
YALI1_E30639g	Single-Core
YALI1_F00472g	Single-Core
YALI1_D15937g	Single-Core
YALI1_F21769g	Single-Core
YALI1_E07040g	Single-Core
YALI1_E28130g	Single-Core
YALI1_E16556g	Non-Core		Yes
YALI1_F24228g	Multi-Core
YALI1_E11370g	Single-Core
YALI1_D26316g	Single-Core
YALI1_E37886g	Single-Core
YALI1_F12422g	Single-Core
YALI1_A05031g	Multi-Core
YALI1_A21775g	Single-Core
YALI1_C23948g	Non-Core
YALI1_C20597g	Single-Core
YALI1_D16932g	Single-Core
YALI1_F06858g	Multi-Core
YALI1_F21778g	Single-Core
YALI1_D11769g	Single-Core
YALI1_C08702g	Single-Core
YALI1_F09361g	Single-Core
YALI1_C31971g	Single-Core
YALI1_A08546g	Non-Core
YALI1_F36760g	Single-Core
YALI1_F00288g	Single-Core
YALI1_E12793g	Single-Core		Yes
YALI1_E32332g	Single-Core
YALI1_D00406g	Single-Core
YALI1_B02881g	Single-Core
YALI1_F24864g	Single-Core
YALI1_D14609g	Single-Core
YALI1_F35542g	Single-Core
YALI1_F18381g	Single-Core
YALI1_E05907g	Single-Core
YALI1_A09121g	Single-Core
YALI1_D28150g	Single-Core
YALI1_E41061g	Single-Core
YALI1_E07657g	Single-Core
YALI1_A20063g	Single-Core
YALI1_E39618g	Non-Core
YALI1_E27697g	Single-Core
YALI1_F18023g	Single-Core
YALI1_D14893g	Single-Core
YALI1_F02309g	Single-Core		Yes
YALI1_D12282g	Multi-Core
YALI1_B29905g	Single-Core
YALI1_F20965g	Single-Core
YALI1_C13410g	Non-Core
YALI1_F29987g	Single-Core
YALI1_B22853g	Single-Core
YALI1_A19885g	Single-Core
YALI1_E38701g	Single-Core
YALI1_E24201g	Non-Core
YALI1_F33812g	Single-Core
YALI1_A01864g	Non-Core
YALI1_F10150g	Single-Core
YALI1_C00615g	Single-Core
YALI1_F03693g	Single-Core
YALI1_C10345g	Non-Core
YALI1_E08915g	Non-Core
YALI1_E26377g	Non-Core
YALI1_B05350g	Non-Core
YALI1_F39645g	Single-Core
YALI1_A06361g	Single-Core
YALI1_F09996g	Single-Core
YALI1_F04259g	Single-Core
YALI1_B28659g	Single-Core
YALI1_B15380g	Non-Core
YALI1_D09566g	Single-Core		Yes
YALI1_F08170g	Single-Core
YALI1_F19697g	Single-Core
YALI1_B18607g	Single-Core
YALI1_E20361g	Non-Core
YALI1_C20396g	Non-Core
YALI1_D30097g	Multi-Core
YALI1_F38526g	Single-Core
YALI1_A15720g	Single-Core
YALI1_E16002g	Single-Core
YALI1_B11532g	Single-Core
YALI1_E05929g	Single-Core
YALI1_D35593g	Single-Core
YALI1_C15297g	Single-Core		Yes
YALI1_B25603g	Single-Core
YALI1_D01298g	Single-Core
YALI1_A06743g	Single-Core
YALI1_C00209g	Non-Core
YALI1_F23784g	Non-Core
YALI1_B28357g	Non-Core
YALI1_D23274g	Single-Core
YALI1_A15925g	Single-Core
YALI1_A06453g	Single-Core
YALI1_E04613g	Single-Core
YALI1_F34324g	Non-Core		Yes
YALI1_F06035g	Non-Core
YALI1_E40394g	Non-Core
YALI1_A20089g	Single-Core
YALI1_E08472g	Single-Core
YALI1_C03874g	Non-Core
YALI1_D08050g	Single-Core
YALI1_F25254g	Single-Core
YALI1_B22533g	Single-Core
YALI1_F39620g	Single-Core
YALI1_D17564g	Non-Core
YALI1_C16485g	Non-Core
YALI1_E00628g	Non-Core
YALI1_C33005g	Single-Core
YALI1_B14804g	Non-Core
YALI1_F24359g	Single-Core
YALI1_E14469g	Non-Core
YALI1_E36206g	Non-Core
YALI1_C25352g	Single-Core
YALI1_B02228g	Non-Core
YALI1_C29648g	Non-Core
YALI1_F11224g	Single-Core
YALI1_F14729g	Single-Core		Yes
YALI1_C30399g	Single-Core
YALI1_C25979g	Single-Core
YALI1_D14532g	Single-Core
YALI1_D21100g	Single-Core
YALI1_F29038g	Single-Core
YALI1_E19508g	Single-Core
YALI1_D12483g	Single-Core
YALI1_C26276g	Single-Core
YALI1_B10813g	Single-Core
YALI1_D22906g	Single-Core
YALI1_D13226g	Single-Core
YALI1_A06672g	Single-Core
YALI1_C02831g	Single-Core
YALI1_A04022g	Single-Core
YALI1_E07347g	Single-Core		Yes
YALI1_F01456g	Non-Core		Yes
YALI1_E17100g	Single-Core
YALI1_E31865g	Non-Core
YALI1_B06704g	Non-Core
YALI1_D22636g	Non-Core
YALI1_D03865g	Single-Core
YALI1_C16204g	Single-Core
YALI1_D06380g	Single-Core
YALI1_D00581g	Single-Core
YALI1_F31405g	Single-Core
YALI1_A04561g	Single-Core
YALI1_F03461g	Single-Core
YALI1_F03803g	Single-Core
YALI1_D02137g	Single-Core
YALI1_E15398g	Non-Core
YALI1_A13100g	Single-Core
YALI1_E24922g	Single-Core
YALI1_D33879g	Non-Core
YALI1_F36742g	Non-Core
YALI1_B22614g	Single-Core
YALI1_D17370g	Single-Core
YALI1_D02781g	Non-Core
YALI1_B17871g	Single-Core
YALI1_F31070g	Multi-Core
YALI1_E06573g	Non-Core
YALI1_D29109g	Non-Core
YALI1_F15517g	Single-Core
YALI1_B14680g	Single-Core		Yes
YALI1_B07864g	Single-Core
YALI1_E04790g	Single-Core
YALI1_E35753g	Single-Core
YALI1_F36966g	Single-Core
YALI1_F29424g	Single-Core
YALI1_D21408g	Single-Core
YALI1_F19249g	Single-Core
YALI1_B02091g	Single-Core
YALI1_E13727g	Single-Core
YALI1_C30514g	Single-Core
YALI1_E05309g	Non-Core
YALI1_D35965g	Single-Core
YALI1_F07344g	Single-Core
YALI1_C28497g	Single-Core
YALI1_B24502g	Multi-Core
YALI1_B13179g	Single-Core
YALI1_D35356g	Multi-Core
YALI1_B30039g	Single-Core
YALI1_D27148g	Single-Core
YALI1_D26360g	Single-Core
YALI1_D27748g	Non-Core
YALI1_A03322g	Single-Core
YALI1_D14462g	Single-Core
YALI1_D10458g	Multi-Core		Yes
YALI1_C01338g	Single-Core
YALI1_C16108g	Single-Core
YALI1_D08125g	Single-Core
YALI1_B13948g	Single-Core
YALI1_F10688g	Single-Core
YALI1_B26763g	Non-Core
YALI1_B22598g	Single-Core
YALI1_A02833g	Single-Core
YALI1_D12091g	Non-Core
YALI1_A03757g	Single-Core
YALI1_D21167g	Single-Core
YALI1_F22993g	Non-Core
YALI1_E20677g	Single-Core
YALI1_E36404g	Single-Core
YALI1_C15687g	Single-Core
YALI1_F06262g	Single-Core		Yes
YALI1_D12930g	Single-Core
YALI1_B11083g	Single-Core
YALI1_B07852g	Non-Core
YALI1_D30653g	Non-Core
YALI1_F37354g	Single-Core
YALI1_D33640g	Single-Core
YALI1_B19390g	Single-Core
YALI1_F26574g	Non-Core
YALI1_D07729g	Single-Core
YALI1_A19459g	Single-Core
YALI1_F07181g	Single-Core
YALI1_F14882g	Single-Core
YALI1_E07121g	Single-Core
YALI1_E40305g	Single-Core
YALI1_D30941g	Single-Core
YALI1_D10600g	Multi-Core
YALI1_C01789g	Multi-Core
YALI1_F37463g	Single-Core		Yes
YALI1_C33299g	Single-Core
YALI1_E12703g	Single-Core
YALI1_F13644g	Single-Core
YALI1_B07366g	Single-Core
YALI1_C28621g	Non-Core
YALI1_B22276g	Single-Core
YALI1_D32002g	Single-Core
YALI1_F11049g	Single-Core
YALI1_F06830g	Single-Core
YALI1_B08650g	Single-Core
YALI1_D13816g	Single-Core
YALI1_F27667g	Single-Core		Yes
YALI1_E01019g	Single-Core
YALI1_D17795g	Non-Core
YALI1_B21493g	Multi-Core
YALI1_E35520g	Single-Core
YALI1_C20198g	Single-Core
YALI1_F19058g	Single-Core
YALI1_E30914g	Single-Core
YALI1_E08440g	Non-Core
YALI1_E00437g	Single-Core
YALI1_F31568g	Non-Core
YALI1_F38986g	Single-Core
YALI1_C33152g	Single-Core
YALI1_E32568g	Single-Core
YALI1_E29481g	Multi-Core
YALI1_A07538g	Non-Core
YALI1_E07535g	Non-Core
YALI1_C19794g	Single-Core
YALI1_E06712g	Non-Core
YALI1_C24303g	Single-Core
YALI1_A07575g	Single-Core
YALI1_B20153g	Single-Core
YALI1_B20589g	Single-Core
YALI1_E01286g	Single-Core
YALI1_D13686g	Non-Core
YALI1_A04109g	Non-Core
YALI1_A13412g	Single-Core
YALI1_F11199g	Single-Core
YALI1_C32184g	Single-Core
YALI1_B22549g	Single-Core
YALI1_D22834g	Single-Core		Yes
YALI1_E41399g	Single-Core
YALI1_F05624g	Single-Core
YALI1_D20768g	Multi-Core
YALI1_F12895g	Non-Core
YALI1_E35005g	Single-Core
YALI1_B06847g	Single-Core
YALI1_B14615g	Single-Core
YALI1_F06018g	Single-Core
YALI1_E21312g	Single-Core
YALI1_D08082g	Single-Core
YALI1_F20914g	Single-Core
YALI1_F20426g	Single-Core
YALI1_B12337g	Non-Core
YALI1_A09064g	Non-Core
YALI1_D05873g	Single-Core
YALI1_B00578g	Single-Core
YALI1_B14686g	Single-Core
YALI1_B11484g	Single-Core
YALI1_E20070g	Non-Core
YALI1_C17566g	Non-Core
YALI1_F38263g	Non-Core
YALI1_B16068g	Single-Core
YALI1_F13602g	Single-Core
YALI1_F32476g	Single-Core
YALI1_E11587g	Single-Core
YALI1_D23653g	Single-Core
YALI1_C09467g	Single-Core
YALI1_B19962g	Single-Core
YALI1_F38856g	Single-Core
YALI1_C04302g	Single-Core
YALI1_D24997g	Non-Core
YALI1_D17206g	Single-Core
YALI1_F32067g	Non-Core
YALI1_E31005g	Non-Core		Yes
YALI1_C05125g	Non-Core
YALI1_B18499g	Single-Core
YALI1_E03067g	Single-Core
YALI1_E31351g	Single-Core
YALI1_C04143g	Single-Core
YALI1_D08031g	Single-Core
YALI1_B29867g	Non-Core
YALI1_B26984g	Non-Core
YALI1_F11313g	Non-Core
YALI1_B03404g	Single-Core
YALI1_E27649g	Non-Core
YALI1_D29768g	Non-Core
YALI1_B16194g	Single-Core
YALI1_E04420g	Single-Core
YALI1_C32975g	Non-Core
YALI1_B19217g	Non-Core
YALI1_A01061g	Single-Core
YALI1_E15889g	Single-Core
YALI1_D00614g	Single-Core
YALI1_D20758g	Single-Core
YALI1_B26596g	Single-Core		Yes
YALI1_F30004g	Single-Core
YALI1_F24798g	Non-Core
YALI1_B01698g	Single-Core
YALI1_D10812g	Single-Core
YALI1_D14489g	Non-Core
YALI1_E36179g	Single-Core
YALI1_D17151g	Single-Core
YALI1_E17527g	Single-Core
YALI1_E12987g	Single-Core
YALI1_F02545g	Non-Core		Yes
YALI1_E25675g	Single-Core
YALI1_A21919g	Non-Core
YALI1_E04359g	Single-Core
YALI1_D24361g	Single-Core
YALI1_F12013g	Single-Core
YALI1_F33594g	Single-Core
YALI1_E02832g	Single-Core
YALI1_C14498g	Single-Core
YALI1_F17138g	Single-Core
YALI1_F39527g	Single-Core
YALI1_F34661g	Single-Core
YALI1_E24391g	Single-Core
YALI1_D34739g	Non-Core
YALI1_F26519g	Non-Core
YALI1_B08801g	Single-Core
YALI1_E01105g	Single-Core
YALI1_A12411g	Single-Core
YALI1_E03320g	Single-Core
YALI1_A20849g	Single-Core
YALI1_E18854g	Single-Core
YALI1_D29335g	Single-Core
YALI1_F05979g	Single-Core
YALI1_E27104g	Single-Core
YALI1_B25762g	Single-Core
YALI1_A09798g	Single-Core
YALI1_F30254g	Single-Core
YALI1_C05554g	Multi-Core
YALI1_E10492g	Single-Core
YALI1_E34784g	Single-Core
YALI1_F19126g	Single-Core
YALI1_F09051g	Non-Core
YALI1_D28087g	Single-Core
YALI1_D35809g	Single-Core
YALI1_C25029g	Single-Core
YALI1_B04248g	Single-Core
YALI1_E17037g	Single-Core
YALI1_F22321g	Single-Core
YALI1_D14104g	Single-Core
YALI1_E04859g	Single-Core
YALI1_B27320g	Single-Core
YALI1_F27929g	Single-Core
YALI1_C06626g	Single-Core
YALI1_F14495g	Multi-Core
YALI1_D03575g	Single-Core
YALI1_D07271g	Single-Core
YALI1_E19138g	Single-Core
YALI1_B07809g	Single-Core
YALI1_D30540g	Single-Core
YALI1_E35082g	Single-Core
YALI1_D26956g	Single-Core
YALI1_E22787g	Multi-Core
YALI1_E09615g	Non-Core
YALI1_F29540g	Multi-Core
YALI1_C15991g	Single-Core
YALI1_C20224g	Single-Core
YALI1_D20706g	Single-Core
YALI1_E29319g	Single-Core
YALI1_F34029g	Non-Core
YALI1_D33418g	Single-Core
YALI1_D10858g	Single-Core
YALI1_E27406g	Single-Core
YALI1_E24513g	Single-Core
YALI1_F29876g	Non-Core
YALI1_F39051g	Multi-Core
YALI1_B01084g	Single-Core
YALI1_D24770g	Non-Core

## Sheet: SuppS3C_yli_SIG_Prot_HiT_logFC1
genes	logFC	FDR	Group
YALI1_E41251g	-2.43133	2.15856e-19	Multi-Core
YALI1_C24891g	-2.19187	6.90535e-23	Non-Core
YALI1_E07899g	-2.17601	2.45296e-19	Multi-Core
YALI1_E32603g	-2.09286	1.671e-12	Multi-Core
YALI1_E38113g	-1.63242	4.66915e-06	Single-Core
YALI1_C20314g	-1.57928	0.000703939	Single-Core
YALI1_E09329g	-1.50269	9.23174e-07	Non-Core
YALI1_E24343g	-1.47416	0.000566964	Single-Core
YALI1_D03412g	-1.42924	1.79037e-05	Single-Core
YALI1_B18572g	-1.31453	9.23174e-07	Non-Core
YALI1_D07162g	-1.02873	2.04256e-05	Single-Core
YALI1_D11256g	1.01872	3.30144e-05	Multi-Core
YALI1_E17389g	1.09214	0.000151004	Non-Core
YALI1_C31408g	1.10706	6.93491e-05	Non-Core
YALI1_A15105g	1.18239	4.21098e-06	Non-Core
YALI1_E36437g	1.30676	4.24547e-08	Single-Core
YALI1_A22454g	1.40604	2.03816e-08	Non-Core
YALI1_D19039g	1.50511	1.23303e-06	Single-Core

## Sheet: Supp 3C yli_SIG_Prot_LpH_logFC1
genes	logFC	FDR	Group
YALI1_D00474g	-3.50451	1.32234e-55	Non-Core
YALI1_E31005g	-3.07657	2.51365e-15	Non-Core
YALI1_E02481g	-2.8898	2.35383e-18	Non-Core
YALI1_F36733g	-2.87966	7.77754e-11	Single-Core
YALI1_A06099g	-2.28681	8.54895e-27	Multi-Core
YALI1_E41251g	-2.28214	3.26248e-20	Multi-Core
YALI1_E09241g	-2.25566	9.0783e-18	Single-Core
YALI1_C10203g	-2.13347	3.64159e-23	Non-Core
YALI1_D04128g	-2.08649	3.56869e-09	Non-Core
YALI1_A20995g	-2.04412	3.34064e-07	Non-Core
YALI1_F37463g	-2.04386	2.42205e-09	Single-Core
YALI1_C32886g	-2.03598	1.14506e-16	Multi-Core
YALI1_B25553g	-2.00247	1.28683e-15	Multi-Core
YALI1_B12409g	-1.99255	2.59907e-09	Single-Core
YALI1_D31155g	-1.91545	1.112e-11	Non-Core
YALI1_E14234g	-1.87809	0.000270048	Non-Core
YALI1_D26051g	-1.86037	3.54368e-13	Single-Core
YALI1_F29395g	-1.80577	1.43832e-07	Non-Core
YALI1_A10857g	-1.78219	1.96143e-12	Non-Core
YALI1_C31408g	-1.7747	3.05287e-17	Non-Core
YALI1_D13510g	-1.62975	3.12988e-11	Non-Core
YALI1_A16292g	-1.55592	3.05287e-17	Multi-Core
YALI1_B21562g	-1.47177	0.00064021	Single-Core
YALI1_F14729g	-1.45465	1.94994e-06	Single-Core
YALI1_E16556g	-1.43713	5.82356e-06	Non-Core
YALI1_C30320g	-1.42073	4.00146e-08	Multi-Core
YALI1_E24343g	-1.37791	7.62312e-05	Single-Core
YALI1_F02545g	-1.36274	0.000525272	Non-Core
YALI1_E36437g	-1.32883	1.62658e-11	Single-Core
YALI1_D12832g	-1.32354	7.20015e-07	Single-Core
YALI1_D00888g	-1.31145	3.65689e-07	Non-Core
YALI1_C15297g	-1.30346	0.00105131	Single-Core
YALI1_D10458g	-1.29557	5.66711e-06	Multi-Core
YALI1_D02444g	-1.29102	1.86261e-09	Non-Core
YALI1_D10197g	-1.25511	3.15594e-07	Multi-Core
YALI1_F06351g	-1.22344	3.93739e-07	Single-Core
YALI1_D30196g	-1.2132	0.00361367	Single-Core
YALI1_C14273g	-1.18154	9.27887e-05	Single-Core
YALI1_D18408g	-1.17992	5.09439e-08	Single-Core
YALI1_E41276g	-1.16692	3.58104e-06	Multi-Core
YALI1_F02309g	-1.16452	4.82537e-06	Single-Core
YALI1_C30706g	-1.1353	0.00466711	Single-Core
YALI1_F27667g	-1.12822	3.67565e-05	Single-Core
YALI1_A05459g	-1.11739	0.000286633	Single-Core
YALI1_D30866g	-1.09766	0.00137744	Non-Core
YALI1_D23067g	-1.08472	1.71552e-05	Single-Core
YALI1_F06262g	-1.0469	0.000775776	Single-Core
YALI1_D22834g	-1.04221	0.000131786	Single-Core
YALI1_E25267g	-1.02176	2.39164e-05	Single-Core
YALI1_C09200g	-1.01227	0.00439103	Non-Core
YALI1_D11686g	-1.00527	0.00016277	Single-Core
YALI1_E21406g	-1.00374	0.000285861	Single-Core
YALI1_C05088g	1.00397	0.000123455	Single-Core
YALI1_B16022g	1.00611	0.00445367	Non-Core
YALI1_E07347g	1.02044	3.35205e-05	Single-Core
YALI1_F03136g	1.03178	7.16451e-05	Single-Core
YALI1_F00654g	1.04799	0.000818021	Single-Core
YALI1_F12138g	1.05247	9.49375e-07	Single-Core
YALI1_F31744g	1.06083	0.00127788	Single-Core
YALI1_B26596g	1.0609	0.00194041	Single-Core
YALI1_E38706g	1.06763	0.000857832	Single-Core
YALI1_B05798g	1.06797	4.06679e-07	Single-Core
YALI1_E12793g	1.0754	0.000222238	Single-Core
YALI1_D16151g	1.08876	2.33823e-07	Non-Core
YALI1_C29676g	1.08976	3.26283e-07	Non-Core
YALI1_F21875g	1.11073	0.000122466	Multi-Core
YALI1_B14680g	1.1433	4.07962e-05	Single-Core
YALI1_B24351g	1.16283	1.14126e-07	Non-Core
YALI1_F13875g	1.18789	7.16451e-05	Non-Core
YALI1_F37714g	1.19592	3.55629e-06	Single-Core
YALI1_B18572g	1.19712	4.71698e-08	Non-Core
YALI1_F34324g	1.20811	0.000387116	Non-Core
YALI1_C28310g	1.22889	4.31458e-06	Multi-Core
YALI1_E23610g	1.23659	4.59628e-06	Single-Core
YALI1_B24638g	1.24611	1.50115e-07	Single-Core
YALI1_A17957g	1.30419	0.00789824	Non-Core
YALI1_D13545g	1.32081	7.42523e-08	Non-Core
YALI1_A15105g	1.32674	1.88223e-09	Non-Core
YALI1_D09566g	1.42161	4.8827e-06	Single-Core
YALI1_E41367g	1.46456	3.02898e-06	Single-Core
YALI1_F38191g	1.4859	4.84484e-13	Single-Core
YALI1_D26263g	1.54738	1.96143e-12	Single-Core
YALI1_E27441g	1.65546	1.15833e-12	Multi-Core
YALI1_F01456g	1.68665	2.74522e-05	Non-Core
YALI1_F23664g	1.73497	3.35188e-15	Single-Core
YALI1_E17389g	1.79331	7.01267e-14	Non-Core
YALI1_E07234g	2.07794	6.1339e-21	Non-Core
YALI1_C29506g	2.19134	3.14019e-21	Single-Core
YALI1_B29419g	2.21546	1.18883e-15	Non-Core
YALI1_F37508g	2.32352	3.04325e-05	Single-Core
YALI1_F37320g	2.35153	4.69388e-23	Non-Core
YALI1_C26377g	2.39217	4.45489e-10	Non-Core
